# Supplementary material for: RNA-seq data for olive flounder (Paralichthys olivaceus) according to water temperature
Source: Data Brief. 2019 Aug 12;25:104384. doi: 10.1016/j.dib.2019.104384 (PMC6717212; doi:10.1016/j.dib.2019.104384)
Supplement: Multimedia component 1 [file mmc1.xlsx]

## Sheet: Supplementary Table 1.
Supplementary table 1. Total collected gene expression data
Order	GeneId	GeneAcc	GeneName	Chr	Start	End	Strand	NcbiGene	Status	Desc	Num_of_Samples	EXP:13_4h-1:FPKM	EXP:13_4h-2:FPKM	EXP:13_4h-3:FPKM	EXP:20_4h-1:FPKM	EXP:20_4h-2:FPKM	EXP:20_4h-3:FPKM	EXP:13_1d-1:FPKM	EXP:13_1d-2:FPKM	EXP:13_1d-3:FPKM	EXP:13_3d-1:FPKM	EXP:13_3d-2:FPKM	EXP:13_3d-3:FPKM	EXP:13_7d-1:FPKM	EXP:13_7d-2:FPKM	EXP:13_7d-3:FPKM	EXP:20_1d-1:FPKM	EXP:20_1d-2:FPKM	EXP:20_1d-3:FPKM	EXP:20_3d-1:FPKM	EXP:20_3d-2:FPKM	EXP:20_3d-3:FPKM	EXP:20_7d-1:FPKM	EXP:20_7d-2:FPKM	EXP:20_7d-3:FPKM	DEG:13_4h-1,13_4h-2,13_4h-3 vs 20_4h-1,20_4h-2,20_4h-3:PV=0.05:SELECT	DEG:13_4h-1,13_4h-2,13_4h-3 vs 20_4h-1,20_4h-2,20_4h-3:PV	DEG:13_4h-1,13_4h-2,13_4h-3 vs 20_4h-1,20_4h-2,20_4h-3:QV	DEG:13_4h-1,13_4h-2,13_4h-3 vs 20_4h-1,20_4h-2,20_4h-3:Log2FC	DEG:13_1d-1,13_1d-2,13_1d-3 vs 20_1d-1,20_1d-2,20_1d-3:PV=0.05:SELECT	DEG:13_1d-1,13_1d-2,13_1d-3 vs 20_1d-1,20_1d-2,20_1d-3:PV	DEG:13_1d-1,13_1d-2,13_1d-3 vs 20_1d-1,20_1d-2,20_1d-3:QV	DEG:13_1d-1,13_1d-2,13_1d-3 vs 20_1d-1,20_1d-2,20_1d-3:Log2FC	DEG:13_3d-1,13_3d-2,13_3d-3 vs 20_3d-1,20_3d-2,20_3d-3:PV=0.05:SELECT	DEG:13_3d-1,13_3d-2,13_3d-3 vs 20_3d-1,20_3d-2,20_3d-3:PV	DEG:13_3d-1,13_3d-2,13_3d-3 vs 20_3d-1,20_3d-2,20_3d-3:QV	DEG:13_3d-1,13_3d-2,13_3d-3 vs 20_3d-1,20_3d-2,20_3d-3:Log2FC	DEG:13_7d-1,13_7d-2,13_7d-3 vs 20_7d-1,20_7d-2,20_7d-3:PV=0.05:SELECT	DEG:13_7d-1,13_7d-2,13_7d-3 vs 20_7d-1,20_7d-2,20_7d-3:PV
1	TBIU000001	TBIGR001_TRINITY_DN10011_c0_g1_i1	COL14A1	Un	1	301	+	-	KNOWN	Collagen alpha-1(XIV) chain [Source:SWISS;ACC:Q05707]	2	7	0	0	0	0	0	0	0	0	0	0	0	0	0	0.35	0	0	0	0	0	0	0	0	0	N	1	1	-6.22	N	1	1	0	N	1	1	0	N	0.661442
2	TBIU000002	TBIGR001_TRINITY_DN1001_c1_g1_i1	-	Un	1	332	+	-	NOVEL	-	11	0.57	0.91	0.32	1.5	0.51	0.78	0	0	0	0	0	0	0	0	0.31	0.12	0	0	0	0.09	0	0.13	0	0.1	N	0.595574	1	0.558	N	1	1	6.65	N	1	1	5.96	N	0.36949
3	TBIU000003	TBIGR001_TRINITY_DN10020_c0_g1_i1	NTRK2	Un	1	332	+	-	KNOWN	BDNF/NT-3 growth factors receptor [Source:SWISS;ACC:Q91987]	1	0	0	0	25.74	0	0	0	0	0	0	0	0	0	0	0	0	0	0	0	0	0	0	0	0	N	1	1	7.07	N	1	1	0	N	1	1	0	N	1
4	TBIU000004	TBIGR001_TRINITY_DN10020_c0_g2_i1	NTRK2	Un	1	338	+	-	KNOWN	BDNF/NT-3 growth factors receptor [Source:SWISS;ACC:Q16620]	0	0	0	0	0	0	0	0	0	0	0	0	0	0	0	0	0	0	0	0	0	0	0	0	0	N	-	-	-	N	-	-	-	N	-	-	-	N	-
5	TBIU000005	TBIGR001_TRINITY_DN10026_c0_g1_i1	LOC104955148	Un	1	955	+	-	KNOWN	mitogen-activated protein kinase kinase kinase kinase 4-like [Source:NCBI_NR;ACC:XP_010780678.1]	8	1.01	1.68	0.72	1.49	2.32	1.31	0.78	0	0	0	0	0	0	0	0	0	0	0	0.82	0	0	0	0	0	N	0.665874	1	0.5	N	0.712217	1	-8.37	N	0.535381	1	8.07	N	1
6	TBIU000006	TBIGR001_TRINITY_DN1003_c0_g1_i1	-	Un	1	340	+	-	NOVEL	-	8	0	0	0	0	0	41.73	0	0	0	0.85	0	0	0.9	0	0	0	2.39	1.46	0	0.76	0	0	0.99	0.83	N	1	1	7.07	N	0.341238	1	8.31	N	1	1	-1.06	N	1
7	TBIU000007	TBIGR001_TRINITY_DN1003_c1_g1_i1	PCED1A	Un	1	239	+	-	KNOWN	PC-esterase domain-containing protein 1A [Source:SWISS;ACC:Q9H1Q7]	12	1.7	0.64	1.59	1.65	0	2.63	0	0	0	0	0	0	0.7	0.36	0.14	0	0.18	0.18	0	0.36	0	0	0	0.19	N	1	1	0.059	N	1	1	6.99	N	1	1	6.96	N	0.180933
8	TBIU000008	TBIGR001_TRINITY_DN10041_c0_g1_i1	-	Un	1	736	+	-	NOVEL	-	0	0	0	0	0	0	0	0	0	0	0	0	0	0	0	0	0	0	0	0	0	0	0	0	0	N	-	-	-	N	-	-	-	N	-	-	-	N	-
9	TBIU000009	TBIGR001_TRINITY_DN10043_c0_g1_i1	-	Un	1	205	+	-	NOVEL	-	11	3.8	3.69	2.04	4.19	5.81	3.09	0	1.17	0.25	0	0	0	0.31	0	0	0	0.25	0	0	0	0	0	0.29	0	N	0.775099	1	0.368	N	0.523384	1	-2.74	N	1	1	0	N	1
10	TBIU000010	TBIGR001_TRINITY_DN10046_c0_g1_i1	lamb4	Un	1	213	+	-	KNOWN	Laminin subunit beta-4 [Source:SWISS;ACC:Q8JHV6]	14	0.51	1.62	0.99	1.63	0.91	1.93	1.78	2.97	0	0	0.31	0	0.11	0	0.43	0	0	0	0	3.76	0.08	0	2.11	0	N	0.633478	1	0.449	Y	0.0155097	0.933439	-12.5	N	0.274664	1	2.84	N	1
11	TBIU000011	TBIGR001_TRINITY_DN10052_c1_g1_i1	-	Un	1	216	+	-	NOVEL	-	2	0	0	0	0	0	0	0	0	0	0	0	0.61	0	0	0	0	0	0	1.2	0	0	0	0	0	N	1	1	0	N	1	1	0	N	1	1	-0.389	N	1
12	TBIU000012	TBIGR001_TRINITY_DN10057_c0_g1_i1	-	Un	1	221	+	-	NOVEL	-	7	0.62	4.08	0	3.65	3.83	0	0	0	0	0	0	0	0	0	0	0	0	0	0	0	0	0.38	0.67	0.3	N	0.781033	1	0.542	N	1	1	0	N	1	1	0	N	0.304172
13	TBIU000013	TBIGR001_TRINITY_DN10073_c0_g1_i1	-	Un	1	551	+	-	KNOWN	-	11	2.22	1.83	0.79	0.82	3.4	1.43	0	0	0	0	0	0	0	0	0.81	0	0	0	0	0	0.49	0.36	0.32	0.28	N	1	1	0.134	N	1	1	0	N	1	1	6.98	N	0.333685
14	TBIU000014	TBIGR001_TRINITY_DN10084_c0_g1_i1	-	Un	1	209	+	-	NOVEL	-	7	0.27	1.83	0	1.19	0.82	0.72	0	0	0	0	0	0	0	0	0.14	0	0	0	0	0	0	0	0.21	0	N	0.864869	1	0.336	N	1	1	0	N	1	1	0	N	1
15	TBIU000015	TBIGR001_TRINITY_DN10110_c0_g1_i1	LOC102297446	Un	1	330	+	-	KNOWN	RNA-directed DNA polymerase from mobile element jockey-like [Source:NCBI_NR;ACC:XP_005940566.1]	10	0.97	1.65	0.67	1.83	0.86	0.66	0	0	0	0	0	0	0.11	0.16	0	0	0	0	0	0	0	0	0.09	0.17	N	1	1	-0.055	N	1	1	0	N	1	1	0	N	1
16	TBIU000016	TBIGR001_TRINITY_DN10112_c0_g1_i1	HCAR2	Un	1	470	+	-	KNOWN	Hydroxycarboxylic acid receptor 2 [Source:SWISS;ACC:Q8TDS4]	15	1.39	0.3	0.85	4.69	1.56	3.56	0.36	0	0.41	0.28	0.07	0	0	0.15	0	0	0.07	0	0	0	0	0.8	0.08	0.15	Y	0.0446029	1	1.84	N	0.284519	1	-3.63	N	0.236619	1	-9.62	N	0.267027
17	TBIU000017	TBIGR001_TRINITY_DN10113_c0_g1_i1	Synpo2l	Un	1	268	+	-	KNOWN	Synaptopodin 2-like protein [Source:SWISS;ACC:Q8BWB1]	3	0	0	0	0	0	0	0	0	0.02	0.03	0	0	0	0	0	0	0	0	0	0	0	0	0	0.02	N	1	1	0	N	1	1	-7.34	N	1	1	-7.71	N	1
18	TBIU000018	TBIGR001_TRINITY_DN10113_c0_g2_i1	Synpo2l	Un	1	419	+	-	KNOWN	Synaptopodin 2-like protein [Source:SWISS;ACC:Q8BWB1]	18	2.62	0.7	0.03	0.03	0.83	0.35	0.02	0.39	0	0	0	0	0.67	0.01	0.04	0.01	0	0	0.02	0.06	0.01	0.01	0.17	0.02	N	0.224856	1	-1.52	N	0.0990534	1	-4.6	N	0.108603	1	9.27	N	0.193856
19	TBIU000019	TBIGR001_TRINITY_DN10120_c0_g1_i1	-	Un	1	202	+	-	NOVEL	-	6	0	0	0	11.94	0	0	0	0	0	0	0	0	5.65	0	0	0	0	0	0	0.46	0	1.23	0.57	0.99	N	0.604984	1	8.07	N	1	1	0	N	1	1	5.96	N	0.669948
20	TBIU000020	TBIGR001_TRINITY_DN10122_c0_g1_i1	-	Un	1	226	+	-	NOVEL	-	4	0	0.36	0	0.24	0.24	0	0	0	0	0	0	0	0	0	0	0.12	0	0	0	0	0	0	0	0	N	1	1	0.333	N	1	1	5.65	N	1	1	0	N	1
21	TBIU000021	TBIGR001_TRINITY_DN10122_c0_g2_i1	-	Un	1	221	+	-	NOVEL	-	4	0	0.36	0	0.24	0.24	0	0	0	0	0	0	0	0	0	0	0.12	0	0	0	0	0	0	0	0	N	1	1	0.333	N	1	1	5.65	N	1	1	0	N	1
22	TBIU000022	TBIGR001_TRINITY_DN10127_c0_g1_i1	inpp5d	Un	1	241	+	-	KNOWN	inositol polyphosphate-5-phosphatase, 145kDa [Source:NCBI_NR;ACC:XP_010737832.1]	3	0	0	0	0	0	0	0	0	0	0	0	0	0	0	0	1.01	0	0	0	0	0	1.18	1.19	0	N	1	1	0	N	1	1	6.65	N	1	1	0	N	0.534488
23	TBIU000023	TBIGR001_TRINITY_DN10134_c0_g1_i1	-	Un	1	201	+	-	NOVEL	-	7	0	0	0	0	0	0	0	0	0	0	0.72	0	2.13	2.27	0	0	0.96	0.87	0.94	0.91	0	0	0	0	N	1	1	0	N	1	1	6.99	N	1	1	0.603	N	0.153718
24	TBIU000024	TBIGR001_TRINITY_DN10140_c0_g1_i1	PCDH1	Un	1	212	+	-	KNOWN	Protocadherin-1 [Source:SWISS;ACC:Q08174]	17	1.39	0.47	0.23	0.95	2.8	1	0.23	0.24	0.23	0.18	0	0	0.09	0	0.06	0	0.07	0.07	0	0.07	0	0.09	0	0.07	N	0.269084	1	1.11	N	0.213251	1	-2.52	N	0.78954	1	-2.06	N	1
25	TBIU000025	TBIGR001_TRINITY_DN10141_c0_g1_i1	EYA4	Un	1	227	+	-	KNOWN	Eyes absent homolog 4 [Source:SWISS;ACC:O95677]	10	1.16	0.86	2.19	1.13	0.59	0	1.03	0	0.67	0	0	0	0	0	0.34	0	0.45	0	0	0	0	0.3	0	0	N	0.281137	1	-1.45	N	0.386621	1	-2.22	N	1	1	0	N	0.526115
26	TBIU000026	TBIGR001_TRINITY_DN10153_c0_g1_i1	SLC6A1	Un	1	228	+	-	KNOWN	Sodium- and chloride-dependent GABA transporter 1 [Source:SWISS;ACC:P30531]	5	1.94	0	0.69	1.42	0	0	0	0	0	0	0	0	0	0	0.19	0	0	0	0	0	0	0	0	0.26	N	0.78261	1	-1.03	N	1	1	0	N	1	1	0	N	1
27	TBIU000027	TBIGR001_TRINITY_DN10156_c0_g1_i1	-	Un	1	210	+	-	NOVEL	-	24	4.49	2.29	2.6	2.26	2.78	2.93	8.94	15.11	5.61	5.97	14.21	3.65	59.9	23.6	4.39	5.92	11.44	11.23	13.78	30.4	29.83	31.27	52.43	43.06	N	0.737447	1	-0.319	N	0.888531	1	-0.135	N	0.330901	1	0.91	N	0.780329
28	TBIU000028	TBIGR001_TRINITY_DN10164_c0_g1_i1	-	Un	1	231	+	-	NOVEL	-	13	1.06	0.48	1.78	0.31	0.63	1.13	0	0	0.47	0	0	0.12	0.39	0	0	0	0	0	0.49	0.15	0	0.2	0	0.15	N	0.582523	1	-0.766	N	0.567092	1	-8.92	N	0.596713	1	1.5	N	1
29	TBIU000029	TBIGR001_TRINITY_DN10165_c0_g1_i1	LOC103506754	Un	1	315	+	-	KNOWN	splicing factor, arginine/serine-rich 15 [Source:NCBI_NR;ACC:XP_008469376.1]	6	2.55	1.4	9.19	1.88	4.92	5.69	0	0	0	0	0	0	0	0	0	0	0	0	0	0	0	0	0	0	N	1	1	-0.149	N	1	1	0	N	1	1	0	N	1
30	TBIU000030	TBIGR001_TRINITY_DN10171_c0_g1_i1	-	Un	1	241	+	-	NOVEL	-	1	0	0	0	0	0	0	0	0	0	0	0	0	0	0	0	0	0	0	0	0	0	1.4	0	0	N	1	1	0	N	1	1	0	N	1	1	0	N	1
31	TBIU000031	TBIGR001_TRINITY_DN10179_c0_g1_i1	-	Un	1	254	+	-	NOVEL	-	13	0.84	0.96	0.24	0.25	0	0.45	0	0	0	0.32	0.34	0	0.49	0.25	0	0	0	0	0	0.5	0.11	1.36	0	0.39	N	0.224322	1	-1.57	N	1	1	0	N	0.728649	1	-0.844	N	0.503678
32	TBIU000032	TBIGR001_TRINITY_DN10185_c0_g1_i1	-	Un	1	531	+	-	NOVEL	-	3	0	0.63	0	0	0	0.74	0	0	0	0	0	0	0.34	0	0	0	0	0	0	0	0	0	0	0	N	1	1	0.302	N	1	1	0	N	1	1	0	N	1
33	TBIU000033	TBIGR001_TRINITY_DN10186_c0_g1_i1	-	Un	1	273	+	-	NOVEL	-	1	70.75	0	0	0	0	0	0	0	0	0	0	0	0	0	0	0	0	0	0	0	0	0	0	0	N	0.604639	1	-7.22	N	1	1	0	N	1	1	0	N	1
34	TBIU000034	TBIGR001_TRINITY_DN10189_c0_g1_i1	-	Un	1	252	+	-	NOVEL	-	0	0	0	0	0	0	0	0	0	0	0	0	0	0	0	0	0	0	0	0	0	0	0	0	0	N	-	-	-	N	-	-	-	N	-	-	-	N	-
35	TBIU000035	TBIGR001_TRINITY_DN10190_c0_g1_i1	-	Un	1	232	+	-	NOVEL	-	7	3.27	0.62	0.51	0	0.54	0.98	0	0	0	0	0	0	0	0.27	0	0	0	0	0.29	0	0	0	0	0	N	0.268412	1	-1.57	N	1	1	0	N	0.69134	1	7.49	N	0.603243
36	TBIU000036	TBIGR001_TRINITY_DN10205_c0_g1_i1	-	Un	1	269	+	-	NOVEL	-	5	0.42	0.71	0.2	0	0.31	0.28	0	0	0	0	0	0	0	0	0	0	0	0	0	0	0	0	0	0	N	0.523224	1	-1.2	N	1	1	0	N	1	1	0	N	1
37	TBIU000037	TBIGR001_TRINITY_DN10210_c0_g1_i1	-	Un	1	245	+	-	NOVEL	-	12	0.86	1.39	0.34	0.36	0.55	0	0	0	0	0	0.18	0	0.13	0.1	0	0.37	0	0	0	0	0.09	0.13	0	0.1	N	0.145498	1	-1.6	N	0.602718	1	8.24	N	1	1	-1.67	N	1
38	TBIU000038	TBIGR001_TRINITY_DN10211_c0_g1_i1	TMPRSS15	Un	1	436	+	-	KNOWN	Enteropeptidase [Source:SWISS;ACC:P98074]	9	2.15	1.03	0	0.9	0.46	0.41	0	7.42	0	0	0	0	0.25	0.19	0	0	0	0	0	0	0	0	1.34	0	N	0.557488	1	-0.921	N	0.0693221	1	-12.1	N	1	1	0	N	0.81251
39	TBIU000039	TBIGR001_TRINITY_DN10211_c1_g1_i1	TMPRSS15	Un	1	210	+	-	KNOWN	Enteropeptidase [Source:SWISS;ACC:P98073]	6	0	28.2	0	0	39.58	28.14	0	7.43	0	0	0	0	0.79	0.58	0	0	0	0	0	0	0	0	0	0	N	1	1	1.33	N	0.225285	1	-10.5	N	1	1	0	N	0.528878
40	TBIU000040	TBIGR001_TRINITY_DN10213_c0_g1_i1	-	Un	1	253	+	-	NOVEL	-	10	0.65	1.98	1.21	1.9	0.97	1.47	0	0	0	0	0	0	0.35	0	0	0	0	0	0.1	0	0	0.24	0.1	0	N	0.952832	1	0.0994	N	1	1	0	N	1	1	6.49	N	1
41	TBIU000041	TBIGR001_TRINITY_DN10219_c0_g1_i1	-	Un	1	239	+	-	NOVEL	-	0	0	0	0	0	0	0	0	0	0	0	0	0	0	0	0	0	0	0	0	0	0	0	0	0	N	-	-	-	N	-	-	-	N	-	-	-	N	-
42	TBIU000042	TBIGR001_TRINITY_DN10223_c0_g1_i1	ceacam1	Un	1	247	+	-	KNOWN	carcinoembryonic antigen-related cell adhesion molecule 1 [Source:NCBI_NR;ACC:NP_001107266.1]	5	0.8	0.91	0	2.1	0.48	0.65	0	0	0	0	0	0	0	0	0	0	0	0	0	0	0	0	0	0	N	0.484401	1	0.856	N	1	1	0	N	1	1	0	N	1
43	TBIU000043	TBIGR001_TRINITY_DN10230_c0_g1_i1	tdrd7b	Un	1	272	+	-	KNOWN	Tudor domain-containing protein 7B [Source:SWISS;ACC:E7FDW8]	15	0.87	1.38	0.72	1.13	0.26	0.47	0.24	0.25	0	0	0	0	0.68	0	0.06	0	0.07	0.07	0	0	0.07	0	0.08	0.15	N	0.442056	1	-0.757	N	0.472147	1	-1.75	N	1	1	5.98	N	0.361314
44	TBIU000044	TBIGR001_TRINITY_DN10236_c0_g1_i1	-	Un	1	336	+	-	NOVEL	-	19	2.01	0.11	0.14	1.02	0.15	0.27	0.14	0	0	0.11	0.08	0.49	5.48	0	0.14	0.32	0.17	0	0.09	0.17	3.47	0.11	0.76	0	N	0.62765	1	-0.746	N	0.525968	1	2.08	N	0.394581	1	1.57	N	0.162398
45	TBIU000045	TBIGR001_TRINITY_DN10239_c0_g1_i1	-	Un	1	548	+	-	NOVEL	-	4	0.84	0.47	0.6	0	0	0.55	0	0	0	0	0	0	0	0	0	0	0	0	0	0	0	0	0	0	N	0.434298	1	-1.77	N	1	1	0	N	1	1	0	N	1
46	TBIU000046	TBIGR001_TRINITY_DN10239_c1_g1_i1	-	Un	1	264	+	-	NOVEL	-	2	0	23.23	0	0	0	0	0	0	0	0	0	0	0	0	0	0	0	0	0.66	0	0	0	0	0	N	1	1	-6.34	N	1	1	0	N	1	1	6.49	N	1
47	TBIU000047	TBIGR001_TRINITY_DN10240_c1_g1_i1	-	Un	1	254	+	-	NOVEL	-	11	2.8	0	8.47	4.19	0	1.64	0	0	0	0	0	0.52	1.4	0.35	0	0	0	0	0	0.37	0.35	0	0.46	1.2	N	0.657338	1	-0.988	N	1	1	0	N	0.754021	1	-0.906	N	1
48	TBIU000048	TBIGR001_TRINITY_DN10242_c0_g1_i1	-	Un	1	312	+	-	NOVEL	-	17	0.75	0.61	1.12	1.95	1.91	0.66	0.79	0	0	0	0.22	0.04	0.13	0.1	0	0	0	0.24	0	0.05	0.35	0.39	1.08	1.53	N	0.376832	1	0.742	N	0.543734	1	-1.73	N	1	1	-0.124	Y	0.0206246
49	TBIU000049	TBIGR001_TRINITY_DN10244_c0_g1_i1	ITGA8	Un	1	256	+	-	KNOWN	Integrin alpha-8 [Source:SWISS;ACC:P26009]	21	0.69	0.74	0.45	1.18	1.46	0.74	0.14	0.04	0.02	0.05	0	0.02	1.55	0.04	1	0.08	0.06	0	0.02	0.32	0.04	0.17	0.3	0	N	0.316735	1	0.773	N	1	1	-0.322	N	0.364874	1	1.68	Y	0.0205517
50	TBIU000050	TBIGR001_TRINITY_DN10246_c0_g1_i1	-	Un	1	223	+	-	NOVEL	-	12	1.09	0.94	0.99	0.64	2.03	1.12	0	0	0	0	0	0	0	0.05	0	0.06	0	0	0.11	0	0	0.33	0.11	0.1	N	0.796164	1	0.239	N	1	1	6.65	N	0.691352	1	7.49	N	0.167829
51	TBIU000051	TBIGR001_TRINITY_DN1024_c0_g1_i1	-	Un	1	294	+	-	NOVEL	-	14	0.28	0.43	0.78	1.08	3.47	0.76	0.25	0	0	0	0	0.07	0.1	0.16	0	0	0	0	0	0.23	0	0.42	0.53	0.16	N	0.0946247	1	1.72	N	0.712209	1	-8.37	N	1	1	0.671	N	0.307075
52	TBIU000052	TBIGR001_TRINITY_DN10255_c0_g1_i1	-	Un	1	248	+	-	NOVEL	-	13	2.22	4.02	1.87	1.3	7.34	5.95	0	0	0.33	0	0	0	0	0	0	0.96	0.16	0	0.34	0	0	0.21	0.89	0.32	N	0.40739	1	0.791	N	0.660727	1	1.51	N	0.691363	1	7.49	N	0.102641
53	TBIU000053	TBIGR001_TRINITY_DN10260_c0_g1_i1	sybu	Un	1	398	+	-	KNOWN	syntabulin (syntaxin-interacting) [Source:NCBI_NR;ACC:XP_010745412.1]	6	4.54	0	0	1.33	1.37	3.21	0	0	0	0	0	0	6.6	0	0	0	0	0	0	0	0	0	0.22	0	N	0.873621	1	0.336	N	1	1	0	N	1	1	0	N	0.0875585
54	TBIU000054	TBIGR001_TRINITY_DN10262_c1_g1_i1	-	Un	1	390	+	-	NOVEL	-	0	0	0	0	0	0	0	0	0	0	0	0	0	0	0	0	0	0	0	0	0	0	0	0	0	N	-	-	-	N	-	-	-	N	-	-	-	N	-
55	TBIU000055	TBIGR001_TRINITY_DN10265_c0_g1_i1	-	Un	1	318	+	-	NOVEL	-	6	0.9	0.47	0.57	3.92	1.46	0.89	0	0	0	0	0	0	0	0	0	0	0	0	0	0	0	0	0	0	N	0.0910826	1	1.59	N	1	1	0	N	1	1	0	N	1
56	TBIU000056	TBIGR001_TRINITY_DN10275_c0_g1_i1	-	Un	1	506	+	-	NOVEL	-	5	0.42	0.93	2.99	1.23	0	0.55	0	0	0	0	0	0	0	0	0	0	0	0	0	0	0	0	0	0	N	0.40782	1	-1.4	N	1	1	0	N	1	1	0	N	1
57	TBIU000057	TBIGR001_TRINITY_DN10276_c0_g1_i1	-	Un	1	229	+	-	NOVEL	-	13	0.39	1.59	0.32	0.9	1.27	1.69	0	0	0	0	0	0	0.7	0.2	0.06	0	0	0	0.22	0	0	0.36	0.38	0.14	N	0.456357	1	0.71	N	1	1	0	N	0.535352	1	8.07	N	0.821929
58	TBIU000058	TBIGR001_TRINITY_DN10279_c0_g1_i1	-	Un	1	532	+	-	NOVEL	-	0	0	0	0	0	0	0	0	0	0	0	0	0	0	0	0	0	0	0	0	0	0	0	0	0	N	-	-	-	N	-	-	-	N	-	-	-	N	-
59	TBIU000059	TBIGR001_TRINITY_DN10279_c1_g1_i1	pol	Un	1	310	+	-	KNOWN	Retrovirus-related Pol polyprotein from transposon 17.6 [Source:SWISS;ACC:P04323]	5	0	1.1	1.39	0	0.99	0	0.31	0	0	0	0	0	0	0	0.16	0	0	0	0	0	0	0	0	0	N	0.483587	1	-1.47	N	1	1	-7.37	N	1	1	0	N	0.661431
60	TBIU000060	TBIGR001_TRINITY_DN10284_c1_g1_i1	-	Un	1	468	+	-	NOVEL	-	5	1.39	2.34	0	0.51	1.05	1.84	0	0	0	0	0	0	0	0	0	0	0	0	0	0	0	0	0	0	N	1	1	-0.148	N	1	1	0	N	1	1	0	N	1
61	TBIU000061	TBIGR001_TRINITY_DN10289_c0_g1_i1	-	Un	1	692	+	-	NOVEL	-	3	1.75	0	0	2.59	1.37	0	0	0	0	0	0	0	0	0	0	0	0	0	0	0	0	0	0	0	N	1	1	1.03	N	1	1	0	N	1	1	0	N	1
62	TBIU000062	TBIGR001_TRINITY_DN10297_c0_g1_i1	-	Un	1	262	+	-	NOVEL	-	15	0.86	1.15	2	2.92	1.71	1.96	0.31	0	0	0	0	0	0.49	0.19	0.21	0	0	0	0.21	0	0.17	0.42	1.34	0.45	N	0.463588	1	0.602	N	0.564858	1	-8.96	N	0.223151	1	8.84	N	0.815295
63	TBIU000063	TBIGR001_TRINITY_DN102_c0_g1_i1	Ddhd1	Un	1	348	+	-	KNOWN	Phospholipase DDHD1 [Source:SWISS;ACC:Q80YA3]	9	1.27	1.43	1.27	0.79	1.35	1.46	0	0	0	0	0	0	0.35	0	0	0	0	0	0	0	0	0.36	0.15	0	N	0.91535	1	-0.213	N	1	1	0	N	1	1	0	N	1
64	TBIU000064	TBIGR001_TRINITY_DN10302_c0_g1_i1	LOC100692500	Un	1	201	+	-	KNOWN	extracellular calcium-sensing receptor-like [Source:NCBI_NR;ACC:XP_005464219.1]	1	0	0	0	0	0	0	0	0	0	0	0	0	0	0	0	0	0	0	0	0	0	1.48	0	0	N	1	1	0	N	1	1	0	N	1	1	0	N	1
65	TBIU000065	TBIGR001_TRINITY_DN10303_c0_g1_i1	Eef1g	Un	1	251	+	-	KNOWN	Elongation factor 1-gamma [Source:SWISS;ACC:Q9D8N0]	1	25.24	0	0	0	0	0	0	0	0	0	0	0	0	0	0	0	0	0	0	0	0	0	0	0	N	1	1	-6.22	N	1	1	0	N	1	1	0	N	1
66	TBIU000066	TBIGR001_TRINITY_DN10304_c0_g1_i1	-	Un	1	672	+	-	NOVEL	-	17	1.44	1.28	2.67	4.08	4.41	3.49	0	0	0	0.18	0.13	0	0.18	0	0.06	0.09	0.14	0.14	0.15	0	0	0.28	0.08	0.14	N	0.185428	1	1.03	N	0.254459	1	8.47	N	0.686032	1	-1.36	N	1
67	TBIU000067	TBIGR001_TRINITY_DN10311_c0_g1_i1	-	Un	1	260	+	-	NOVEL	-	0	0	0	0	0	0	0	0	0	0	0	0	0	0	0	0	0	0	0	0	0	0	0	0	0	N	-	-	-	N	-	-	-	N	-	-	-	N	-
68	TBIU000068	TBIGR001_TRINITY_DN10321_c0_g1_i1	-	Un	1	571	+	-	NOVEL	-	1	15	0	0	0	0	0	0	0	0	0	0	0	0	0	0	0	0	0	0	0	0	0	0	0	N	1	1	-6.22	N	1	1	0	N	1	1	0	N	1
69	TBIU000069	TBIGR001_TRINITY_DN10326_c0_g1_i1	-	Un	1	214	+	-	NOVEL	-	3	0	27.56	0	0	0	0	0	0	0	0	0	0.36	0	0	0.38	0	0	0	0	0	0	0	0	0	N	0.601507	1	-7.34	N	1	1	0	N	1	1	-7.56	N	0.661419
70	TBIU000070	TBIGR001_TRINITY_DN10326_c1_g1_i1	-	Un	1	265	+	-	NOVEL	-	0	0	0	0	0	0	0	0	0	0	0	0	0	0	0	0	0	0	0	0	0	0	0	0	0	N	-	-	-	N	-	-	-	N	-	-	-	N	-
71	TBIU000071	TBIGR001_TRINITY_DN10327_c0_g1_i1	-	Un	1	298	+	-	NOVEL	-	1	2.04	0	0	0	0	0	0	0	0	0	0	0	0	0	0	0	0	0	0	0	0	0	0	0	N	1	1	-6.22	N	1	1	0	N	1	1	0	N	1
72	TBIU000072	TBIGR001_TRINITY_DN10332_c0_g1_i1	-	Un	1	206	+	-	NOVEL	-	1	0.86	0	0	0	0	0	0	0	0	0	0	0	0	0	0	0	0	0	0	0	0	0	0	0	N	1	1	-6.22	N	1	1	0	N	1	1	0	N	1
73	TBIU000073	TBIGR001_TRINITY_DN1033_c0_g1_i1	-	Un	1	210	+	-	NOVEL	-	4	1.12	1.67	0	0	0.57	0.98	0	0	0	0	0	0	0	0	0	0	0	0	0	0	0	0	0	0	N	0.639346	1	-0.85	N	1	1	0	N	1	1	0	N	1
74	TBIU000074	TBIGR001_TRINITY_DN10341_c0_g1_i1	ext1b	Un	1	433	+	-	KNOWN	Exostosin-1b [Source:SWISS;ACC:Q5IGR7]	9	0	1.74	1.36	4.1	1.53	0.59	0	0	0	0	0	0	0	0	0.02	0	0.01	0	0	0.05	0	0	0	0.1	N	0.435339	1	0.899	N	1	1	3.79	N	1	1	3.87	N	1
75	TBIU000075	TBIGR001_TRINITY_DN10341_c0_g2_i1	ext1b	Un	1	727	+	-	KNOWN	Exostosin-1b [Source:SWISS;ACC:Q5IGR7]	12	0.49	0	0	0	0	0	0.16	0	0	0.06	0.04	0.04	0.13	0.05	0.48	0.18	0.09	0	0	0	0.09	0.07	0	0	N	0.154143	1	-9.39	N	0.730679	1	1.04	N	0.519234	1	-1.48	Y	0.0312861
76	TBIU000076	TBIGR001_TRINITY_DN10343_c0_g1_i1	-	Un	1	358	+	-	NOVEL	-	8	0.46	0.71	0.43	0.34	0.69	0.74	0	0	0	0	0	0	0	0.2	0.06	0	0	0	0	0	0	0	0	0	N	1	1	0.0755	N	1	1	0	N	1	1	0	N	0.178343
77	TBIU000077	TBIGR001_TRINITY_DN10345_c0_g1_i1	-	Un	1	263	+	-	NOVEL	-	13	0.7	0	0.98	1.02	0.35	1.25	0	0	0	0.6	0	0	0.62	0	0	0	0	0	0.7	1.11	0.29	0.65	1.11	0.17	N	0.732241	1	0.526	N	1	1	0	N	0.543909	1	1.24	N	0.489421
78	TBIU000078	TBIGR001_TRINITY_DN10348_c0_g1_i1	WDR93	Un	1	286	+	-	KNOWN	WD repeat-containing protein 93 [Source:SWISS;ACC:Q6P2C0]	6	0.6	0.68	0	1.1	0.9	1.42	0	0	0	0	0	0	0	0	0	0	0.23	0	0	0	0	0	0	0	N	0.254359	1	1.38	N	0.707744	1	7.02	N	1	1	0	N	1
79	TBIU000079	TBIGR001_TRINITY_DN10348_c1_g1_i1	wdr93	Un	1	379	+	-	KNOWN	WD repeat domain 93 [Source:NCBI_NR;ACC:XP_010789966.1]	1	5.2	0	0	0	0	0	0	0	0	0	0	0	0	0	0	0	0	0	0	0	0	0	0	0	N	1	1	-6.22	N	1	1	0	N	1	1	0	N	1
80	TBIU000080	TBIGR001_TRINITY_DN10349_c0_g1_i1	Fut9	Un	1	263	+	-	KNOWN	Alpha-(1,3)-fucosyltransferase 9 [Source:SWISS;ACC:Q99JB3]	3	0	0	0	2.31	0	0	0	0	0	0	0	0	0.95	0	0	0	0	0	0.41	0	0	0	0	0	N	1	1	7.07	N	1	1	0	N	1	1	6.49	N	0.593148
81	TBIU000081	TBIGR001_TRINITY_DN1035_c0_g1_i1	-	Un	1	430	+	-	NOVEL	-	8	0.32	1.48	0.6	0	0.97	1.32	0.14	0	0	0	0.08	0	0	0	0	0	0	0	0	0	0.16	0	0	0	N	1	1	-0.107	N	1	1	-7.37	N	1	1	0.335	N	1
82	TBIU000082	TBIGR001_TRINITY_DN1035_c1_g1_i1	-	Un	1	219	+	-	NOVEL	-	7	0.39	0.88	0.27	0.14	0.72	0.79	0.13	0	0	0	0	0	0	0	0	0	0	0	0	0	0	0	0	0	N	1	1	0.0614	N	1	1	-7.37	N	1	1	0	N	1
83	TBIU000083	TBIGR001_TRINITY_DN10363_c0_g1_i1	-	Un	1	428	+	-	NOVEL	-	20	1.48	0.79	0.15	0.31	0.47	0	0.16	0	0.16	0.24	0.22	0	0.57	1.56	0.04	0.18	0.05	0.09	0	0.33	0.21	0.13	0.85	2.55	N	0.14902	1	-1.71	N	1	1	-0.042	N	0.861852	1	-0.443	N	0.79636
84	TBIU000084	TBIGR001_TRINITY_DN10375_c0_g1_i1	pno1	Un	1	337	+	-	KNOWN	RNA-binding protein PNO1 [Source:SWISS;ACC:Q6VBQ6]	24	83.57	57.4	76.44	74.5	64.95	54.94	58.04	97.3	125.62	76.19	151.71	104.17	165.23	115.19	26.75	183.58	131.55	174.7	133.14	224.84	148.53	169.64	120.01	104.72	N	0.627081	1	-0.263	N	0.334364	1	0.687	N	0.865606	1	-0.12	N	0.864377
85	TBIU000085	TBIGR001_TRINITY_DN10377_c0_g1_i1	SMAD6	Un	1	221	+	-	KNOWN	Mothers against decapentaplegic homolog 6 [Source:SWISS;ACC:Q9W734]	24	1.09	1.36	0.67	1.85	3.29	3.16	0.89	2.88	1.48	0.7	0.05	0.25	1.28	0.64	0.42	0.22	0.79	1.41	0.79	1.63	0.74	1.81	3.21	1.11	N	0.0755591	1	1.35	N	0.279662	1	-1.25	N	0.450947	1	0.997	N	0.552973
86	TBIU000086	TBIGR001_TRINITY_DN10386_c0_g1_i1	CC018_MOUSE	Un	1	273	+	-	KNOWN	Uncharacterized protein C3orf18 homolog [Source:SWISS;ACC:Q8BGK9]	23	3.99	2.64	3.11	5.34	5.93	3.81	0	0.46	0.15	0.61	0.06	0.35	0.81	1.53	0.06	0.61	0.82	0.75	0.3	0.61	0.56	1.3	0.62	0.64	N	0.484891	1	0.533	N	0.275076	1	1.75	N	0.903398	1	-0.207	N	0.829443
87	TBIU000087	TBIGR001_TRINITY_DN10387_c0_g1_i1	-	Un	1	271	+	-	NOVEL	-	8	1.46	4.22	0.56	0.39	0.79	1.44	0	0	0	0	0	0	0	0	0	0	0	0	0	0.1	0	0.42	0	0	N	0.21307	1	-1.27	N	1	1	0	N	1	1	5.96	N	0.47888
88	TBIU000088	TBIGR001_TRINITY_DN10391_c0_g1_i1	EEF2	Un	1	292	+	-	KNOWN	Elongation factor 2 [Source:SWISS;ACC:Q90705]	17	13.16	8.45	15.33	21.51	7.46	13.24	0.69	0	0	0	0	0.31	4.08	0.86	0	0	0	0.46	2	1.42	2.69	2.52	1.78	2.04	N	1	1	0.21	N	1	1	-0.729	N	0.135679	1	2.98	N	1
89	TBIU000089	TBIGR001_TRINITY_DN10402_c0_g1_i1	-	Un	1	303	+	-	NOVEL	-	19	2.05	0.66	0	0.86	1.33	0.78	0.29	0.3	0.39	0	0.33	0.29	0.72	1.83	0	0	0.19	0.92	0	0.92	0.51	1.75	1.3	1.36	N	1	1	0.0588	N	1	1	-0.146	N	1	1	0.203	N	0.814904
90	TBIU000090	TBIGR001_TRINITY_DN10413_c0_g1_i1	scg2	Un	1	456	+	-	KNOWN	secretogranin II [Source:NCBI_NR;ACC:XP_010748307.1]	10	2.04	0.15	0.18	4.47	3.63	1.56	0	0	0	0.13	0	0	2.79	0	0	0.26	0	0	0	0	0	0	0.35	0	N	0.0848275	1	1.93	N	0.740865	1	7.65	N	1	1	-7.71	N	0.214107
91	TBIU000091	TBIGR001_TRINITY_DN10416_c0_g1_i1	-	Un	1	226	+	-	NOVEL	-	8	0	8.19	0	0	0	0	0	0	0	0.48	0	0	0	0	0	0.48	0.42	0	1.31	0.41	0	0.55	0.51	0	N	0.323058	1	-8.34	N	0.589874	1	7.37	N	0.599853	1	1.35	N	0.534509
92	TBIU000092	TBIGR001_TRINITY_DN10418_c0_g1_i1	SLCO1C1	Un	1	321	+	-	KNOWN	Solute carrier organic anion transporter family member 1C1 [Source:SWISS;ACC:Q9NYB5]	6	0.74	0.5	0	0	0	0.2	0.37	0	0	0	0	0	0	0	0	0	0	0	0	1.25	0	0	0.52	0	N	0.196609	1	-2.62	N	0.712183	1	-8.37	N	0.227225	1	9.42	N	0.483596
93	TBIU000093	TBIGR001_TRINITY_DN10418_c1_g1_i1	SLCO1B3	Un	1	374	+	-	KNOWN	Solute carrier organic anion transporter family member 1B3 [Source:SWISS;ACC:Q9NPD5]	5	3.93	0	0	0	0	0	0.6	0	0	0	0	0	0	0	0	0	0	0	0	2.43	1.14	0	1.5	0	N	0.604628	1	-7.22	N	1	1	-7.37	N	0.184958	1	9.14	N	0.648181
94	TBIU000094	TBIGR001_TRINITY_DN10420_c0_g1_i1	GTF2IRD2B	Un	1	759	+	-	KNOWN	General transcription factor II-I repeat domain-containing protein 2B [Source:SWISS;ACC:Q6EKJ0]	8	0.64	0.48	0.3	0	0.96	1.43	0	0	0	0	0.54	0	0	0	0.12	0.37	0	0	0	0	0	0	0	0	N	0.595597	1	0.708	N	0.740874	1	7.65	N	0.3855	1	-9.33	N	0.661407
95	TBIU000095	TBIGR001_TRINITY_DN10424_c0_g1_i1	Colq	Un	1	416	+	-	KNOWN	Acetylcholinesterase collagenic tail peptide [Source:SWISS;ACC:O35348]	5	1.99	0	0	0.58	1.21	0.52	0	0	0	0	0	0	0	0	0.17	0	0	0	0	0	0	0	0	0	N	1	1	0.132	N	1	1	0	N	1	1	0	N	0.661396
96	TBIU000096	TBIGR001_TRINITY_DN10430_c0_g1_i1	-	Un	1	271	+	-	NOVEL	-	1	0	0	0	0	0	0	0	0	0	0	0	0	1.39	0	0	0	0	0	0	0	0	0	0	0	N	1	1	0	N	1	1	0	N	1	1	0	N	1
97	TBIU000097	TBIGR001_TRINITY_DN10438_c0_g1_i1	-	Un	1	414	+	-	NOVEL	-	4	0.4	0	0	1.17	2.42	0.52	0	0	0	0	0	0	0	0	0	0	0	0	0	0	0	0	0	0	N	0.10638	1	3.27	N	1	1	0	N	1	1	0	N	1
98	TBIU000098	TBIGR001_TRINITY_DN10438_c0_g2_i1	-	Un	1	389	+	-	NOVEL	-	1	0	0.45	0	0	0	0	0	0	0	0	0	0	0	0	0	0	0	0	0	0	0	0	0	0	N	1	1	-6.34	N	1	1	0	N	1	1	0	N	1
99	TBIU000099	TBIGR001_TRINITY_DN10446_c0_g1_i1	LOC101479984	Un	1	1448	+	-	KNOWN	G1/S-specific cyclin-D2-like [Source:NCBI_NR;ACC:XP_004548416.1]	5	0	2.12	0	0	0	0	0	0	0	0	0	0.21	0	0	0	0	0.29	0	0	0.28	0	0	0.34	0	N	0.423991	1	-7.93	N	1	1	6.02	N	1	1	-0.914	N	1
100	TBIU000100	TBIGR001_TRINITY_DN10456_c0_g1_i1	MSI1	Un	1	387	+	-	KNOWN	RNA-binding protein Musashi homolog 1 [Source:SWISS;ACC:O43347]	11	3.7	1.03	0.25	0.66	0.4	0.49	0.37	0	0	0	0	0	0	0.08	0.13	0	0	0	0	0.23	0	0	0.09	0	N	0.106564	1	-1.76	N	0.564831	1	-8.96	N	0.688738	1	7.55	N	0.444684
101	TBIU000101	TBIGR001_TRINITY_DN10456_c1_g1_i1	MSI1	Un	1	269	+	-	KNOWN	RNA-binding protein Musashi homolog 1 [Source:SWISS;ACC:O43347]	0	0	0	0	0	0	0	0	0	0	0	0	0	0	0	0	0	0	0	0	0	0	0	0	0	N	-	-	-	N	-	-	-	N	-	-	-	N	-
102	TBIU000102	TBIGR001_TRINITY_DN10461_c0_g1_i1	gfap	Un	1	225	+	-	KNOWN	Glial fibrillary acidic protein [Source:SWISS;ACC:P48677]	5	1.65	0	0	0.4	0.41	0	0	0.58	0	0	0	0	0	0	0	0	0	0	0	0.18	0	0	0	0	N	0.644193	1	-1.13	N	0.714599	1	-8.49	N	1	1	5.96	N	1
103	TBIU000103	TBIGR001_TRINITY_DN10464_c1_g1_i1	-	Un	1	272	+	-	NOVEL	-	2	0	0	0	0	0	0	0	0	0	0	0	0	0.88	0	0	0	0	0	0	0	0	0	0	0.81	N	1	1	0	N	1	1	0	N	1	1	0	N	1
104	TBIU000104	TBIGR001_TRINITY_DN10469_c0_g1_i1	RPL3	Un	1	234	+	-	KNOWN	60S ribosomal protein L3 [Source:SWISS;ACC:P39023]	4	0.68	1.91	0.48	0	0	1.35	0	0	0	0	0	0	0	0	0	0	0	0	0	0	0	0	0	0	N	0.525017	1	-1.15	N	1	1	0	N	1	1	0	N	1
105	TBIU000105	TBIGR001_TRINITY_DN10480_c0_g1_i1	-	Un	1	355	+	-	NOVEL	-	8	2.69	1.49	1.28	0.66	4.1	1.75	0	0	0	0	0	0	0	0.23	0	0	0	0	0	0	0	0	0.57	0	N	1	1	0.166	N	1	1	0	N	1	1	0	N	1
106	TBIU000106	TBIGR001_TRINITY_DN10481_c0_g1_i1	ASB4	Un	1	288	+	-	KNOWN	Ankyrin repeat and SOCS box protein 4 [Source:SWISS;ACC:Q9Y574]	0	0	0	0	0	0	0	0	0	0	0	0	0	0	0	0	0	0	0	0	0	0	0	0	0	N	-	-	-	N	-	-	-	N	-	-	-	N	-
107	TBIU000107	TBIGR001_TRINITY_DN10481_c1_g1_i1	Asb4	Un	1	217	+	-	KNOWN	Ankyrin repeat and SOCS box protein 4 [Source:SWISS;ACC:Q9WV71]	0	0	0	0	0	0	0	0	0	0	0	0	0	0	0	0	0	0	0	0	0	0	0	0	0	N	-	-	-	N	-	-	-	N	-	-	-	N	-
108	TBIU000108	TBIGR001_TRINITY_DN10490_c0_g1_i1	-	Un	1	243	+	-	NOVEL	-	13	0.66	2.06	0.71	1.2	0.12	0.8	0	0	0	0.18	0	0	0.28	0.07	0	0	0	0	0	0.49	0	0.29	0.32	0.22	N	0.474427	1	-0.755	N	1	1	0	N	0.891435	1	0.743	N	0.432494
109	TBIU000109	TBIGR001_TRINITY_DN10491_c0_g1_i1	ruvbl1	Un	1	440	+	-	KNOWN	RuvB-like 1 [Source:SWISS;ACC:Q8AWW7]	4	1.28	1.34	0	1.92	0	3.04	0	0	0	0	0	0	0	0	0	0	0	0	0	0	0	0	0	0	N	1	1	0.946	N	1	1	0	N	1	1	0	N	1
110	TBIU000110	TBIGR001_TRINITY_DN10494_c0_g1_i1	-	Un	1	304	+	-	NOVEL	-	6	9.86	7.68	8.16	13.51	6.56	8.02	0	0	0	0	0	0	0	0	0	0	0	0	0	0	0	0	0	0	N	1	1	0.0405	N	1	1	0	N	1	1	0	N	1
111	TBIU000111	TBIGR001_TRINITY_DN10496_c0_g1_i1	-	Un	1	267	+	-	NOVEL	-	10	0	2.09	0.32	3.04	1.04	3.71	0	0	0	0	0.14	0	0.41	0	0.13	0	0	0	0	0.31	0	0	0.18	0	N	0.159732	1	1.67	N	1	1	0	N	1	1	0.317	N	0.525513
112	TBIU000112	TBIGR001_TRINITY_DN10499_c0_g1_i1	-	Un	1	235	+	-	NOVEL	-	2	0	0	0	0	0	0	0	0	0.51	0	0	0	0	0	0.39	0	0	0	0	0	0	0	0	0	N	1	1	0	N	1	1	-7.34	N	1	1	0	N	0.661384
113	TBIU000113	TBIGR001_TRINITY_DN10504_c0_g1_i1	-	Un	1	265	+	-	NOVEL	-	2	1.33	1.48	0	0	0	0	0	0	0	0	0	0	0	0	0	0	0	0	0	0	0	0	0	0	N	0.133951	1	-8.87	N	1	1	0	N	1	1	0	N	1
114	TBIU000114	TBIGR001_TRINITY_DN1050_c1_g1_i1	LPHN2	Un	1	238	+	-	KNOWN	Latrophilin-2 [Source:SWISS;ACC:O97817]	20	1.11	1.27	1.11	3.71	1.43	2.36	0.19	0.2	0.13	0	0	0.2	0.63	0.36	0.4	0	0.36	0	0.27	0.36	0.11	0.98	0.83	0.25	N	0.244837	1	1.01	N	0.818888	1	-0.686	N	0.841096	1	0.87	N	0.73302
115	TBIU000115	TBIGR001_TRINITY_DN10512_c0_g1_i1	-	Un	1	475	+	-	NOVEL	-	5	0.8	0.45	0	0	0	0	0	0	0	0	0	0.17	0	0	0.35	0	0.69	0	0	0	0	0	0	0	N	0.317725	1	-7.85	N	0.722633	1	7.61	N	1	1	-7.56	N	0.394167
116	TBIU000116	TBIGR001_TRINITY_DN10513_c0_g1_i1	-	Un	1	735	+	-	NOVEL	-	7	2.06	1.1	0	0	4.9	3.76	0	0	0	0	0	0	0.43	0	0	0	0	0	0.37	0	0	1.37	0	0	N	0.438672	1	1.41	N	1	1	0	N	1	1	6.49	N	0.763781
117	TBIU000117	TBIGR001_TRINITY_DN10513_c1_g1_i1	STARD10	Un	1	721	+	-	KNOWN	PCTP-like protein [Source:SWISS;ACC:Q9Y365]	15	0.38	1.38	0.44	1.11	0.57	1.21	0.18	0.76	0	0	0	0	0.22	0.11	0.1	0	0	0	0	0.11	0	0.3	0.13	0.12	N	0.745324	1	0.341	N	0.114465	1	-10.8	N	1	1	6.96	N	0.765989
118	TBIU000118	TBIGR001_TRINITY_DN10517_c0_g1_i1	-	Un	1	366	+	-	NOVEL	-	1	0	10.33	0	0	0	0	0	0	0	0	0	0	0	0	0	0	0	0	0	0	0	0	0	0	N	1	1	-6.34	N	1	1	0	N	1	1	0	N	1
119	TBIU000119	TBIGR001_TRINITY_DN10519_c0_g1_i1	Ldha	Un	1	825	+	-	KNOWN	L-lactate dehydrogenase A chain [Source:SWISS;ACC:P06151]	4	0.51	0.19	0	0.25	0	0	0	0	0	0	0	0	0	0	0	0	0	0	0	0	0	1.03	0	0	N	0.695837	1	-1.61	N	1	1	0	N	1	1	0	N	0.241322
120	TBIU000120	TBIGR001_TRINITY_DN10524_c0_g1_i1	-	Un	1	481	+	-	NOVEL	-	12	3.38	3.64	2.47	5	11.9	4.2	0	0	0.31	0	0.27	0.45	0	0	0	1.15	0	0.31	0	0.32	0	0	0	0	N	0.337936	1	1.04	N	0.646737	1	1.86	N	0.556897	1	-2.43	N	1
121	TBIU000121	TBIGR001_TRINITY_DN10527_c0_g1_i1	apt	Un	1	284	+	-	KNOWN	Adenine phosphoribosyltransferase {ECO:0000255|HAMAP-Rule:MF_00004} [Source:SWISS;ACC:Q28MD3]	6	1.59	0.32	0	0	0	0	0	0.4	0	0	0	0	0.1	0	0	0	0	0	0	0	0.07	0	0	0.08	Y	0.0146927	0.603699	-10.6	N	0.481001	1	-9.08	N	1	1	5.98	N	1
122	TBIU000122	TBIGR001_TRINITY_DN10527_c0_g1_i2	apt	Un	1	623	+	-	KNOWN	Adenine phosphoribosyltransferase {ECO:0000255|HAMAP-Rule:MF_00004} [Source:SWISS;ACC:A1TWI0]	1	7.57	0	0	0	0	0	0	0	0	0	0	0	0	0	0	0	0	0	0	0	0	0	0	0	N	0.616299	1	-7.81	N	1	1	0	N	1	1	0	N	1
123	TBIU000123	TBIGR001_TRINITY_DN10537_c0_g1_i1	-	Un	1	339	+	-	NOVEL	-	9	1	0.97	1.8	1.66	1.49	2.7	0	0	0	0	0	0.18	0	0	0.09	0	0	0	0	0.11	0	0	0	0	N	0.548246	1	0.542	N	1	1	0	N	0.785304	1	-1.91	N	0.661372
124	TBIU000124	TBIGR001_TRINITY_DN10540_c0_g1_i1	CYPA	Un	1	3252	+	-	KNOWN	Peptidyl-prolyl cis-trans isomerase [Source:SWISS;ACC:P54985]	3	1.66	4.89	0	0	0	2.14	0	0	0	0	0	0	0	0	0	0	0	0	0	0	0	0	0	0	N	0.417128	1	-1.54	N	1	1	0	N	1	1	0	N	1
125	TBIU000125	TBIGR001_TRINITY_DN10548_c0_g1_i1	Prkce	Un	1	381	+	-	KNOWN	Protein kinase C epsilon type [Source:SWISS;ACC:P16054]	24	2.38	2.31	2.31	3.57	3	2.56	1.03	2.02	0.14	1.2	0.06	0.26	0.83	0.51	0.16	0.16	0.56	1.12	0.35	1.06	0.28	0.42	0.85	0.39	N	0.697194	1	0.29	N	0.604837	1	-0.814	N	0.740788	1	-0.535	N	0.758661
126	TBIU000126	TBIGR001_TRINITY_DN10554_c0_g1_i1	LOC104934204	Un	1	322	+	-	KNOWN	LIM and calponin homology domains-containing protein 1-like [Source:NCBI_NR;ACC:XP_010748120.1]	1	0	0	0	0	0	0	0	0	0	0	0	0	0	0	0	0	0	0	0	0	0	0	0.66	0	N	1	1	0	N	1	1	0	N	1	1	0	N	1
127	TBIU000127	TBIGR001_TRINITY_DN10561_c0_g1_i1	cep89	Un	1	214	+	-	KNOWN	Centrosomal protein of 89 kDa [Source:SWISS;ACC:Q6P402]	18	2.8	1.34	0.62	0.65	0.88	3.19	0.18	1.7	0.25	0	0	0	0.45	0.11	0.09	0	0	0.23	0.13	0.34	0	0.77	0.26	0.47	N	1	1	-0.0514	N	0.129423	1	-3.4	N	0.394959	1	8.11	N	0.764468
128	TBIU000128	TBIGR001_TRINITY_DN10573_c0_g1_i1	-	Un	1	648	+	-	NOVEL	-	12	2.59	3.39	3.36	4.95	1.79	5.09	0	0	0.15	0	0	0	0	0.28	0	0	0	0	0	0.28	0	0.39	0.83	0.3	N	0.764013	1	0.262	N	1	1	-7.34	N	1	1	6.96	N	0.381106
129	TBIU000129	TBIGR001_TRINITY_DN10576_c0_g1_i1	dlg2	Un	1	281	+	-	KNOWN	Disks large homolog 2 [Source:SWISS;ACC:Q5PYH7]	7	0.93	0	0	1.02	0.7	1.24	0	0	0	0	0	0.13	0	0	0.51	0	0	0	0	0	0	0	0.18	0	N	0.253184	1	1.61	N	1	1	0	N	1	1	-7.56	N	0.279442
130	TBIU000130	TBIGR001_TRINITY_DN10577_c0_g1_i1	FHOD3	Un	1	274	+	-	KNOWN	FH1/FH2 domain-containing protein 3 [Source:SWISS;ACC:Q2V2M9]	24	1.77	1.37	0.84	0.77	1.34	1.62	1.14	1.08	0.55	0.58	1.59	0.46	1.37	0.78	0.28	0.99	0.74	0.77	0.73	3.41	1.24	1.26	1.51	1.12	N	0.832615	1	-0.159	N	0.915506	1	-0.114	N	0.771994	1	0.305	N	0.895314
131	TBIU000131	TBIGR001_TRINITY_DN10577_c1_g1_i1	-	Un	1	969	+	-	NOVEL	-	1	0	0	0	0	0	0	0	0	0	0	0	0	0	0	0.66	0	0	0	0	0	0	0	0	0	N	1	1	0	N	1	1	0	N	1	1	0	N	0.661361
132	TBIU000132	TBIGR001_TRINITY_DN10578_c0_g2_i1	-	Un	1	954	+	-	NOVEL	-	13	1.01	1.15	1.76	2.02	2.63	1.36	0	0	0	0	0	0	0.53	0	0.13	0	0	0.1	0	0.05	0	0.14	0.06	0.1	N	0.558658	1	0.509	N	1	1	5.95	N	1	1	4.96	N	0.352287
133	TBIU000133	TBIGR001_TRINITY_DN10582_c0_g1_i1	RGS12	Un	1	580	+	-	KNOWN	Regulator of G-protein signaling 12 [Source:SWISS;ACC:O14924]	22	0.84	1.06	0.35	1.23	0.88	1.61	0.12	0.06	0.04	0.21	0	0.02	0.22	0.17	0.18	0.02	0	0.24	0.16	0.29	0.07	0.32	0.29	0.28	N	0.398938	1	0.671	N	1	1	0.119	N	0.726735	1	0.608	N	0.720161
134	TBIU000134	TBIGR001_TRINITY_DN1058_c0_g1_i1	-	Un	1	525	+	-	NOVEL	-	7	0.43	1.14	0	1.04	0.64	0.19	0	0	0.6	0	0	0	0	0	0	0	0	0	0	0	0	0	0	0.11	N	0.890564	1	0.206	N	0.349723	1	-9.66	N	1	1	0	N	1
135	TBIU000135	TBIGR001_TRINITY_DN10592_c0_g1_i1	Stxbp5	Un	1	411	+	-	KNOWN	Syntaxin-binding protein 5 [Source:SWISS;ACC:Q9WU70]	8	3.36	9.79	16.88	0	11.29	3.48	0	0	0.83	0	0.38	0.3	0	0	0	0	0	0	0	0	0	0	0	0	N	0.478522	1	-1.08	N	0.711266	1	-8.34	N	0.559591	1	-8.45	N	1
136	TBIU000136	TBIGR001_TRINITY_DN10592_c1_g1_i1	Stxbp5	Un	1	362	+	-	KNOWN	Syntaxin-binding protein 5 [Source:SWISS;ACC:Q9WU70]	4	0	0	0	0	58.06	0	0	0	0	0.91	0	1.41	0	0	0	0	0	0	0	0.82	0	0	0	0	N	1	1	7.13	N	1	1	0	N	0.464674	1	-2.95	N	1
137	TBIU000137	TBIGR001_TRINITY_DN10600_c0_g1_i1	Nrg2	Un	1	262	+	-	KNOWN	Pro-neuregulin-2, membrane-bound isoform [Source:SWISS;ACC:O35569]	3	1.09	0.41	0	0	0	0	0.33	0	0	0	0	0	0	0	0	0	0	0	0	0	0	0	0	0	N	0.334816	1	-8.25	N	1	1	-7.37	N	1	1	0	N	1
138	TBIU000138	TBIGR001_TRINITY_DN10602_c1_g1_i1	-	Un	1	1135	+	-	NOVEL	-	0	0	0	0	0	0	0	0	0	0	0	0	0	0	0	0	0	0	0	0	0	0	0	0	0	N	-	-	-	N	-	-	-	N	-	-	-	N	-
139	TBIU000139	TBIGR001_TRINITY_DN1060_c0_g1_i1	-	Un	1	316	+	-	NOVEL	-	7	1.3	0.37	1.06	0.79	0.97	1.03	0	0	0	0	0	0	0	0	0	0	0	0	0	0	0	0.36	0	0	N	1	1	-0.0721	N	1	1	0	N	1	1	0	N	0.47887
140	TBIU000140	TBIGR001_TRINITY_DN10611_c0_g1_i1	-	Un	1	207	+	-	NOVEL	-	4	3.29	0.52	0	0.69	0	0.61	0	0	0	0	0	0	0	0	0	0	0	0	0	0	0	0	0	0	N	0.385024	1	-1.59	N	1	1	0	N	1	1	0	N	1
141	TBIU000141	TBIGR001_TRINITY_DN10621_c0_g1_i1	LOC102290437	Un	1	270	+	-	KNOWN	rho guanine nucleotide exchange factor 33-like [Source:NCBI_NR;ACC:XP_005934119.1]	2	0	0	0	0	0	0	0	0	0	0	0	0	0	0	0	0	0	0	1.29	0	0	1.67	0	0	N	1	1	0	N	1	1	0	N	1	1	6.49	N	1
142	TBIU000142	TBIGR001_TRINITY_DN10625_c0_g1_i1	-	Un	1	480	+	-	NOVEL	-	5	2.14	3.54	0	1.57	0	0.69	0	0	0	0	0	0	0	0	0	0	0	0	0	0	0	0.7	0	0	N	0.42543	1	-1.39	N	1	1	0	N	1	1	0	N	0.631474
143	TBIU000143	TBIGR001_TRINITY_DN1062_c0_g1_i1	-	Un	1	254	+	-	NOVEL	-	6	1.82	5.86	0	0	0	0	0	0	0	0	0	0	0.41	0	0	0	0	0	0	0	0	0.44	0.79	0.7	N	0.0838657	1	-9.31	N	1	1	0	N	1	1	0	N	0.469336
144	TBIU000144	TBIGR001_TRINITY_DN10632_c0_g1_i1	ADAMTSL3	Un	1	611	+	-	KNOWN	ADAMTS-like protein 3 [Source:SWISS;ACC:P82987]	3	0	2.39	0	0	1.8	0	0	0	0	0	0	0	0	0	0	0	0	0	0	0	0	0	0.43	0	N	1	1	-0.638	N	1	1	0	N	1	1	0	N	1
145	TBIU000145	TBIGR001_TRINITY_DN10637_c0_g1_i1	atnb233	Un	1	226	+	-	KNOWN	Sodium/potassium-transporting ATPase subunit beta-233 [Source:SWISS;ACC:Q9I9C3]	23	27.16	76.99	70.39	16.27	43.99	207.44	49.89	45.44	0.52	0.85	18.75	0.02	7.49	0	0.92	1.37	0.33	2.45	0.32	122.01	2.19	0.18	26.81	0.11	N	0.492771	1	0.557	Y	0.000477043	0.191915	-4.43	N	0.277459	1	1.9	N	0.485037
146	TBIU000146	TBIGR001_TRINITY_DN1063_c0_g1_i1	-	Un	1	271	+	-	NOVEL	-	2	0	0	0	0	0	0	0	0	0	0	0	0	0	0	0	0	0	0	0	1.01	0	0	1.35	0	N	1	1	0	N	1	1	0	N	1	1	5.96	N	1
147	TBIU000147	TBIGR001_TRINITY_DN10657_c0_g1_i1	sdad1	Un	1	404	+	-	KNOWN	Protein SDA1 homolog [Source:SWISS;ACC:Q6NV26]	24	11.14	15.03	11.35	12.17	9.54	10.69	5.37	5.94	5.44	6.6	6.41	9.51	23.12	16	2.41	6.86	7.59	12.55	11.13	13.77	11.54	10.63	11.56	10.44	N	0.596362	1	-0.295	N	0.398909	1	0.608	N	0.9668	1	-0.032	N	0.325783
148	TBIU000148	TBIGR001_TRINITY_DN10661_c0_g1_i1	-	Un	1	216	+	-	NOVEL	-	19	1.01	0.08	0.09	0.2	0.1	0.37	0.29	0	0.2	0.08	0.11	0	3.71	0.18	0.1	0	0.18	0	0.39	0	0.43	0.32	1.47	0.06	N	0.579833	1	-0.897	N	0.559383	1	-1.64	N	0.448424	1	1.66	N	0.427968
149	TBIU000149	TBIGR001_TRINITY_DN10670_c0_g1_i1	TTN	Un	1	223	+	-	KNOWN	Titin [Source:SWISS;ACC:Q8WZ42]	1	4.64	0	0	0	0	0	0	0	0	0	0	0	0	0	0	0	0	0	0	0	0	0	0	0	N	1	1	-6.22	N	1	1	0	N	1	1	0	N	1
150	TBIU000150	TBIGR001_TRINITY_DN10672_c0_g1_i1	WASF3	Un	1	479	+	-	KNOWN	Wiskott-Aldrich syndrome protein family member 3 [Source:SWISS;ACC:Q9UPY6]	4	1.69	0.91	0	1.25	0	0	0	0	0	0	0	0	0.8	0	0	0	0	0	0	0	0	0	0	0	N	0.684305	1	-1.2	N	1	1	0	N	1	1	0	N	0.593145
151	TBIU000151	TBIGR001_TRINITY_DN10677_c0_g1_i1	-	Un	1	216	+	-	NOVEL	-	6	0.79	0.89	0.37	1.54	1.99	0.35	0	0	0	0	0	0	0	0	0	0	0	0	0	0	0	0	0	0	N	0.505204	1	0.82	N	1	1	0	N	1	1	0	N	1
152	TBIU000152	TBIGR001_TRINITY_DN10679_c0_g1_i1	AQP3	Un	1	514	+	-	KNOWN	Aquaporin-3 [Source:SWISS;ACC:A9Y006]	2	0.86	0	0	0	0	0	0	0	0	0	0	0	0	0	0	0	0	0	0	0	0	0	0	0.34	N	1	1	-6.22	N	1	1	0	N	1	1	0	N	1
153	TBIU000153	TBIGR001_TRINITY_DN10684_c1_g1_i1	-	Un	1	497	+	-	NOVEL	-	11	0.51	0.96	0.71	0.98	0.25	0	0	0	0	0.64	0.23	0.1	0	0	0	0.47	0	0	0.14	0	0	0.17	0	0	N	0.488351	1	-0.934	N	0.602693	1	8.24	N	0.174828	1	-3.24	N	1
154	TBIU000154	TBIGR001_TRINITY_DN10689_c0_g1_i1	-	Un	1	214	+	-	NOVEL	-	9	0.36	1.44	0.5	1.18	1.48	0.49	0	0	0	0	0	0	0	0	0.06	0	0	0	0	0	0	0.21	0.09	0	N	0.729196	1	0.382	N	1	1	0	N	1	1	0	N	1
155	TBIU000155	TBIGR001_TRINITY_DN1068_c0_g1_i1	-	Un	1	216	+	-	NOVEL	-	11	1.38	2.71	0.49	1.52	2.62	0	0	0	0	0.25	0	0	0.53	0	0	0	0	0	0.22	0	0.94	0.55	0.24	0	N	1	1	-0.251	N	1	1	0	N	0.483789	1	1.64	N	1
156	TBIU000156	TBIGR001_TRINITY_DN10691_c0_g1_i1	glis2b	Un	1	900	+	-	KNOWN	GLIS family zinc finger 2b [Source:NCBI_NR;ACC:NP_001276814.1]	20	1.77	2.39	1.12	2.73	2.63	2.27	0.47	0.57	0.11	0.19	0.04	0.04	0.19	0.2	0.87	0	0.05	0.48	0	0.14	0.09	0	0.05	0	N	0.550955	1	0.46	N	0.550776	1	-1.22	N	0.586859	1	-0.959	Y	0.00616646
157	TBIU000157	TBIGR001_TRINITY_DN10694_c0_g1_i1	-	Un	1	396	+	-	NOVEL	-	9	1.4	0.52	0.66	0.68	0.71	0	0	0	0	0	0	0.18	0	0	0.19	0	0	0	0	0	0	0	0.29	0.26	N	0.731083	1	-1.03	N	1	1	0	N	1	1	-7.56	N	1
158	TBIU000158	TBIGR001_TRINITY_DN10699_c0_g1_i1	-	Un	1	434	+	-	NOVEL	-	1	0	0	0	0	0	0	0	0	0	0	0	0	0	0	0.51	0	0	0	0	0	0	0	0	0	N	1	1	0	N	1	1	0	N	1	1	0	N	0.661349
159	TBIU000159	TBIGR001_TRINITY_DN10699_c1_g1_i1	FOXN3	Un	1	838	+	-	KNOWN	Forkhead box protein N3 [Source:SWISS;ACC:Q33BP8]	5	0	3.41	0	0	1.23	0	0	0	0	0	0	0	0	0	0.46	0	0	0	0	0.93	0	0	1.12	0	N	0.585136	1	-1.64	N	1	1	0	N	0.68871	1	7.55	N	0.7297
160	TBIU000160	TBIGR001_TRINITY_DN10707_c0_g1_i1	-	Un	1	370	+	-	NOVEL	-	0	0	0	0	0	0	0	0	0	0	0	0	0	0	0	0	0	0	0	0	0	0	0	0	0	N	-	-	-	N	-	-	-	N	-	-	-	N	-
161	TBIU000161	TBIGR001_TRINITY_DN10711_c0_g1_i1	-	Un	1	815	+	-	NOVEL	-	7	0.83	0.94	1.96	1.22	1.26	2.22	0	0	0	0	0	0	0	0	0	0	0	0	0	0	0.16	0	0	0	N	0.897029	1	0.243	N	1	1	0	N	1	1	5.98	N	1
162	TBIU000162	TBIGR001_TRINITY_DN10714_c0_g1_i1	-	Un	1	326	+	-	NOVEL	-	14	1.03	1.54	1.46	1	0.52	0.91	0	0	0	0	0.36	0.16	0.53	0	0	0	0.21	0.6	0.67	0.41	0	0	0	0.43	N	0.536713	1	-0.808	N	0.453394	1	7.97	N	1	1	0.31	N	1
163	TBIU000163	TBIGR001_TRINITY_DN1071_c0_g1_i1	-	Un	1	358	+	-	NOVEL	-	9	0	2.27	0	0.84	0.87	0.77	0.29	0	0	0	0	0	0.24	0	0	0.68	0	0	0.2	0	0	0.49	0	0	N	1	1	0.1	N	0.831505	1	1.56	N	1	1	6.49	N	1
164	TBIU000164	TBIGR001_TRINITY_DN10724_c0_g1_i1	SLC16A6	Un	1	229	+	-	KNOWN	Monocarboxylate transporter 7 [Source:SWISS;ACC:O15403]	4	0	0	0	0	0	0	0	0	0	0	0	0	0	0	0	0	1.37	0.63	0.68	0	0	0	0.84	0	N	1	1	0	N	0.621244	1	7.58	N	1	1	6.49	N	1
165	TBIU000165	TBIGR001_TRINITY_DN10724_c1_g1_i1	SLC16A6	Un	1	349	+	-	KNOWN	Monocarboxylate transporter 7 [Source:SWISS;ACC:O15403]	2	2.73	0	0	0	1.43	0	0	0	0	0	0	0	0	0	0	0	0	0	0	0	0	0	0	0	N	1	1	-1.1	N	1	1	0	N	1	1	0	N	1
166	TBIU000166	TBIGR001_TRINITY_DN10741_c0_g1_i1	vwa2	Un	1	622	+	-	KNOWN	von Willebrand factor A domain-containing protein 2 [Source:SWISS;ACC:Q6DCQ6]	0	0	0	0	0	0	0	0	0	0	0	0	0	0	0	0	0	0	0	0	0	0	0	0	0	N	-	-	-	N	-	-	-	N	-	-	-	N	-
167	TBIU000167	TBIGR001_TRINITY_DN10743_c0_g1_i1	TNNI2	Un	1	201	+	-	KNOWN	Troponin I, fast skeletal muscle [Source:SWISS;ACC:P68247]	8	1.56	0.45	0	0.57	0.12	0	0	2.73	0	0	0	0	1.42	0	0.11	0	0	0	0	0.07	0	0	0	0	N	0.258878	1	-1.65	N	0.0693224	1	-12.1	N	1	1	5.96	Y	0.0270501
168	TBIU000168	TBIGR001_TRINITY_DN10744_c0_g1_i1	-	Un	1	645	+	-	NOVEL	-	8	0.46	2.08	0.97	0.67	0	1.54	0.25	0.52	0	0	0	0	0	0	0	0	0	0	0	0.63	0	0	0	0	N	0.590941	1	-0.694	N	0.345355	1	-9.04	N	0.531482	1	7.96	N	1
169	TBIU000169	TBIGR001_TRINITY_DN10748_c0_g1_i1	LPHN3	Un	1	448	+	-	KNOWN	Latrophilin-3 [Source:SWISS;ACC:Q9HAR2]	13	0.78	0.55	0.3	0.7	0.65	0.48	0	0.2	0	0.1	0	0.03	0.11	0	0.17	0	0	0	0	0.04	0	0	0.04	0	N	1	1	0.0757	N	0.481	1	-9.08	N	0.567372	1	-2.6	N	0.127927
170	TBIU000170	TBIGR001_TRINITY_DN10749_c0_g1_i1	-	Un	1	486	+	-	NOVEL	-	4	0	3.43	0	0	0	0	0	0	0	0	0	0	1.12	0	0	0	0	0	0	0	0.43	0	0.57	0	N	1	1	-6.34	N	1	1	0	N	1	1	5.98	N	1
171	TBIU000171	TBIGR001_TRINITY_DN1074_c0_g1_i1	SH3GLB2	Un	1	775	+	-	KNOWN	Endophilin-B2 [Source:SWISS;ACC:Q9NR46]	11	0.66	0.53	0.09	1.44	1.77	0.36	0.1	0	0	0.15	0	0	0.46	0	0	0	0.12	0	0	0.12	0	0	0	0	N	0.165741	1	1.41	N	1	1	0.344	N	0.795889	1	-1.06	N	0.251779
172	TBIU000172	TBIGR001_TRINITY_DN10757_c0_g1_i1	-	Un	1	206	+	-	NOVEL	-	4	2.65	1.17	0.76	0	0.81	0	0	0	0	0	0	0	0	0	0	0	0	0	0	0	0	0	0	0	N	0.149121	1	-2.63	N	1	1	0	N	1	1	0	N	1
173	TBIU000173	TBIGR001_TRINITY_DN10758_c0_g1_i1	-	Un	1	353	+	-	NOVEL	-	1	11.37	0	0	0	0	0	0	0	0	0	0	0	0	0	0	0	0	0	0	0	0	0	0	0	N	1	1	-6.22	N	1	1	0	N	1	1	0	N	1
174	TBIU000174	TBIGR001_TRINITY_DN10759_c0_g1_i1	-	Un	1	283	+	-	NOVEL	-	0	0	0	0	0	0	0	0	0	0	0	0	0	0	0	0	0	0	0	0	0	0	0	0	0	N	-	-	-	N	-	-	-	N	-	-	-	N	-
175	TBIU000175	TBIGR001_TRINITY_DN1075_c0_g1_i1	-	Un	1	395	+	-	NOVEL	-	8	2.24	1	2.55	0	5.47	6.42	0	0	0	0	0.84	0.36	0	0	0	0	0.24	0	0	0	0	0	0	0	N	0.430617	1	0.979	N	1	1	6.02	N	0.140907	1	-9.99	N	1
176	TBIU000176	TBIGR001_TRINITY_DN10763_c0_g1_i1	chst1	Un	1	213	+	-	KNOWN	Carbohydrate sulfotransferase 1 [Source:SWISS;ACC:Q6DBY9]	20	1.39	0.21	0.77	1.62	1.1	0.63	0.25	0	0	0.1	0.14	0.13	4.3	1.11	0.13	0.2	0.31	0	0	0.31	0.56	0.74	2.03	0.4	N	0.744219	1	0.378	N	0.727645	1	1.17	N	0.896309	1	0.415	N	0.429
177	TBIU000177	TBIGR001_TRINITY_DN10768_c0_g1_i1	-	Un	1	202	+	-	NOVEL	-	7	1.09	2.44	1.55	3.73	2.76	0.48	0	0	0	0	0	0	0	0	0	0	0	0	0	0	0	0	0.25	0	N	0.81324	1	0.339	N	1	1	0	N	1	1	0	N	1
178	TBIU000178	TBIGR001_TRINITY_DN10770_c0_g1_i1	-	Un	1	419	+	-	NOVEL	-	1	0	0	0	0	0	0	0	0	0	0	0	0	0	0	0	0	0	0	0	0	1.76	0	0	0	N	1	1	0	N	1	1	0	N	1	1	6.98	N	1
179	TBIU000179	TBIGR001_TRINITY_DN10778_c0_g1_i1	Slc26a10	Un	1	455	+	-	KNOWN	Solute carrier family 26 member 10 [Source:SWISS;ACC:Q5EBI0]	8	0.2	1.55	0	1.14	1.17	0.79	0	0	0	0	0	0	0	0	0.11	0	0	0	0	0.14	0	0	0.32	0	N	0.590717	1	0.798	N	1	1	0	N	1	1	5.96	N	1
180	TBIU000180	TBIGR001_TRINITY_DN10778_c1_g1_i1	Slc26a10	Un	1	454	+	-	KNOWN	Solute carrier family 26 member 10 [Source:SWISS;ACC:Q5EBI0]	10	0.66	0.75	0.31	0.97	0	0.89	0	0	0	0	0	0	0	0.15	0	0.19	0	0.3	0	0.15	0	0	1.25	0	N	1	1	0.0524	N	0.431612	1	7.81	N	1	1	5.96	N	0.504856
181	TBIU000181	TBIGR001_TRINITY_DN10784_c0_g1_i1	-	Un	1	232	+	-	NOVEL	-	24	15.26	11.72	14.59	9.4	8.48	10.88	29.41	29.33	35.93	16.28	76.51	85.62	53.67	77.05	10	28.85	26.29	39.76	55.59	58.16	132.5	96.62	94.33	133.44	N	0.332956	1	-0.624	N	0.875671	1	-0.114	N	0.698959	1	-0.332	N	0.3078
182	TBIU000182	TBIGR001_TRINITY_DN10784_c1_g1_i1	rec114	Un	1	216	+	-	KNOWN	REC114 meiotic recombination protein [Source:NCBI_NR;ACC:XP_008403839.1]	4	0	0	0	0	0	0	0	0	0	2.56	0	0	0	0	0	0	0	0.73	0	0.76	0	0	2.96	0	N	1	1	0	N	1	1	5.95	N	0.653946	1	-2.65	N	0.648199
183	TBIU000183	TBIGR001_TRINITY_DN10785_c0_g1_i1	speg	Un	1	550	+	-	KNOWN	Striated muscle preferentially expressed protein kinase [Source:SWISS;ACC:Q696W0]	2	1.67	0	0	0	1.01	0	0	0	0	0	0	0	0	0	0	0	0	0	0	0	0	0	0	0	N	0.822344	1	-0.839	N	1	1	0	N	1	1	0	N	1
184	TBIU000184	TBIGR001_TRINITY_DN10787_c0_g1_i1	-	Un	1	403	+	-	NOVEL	-	1	0	19.42	0	0	0	0	0	0	0	0	0	0	0	0	0	0	0	0	0	0	0	0	0	0	N	1	1	-6.34	N	1	1	0	N	1	1	0	N	1
185	TBIU000185	TBIGR001_TRINITY_DN10793_c0_g2_i1	LOC104939034	Un	1	226	+	-	KNOWN	collagen alpha-1(XIII) chain-like [Source:NCBI_NR;ACC:XP_010753810.1]	2	0	0	0	0	0	0	0	0	0	0	0	0	0	0	0	0	0.48	0	0	0.46	0	0	0	0	N	1	1	0	N	1	1	6.02	N	1	1	5.96	N	1
186	TBIU000186	TBIGR001_TRINITY_DN107_c0_g1_i1	-	Un	1	309	+	-	NOVEL	-	1	23.69	0	0	0	0	0	0	0	0	0	0	0	0	0	0	0	0	0	0	0	0	0	0	0	N	1	1	-6.22	N	1	1	0	N	1	1	0	N	1
187	TBIU000187	TBIGR001_TRINITY_DN10804_c0_g1_i1	-	Un	1	368	+	-	NOVEL	-	9	0.25	0.71	0.35	2.01	0.94	1.02	0	0	0	0	0	0	0.13	0	0	0	0	0	0	0	0	0.14	0	0.1	N	0.132512	1	1.51	N	1	1	0	N	1	1	0	N	1
188	TBIU000188	TBIGR001_TRINITY_DN10806_c0_g1_i1	UBE2E2	Un	1	750	+	-	KNOWN	Ubiquitin-conjugating enzyme E2 E2 [Source:SWISS;ACC:Q96LR5]	23	10.42	10.08	4.31	13.71	15.1	10.6	2.04	0.63	1.91	3.21	0.11	0.62	1.49	1.02	0.42	0.32	1.41	0.5	1.12	0.76	0	2.75	2.05	1.06	N	0.430534	1	0.593	N	0.403659	1	-1.25	N	0.344058	1	-1.64	N	0.855974
189	TBIU000189	TBIGR001_TRINITY_DN10815_c0_g1_i1	-	Un	1	852	+	-	NOVEL	-	1	0	0	0	0	0	0	0	0	0	0	0	0.6	0	0	0	0	0	0	0	0	0	0	0	0	N	1	1	0	N	1	1	0	N	1	1	-7.56	N	1
190	TBIU000190	TBIGR001_TRINITY_DN10826_c0_g1_i1	-	Un	1	360	+	-	NOVEL	-	2	47.37	0	0	0	0	31.02	0	0	0	0	0	0	0	0	0	0	0	0	0	0	0	0	0	0	N	1	1	-0.577	N	1	1	0	N	1	1	0	N	1
191	TBIU000191	TBIGR001_TRINITY_DN10830_c0_g1_i1	-	Un	1	624	+	-	NOVEL	-	16	4.57	12.75	6.23	7.5	12.17	7.27	0	0.41	0	0.21	0	0	0.53	0.16	0.75	0	0	0.24	0.09	0.08	0	0.11	0	0.42	N	0.874588	1	0.123	N	0.878354	1	-0.849	N	1	1	-0.778	N	0.104299
192	TBIU000192	TBIGR001_TRINITY_DN10845_c1_g1_i1	Tmem238	Un	1	233	+	-	KNOWN	Transmembrane protein 238 [Source:SWISS;ACC:A9JSM3]	10	0.89	3.84	0	0	0	2.21	0	0.5	0.31	0	0	0.69	2.86	0	0	0	0	0	0	0.65	0.3	0.44	0	0	N	0.788244	1	-0.997	N	0.605773	1	-8.42	N	0.831342	1	-0.909	N	0.402648
193	TBIU000193	TBIGR001_TRINITY_DN1084_c0_g1_i1	LOC102202574	Un	1	305	+	-	KNOWN	uncharacterized LOC102202574 [Source:NCBI_NR;ACC:XP_005755336.1]	9	2.27	5.62	3.26	4.18	0.87	3.65	0	0	0	0	0	0	0	0.52	0	0	0	0	0	0	0.75	1.44	0	0	N	0.742328	1	-0.417	N	1	1	0	N	0.687247	1	7.56	N	0.832014
194	TBIU000194	TBIGR001_TRINITY_DN10854_c0_g1_i1	LOC102080262	Un	1	507	+	-	KNOWN	uncharacterized LOC102080262 [Source:NCBI_NR;ACC:XP_005460955.1]	8	0.57	1.25	0.56	0.67	1.02	0.94	0	0	0	0	0.05	0	0	0	0	0	0	0.15	0	0	0	0	0	0	N	1	1	0.0838	N	0.7228	1	7.53	N	1	1	-7.33	N	1
195	TBIU000195	TBIGR001_TRINITY_DN10855_c0_g1_i1	-	Un	1	386	+	-	NOVEL	-	0	0	0	0	0	0	0	0	0	0	0	0	0	0	0	0	0	0	0	0	0	0	0	0	0	N	-	-	-	N	-	-	-	N	-	-	-	N	-
196	TBIU000196	TBIGR001_TRINITY_DN10856_c1_g1_i1	-	Un	1	331	+	-	NOVEL	-	14	0.28	0.48	0	0.41	0.42	0.38	0	0	0	0.28	0	0.09	0.14	0	0	0.27	0.11	0.43	0	0.54	0	0.15	0.25	0	N	0.805562	1	0.633	N	0.167681	1	9	N	1	1	-0.279	N	1
197	TBIU000197	TBIGR001_TRINITY_DN10859_c1_g1_i1	Gpr52	Un	1	245	+	-	KNOWN	Probable G-protein coupled receptor 52 [Source:SWISS;ACC:P0C5J4]	13	0.76	0.69	1.06	0.88	0.91	1.43	0.19	0	0	0.29	0	0	0.15	0.12	0	0	0.12	0	0.13	0	0	0	0	0.12	N	0.819109	1	0.273	N	1	1	-0.656	N	0.793116	1	-1.54	N	1
198	TBIU000198	TBIGR001_TRINITY_DN1085_c0_g1_i1	-	Un	1	458	+	-	NOVEL	-	5	0	3.13	0	2.76	1.44	1.84	0	0	0	0	0	0	0	0	0	0.3	0	0	0	0	0	0	0	0	N	0.542187	1	0.901	N	1	1	6.65	N	1	1	0	N	1
199	TBIU000199	TBIGR001_TRINITY_DN10867_c0_g1_i1	LOC104935235	Un	1	211	+	-	KNOWN	FRAS1-related extracellular matrix protein 1-like [Source:NCBI_NR;ACC:XP_010749344.1]	0	0	0	0	0	0	0	0	0	0	0	0	0	0	0	0	0	0	0	0	0	0	0	0	0	N	-	-	-	N	-	-	-	N	-	-	-	N	-
200	TBIU000200	TBIGR001_TRINITY_DN10875_c0_g1_i1	-	Un	1	457	+	-	NOVEL	-	19	0.97	0.48	1.17	0.41	0	1.13	0.35	0.91	0.12	0.41	0	0.09	0.28	0.22	0.09	0	0.44	0.22	0.84	1.19	0	0.59	0	0.68	N	0.571836	1	-0.843	N	0.542528	1	-1.17	N	0.522952	1	1.37	N	0.883999
201	TBIU000201	TBIGR001_TRINITY_DN10878_c0_g1_i1	-	Un	1	340	+	-	NOVEL	-	0	0	0	0	0	0	0	0	0	0	0	0	0	0	0	0	0	0	0	0	0	0	0	0	0	N	-	-	-	N	-	-	-	N	-	-	-	N	-
202	TBIU000202	TBIGR001_TRINITY_DN10885_c0_g1_i1	CHADL	Un	1	399	+	-	KNOWN	Chondroadherin-like protein [Source:SWISS;ACC:Q6NUI6]	7	0	1.25	0	0	0	0.74	0.28	0	0	0	0	0	0.93	0	0	0	0	0	0.2	0	0.16	0	0.21	0	N	1	1	-0.698	N	1	1	-7.37	N	0.549717	1	7.25	N	0.753637
203	TBIU000203	TBIGR001_TRINITY_DN10885_c1_g1_i1	CHADL	Un	1	204	+	-	KNOWN	Chondroadherin-like protein [Source:SWISS;ACC:Q6NUI6]	7	0	1.7	0	0	0	0.66	0	0	0	0	0	0	3.58	0.74	0	0	0	0	0	0.25	0	0	0.3	0.27	N	0.744686	1	-1.28	N	1	1	0	N	1	1	5.96	N	0.099007
204	TBIU000204	TBIGR001_TRINITY_DN10887_c0_g1_i1	Sema4g	Un	1	448	+	-	KNOWN	Semaphorin-4G [Source:SWISS;ACC:Q9WUH7]	9	0.67	0.95	0	0.24	1	0.23	0	0.21	0	0	0	0	0	0	0	0	0	0	0	0.25	0	0	0.14	0.13	N	1	1	-0.19	N	1	1	-7.49	N	1	1	6.96	N	0.508878
205	TBIU000205	TBIGR001_TRINITY_DN10888_c0_g1_i1	CRYBA2	Un	1	481	+	-	KNOWN	Beta-crystallin A2 [Source:SWISS;ACC:A4L9I9]	15	1.47	0	0.62	7.77	3.6	1.11	0	2.42	0	0	0	1.28	6.59	0	0	2.94	15.53	0	1.79	2.69	2.01	2.04	9.36	0	Y	0.0328892	0.891164	2.45	N	0.167914	1	2.95	N	0.44726	1	1.32	N	0.657622
206	TBIU000206	TBIGR001_TRINITY_DN10888_c0_g1_i2	CRYBA2	Un	1	379	+	-	KNOWN	Beta-crystallin A2 [Source:SWISS;ACC:A4L9I9]	20	2.6	0.13	0	2.97	0.71	1.65	0.6	0	0.31	0	0.08	5.22	11.78	0.85	0.55	3.66	9.88	0.37	0	1.29	0.62	1.17	8.5	0.29	N	0.510079	1	0.882	Y	0.0217586	1	3.85	N	0.204159	1	-2.59	N	0.653662
207	TBIU000207	TBIGR001_TRINITY_DN10889_c0_g1_i1	ST13	Un	1	272	+	-	KNOWN	Hsc70-interacting protein [Source:SWISS;ACC:Q5ZLF0]	24	90.24	128.93	100.88	104.44	87.91	94.37	28.38	27.23	22.79	31.81	31.3	13.05	74.6	68.68	8.32	21.26	33.5	36.32	39.31	36.94	38.73	78.78	53.1	53.98	N	0.638733	1	-0.243	N	0.829902	1	0.146	N	0.972002	1	-0.0261	N	0.922366
208	TBIU000208	TBIGR001_TRINITY_DN10893_c0_g1_i1	-	Un	1	255	+	-	NOVEL	-	24	2	1.14	2.32	1.94	3.48	1.96	1.62	0.91	0.99	0.58	1.07	1.05	3.33	1.56	0.15	0.46	1	0.99	2.3	2.97	1.56	3.68	2.07	3.37	N	0.720516	1	0.324	N	0.626077	1	-0.637	N	0.654507	1	0.564	N	0.566282
209	TBIU000209	TBIGR001_TRINITY_DN10895_c0_g1_i1	Psmd8	Un	1	469	+	-	KNOWN	26S proteasome non-ATPase regulatory subunit 8 [Source:SWISS;ACC:Q9CX56]	24	102.68	197.22	161	159.11	147.5	181.08	35.48	22.34	20.15	32.59	36.17	12.19	148.66	53.49	12.54	19.49	23.21	20.93	39.16	32.66	49.63	45.27	50.44	46.64	N	0.998035	1	-0.00153	N	0.643347	1	-0.32	N	0.970279	1	-0.0285	N	0.197595
210	TBIU000210	TBIGR001_TRINITY_DN10898_c0_g1_i1	Tbr1	Un	1	647	+	-	KNOWN	T-box brain protein 1 [Source:SWISS;ACC:Q64336]	11	1.96	0.75	0.23	0.83	0.24	0	0	0	0	0	0	0	0.46	0	0.06	0.09	0	0	0	0	0	0.09	0.08	0.14	N	0.213895	1	-1.55	N	1	1	6.65	N	1	1	0	N	0.55881
211	TBIU000211	TBIGR001_TRINITY_DN10899_c0_g1_i1	DNAH10	Un	1	842	+	-	KNOWN	Dynein heavy chain 10, axonemal [Source:SWISS;ACC:Q8IVF4]	2	0	7.3	0	0	0	7.29	0	0	0	0	0	0	0	0	0	0	0	0	0	0	0	0	0	0	N	1	1	0.302	N	1	1	0	N	1	1	0	N	1
212	TBIU000212	TBIGR001_TRINITY_DN10906_c0_g1_i1	Gpr116	Un	1	993	+	-	KNOWN	Probable G-protein coupled receptor 116 [Source:SWISS;ACC:Q9WVT0]	7	0.48	0.14	0.17	0	0.72	0.16	0	0	0	0	0	0	0	0	0.08	0	0	0	0	0.19	0	0	0	0	N	1	1	0.0744	N	1	1	0	N	1	1	6.96	N	0.661337
213	TBIU000213	TBIGR001_TRINITY_DN10912_c0_g1_i1	S100a1	Un	1	528	+	-	KNOWN	Protein S100-A1 [Source:SWISS;ACC:P35467]	24	258.75	236.6	188.98	299.19	261.4	324.32	381.97	342.52	213.73	233.94	156.82	89.22	1045.03	189.98	144.71	231.03	192.36	184.92	350.58	706.05	417.43	241.35	442.18	317.71	N	0.587344	1	0.292	N	0.320113	1	-0.668	N	0.214589	1	0.895	N	0.170353
214	TBIU000214	TBIGR001_TRINITY_DN10914_c0_g1_i1	-	Un	1	1022	+	-	NOVEL	-	8	0.82	0.8	0.66	0.34	1.75	0.8	0	0	0	0	0	0	0	0	0	0.48	0	0	0	0	0	0.13	0	0	N	0.848399	1	0.26	N	0.446574	1	8.65	N	1	1	0	N	1
215	TBIU000215	TBIGR001_TRINITY_DN10917_c0_g1_i1	-	Un	1	384	+	-	NOVEL	-	12	1.05	0.36	0.73	1.07	1.57	0.57	0	0	0	0	0	0.07	0.23	0	0.07	0.11	0	0	0	0	0.24	0	0.69	0	N	0.614404	1	0.47	N	1	1	6.65	N	1	1	0.688	N	1
216	TBIU000216	TBIGR001_TRINITY_DN10918_c0_g1_i1	-	Un	1	410	+	-	NOVEL	-	0	0	0	0	0	0	0	0	0	0	0	0	0	0	0	0	0	0	0	0	0	0	0	0	0	N	-	-	-	N	-	-	-	N	-	-	-	N	-
217	TBIU000217	TBIGR001_TRINITY_DN10921_c0_g1_i1	FAT4	Un	1	673	+	-	KNOWN	Protocadherin Fat 4 [Source:SWISS;ACC:Q6V0I7]	15	0.57	1.3	0.29	0.6	1.53	1.48	0.15	0.16	0	0.06	0	0	0	0	0.16	0	0.09	0	0.1	0.09	0.04	0	0	0.05	N	0.431737	1	0.708	N	0.526093	1	-1.72	N	0.529504	1	1.49	N	0.279272
218	TBIU000218	TBIGR001_TRINITY_DN10921_c1_g1_i1	FAT4	Un	1	457	+	-	KNOWN	Protocadherin Fat 4 [Source:SWISS;ACC:Q6V0I7]	10	0.25	1.02	0.18	0.19	1.14	1.04	0	0	0	0	0	0	0.13	0	0.08	0.25	0	0	0	0.2	0	0	0	0	N	0.635191	1	0.678	N	0.740879	1	7.65	N	1	1	6.96	N	0.365556
219	TBIU000219	TBIGR001_TRINITY_DN10922_c0_g1_i1	LOC101077262	Un	1	711	+	-	KNOWN	uncharacterized LOC101077262 [Source:NCBI_NR;ACC:XP_003968192.1]	8	45	0	0	0	0	0	0	0	0	0	0	0.37	0.72	0.53	0	0	0	0	2.49	1.19	0	0	2.27	2.57	N	0.616287	1	-7.81	N	1	1	0	N	0.477186	1	2.04	N	0.612043
220	TBIU000220	TBIGR001_TRINITY_DN10922_c1_g1_i1	LOC103366382	Un	1	387	+	-	KNOWN	uncharacterized LOC103366382 [Source:NCBI_NR;ACC:XP_008292309.1]	9	11.02	0	0	0	0	0	0.72	0	0	0	0	0.96	0	1.79	0	0	0	1.43	0.52	4.92	0	0	3.71	4.25	N	0.604637	1	-7.22	N	1	1	0.856	N	0.73599	1	1.02	N	0.545192
221	TBIU000221	TBIGR001_TRINITY_DN10929_c0_g1_i1	DMPK	Un	1	511	+	-	KNOWN	Myotonin-protein kinase [Source:SWISS;ACC:Q09013]	7	1.8	0.25	0	1.65	1.02	0.3	0	0	0	0	0	0	0	0	0	0	0	0	0	0.15	0	0.21	0	0	N	0.785827	1	0.43	N	1	1	0	N	1	1	5.96	N	1
222	TBIU000222	TBIGR001_TRINITY_DN10930_c0_g1_i1	-	Un	1	948	+	-	NOVEL	-	4	0.58	0	0.94	0	0	0	0	0	0	0	0	0	0	0.17	0	0	0.16	0	0	0	0	0	0	0	N	0.100576	1	-9.05	N	1	1	6.02	N	1	1	0	N	1
223	TBIU000223	TBIGR001_TRINITY_DN10930_c0_g2_i1	-	Un	1	477	+	-	NOVEL	-	20	1.36	0.88	0	0.64	0.33	0.3	0	0.6	0.39	0	0.42	0.37	1.77	0.63	0.45	0.79	0	0.27	0.5	1.69	0.73	0.97	1.23	1.12	N	0.525287	1	-0.884	N	1	1	0.0739	N	0.536946	1	1.01	N	0.69487
224	TBIU000224	TBIGR001_TRINITY_DN10941_c1_g1_i1	-	Un	1	750	+	-	NOVEL	-	10	0	1.65	0	0.54	1.68	0.49	1	0	0	0	0	0.16	0.27	0	0.17	0	0.22	0	0	0	0	0	0.25	0	N	0.810859	1	0.66	N	0.820141	1	-2.24	N	1	1	-7.56	N	0.720224
225	TBIU000225	TBIGR001_TRINITY_DN10944_c0_g1_i1	-	Un	1	456	+	-	KNOWN	-	24	472.76	564.53	700.72	682.04	615.36	680.24	203.51	178.17	169.84	191.13	243.73	114.08	306.82	515.67	76.1	111.38	211.94	172.14	251.04	203.39	312.22	345.72	308.91	374.28	N	0.865514	1	0.0876	N	0.723391	1	-0.233	N	0.827363	1	-0.153	N	0.612524
226	TBIU000226	TBIGR001_TRINITY_DN10963_c0_g1_i1	-	Un	1	1036	+	-	NOVEL	-	9	8.69	2.83	0	0	0	3.05	0	0	0	0	0	0	0.54	0.81	0	0	0	0	0.47	0	0	1.17	1.09	1.89	N	0.695874	1	-1.61	N	1	1	0	N	1	1	6.49	N	0.650215
227	TBIU000227	TBIGR001_TRINITY_DN10968_c0_g1_i1	CCR6	Un	1	300	+	-	KNOWN	C-C chemokine receptor type 6 [Source:SWISS;ACC:P51684]	10	2.52	0	0	0	0	0	1.26	0	0	0.5	0.72	0.29	0.53	0	0	0	0	0	0	0.43	0.4	0.57	0.53	0	N	1	1	-6.22	N	0.712176	1	-8.37	N	0.364638	1	-1.84	N	1
228	TBIU000228	TBIGR001_TRINITY_DN1096_c0_g1_i1	Fat4	Un	1	428	+	-	KNOWN	Protocadherin Fat 4 [Source:SWISS;ACC:Q2PZL6]	5	2.56	1.13	4.39	0	1.57	3.31	0	0	0	0	0	0	0	0	0	0	0	0	0	0	0	0	0	0	N	0.618005	1	-0.766	N	1	1	0	N	1	1	0	N	1
229	TBIU000229	TBIGR001_TRINITY_DN1096_c1_g1_i1	Ten-a	Un	1	241	+	-	KNOWN	Teneurin-a [Source:SWISS;ACC:Q9VYN8]	0	0	0	0	0	0	0	0	0	0	0	0	0	0	0	0	0	0	0	0	0	0	0	0	0	N	-	-	-	N	-	-	-	N	-	-	-	N	-
230	TBIU000230	TBIGR001_TRINITY_DN1097_c0_g1_i1	PDE6C	Un	1	411	+	-	KNOWN	Cone cGMP-specific 3',5'-cyclic phosphodiesterase subunit alpha' [Source:SWISS;ACC:P52731]	2	22.05	0	0	0	0	0	0	0	0	0	0	0	0.6	0	0	0	0	0	0	0	0	0	0	0	N	0.431489	1	-8.22	N	1	1	0	N	1	1	0	N	1
231	TBIU000231	TBIGR001_TRINITY_DN10987_c0_g2_i1	-	Un	1	298	+	-	NOVEL	-	24	2.91	3.63	1.37	2.84	0.98	0.43	10.55	24.87	38.38	20.82	44.85	62.31	42.24	70.18	2.5	27	10.44	40.1	39.6	55.06	37.65	54.6	29.67	70.67	N	0.397802	1	-1	N	0.849711	1	-0.183	N	0.338766	1	-0.85	N	0.939094
232	TBIU000232	TBIGR001_TRINITY_DN10999_c0_g1_i1	ANO9	Un	1	275	+	-	KNOWN	Anoctamin-9 [Source:SWISS;ACC:A1A5B4]	17	1.27	1.41	0	1.86	0	1.66	0.72	2.21	0	0	0.61	0.35	1.48	0	0.54	0.28	0.71	0	0.5	2.76	0.64	0	0.55	0.73	N	1	1	0.361	N	0.488871	1	-1.56	N	0.599081	1	1.06	N	0.456831
233	TBIU000233	TBIGR001_TRINITY_DN1100_c0_g1_i1	-	Un	1	249	+	-	NOVEL	-	5	0.14	2.03	0	0	0.21	0.56	0	0	0	0	0	0	0	0	0	0	0	0	0	0.21	0	0	0	0	N	0.382781	1	-1.48	N	1	1	0	N	1	1	6.96	N	1
234	TBIU000234	TBIGR001_TRINITY_DN11013_c0_g1_i1	-	Un	1	502	+	-	NOVEL	-	15	2.72	1.41	0	0	0	1.6	0	0.56	0.35	0	0	0	0.93	1.39	0.54	0	2.68	0	1.98	0.74	3.12	2.48	1.36	2.38	N	0.684211	1	-1.2	N	0.745345	1	1.11	Y	0.0340592	1	10.2	N	1
235	TBIU000235	TBIGR001_TRINITY_DN11021_c0_g1_i1	-	Un	1	1684	+	-	NOVEL	-	8	0.39	0.45	0	1.15	1.77	1.06	0	0	0	0	0	0.11	0	0	0	0	0	0.14	0	0.14	0	0	0	0	N	0.0580353	1	2.19	N	1	1	5.95	N	1	1	-0.914	N	1
236	TBIU000236	TBIGR001_TRINITY_DN11022_c0_g1_i1	LOC103359966	Un	1	541	+	-	KNOWN	dentin sialophosphoprotein-like [Source:NCBI_NR;ACC:XP_008283775.1]	12	1.58	0.71	1.78	0.92	0.48	3.34	0	0	0	0.48	0	0.15	0	0.19	0	0.24	0.2	0	0	0	0.18	0	0	0	N	0.900525	1	0.17	N	0.589865	1	7.37	N	0.568054	1	-2.58	N	1
237	TBIU000237	TBIGR001_TRINITY_DN11024_c0_g1_i1	Ace2	Un	1	284	+	-	KNOWN	Angiotensin-converting enzyme 2 [Source:SWISS;ACC:Q5EGZ1]	15	1.1	1.25	0	3.61	1.44	0.75	0.52	0.18	0	0	0	0	0.28	0.11	0.09	0.27	0.43	0	0.12	0.32	0	0.15	0	0	N	0.269351	1	1.23	N	1	1	0.14	N	0.394938	1	8.11	N	0.346537
238	TBIU000238	TBIGR001_TRINITY_DN1102_c0_g1_i1	Vgll3	Un	1	261	+	-	KNOWN	Transcription cofactor vestigial-like protein 3 [Source:SWISS;ACC:P85442]	19	1.99	1.85	1.9	2.98	2.22	1.19	0.18	0.47	0.06	0.07	0	0	1.31	0.06	0.38	0	0.33	0	0	0.33	0.15	0.22	1.3	0.34	N	0.98004	1	0.0517	N	0.59975	1	-1.14	N	0.579979	1	2.11	N	0.60639
239	TBIU000239	TBIGR001_TRINITY_DN11035_c0_g1_i1	-	Un	1	639	+	-	NOVEL	-	1	0	17.01	0	0	0	0	0	0	0	0	0	0	0	0	0	0	0	0	0	0	0	0	0	0	N	1	1	-6.34	N	1	1	0	N	1	1	0	N	1
240	TBIU000240	TBIGR001_TRINITY_DN11036_c0_g1_i1	-	Un	1	228	+	-	NOVEL	-	15	1.18	1.67	0.82	2.15	1.76	0.2	0.37	0	0	0.29	0.21	0	0.89	0	0	0	0	0	0.37	0.11	0	0.15	0.26	0.12	N	1	1	0.0613	N	0.712169	1	-8.37	N	1	1	-0.476	N	0.835504
241	TBIU000241	TBIGR001_TRINITY_DN11037_c0_g1_i1	-	Un	1	264	+	-	NOVEL	-	4	39.47	0	0	0	0	0	1.2	0	0	0	0	0	0	0	0.53	0	0	0	0	1.82	0	0	0	0	N	1	1	-6.22	N	1	1	-7.37	N	1	1	7	N	0.661326
242	TBIU000242	TBIGR001_TRINITY_DN11045_c0_g1_i1	Snrpd1	Un	1	202	+	-	KNOWN	Small nuclear ribonucleoprotein Sm D1 [Source:SWISS;ACC:P62315]	24	161.39	325.73	295.95	277.16	285.41	339.73	108.39	92.4	124.84	110.35	119.17	138.02	391.06	463.15	75.75	81.54	107.43	164.99	216.86	132.14	231.72	195.81	184.08	238.15	N	0.827087	1	0.12	N	0.964666	1	-0.0311	N	0.937731	1	-0.0571	N	0.0953477
243	TBIU000243	TBIGR001_TRINITY_DN11047_c0_g1_i1	gpr156	Un	1	405	+	-	KNOWN	G protein-coupled receptor 156 [Source:NCBI_NR;ACC:XP_010751281.1]	14	3.79	2.39	3.1	3.18	1.66	1.4	0	0.41	0	0	0	0.19	1.34	0.51	0	0	0	0.52	0	0.52	0	0	0.31	0.55	N	0.578038	1	-0.677	N	1	1	0.151	N	1	1	0.0856	N	0.609698
244	TBIU000244	TBIGR001_TRINITY_DN11081_c0_g1_i1	Cct2	Un	1	443	+	-	KNOWN	T-complex protein 1 subunit beta [Source:SWISS;ACC:P80314]	0	0	0	0	0	0	0	0	0	0	0	0	0	0	0	0	0	0	0	0	0	0	0	0	0	N	-	-	-	N	-	-	-	N	-	-	-	N	-
245	TBIU000245	TBIGR001_TRINITY_DN1109_c0_g1_i1	-	Un	1	492	+	-	NOVEL	-	5	12.05	0	0	0	0	0	0	0	0	0	0	0	0.69	0	0	0	0	0	1.19	0	0	0.75	1.44	0	N	1	1	-6.22	N	1	1	0	N	0.691375	1	7.49	N	1
246	TBIU000246	TBIGR001_TRINITY_DN11106_c0_g1_i1	thap11	Un	1	218	+	-	KNOWN	THAP domain-containing protein 11 [Source:SWISS;ACC:Q6TGZ4]	24	13.21	9.31	11.39	15.38	14.74	13.51	3.98	4.77	5.31	4.4	8.12	6.17	6.53	10.95	2.89	6.21	6.62	7.36	7.7	9.82	10.71	10.13	10.27	12.8	N	0.637117	1	0.266	N	0.566414	1	0.434	N	0.890391	1	-0.11	N	0.98585
247	TBIU000247	TBIGR001_TRINITY_DN11119_c0_g1_i1	-	Un	1	271	+	-	NOVEL	-	9	0.6	0.67	1.27	2.62	3.16	1.19	0	0	0	0	0	0	0	0.18	0	0	0	0	0	0	0	0.76	0	0.2	N	0.23246	1	1.34	N	1	1	0	N	1	1	0	N	0.723889
248	TBIU000248	TBIGR001_TRINITY_DN1111_c0_g1_i1	IQSEC2	Un	1	212	+	-	KNOWN	IQ motif and SEC7 domain-containing protein 2 [Source:SWISS;ACC:Q5JU85]	7	0.44	2.44	0.63	0.64	0	0.57	0	0	0	0	0.41	0.18	0	0	0	0	0	0	0	0	0	0	0	0	N	0.417845	1	-1.56	N	1	1	0	N	0.381286	1	-8.99	N	1
249	TBIU000249	TBIGR001_TRINITY_DN11120_c0_g1_i1	Slc25a3	Un	1	269	+	-	KNOWN	Phosphate carrier protein, mitochondrial [Source:SWISS;ACC:Q8VEM8]	3	4.46	0	2.26	0	4.84	0	0	0	0	0	0	0	0	0	0	0	0	0	0	0	0	0	0	0	N	0.779227	1	-0.685	N	1	1	0	N	1	1	0	N	1
250	TBIU000250	TBIGR001_TRINITY_DN11136_c0_g1_i1	-	Un	1	712	+	-	NOVEL	-	3	2.04	2.05	0	0	0	0	0	0	0	0	0	0	0	0	0	0	0	0	0	0	0	0	0	0.44	N	0.536031	1	-7.28	N	1	1	0	N	1	1	0	N	1
251	TBIU000251	TBIGR001_TRINITY_DN11139_c0_g1_i1	-	Un	1	208	+	-	NOVEL	-	7	1.96	0.47	1.38	1.91	0	1.73	0	0	0	0	0	0	0	0.19	0	0	0	0.59	0	0	0	0	0	0	N	1	1	-0.146	N	0.722791	1	7.53	N	1	1	0	N	1
252	TBIU000252	TBIGR001_TRINITY_DN11139_c0_g2_i1	-	Un	1	244	+	-	NOVEL	-	3	0.35	1.46	0	0	0.53	0	0	0	0	0	0	0	0	0	0	0	0	0	0	0	0	0	0	0	N	0.516769	1	-1.85	N	1	1	0	N	1	1	0	N	1
253	TBIU000253	TBIGR001_TRINITY_DN11149_c0_g1_i1	-	Un	1	285	+	-	NOVEL	-	2	0	5.32	0	0	0	0	0	0	0	0	0	0	0.6	0	0	0	0	0	0	0	0	0	0	0	N	1	1	-6.34	N	1	1	0	N	1	1	0	N	1
254	TBIU000254	TBIGR001_TRINITY_DN1116_c0_g1_i1	-	Un	1	303	+	-	NOVEL	-	3	1.41	0	0	0	0	0.61	0	0	0	0	0	0	0	0	0	0	0	0	0	0	0.23	0	0	0	N	1	1	-1.16	N	1	1	0	N	1	1	5.98	N	1
255	TBIU000255	TBIGR001_TRINITY_DN11174_c0_g1_i1	-	Un	1	246	+	-	NOVEL	-	0	0	0	0	0	0	0	0	0	0	0	0	0	0	0	0	0	0	0	0	0	0	0	0	0	N	-	-	-	N	-	-	-	N	-	-	-	N	-
256	TBIU000256	TBIGR001_TRINITY_DN11178_c0_g1_i1	PCDHGA1	Un	1	1246	+	-	KNOWN	Protocadherin gamma-A1 [Source:SWISS;ACC:Q5DRC2]	3	0	0.64	0	0.86	0.9	0	0	0	0	0	0	0	0	0	0	0	0	0	0	0	0	0	0	0	N	1	1	1.33	N	1	1	0	N	1	1	0	N	1
257	TBIU000257	TBIGR001_TRINITY_DN1117_c0_g1_i1	PRKG2	Un	1	201	+	-	KNOWN	cGMP-dependent protein kinase 2 [Source:SWISS;ACC:Q13237]	9	0.13	1.84	0.38	0	0.2	2.37	0.51	0.71	0	0	0	0	0	0	0	0	0	0	0	0.1	0	0	0.24	0	N	1	1	0.143	N	0.171324	1	-10.2	N	1	1	5.96	N	0.62725
258	TBIU000258	TBIGR001_TRINITY_DN11208_c0_g1_i1	-	Un	1	298	+	-	NOVEL	-	3	19.76	24.51	0	0	0	0	0	0	0	0	0	0	0	0	0	0	0	0	0	0	0	0	0	1.39	N	0.536021	1	-7.28	N	1	1	0	N	1	1	0	N	0.623107
259	TBIU000259	TBIGR001_TRINITY_DN1120_c0_g1_i1	tmem63c	Un	1	418	+	-	KNOWN	transmembrane protein 63C [Source:NCBI_NR;ACC:NP_001153308.1]	1	5.51	0	0	0	0	0	0	0	0	0	0	0	0	0	0	0	0	0	0	0	0	0	0	0	N	1	1	-6.22	N	1	1	0	N	1	1	0	N	1
260	TBIU000260	TBIGR001_TRINITY_DN1120_c1_g1_i1	-	Un	1	731	+	-	NOVEL	-	5	2.53	0.4	0	0	0.55	0.48	0	0	0	0	0	0	0	0	0	0	0	0	0	0	0	0	0.25	0	N	0.385332	1	-1.56	N	1	1	0	N	1	1	0	N	1
261	TBIU000261	TBIGR001_TRINITY_DN11211_c0_g1_i1	GRB7	Un	1	276	+	-	KNOWN	Growth factor receptor-bound protein 7 [Source:SWISS;ACC:Q1RMW5]	3	0	0	0	0	0	0	1.94	0	0	0	0	0	0	0	0	0	0	0	0	1.52	0	0	6.24	0	N	1	1	0	N	1	1	-7.37	N	1	1	5.96	N	0.648217
262	TBIU000262	TBIGR001_TRINITY_DN11225_c0_g1_i1	LOC104950943	Un	1	286	+	-	KNOWN	histone-lysine N-methyltransferase 2D-like [Source:NCBI_NR;ACC:XP_010775858.1]	11	1.46	2.83	2.05	0.61	1.88	5.03	0.47	0.73	0	0	0	0	0.57	0	1.79	0	0	0	0	0	0	0	0.17	0	N	0.860316	1	0.206	N	0.233733	1	-9.77	N	1	1	0	Y	0.0284739
263	TBIU000263	TBIGR001_TRINITY_DN11227_c0_g1_i1	ufc1	Un	1	386	+	-	KNOWN	Ubiquitin-fold modifier-conjugating enzyme 1 [Source:SWISS;ACC:Q6DEN0]	24	6.8	23.3	21.09	16.07	17.4	25.71	5.4	3.96	3.26	4.29	2.78	6.55	31.2	13.49	4	3.23	3.24	3.89	6.33	6.22	21.63	7.26	10.05	14.62	N	0.850327	1	0.127	N	0.724683	1	-0.324	N	0.561855	1	0.559	N	0.200852
264	TBIU000264	TBIGR001_TRINITY_DN11241_c0_g1_i1	Syt2	Un	1	315	+	-	KNOWN	Synaptotagmin-2 [Source:SWISS;ACC:P29101]	18	0.63	1.05	0.88	0	0.52	0.67	4.12	0.21	0	0.55	0.11	0	0.16	0.5	0.21	0	0.18	0.06	0.07	1.16	0	0	0.07	0.06	N	0.275952	1	-1.16	N	0.0816814	1	-4.11	N	0.954733	1	0.195	Y	0.0290301
265	TBIU000265	TBIGR001_TRINITY_DN11242_c0_g1_i1	Col2a1	Un	1	374	+	-	KNOWN	Collagen alpha-1(II) chain [Source:SWISS;ACC:P05539]	3	1.52	0.85	0	1.67	0	0	0	0	0	0	0	0	0	0	0	0	0	0	0	0	0	0	0	0	N	0.825327	1	-0.618	N	1	1	0	N	1	1	0	N	1
266	TBIU000266	TBIGR001_TRINITY_DN11252_c0_g1_i1	-	Un	1	348	+	-	NOVEL	-	2	0	8.45	0	0	0	0	0	0	0	0	0	0	0	0.43	0	0	0	0	0	0	0	0	0	0	N	0.601504	1	-7.34	N	1	1	0	N	1	1	0	N	1
267	TBIU000267	TBIGR001_TRINITY_DN1128_c0_g1_i1	-	Un	1	287	+	-	NOVEL	-	3	0	1.49	0	0	1.06	0.87	0	0	0	0	0	0	0	0	0	0	0	0	0	0	0	0	0	0	N	1	1	0.332	N	1	1	0	N	1	1	0	N	1
268	TBIU000268	TBIGR001_TRINITY_DN112_c1_g1_i1	-	Un	1	368	+	-	NOVEL	-	0	0	0	0	0	0	0	0	0	0	0	0	0	0	0	0	0	0	0	0	0	0	0	0	0	N	-	-	-	N	-	-	-	N	-	-	-	N	-
269	TBIU000269	TBIGR001_TRINITY_DN11307_c0_g1_i1	Cacna1s	Un	1	266	+	-	KNOWN	Voltage-dependent L-type calcium channel subunit alpha-1S [Source:SWISS;ACC:Q02485]	0	0	0	0	0	0	0	0	0	0	0	0	0	0	0	0	0	0	0	0	0	0	0	0	0	N	-	-	-	N	-	-	-	N	-	-	-	N	-
270	TBIU000270	TBIGR001_TRINITY_DN11307_c0_g2_i1	CACNA1D	Un	1	389	+	-	KNOWN	Voltage-dependent L-type calcium channel subunit alpha-1D [Source:SWISS;ACC:Q99244]	8	0.21	0.4	0	0.1	0.72	0.09	0.1	0	0	0	0	0	0.08	0	0	0	0.12	0	0	0	0	0	0	0	N	0.785663	1	0.563	N	1	1	0.344	N	1	1	0	N	1
271	TBIU000271	TBIGR001_TRINITY_DN1130_c0_g2_i1	atp1b3	Un	1	1473	+	-	KNOWN	Sodium/potassium-transporting ATPase subunit beta-3 [Source:SWISS;ACC:P21188]	10	1.98	0.11	0.54	1.83	1.08	1.45	0	0.15	0	0.22	0	0	0.35	0	0	0	0	0	0	0	0.16	0	0	0	N	0.553507	1	0.63	N	0.714612	1	-8.49	N	0.802917	1	-1.05	N	0.25177
272	TBIU000272	TBIGR001_TRINITY_DN11316_c0_g1_i1	PRKCD	Un	1	629	+	-	KNOWN	Protein kinase C delta type [Source:SWISS;ACC:Q05655]	1	42.9	0	0	0	0	0	0	0	0	0	0	0	0	0	0	0	0	0	0	0	0	0	0	0	N	1	1	-6.22	N	1	1	0	N	1	1	0	N	1
273	TBIU000273	TBIGR001_TRINITY_DN11321_c0_g1_i1	-	Un	1	207	+	-	NOVEL	-	15	1.78	0.5	1.24	2.38	0.89	1	0	0	0.12	0	0.1	0	0	0	0.09	0	0.46	0.11	0.13	0.23	0	0	0.26	0.12	N	0.936593	1	0.158	N	0.638583	1	1.69	N	1	1	1.1	N	1
274	TBIU000274	TBIGR001_TRINITY_DN1132_c0_g1_i1	BAIAP2	Un	1	222	+	-	KNOWN	Brain-specific angiogenesis inhibitor 1-associated protein 2 [Source:SWISS;ACC:Q5EAD0]	12	1.41	1.4	0.25	0	0	0.48	0	0.22	0	0	0	0	0.51	0.39	0	0	0.13	0	0	0.13	0.36	0.35	0	0.14	N	0.062928	1	-2.67	N	1	1	-0.776	N	0.405665	1	7.97	N	0.610181
275	TBIU000275	TBIGR001_TRINITY_DN11340_c0_g1_i1	LOC104951958	Un	1	338	+	-	KNOWN	uncharacterized LOC104951958 [Source:NCBI_NR;ACC:XP_010777007.1]	9	4.15	0.51	0	1.35	0.7	0	0	5.77	0	0	0	0	0	0	0.19	0	0	0.24	0	0	0	0.65	0	1.79	N	0.476413	1	-1.31	N	0.204359	1	-4.76	N	1	1	0	N	0.630144
276	TBIU000276	TBIGR001_TRINITY_DN11345_c0_g1_i1	arhgap12	Un	1	716	+	-	KNOWN	Rho GTPase activating protein 12 [Source:NCBI_NR;ACC:XP_010777960.1]	0	0	0	0	0	0	0	0	0	0	0	0	0	0	0	0	0	0	0	0	0	0	0	0	0	N	-	-	-	N	-	-	-	N	-	-	-	N	-
277	TBIU000277	TBIGR001_TRINITY_DN1134_c0_g1_i1	Fzd3	Un	1	413	+	-	KNOWN	Frizzled-3 [Source:SWISS;ACC:Q61086]	14	0.4	3.17	0.44	0.46	0.42	0.67	0.09	0	0	0	0	0	0.14	0.28	0.07	0	0	0.03	0	0.03	0	0.07	0.06	0	N	0.154521	1	-1.4	N	1	1	-1.73	N	1	1	5.96	N	0.0819285
278	TBIU000278	TBIGR001_TRINITY_DN11360_c0_g1_i1	-	Un	1	769	+	-	NOVEL	-	1	0	0	0	0	0	0	0	0	0	0	0	0	0	0	0.4	0	0	0	0	0	0	0	0	0	N	1	1	0	N	1	1	0	N	1	1	0	N	0.661314
279	TBIU000279	TBIGR001_TRINITY_DN11362_c0_g1_i1	-	Un	1	393	+	-	NOVEL	-	1	0	0	0	0	0	0	0	0	0	0	0	0	0.5	0	0	0	0	0	0	0	0	0	0	0	N	1	1	0	N	1	1	0	N	1	1	0	N	1
280	TBIU000280	TBIGR001_TRINITY_DN11366_c0_g1_i1	plekhh1	Un	1	498	+	-	KNOWN	Pleckstrin homology domain-containing family H member 1 [Source:SWISS;ACC:Q00IB7]	14	0.54	1.07	0.19	0.79	0.6	0.55	0.17	0	0	0	0	0	0.28	0.11	0.18	0	0	0	0	0.32	0	0.14	0.12	0.44	N	1	1	0.051	N	1	1	-7.37	N	0.688703	1	7.55	N	0.86481
281	TBIU000281	TBIGR001_TRINITY_DN11371_c0_g1_i1	Lrrc49	Un	1	608	+	-	KNOWN	Leucine-rich repeat-containing protein 49 [Source:SWISS;ACC:Q91YK0]	14	0.64	0.43	0.7	1.2	0.45	0.28	0	0.68	0	0.17	0	0	0.18	0	0.22	0	0	0	0	0.27	0.12	0	0.16	0.14	N	1	1	0.008	N	0.480994	1	-9.08	N	1	1	0.526	N	0.422437
282	TBIU000282	TBIGR001_TRINITY_DN11371_c0_g2_i1	Lrrc49	Un	1	275	+	-	KNOWN	Leucine-rich repeat-containing protein 49 [Source:SWISS;ACC:Q91YK0]	5	2.8	0	0.58	0.84	1	1.49	0	0	0	0	0	0	0	0	0	0	0	0	0	0	0	0	0	0	N	0.951887	1	-0.105	N	1	1	0	N	1	1	0	N	1
283	TBIU000283	TBIGR001_TRINITY_DN11375_c0_g1_i1	-	Un	1	379	+	-	NOVEL	-	1	37.36	0	0	0	0	0	0	0	0	0	0	0	0	0	0	0	0	0	0	0	0	0	0	0	N	1	1	-6.22	N	1	1	0	N	1	1	0	N	1
284	TBIU000284	TBIGR001_TRINITY_DN11377_c0_g1_i1	-	Un	1	410	+	-	NOVEL	-	10	0.46	2.03	0	2.68	2.79	2.97	0	1.15	0	0	0	0	0	0	0	0	0	0	0.26	0	0.22	0.65	0.86	0	N	0.147716	1	1.72	N	0.481007	1	-9.08	N	0.549715	1	7.25	N	0.241293
285	TBIU000285	TBIGR001_TRINITY_DN11386_c0_g1_i1	-	Un	1	227	+	-	NOVEL	-	13	1.51	3.4	1.28	8.42	10.52	7.23	0	0	0	0	0	0.15	0.98	0.56	0	0	0.38	0	0	0.19	0	1.53	0.67	0	Y	0.0212532	0.729365	2.01	N	0.707753	1	7.02	N	1	1	-0.914	N	0.893698
286	TBIU000286	TBIGR001_TRINITY_DN11388_c0_g1_i1	DYNC2H1	Un	1	409	+	-	KNOWN	Cytoplasmic dynein 2 heavy chain 1 [Source:SWISS;ACC:Q8NCM8]	11	0.53	0.9	0.19	1.55	1.39	1.08	0	0	0	0.26	0	0	0	0.11	0.17	0	0.11	0	0	0	0	0	0.12	0	N	0.220816	1	1.25	N	1	1	6.02	N	0.509315	1	-8.71	N	0.444672
287	TBIU000287	TBIGR001_TRINITY_DN11391_c0_g1_i1	KCNT1	Un	1	457	+	-	KNOWN	Potassium channel subfamily T member 1 [Source:SWISS;ACC:Q8QFV0]	7	1.51	1.71	0.71	0.74	1.52	0.67	0	0	0	0	0	0	0	0	0.27	0	0	0	0	0	0	0	0	0	N	0.769416	1	-0.502	N	1	1	0	N	1	1	0	N	0.394148
288	TBIU000288	TBIGR001_TRINITY_DN11406_c0_g1_i1	ppp4c	Un	1	633	+	-	KNOWN	Serine/threonine-protein phosphatase 4 catalytic subunit [Source:SWISS;ACC:Q6P861]	15	0	8.64	2.61	5.12	8.34	11.57	0.58	0	0	0.47	0	0.27	0	1.09	0	0	0	0	0.84	1.96	1.1	4.19	3.86	0.42	N	0.466481	1	1.11	N	1	1	-7.37	N	0.474713	1	1.46	N	0.232742
289	TBIU000289	TBIGR001_TRINITY_DN11407_c0_g1_i1	LOC104920984	Un	1	809	+	-	KNOWN	probable cation-transporting ATPase 13A3 [Source:NCBI_NR;ACC:XP_010731702.1]	0	0	0	0	0	0	0	0	0	0	0	0	0	0	0	0	0	0	0	0	0	0	0	0	0	N	-	-	-	N	-	-	-	N	-	-	-	N	-
290	TBIU000290	TBIGR001_TRINITY_DN1140_c1_g1_i1	RGS5	Un	1	290	+	-	KNOWN	Regulator of G-protein signaling 5 [Source:SWISS;ACC:Q864Z2]	15	0.81	0.92	0.31	2.98	0.76	0.4	0.1	0	0.21	0	0	0.05	0	0	0.05	0	0.06	0	0.07	0	0.17	0.17	0.29	0	N	0.361099	1	0.941	N	0.517961	1	-2.63	N	0.743084	1	1.25	N	0.843092
291	TBIU000291	TBIGR001_TRINITY_DN11416_c0_g1_i1	-	Un	1	513	+	-	NOVEL	-	5	3.32	1.45	0	1.96	0	0	0	0	0	0	0	0	0	0	0	0	0	0	0	0	0	0.39	0.35	0	N	0.485093	1	-1.42	N	1	1	0	N	1	1	0	N	0.53453
292	TBIU000292	TBIGR001_TRINITY_DN11430_c0_g1_i1	-	Un	1	529	+	-	NOVEL	-	7	0.73	1	0.41	0.21	0.44	0.79	0	0	0	0	0	0	0	0	0.09	0	0	0	0	0	0	0	0	0	N	0.653283	1	-0.612	N	1	1	0	N	1	1	0	N	0.661302
293	TBIU000293	TBIGR001_TRINITY_DN11434_c0_g1_i1	-	Un	1	510	+	-	NOVEL	-	12	2.42	1.93	0	0	0.52	0.91	0	0	0	0	0	0.47	0.53	0.2	0	0	0	0	0.67	0.2	0.38	0.55	0	0.65	N	0.288002	1	-1.61	N	1	1	0	N	1	1	0.377	N	1
294	TBIU000294	TBIGR001_TRINITY_DN11453_c0_g1_i1	-	Un	1	256	+	-	NOVEL	-	1	0	0	3.52	0	0	0	0	0	0	0	0	0	0	0	0	0	0	0	0	0	0	0	0	0	N	1	1	-6.8	N	1	1	0	N	1	1	0	N	1
295	TBIU000295	TBIGR001_TRINITY_DN11455_c0_g1_i1	-	Un	1	358	+	-	NOVEL	-	15	0.83	1.81	1.86	0.61	0.87	1.24	0	0	0	0	0	0	0.19	0.51	0	0	0.07	0.21	0.08	0.42	0	0.1	0.4	0.22	N	0.37862	1	-0.811	N	0.453419	1	7.97	N	0.247869	1	8.86	N	1
296	TBIU000296	TBIGR001_TRINITY_DN11459_c0_g1_i1	LOC103153710	Un	1	203	+	-	KNOWN	centrosomal protein of 170 kDa protein B-like [Source:NCBI_NR;ACC:XP_007574800.1]	0	0	0	0	0	0	0	0	0	0	0	0	0	0	0	0	0	0	0	0	0	0	0	0	0	N	-	-	-	N	-	-	-	N	-	-	-	N	-
297	TBIU000297	TBIGR001_TRINITY_DN11462_c0_g1_i1	rpl32	Un	1	352	+	-	KNOWN	60S ribosomal protein L32 [Source:SWISS;ACC:Q90YT6]	24	596.72	455.69	689.79	698.7	564.34	604.25	1047.05	1490.16	2156.77	1700.7	2394.87	1591.07	2663.47	2358.12	451.6	2469.96	1665.13	1778.42	1947.22	2238.17	2805.83	2694.45	2014.24	2199.04	N	0.993737	1	-0.00415	N	0.747733	1	0.228	N	0.568446	1	-0.393	N	0.829055
298	TBIU000298	TBIGR001_TRINITY_DN11466_c0_g1_i1	RPLP2	Un	1	313	+	-	KNOWN	60S acidic ribosomal protein P2 [Source:SWISS;ACC:P05387]	24	970.02	475.44	1137.12	828.79	978.22	665.18	667.74	1495.87	1801.11	1412.9	1156.83	836.9	2199.61	2225.85	670.38	1796.45	1044.95	1399.83	1044.74	1924.7	2474.46	1777.02	1991.22	2229.45	N	0.755188	1	-0.176	N	0.935352	1	-0.0597	N	0.915486	1	-0.0742	N	0.440978
299	TBIU000299	TBIGR001_TRINITY_DN11472_c0_g1_i1	-	Un	1	479	+	-	NOVEL	-	5	0.19	0	0	0	0	0	0	0.45	0.29	0	0	0	0	0	0	1.88	0	0	0	0.14	0	0	0	0	N	1	1	-6.22	N	0.662996	1	1.39	N	1	1	5.96	N	1
300	TBIU000300	TBIGR001_TRINITY_DN11479_c0_g1_i1	-	Un	1	2513	+	-	NOVEL	-	16	1.03	2.03	0.36	0.38	1.16	1.03	0.27	0	0.89	0	0	0	0	0	0.14	0.84	0.17	0.34	0	0.17	0	0.23	0.2	0.36	N	0.765126	1	-0.456	N	1	1	-0.0279	N	1	1	5.96	N	1
301	TBIU000301	TBIGR001_TRINITY_DN11482_c0_g1_i1	-	Un	1	417	+	-	NOVEL	-	7	1.23	0.84	0.35	0.72	0.37	0	0	0	0	0.21	0	0	0	0	0	0.62	0	0	0	0	0	0	0	0	N	0.36406	1	-1.26	N	0.602684	1	8.24	N	1	1	-7.71	N	1
302	TBIU000302	TBIGR001_TRINITY_DN11493_c0_g1_i1	ttc16	Un	1	344	+	-	KNOWN	tetratricopeptide repeat domain 16 [Source:NCBI_NR;ACC:XP_010749315.1]	3	1.76	0	0	0	0	0	0.34	0	0	0	0	0	0	0	0.02	0	0	0	0	0	0	0	0	0	N	1	1	-6.22	N	1	1	-6.56	N	1	1	0	N	1
303	TBIU000303	TBIGR001_TRINITY_DN11493_c0_g1_i2	TTC16	Un	1	429	+	-	KNOWN	Tetratricopeptide repeat protein 16 [Source:SWISS;ACC:Q95LZ5]	10	0.67	0.25	0.31	0.49	0.5	0.6	0.21	0	0	0	0	0	0	0	0.22	0	0	0	0	3.51	0	0	0.31	0	N	0.878224	1	0.282	N	1	1	-7.89	N	0.0651658	1	11.2	N	0.571908
304	TBIU000304	TBIGR001_TRINITY_DN11505_c0_g1_i1	-	Un	1	234	+	-	NOVEL	-	13	0	0	0	0	0	0	0	0	0	0.7	0.5	0.38	1.47	0	0.4	0.7	0	1.76	1.27	1.82	1.16	1.61	0.78	3.95	N	1	1	0	N	0.45242	1	8.16	N	1	1	0.502	N	0.724269
305	TBIU000305	TBIGR001_TRINITY_DN11505_c0_g2_i1	-	Un	1	292	+	-	NOVEL	-	5	0	0	0	0	0	0	0	0	0.63	0.85	0	0	1.8	3.89	0	0	0	3.64	0	0	0	0	0	0	N	1	1	0	N	0.708251	1	1.63	N	1	1	-7.71	N	0.105261
306	TBIU000306	TBIGR001_TRINITY_DN11506_c0_g1_i1	-	Un	1	206	+	-	NOVEL	-	4	0	0	0	0	0	0	0	0	0	0	0	0.61	0	1.87	0	0	0	0	1.2	2.35	0	0	0	0	N	1	1	0	N	1	1	0	N	1	1	0.868	N	0.603244
307	TBIU000307	TBIGR001_TRINITY_DN11509_c0_g1_i1	-	Un	1	380	+	-	NOVEL	-	7	0.45	0.64	0.47	0.16	0.51	0.61	0	0	0	0	0	0	0	0.09	0	0	0	0	0	0	0	0	0	0	N	0.87921	1	-0.354	N	1	1	0	N	1	1	0	N	1
308	TBIU000308	TBIGR001_TRINITY_DN1150_c0_g1_i1	-	Un	1	700	+	-	NOVEL	-	5	1.56	0.48	0.4	0	0.64	0.58	0	0	0	0	0	0	0	0	0	0	0	0	0	0	0	0	0	0	N	0.443745	1	-1.07	N	1	1	0	N	1	1	0	N	1
309	TBIU000309	TBIGR001_TRINITY_DN11525_c1_g1_i1	-	Un	1	227	+	-	NOVEL	-	1	0	0	0	0	0	0	0	0	0	0	0	0	1.65	0	0	0	0	0	0	0	0	0	0	0	N	1	1	0	N	1	1	0	N	1	1	0	N	1
310	TBIU000310	TBIGR001_TRINITY_DN11538_c0_g1_i1	LOC101483169	Un	1	316	+	-	KNOWN	gamma-aminobutyric acid receptor-associated protein-like [Source:NCBI_NR;ACC:XP_004571244.1]	5	0	0	0	0	0	0	0	0	0	0	0	0	0.81	1.77	0	0	0	0	0	0	1.31	0.9	2.63	0	N	1	1	0	N	1	1	0	N	1	1	6.98	N	1
311	TBIU000311	TBIGR001_TRINITY_DN1153_c0_g1_i1	-	Un	1	309	+	-	NOVEL	-	0	0	0	0	0	0	0	0	0	0	0	0	0	0	0	0	0	0	0	0	0	0	0	0	0	N	1	1	7.07	N	1	1	0	N	1	1	0	N	1
312	TBIU000312	TBIGR001_TRINITY_DN1153_c1_g1_i1	-	Un	1	314	+	-	NOVEL	-	12	1.53	0.75	0.92	2.55	1.14	1.04	0	0.75	0	0	0	0.07	0	0	0.15	0.11	0	0.18	0	0	0	0	0.1	0	N	0.618991	1	0.462	N	0.796156	1	-1.31	N	1	1	-7.56	N	0.526711
313	TBIU000313	TBIGR001_TRINITY_DN11541_c1_g1_i1	-	Un	1	260	+	-	NOVEL	-	0	0	0	0	0	0	0	0	0	0	0	0	0	0	0	0	0	0	0	0	0	0	0	0	0	N	-	-	-	N	-	-	-	N	-	-	-	N	-
314	TBIU000314	TBIGR001_TRINITY_DN1154_c0_g1_i1	LOC103356095	Un	1	720	+	-	KNOWN	cyclic nucleotide-gated cation channel alpha-4-like [Source:NCBI_NR;ACC:XP_008278367.1]	0	0	0	0	0	0	0	0	0	0	0	0	0	0	0	0	0	0	0	0	0	0	0	0	0	N	-	-	-	N	-	-	-	N	-	-	-	N	-
315	TBIU000315	TBIGR001_TRINITY_DN1154_c1_g1_i1	-	Un	1	351	+	-	NOVEL	-	9	1.52	0	0	0	0	0	0.93	0	0	0	0	0	1.16	0.87	0	0	0	0	0.99	1.22	0.57	2.46	0.37	0	N	0.604646	1	-7.22	N	0.712162	1	-8.37	N	0.0899331	1	9.33	N	1
316	TBIU000316	TBIGR001_TRINITY_DN11550_c0_g1_i1	-	Un	1	792	+	-	NOVEL	-	7	0.2	0.9	0.84	0.87	2.39	2.95	0	0	0	0	0	0	0	0	0	0	0	0	0	0.14	0	0	0	0	N	0.136569	1	1.61	N	1	1	0	N	1	1	5.96	N	1
317	TBIU000317	TBIGR001_TRINITY_DN11555_c0_g1_i1	-	Un	1	670	+	-	NOVEL	-	0	0	0	0	0	0	0	0	0	0	0	0	0	0	0	0	0	0	0	0	0	0	0	0	0	N	-	-	-	N	-	-	-	N	-	-	-	N	-
318	TBIU000318	TBIGR001_TRINITY_DN11564_c0_g1_i1	-	Un	1	580	+	-	NOVEL	-	1	1.96	0	0	0	0	0	0	0	0	0	0	0	0	0	0	0	0	0	0	0	0	0	0	0	N	1	1	-6.22	N	1	1	0	N	1	1	0	N	1
319	TBIU000319	TBIGR001_TRINITY_DN11566_c0_g1_i1	-	Un	1	902	+	-	NOVEL	-	5	0	0	0	0	0	0	0	0	0.44	0	0.22	0	1.19	0	0	0	0	0	0.51	0	0	0.64	0	0	N	1	1	0	N	1	1	-7.34	N	1	1	0.731	N	1
320	TBIU000320	TBIGR001_TRINITY_DN11566_c0_g2_i1	-	Un	1	691	+	-	NOVEL	-	0	0	0	0	0	0	0	0	0	0	0	0	0	0	0	0	0	0	0	0	0	0	0	0	0	N	-	-	-	N	-	-	-	N	-	-	-	N	-
321	TBIU000321	TBIGR001_TRINITY_DN11567_c0_g1_i1	-	Un	1	322	+	-	NOVEL	-	8	0	0.66	0	0	0.92	0	0	0	0.55	0.33	0	0.4	0.35	0	0	0	0	0	0.59	0.27	0	0	0	0	N	1	1	0.362	N	0.711256	1	-8.34	N	1	1	-0.596	N	1
322	TBIU000322	TBIGR001_TRINITY_DN11568_c0_g1_i1	-	Un	1	369	+	-	NOVEL	-	1	0	0	0	0	0	0	0	0	0	0	0	0.38	0	0	0	0	0	0	0	0	0	0	0	0	N	1	1	0	N	1	1	0	N	1	1	-7.56	N	1
323	TBIU000323	TBIGR001_TRINITY_DN11572_c0_g1_i1	Myo9a	Un	1	1107	+	-	KNOWN	Unconventional myosin-IXa [Source:SWISS;ACC:Q8C170]	6	0.55	1.81	0	0.81	0	0.71	0	0	0	0.32	0	0	0	0	0.81	0	0	0	0	0	0	0	0	0	N	1	1	-0.669	N	1	1	0	N	1	1	-7.71	N	0.152715
324	TBIU000324	TBIGR001_TRINITY_DN1157_c0_g1_i1	JUP	Un	1	1213	+	-	KNOWN	Junction plakoglobin [Source:SWISS;ACC:Q8SPJ1]	0	0	0	0	0	0	0	0	0	0	0	0	0	0	0	0	0	0	0	0	0	0	0	0	0	N	-	-	-	N	-	-	-	N	-	-	-	N	-
325	TBIU000325	TBIGR001_TRINITY_DN11582_c0_g1_i1	LCP1	Un	1	263	+	-	KNOWN	Plastin-2 [Source:SWISS;ACC:P13796]	15	0	0	0	0	0	0	4.32	3.2	3.85	0	1.24	1.36	0	0	0.49	3.54	1.64	0.75	3.24	3.13	1.52	1.03	3.06	3.42	N	1	1	0	N	0.529264	1	-1.18	N	0.893187	1	0.41	N	0.67877
326	TBIU000326	TBIGR001_TRINITY_DN11588_c0_g1_i1	-	Un	1	618	+	-	NOVEL	-	7	0.62	0.7	0.87	0	0	1.11	0	0	0	0.18	0	0	0	0	0	0.73	0	0	0	0	0	0	0	0.46	N	0.570422	1	-1	N	0.446546	1	8.65	N	1	1	-7.71	N	0.652288
327	TBIU000327	TBIGR001_TRINITY_DN1159_c0_g1_i1	-	Un	1	314	+	-	NOVEL	-	11	1.59	1.03	0.32	1.66	1.03	1.22	0.25	0	0	0	0	0	0	0.62	0	0	0	0	0	0	0	0.21	0.55	0.33	N	0.789317	1	0.34	N	1	1	-7.37	N	1	1	0	N	1
328	TBIU000328	TBIGR001_TRINITY_DN11602_c0_g1_i1	HAPLN1	Un	1	414	+	-	KNOWN	Hyaluronan and proteoglycan link protein 1 [Source:SWISS;ACC:P55252]	13	0.72	1.18	1.65	1.2	1.61	1.84	0	0	0.05	0.06	0	0	0.12	0.05	0	0	0	0.14	0	0	0	0.06	0	0.05	N	0.720703	1	0.288	N	1	1	0.89	N	1	1	-7.71	N	1
329	TBIU000329	TBIGR001_TRINITY_DN11613_c0_g1_i1	LOC101478181	Un	1	293	+	-	KNOWN	cyclin-O-like [Source:NCBI_NR;ACC:XP_004547000.1]	2	0	0	0	0	0	0	0	0	0	0	0	0	3.05	0	0	0	0	0	0	1.36	0	0	0	0	N	1	1	-6.22	N	1	1	0	N	1	1	5.96	N	0.593142
330	TBIU000330	TBIGR001_TRINITY_DN11629_c1_g1_i1	-	Un	1	568	+	-	NOVEL	-	8	0	0	0	0	0	0	2.81	0	0.87	1.27	1.79	0.61	0	4.67	0	0	0	0	0	31.76	0	0	1.58	0	N	1	1	0	N	0.443597	1	-8.86	N	0.392422	1	1.91	N	0.478731
331	TBIU000331	TBIGR001_TRINITY_DN11644_c0_g1_i1	Strip1	Un	1	441	+	-	KNOWN	Striatin-interacting protein 1 [Source:SWISS;ACC:Q8C079]	3	1.04	0	0	0.51	0	1.38	0	0	0	0	0	0	0	0	0	0	0	0	0	0	0	0	0	0	N	0.785962	1	0.838	N	1	1	0	N	1	1	0	N	1
332	TBIU000332	TBIGR001_TRINITY_DN11648_c1_g1_i1	-	Un	1	312	+	-	NOVEL	-	8	0.56	0.32	0.39	0.14	0.69	0.25	0	0	0.09	0	0.07	0	0	0	0	0	0	0	0	0	0	0	0	0	N	0.884011	1	-0.32	N	1	1	-7.34	N	1	1	-7.33	N	1
333	TBIU000333	TBIGR001_TRINITY_DN11654_c0_g1_i1	crhr2	Un	1	509	+	-	KNOWN	Corticotropin-releasing factor receptor 2 [Source:SWISS;ACC:O42603]	6	1.22	0.63	0.31	0.81	0	0.45	0	0	0	0	0	0	0	0	0	0	0	0	0	0.36	0	0	0	0	N	0.508495	1	-0.857	N	1	1	0	N	0.531481	1	7.96	N	1
334	TBIU000334	TBIGR001_TRINITY_DN11659_c0_g1_i1	LOC100707003	Un	1	872	+	-	KNOWN	dentin sialophosphoprotein-like [Source:NCBI_NR;ACC:XP_005468580.1]	0	0	0	0	0	0	0	0	0	0	0	0	0	0	0	0	0	0	0	0	0	0	0	0	0	N	-	-	-	N	-	-	-	N	-	-	-	N	-
335	TBIU000335	TBIGR001_TRINITY_DN11664_c0_g1_i1	LOC103361685	Un	1	222	+	-	KNOWN	ankyrin-2-like [Source:NCBI_NR;ACC:XP_008286053.1]	0	0	0	0	0	0	0	0	0	0	0	0	0	0	0	0	0	0	0	0	0	0	0	0	0	N	-	-	-	N	-	-	-	N	-	-	-	N	-
336	TBIU000336	TBIGR001_TRINITY_DN11683_c0_g1_i1	-	Un	1	407	+	-	NOVEL	-	0	0	0	0	0	0	0	0	0	0	0	0	0	0	0	0	0	0	0	0	0	0	0	0	0	N	-	-	-	N	-	-	-	N	-	-	-	N	-
337	TBIU000337	TBIGR001_TRINITY_DN1168_c0_g1_i1	-	Un	1	472	+	-	NOVEL	-	3	6.38	0	0	0	0	2.34	0	0	0	0	0	0	0	0	0	0	0	0	0	0	0	0	0	0.44	N	1	1	-1.16	N	1	1	0	N	1	1	0	N	1
338	TBIU000338	TBIGR001_TRINITY_DN1168_c1_g1_i1	-	Un	1	477	+	-	NOVEL	-	1	0	0	0	0	0	0	0	2.46	0	0	0	0	0	0	0	0	0	0	0	0	0	0	0	0	N	1	1	0	N	0.714625	1	-8.49	N	1	1	0	N	1
339	TBIU000339	TBIGR001_TRINITY_DN11699_c0_g1_i1	-	Un	1	676	+	-	NOVEL	-	0	0	0	0	0	0	0	0	0	0	0	0	0	0	0	0	0	0	0	0	0	0	0	0	0	N	-	-	-	N	-	-	-	N	-	-	-	N	-
340	TBIU000340	TBIGR001_TRINITY_DN11700_c0_g1_i1	-	Un	1	496	+	-	NOVEL	-	4	0	6.52	0	5.32	0	3.48	0	0	0	0	0	0.3	0	0	0	0	0	0	0	0	0	0	0	0	N	1	1	0.302	N	1	1	0	N	1	1	-7.56	N	1
341	TBIU000341	TBIGR001_TRINITY_DN11712_c0_g1_i1	-	Un	1	811	+	-	NOVEL	-	11	0.95	0.77	0	0.39	0.81	0	0	0	0.23	0	0.1	0	0.28	0	0.09	0.53	0.11	0	0	0	0	0.29	0	0	N	0.789034	1	-0.588	N	0.743589	1	1.22	N	1	1	-7.33	N	0.800687
342	TBIU000342	TBIGR001_TRINITY_DN11713_c1_g1_i1	-	Un	1	436	+	-	NOVEL	-	8	0.69	0.77	0.49	0	0	0.46	0	0	0	0.51	0	0	0	0.2	0.16	1.01	0	0	0	0	0	0	0	0	N	0.283386	1	-2.08	N	0.446518	1	8.65	N	0.509284	1	-8.71	N	0.3625
343	TBIU000343	TBIGR001_TRINITY_DN1171_c1_g1_i1	-	Un	1	282	+	-	NOVEL	-	2	0	0	0	0	0	0	0	0	0	0	0.72	1.02	0	0	0	0	0	0	0	0	0	0	0	0	N	1	1	0	N	1	1	0	N	0.274866	1	-9.07	N	1
344	TBIU000344	TBIGR001_TRINITY_DN11720_c0_g1_i1	A1AT_CYPCA	Un	1	277	+	-	KNOWN	Alpha-1-antitrypsin homolog [Source:SWISS;ACC:P32759]	2	0	0	0	0	0	0	0	0	0	0	0	0	2.46	0	0	1.18	0	0	0	0	0	0	0	0	N	1	1	0	N	1	1	6.65	N	1	1	0	N	0.593139
345	TBIU000345	TBIGR001_TRINITY_DN11720_c1_g1_i1	ALLT_SPETR	Un	1	684	+	-	KNOWN	Alpha-1-antitrypsin-like protein GS55-LT [Source:SWISS;ACC:O54762]	0	0	0	0	0	0	0	0	0	0	0	0	0	0	0	0	0	0	0	0	0	0	0	0	0	N	-	-	-	N	-	-	-	N	-	-	-	N	-
346	TBIU000346	TBIGR001_TRINITY_DN11721_c0_g1_i1	wbp1	Un	1	237	+	-	KNOWN	WW domain binding protein 1 [Source:NCBI_NR;ACC:XP_010739263.1]	4	1.7	0	0	1.24	0.51	1.15	0	0	0	0	0	0	0	0	0	0	0	0	0	0	0	0	0	0	N	0.669618	1	0.696	N	1	1	0	N	1	1	0	N	1
347	TBIU000347	TBIGR001_TRINITY_DN11724_c0_g1_i1	pdzd7	Un	1	300	+	-	KNOWN	PDZ domain containing 7 [Source:NCBI_NR;ACC:XP_008312193.1]	3	7.91	0	0	0	14.07	0	0	0	0	0	0	0	14.08	0	0	0	0	0	0	0	0	0	0	0	N	1	1	0.483	N	1	1	0	N	1	1	0	N	0.0509231
348	TBIU000348	TBIGR001_TRINITY_DN1172_c0_g1_i1	B4GALT3	Un	1	539	+	-	KNOWN	Beta-1,4-galactosyltransferase 3 [Source:SWISS;ACC:Q5EA87]	2	0	6.84	0	0	0	0	0	0	0	0	0	0	0	0	0	0	0	0	0	0	0	0	0.65	0	N	1	1	-6.34	N	1	1	0	N	1	1	0	N	1
349	TBIU000349	TBIGR001_TRINITY_DN11753_c0_g1_i1	ALDH1A2	Un	1	282	+	-	KNOWN	Retinal dehydrogenase 2 [Source:SWISS;ACC:Q9I8W8]	4	2.31	0	0	0	0	0	0	0	0	0	0	0	0	0	0	0.5	0	0	0	0.84	0	0	0	0.45	N	1	1	-6.22	N	1	1	6.65	N	1	1	6.96	N	1
350	TBIU000350	TBIGR001_TRINITY_DN11753_c1_g1_i1	Aldh1a1	Un	1	1171	+	-	KNOWN	Retinal dehydrogenase 1 [Source:SWISS;ACC:P51647]	4	1.24	1.36	0	3.65	0.96	0	0	0	0	0	0	0	0	0	0	0	0	0	0	0	0	0	0	0	N	0.807368	1	0.696	N	1	1	0	N	1	1	0	N	1
351	TBIU000351	TBIGR001_TRINITY_DN11763_c0_g1_i1	-	Un	1	746	+	-	NOVEL	-	19	0.38	1.27	0.54	1.11	1.73	1.49	0.68	0	0	0	0.38	0	7.52	2.75	0.17	0	0.44	0.64	0.71	2.38	1.2	0.58	1.79	0.68	N	0.543782	1	0.92	N	0.842467	1	0.623	N	0.139762	1	2.74	N	0.130909
352	TBIU000352	TBIGR001_TRINITY_DN11774_c0_g1_i1	-	Un	1	269	+	-	NOVEL	-	3	0	7.3	0	0	0	0	0	0	0	0	0	0	0	0	0.35	0	0	0	0	0.52	0	0	0	0	N	1	1	-6.34	N	1	1	0	N	1	1	5.96	N	0.661291
353	TBIU000353	TBIGR001_TRINITY_DN11778_c0_g1_i1	-	Un	1	334	+	-	NOVEL	-	8	0	0	0	0	6.38	2.46	0	0	0	0.41	0	0.72	2.13	0.32	0	0	0	0	0.36	0	0	0.91	0	0	N	0.107771	1	9.69	N	1	1	0	N	0.470516	1	-2.43	N	0.650629
354	TBIU000354	TBIGR001_TRINITY_DN11792_c0_g1_i1	PRSS16	Un	1	448	+	-	KNOWN	Thymus-specific serine protease [Source:SWISS;ACC:Q9NQE7]	0	0	0	0	0	0	0	0	0	0	0	0	0	0	0	0	0	0	0	0	0	0	0	0	0	N	-	-	-	N	-	-	-	N	-	-	-	N	-
355	TBIU000355	TBIGR001_TRINITY_DN11792_c1_g1_i1	F56F10.1	Un	1	439	+	-	KNOWN	Putative serine protease F56F10.1 [Source:SWISS;ACC:P90893]	0	0	0	0	0	0	0	0	0	0	0	0	0	0	0	0	0	0	0	0	0	0	0	0	0	N	-	-	-	N	-	-	-	N	-	-	-	N	-
356	TBIU000356	TBIGR001_TRINITY_DN11793_c0_g1_i1	PRDM5	Un	1	334	+	-	KNOWN	PR domain zinc finger protein 5 [Source:SWISS;ACC:Q9NQX1]	19	1.04	1.41	0	0.3	0	0.84	0	0.48	0.31	1.11	0.13	0.12	0.57	0	0.12	0.37	0.6	0.29	0	1.32	0.27	0.4	0.51	0.31	N	0.496402	1	-1.1	N	0.886697	1	0.469	N	0.859362	1	-0.541	N	1
357	TBIU000357	TBIGR001_TRINITY_DN11793_c1_g1_i1	PRDM5	Un	1	558	+	-	KNOWN	PR domain zinc finger protein 5 [Source:SWISS;ACC:Q9NQX1]	0	0	0	0	0	0	0	0	0	0	0	0	0	0	0	0	0	0	0	0	0	0	0	0	0	N	-	-	-	N	-	-	-	N	-	-	-	N	-
358	TBIU000358	TBIGR001_TRINITY_DN11798_c0_g1_i1	-	Un	1	816	+	-	NOVEL	-	0	0	0	0	0	0	0	0	0	0	0	0	0	0	0	0	0	0	0	0	0	0	0	0	0	N	-	-	-	N	-	-	-	N	-	-	-	N	-
359	TBIU000359	TBIGR001_TRINITY_DN11814_c0_g1_i1	PIEZO2	Un	1	1069	+	-	KNOWN	Piezo-type mechanosensitive ion channel component 2 [Source:SWISS;ACC:Q9H5I5]	4	2.84	0	0	0	0	0	0	0	0	0	0	0	0	0	0	0	0	0	0	0	0.31	0	0.81	0.71	N	0.616274	1	-7.81	N	1	1	0	N	1	1	5.98	N	0.34681
360	TBIU000360	TBIGR001_TRINITY_DN1181_c0_g1_i1	-	Un	1	424	+	-	NOVEL	-	1	0	1.45	0	0	0	0	0	0	0	0	0	0	0	0	0	0	0	0	0	0	0	0	0	0	N	1	1	-6.34	N	1	1	0	N	1	1	0	N	1
361	TBIU000361	TBIGR001_TRINITY_DN11828_c0_g1_i1	bmp8a	Un	1	713	+	-	KNOWN	bone morphogenetic protein 8a [Source:NCBI_NR;ACC:NP_001038436.1]	6	0	2.68	0	5.76	0	0	0	0	0	0	0	0	0	0	0.27	0	0	0.71	0	0	0	0	0.89	0.78	N	1	1	0.888	N	1	1	6.95	N	1	1	0	N	1
362	TBIU000362	TBIGR001_TRINITY_DN11835_c0_g1_i1	-	Un	1	570	+	-	NOVEL	-	10	0.67	1.37	1.02	0.29	0.99	1.73	0	0	0	0	0	0	0.08	0	0	0.3	0	0	0	0	0	0.08	0.07	0	N	0.963185	1	-0.0824	N	0.446504	1	8.65	N	1	1	0	N	1
363	TBIU000363	TBIGR001_TRINITY_DN11839_c0_g1_i1	-	Un	1	494	+	-	NOVEL	-	0	0	0	0	0	0	0	0	0	0	0	0	0	0	0	0	0	0	0	0	0	0	0	0	0	N	-	-	-	N	-	-	-	N	-	-	-	N	-
364	TBIU000364	TBIGR001_TRINITY_DN11840_c0_g1_i1	-	Un	1	1238	+	-	NOVEL	-	4	0.3	0.86	0	0	0.23	0	0	0	0	0	0	0	0	0	0	0	0	0.12	0	0	0	0	0	0	N	0.277261	1	-2.41	N	1	1	5.95	N	1	1	0	N	1
365	TBIU000365	TBIGR001_TRINITY_DN11848_c0_g1_i1	-	Un	1	688	+	-	NOVEL	-	19	1.18	1.75	0	0.57	2.38	2.06	0	0	0	0.27	0.78	0.67	1.99	1.29	0.17	0.54	0	0.44	0.72	1.98	2.24	2.09	3.66	1.63	N	0.627075	1	0.742	N	0.346832	1	8.34	N	0.696272	1	0.607	N	0.620473
366	TBIU000366	TBIGR001_TRINITY_DN11849_c0_g1_i1	-	Un	1	728	+	-	NOVEL	-	12	0.72	3.11	3.11	1.06	4.44	1.81	0	0	0	0.72	0	0.22	0	0	0	0.36	0.61	0	0	0	0.28	0	0	0.32	N	1	1	-0.0331	N	0.433014	1	7.85	N	0.568087	1	-2.58	N	1
367	TBIU000367	TBIGR001_TRINITY_DN11858_c0_g1_i1	-	Un	1	291	+	-	NOVEL	-	0	0	0	0	0	0	0	0	0	0	0	0	0	0	0	0	0	0	0	0	0	0	0	0	0	N	-	-	-	N	-	-	-	N	-	-	-	N	-
368	TBIU000368	TBIGR001_TRINITY_DN11863_c0_g1_i1	-	Un	1	234	+	-	NOVEL	-	3	2.64	2.6	0	0	0	2.82	0	0	0	0	0	0	0	0	0	0	0	0	0	0	0	0	0	0	N	1	1	-0.639	N	1	1	0	N	1	1	0	N	1
369	TBIU000369	TBIGR001_TRINITY_DN11869_c0_g1_i1	Meox2	Un	1	559	+	-	KNOWN	Homeobox protein MOX-2 [Source:SWISS;ACC:P39020]	13	1.4	0.16	0.2	0.81	0.63	0.19	0.18	0	0	0.14	0	0.09	1	0	0	0	0	0	0	0.32	0.1	0	0	0.11	N	1	1	-0.207	N	1	1	-7.37	N	1	1	0.013	N	0.399467
370	TBIU000370	TBIGR001_TRINITY_DN11878_c0_g1_i1	-	Un	1	344	+	-	NOVEL	-	1	19.63	0	0	0	0	0	0	0	0	0	0	0	0	0	0	0	0	0	0	0	0	0	0	0	N	0.431489	1	-8.22	N	1	1	0	N	1	1	0	N	1
371	TBIU000371	TBIGR001_TRINITY_DN1188_c0_g1_i1	BAIAP2	Un	1	210	+	-	KNOWN	Brain-specific angiogenesis inhibitor 1-associated protein 2 [Source:SWISS;ACC:Q5EAD0]	15	2.29	1.8	0.49	0.51	0.26	0.71	0.21	0	0	0	0	0.31	0.68	0.13	0.11	0	0	0.13	0	0.13	0	0	0.15	0.27	N	0.143943	1	-1.67	N	1	1	-0.729	N	0.646902	1	-2.5	N	0.363196
372	TBIU000372	TBIGR001_TRINITY_DN1190_c0_g1_i1	mdh	Un	1	2196	+	-	KNOWN	Malate dehydrogenase {ECO:0000255|HAMAP-Rule:MF_01517} [Source:SWISS;ACC:B3R570]	6	1.63	1.29	4.57	2.38	3.94	2.22	0	0	0	0	0	0	0	0	0	0	0	0	0	0	0	0	0	0	N	0.945923	1	0.0584	N	1	1	0	N	1	1	0	N	1
373	TBIU000373	TBIGR001_TRINITY_DN11918_c0_g1_i1	-	Un	1	1012	+	-	NOVEL	-	18	1.08	0.81	0.75	3.4	0.81	0.97	0	0	0	0.17	0.24	0	1.2	0.92	0.11	0.33	0	0	1.02	0.66	1.2	1.61	1.37	0.41	N	0.448256	1	0.863	N	0.740883	1	7.65	N	0.212484	1	2.25	N	0.939452
374	TBIU000374	TBIGR001_TRINITY_DN11929_c0_g1_i1	urad	Un	1	280	+	-	KNOWN	2-oxo-4-hydroxy-4-carboxy-5-ureidoimidazoline decarboxylase [Source:SWISS;ACC:Q0ZDF7]	9	0	3.57	2.72	0	0	5.96	1.18	0.6	0	0	0.34	0	0	0	0	0	0	0	0	6.71	0	1.06	4.87	0	N	1	1	0.132	N	0.340394	1	-9	N	0.27001	1	3.4	N	0.0870585
375	TBIU000375	TBIGR001_TRINITY_DN11929_c1_g1_i1	urad	Un	1	215	+	-	KNOWN	2-oxo-4-hydroxy-4-carboxy-5-ureidoimidazoline decarboxylase [Source:SWISS;ACC:A1L259]	11	0.46	0.53	0.43	0.23	0.23	1.88	0.57	0	0	0	0	0	0	0	0.1	0	0	0	0	0.47	0	0.16	0.14	0	N	0.586156	1	0.678	N	0.564809	1	-8.96	N	0.531481	1	7.96	N	1
376	TBIU000376	TBIGR001_TRINITY_DN1192_c0_g1_i1	-	Un	1	246	+	-	NOVEL	-	3	0	29.36	0	0	0	0	0	0	0	0	0	0	0.8	0	0	0	0	0	0	0	0	0.89	0	0	N	1	1	-6.34	N	1	1	0	N	1	1	0	N	1
377	TBIU000377	TBIGR001_TRINITY_DN11942_c0_g1_i1	UCP1	Un	1	786	+	-	KNOWN	Mitochondrial brown fat uncoupling protein 1 [Source:SWISS;ACC:A0PC02]	0	0	0	0	0	0	0	0	0	0	0	0	0	0	0	0	0	0	0	0	0	0	0	0	0	N	-	-	-	N	-	-	-	N	-	-	-	N	-
378	TBIU000378	TBIGR001_TRINITY_DN11942_c1_g1_i1	ucp2	Un	1	557	+	-	KNOWN	Mitochondrial uncoupling protein 2 [Source:SWISS;ACC:Q9W725]	1	0	0	0	0	0	0	0	0	0	0	0	0	0	1.11	0	0	0	0	0	0	0	0	0	0	N	1	1	0	N	1	1	0	N	1	1	0	N	1
379	TBIU000379	TBIGR001_TRINITY_DN11946_c0_g1_i1	-	Un	1	346	+	-	NOVEL	-	0	0	0	0	0	0	0	0	0	0	0	0	0	0	0	0	0	0	0	0	0	0	0	0	0	N	-	-	-	N	-	-	-	N	-	-	-	N	-
380	TBIU000380	TBIGR001_TRINITY_DN11948_c0_g1_i1	PKN2	Un	1	403	+	-	KNOWN	Serine/threonine-protein kinase N2 [Source:SWISS;ACC:Q16513]	9	0.75	1.71	0	0.27	0.85	0	0	0	0	0	0	0	0.18	0	0	0	0	0	0	0.54	0.12	0.37	0	0.14	N	0.433732	1	-1.2	N	1	1	0	N	0.30999	1	8.29	N	0.712645
381	TBIU000381	TBIGR001_TRINITY_DN11954_c0_g1_i1	-	Un	1	1250	+	-	NOVEL	-	5	0.25	1.7	0	0.37	0	1.34	0	0	0	0	0	0	0	0	0	0.42	0	0	0	0	0	0	0	0	N	1	1	-0.167	N	0.740888	1	7.65	N	1	1	0	N	1
382	TBIU000382	TBIGR001_TRINITY_DN11958_c0_g1_i1	-	Un	1	263	+	-	NOVEL	-	4	0.55	1.22	0	0.82	0	0.71	0	0	0	0	0	0	0	0	0	0	0	0	0	0	0	0	0	0	N	1	1	-0.244	N	1	1	0	N	1	1	0	N	1
383	TBIU000383	TBIGR001_TRINITY_DN11960_c0_g1_i1	-	Un	1	385	+	-	NOVEL	-	1	0	6.41	0	0	0	0	0	0	0	0	0	0	0	0	0	0	0	0	0	0	0	0	0	0	N	1	1	-6.34	N	1	1	0	N	1	1	0	N	1
384	TBIU000384	TBIGR001_TRINITY_DN11963_c0_g1_i1	shank2	Un	1	201	+	-	KNOWN	SH3 and multiple ankyrin repeat domains protein 2 [Source:SWISS;ACC:Q52KW0]	7	2.31	0.74	0.47	2.9	1.5	0	0	0	0	0	0	0	0	0	0.16	0	0	0	0	0	0	0	0.47	0	N	1	1	0.198	N	1	1	0	N	1	1	0	N	1
385	TBIU000385	TBIGR001_TRINITY_DN11977_c0_g1_i1	-	Un	1	365	+	-	NOVEL	-	16	1.98	2.54	2.79	3.72	0.85	1.5	0	0	0	0.23	0	0	0.94	2.14	0.14	0	0.37	0	0.79	0	1	1.71	2.55	1.52	N	0.725516	1	-0.371	N	0.707762	1	7.02	N	0.431741	1	2.5	N	0.846976
386	TBIU000386	TBIGR001_TRINITY_DN12018_c0_g1_i1	-	Un	1	532	+	-	NOVEL	-	9	3.05	5.79	1.11	5.63	3.56	6.7	0	0	0	0	0	0	0	0.29	0.23	0	0	0	0	0	0.28	0	0	0	N	0.553844	1	0.63	N	1	1	0	N	1	1	5.98	N	0.362485
387	TBIU000387	TBIGR001_TRINITY_DN12032_c0_g1_i1	-	Un	1	1114	+	-	NOVEL	-	5	2.3	3.79	2.48	4.23	2.64	0	0	0	0	0	0	0	0	0	0	0	0	0	0	0	0	0	0	0	N	0.791929	1	-0.464	N	1	1	0	N	1	1	0	N	1
388	TBIU000388	TBIGR001_TRINITY_DN12049_c0_g1_i1	-	Un	1	211	+	-	NOVEL	-	13	1.07	0.26	0.32	0.44	0.68	0.1	0.11	0	0	0	0	0	0.09	0	0.06	0	0	0.07	0	0	0.06	0.18	0.15	0	N	0.693076	1	-0.527	N	1	1	-0.729	N	1	1	5.98	N	1
389	TBIU000389	TBIGR001_TRINITY_DN1204_c0_g1_i1	MYO6	Un	1	225	+	-	KNOWN	Unconventional myosin-VI [Source:SWISS;ACC:Q9UM54]	7	0.98	0	0	1.44	3	0.64	0	0	0	0	0	0	1.59	0	0	0	0	0	0	0	0	1.01	0.6	0	N	0.240476	1	2.27	N	1	1	0	N	1	1	0	N	1
390	TBIU000390	TBIGR001_TRINITY_DN12054_c0_g1_i1	-	Un	1	227	+	-	NOVEL	-	5	2.42	0	0	0	1.86	1.55	0	0	0	0	0	0	0	0	0	0	0	0	0	0	0	0.37	0	0.29	N	1	1	0.453	N	1	1	0	N	1	1	0	N	0.537828
391	TBIU000391	TBIGR001_TRINITY_DN12058_c0_g1_i1	-	Un	1	648	+	-	NOVEL	-	24	8.51	12.75	10.07	19.48	7.04	7.01	3.67	3.72	1.15	4.4	5.23	8.1	6.15	17.18	2.94	3.9	4.27	8.43	11.84	20.59	12.79	8.27	16.82	19.45	N	1	1	-0.0141	N	0.578839	1	0.799	N	0.787943	1	0.325	N	0.884966
392	TBIU000392	TBIGR001_TRINITY_DN12060_c0_g1_i1	-	Un	1	2707	+	-	NOVEL	-	1	8.41	0	0	0	0	0	0	0	0	0	0	0	0	0	0	0	0	0	0	0	0	0	0	0	N	1	1	-6.22	N	1	1	0	N	1	1	0	N	1
393	TBIU000393	TBIGR001_TRINITY_DN12080_c0_g1_i1	-	Un	1	815	+	-	NOVEL	-	5	0	0	0	0	0	0	0	0	0	0	0	0	1.9	0.68	0.99	0	0	0	0	1.61	0	0	0	1.76	N	1	1	0	N	1	1	0	N	1	1	6.96	N	0.238172
394	TBIU000394	TBIGR001_TRINITY_DN12091_c0_g1_i1	MYSS_CHICK	Un	1	225	+	-	KNOWN	Myosin heavy chain, skeletal muscle, adult [Source:SWISS;ACC:P13538]	1	0.23	0	0	0	0	0	0	0	0	0	0	0	0	0	0	0	0	0	0	0	0	0	0	0	N	1	1	-6.22	N	1	1	0	N	1	1	0	N	1
395	TBIU000395	TBIGR001_TRINITY_DN12092_c0_g1_i1	-	Un	1	213	+	-	NOVEL	-	0	0	0	0	0	0	0	0	0	0	0	0	0	0	0	0	0	0	0	0	0	0	0	0	0	N	-	-	-	N	-	-	-	N	-	-	-	N	-
396	TBIU000396	TBIGR001_TRINITY_DN12092_c0_g2_i1	-	Un	1	781	+	-	NOVEL	-	22	1.63	0.74	2.73	3.08	1.22	1.32	0.39	0	0.79	0.31	0	0.2	1.92	0.12	0.4	1.84	0.12	0.73	0.54	0.97	1.11	0.66	3.53	0.64	N	1	1	0.00773	N	0.59043	1	1.03	N	0.358536	1	1.59	N	0.926069
397	TBIU000397	TBIGR001_TRINITY_DN1209_c0_g1_i1	ITSN2	Un	1	549	+	-	KNOWN	Intersectin-2 [Source:SWISS;ACC:Q9NZM3]	11	0.83	0.38	0.47	0.73	0.25	0.45	0	1.03	0	0	0	0.1	0.16	0	0	0	0	0	0	0.12	0	0	0.29	0	N	0.84215	1	-0.327	N	0.35263	1	-9.81	N	1	1	-0.914	N	1
398	TBIU000398	TBIGR001_TRINITY_DN120_c0_g1_i1	-	Un	1	430	+	-	NOVEL	-	5	2.06	1.1	0	3.06	1.63	6.27	0	0	0	0	0	0	0	0	0	0	0	0	0	0	0	0	0	0	N	0.23024	1	1.8	N	1	1	0	N	1	1	0	N	1
399	TBIU000399	TBIGR001_TRINITY_DN12105_c0_g1_i1	Pcdhb14	Un	1	213	+	-	KNOWN	Protocadherin beta-14 [Source:SWISS;ACC:Q6PB90]	3	1.46	0.33	0	0	0.44	0	0	0	0	0	0	0	0	0	0	0	0	0	0	0	0	0	0	0	N	0.388876	1	-2.12	N	1	1	0	N	1	1	0	N	1
400	TBIU000400	TBIGR001_TRINITY_DN12113_c0_g1_i1	-	Un	1	424	+	-	NOVEL	-	1	0	0	0	0	0	0	0	0	0	0	0	0	0	0	0	0	0	0	0	0	1.08	0	0	0	N	1	1	0	N	1	1	0	N	1	1	5.98	N	1
401	TBIU000401	TBIGR001_TRINITY_DN12121_c0_g1_i1	LOC104920727	Un	1	530	+	-	KNOWN	myeloid-associated differentiation marker-like protein 2 [Source:NCBI_NR;ACC:XP_010731382.1]	10	0.85	0.65	0	0.41	0.64	0.96	0	0	0	0	0	0	0.58	0	0	0	0	0	0.12	0	0.1	0	0.25	0.23	N	0.776542	1	0.392	N	1	1	0	N	0.549714	1	7.25	N	1
402	TBIU000402	TBIGR001_TRINITY_DN12124_c0_g1_i1	-	Un	1	449	+	-	NOVEL	-	16	1.62	0.45	0	1.19	1.23	1.06	0.35	0.72	0	0	0	0.51	0.29	0.44	0.18	0	0.23	0.89	1.22	0	0.21	0	0.53	0	N	0.812441	1	0.681	N	1	1	-0.0581	N	0.897029	1	0.537	N	0.36687
403	TBIU000403	TBIGR001_TRINITY_DN12129_c0_g1_i1	ADAMTS9	Un	1	414	+	-	KNOWN	A disintegrin and metalloproteinase with thrombospondin motifs 9 [Source:SWISS;ACC:Q9P2N4]	14	0	0.87	0.36	1.13	0.78	0.34	0	0.28	0	0.43	0	0.13	0	0.17	0	1.06	0	0.17	0.56	0	0	0	0.4	0.18	N	0.812412	1	0.778	N	0.48445	1	2.34	N	1	1	-0.491	N	1
404	TBIU000404	TBIGR001_TRINITY_DN12138_c0_g1_i1	-	Un	1	398	+	-	NOVEL	-	8	0.76	1.18	1.15	0.66	0.68	0	0	0	0	0.15	0	0	0	0	0	0	0	0	0	0	0	0.63	0.27	0	N	0.29633	1	-1.33	N	1	1	0	N	1	1	-7.71	N	0.192248
405	TBIU000405	TBIGR001_TRINITY_DN12185_c0_g1_i1	ccdc177	Un	1	713	+	-	KNOWN	coiled-coil domain containing 177 [Source:NCBI_NR;ACC:XP_010794157.1]	3	0	0	0	0	0	0	0	0	0	1.31	0	0	0	0	0	0	0	0	1.24	0	2.43	0	0	0	N	1	1	0	N	1	1	0	N	1	1	0.728	N	1
406	TBIU000406	TBIGR001_TRINITY_DN12185_c1_g1_i1	Ccdc177	Un	1	340	+	-	KNOWN	Coiled-coil domain-containing protein 177 [Source:SWISS;ACC:Q3UHB8]	1	0	0	0	0	0	0	0	0	0	0	0	0	0.86	0	0	0	0	0	0	0	0	0	0	0	N	1	1	0	N	1	1	0	N	1	1	0	N	1
407	TBIU000407	TBIGR001_TRINITY_DN1218_c0_g1_i1	-	Un	1	218	+	-	NOVEL	-	19	1.43	0.12	0	1.19	0.7	0.42	0.69	0	0.09	0.22	0	0	2.66	0.43	0.07	0	0.42	0.25	0.75	0.5	0.31	0.69	0.77	0.52	N	0.739258	1	0.491	N	1	1	-0.262	N	0.227952	1	2.37	N	0.575899
408	TBIU000408	TBIGR001_TRINITY_DN121_c0_g1_i1	-	Un	1	253	+	-	NOVEL	-	7	7.44	11.58	12.51	4.18	13.38	6.47	0	0	0	0	0	0	0	0	0.15	0	0	0	0	0	0	0	0	0	N	0.566418	1	-0.488	N	1	1	0	N	1	1	0	N	0.661279
409	TBIU000409	TBIGR001_TRINITY_DN12201_c0_g1_i1	-	Un	1	344	+	-	NOVEL	-	7	0.23	0.78	0	0	1.04	0	0	0	0.33	0.59	0	0	0.2	0	0	0	0	0	0	0	0	0	0.18	0	N	1	1	-0.0236	N	0.711246	1	-8.34	N	0.404752	1	-9.29	N	1
410	TBIU000410	TBIGR001_TRINITY_DN12205_c0_g1_i1	-	Un	1	407	+	-	NOVEL	-	1	7.56	0	0	0	0	0	0	0	0	0	0	0	0	0	0	0	0	0	0	0	0	0	0	0	N	0.431479	1	-8.22	N	1	1	0	N	1	1	0	N	1
411	TBIU000411	TBIGR001_TRINITY_DN12209_c0_g1_i1	-	Un	1	214	+	-	NOVEL	-	0	0	0	0	0	0	0	0	0	0	0	0	0	0	0	0	0	0	0	0	0	0	0	0	0	N	-	-	-	N	-	-	-	N	-	-	-	N	-
412	TBIU000412	TBIGR001_TRINITY_DN12209_c0_g2_i1	-	Un	1	586	+	-	NOVEL	-	0	0	0	0	0	0	0	0	0	0	0	0	0	0	0	0	0	0	0	0	0	0	0	0	0	N	-	-	-	N	-	-	-	N	-	-	-	N	-
413	TBIU000413	TBIGR001_TRINITY_DN1220_c0_g1_i1	-	Un	1	1726	+	-	NOVEL	-	1	0	0	0	0	0	0	0	0	0	0	0	0	0.83	0	0	0	0	0	0	0	0	0	0	0	N	1	1	0	N	1	1	0	N	1	1	0	N	1
414	TBIU000414	TBIGR001_TRINITY_DN12210_c0_g1_i1	-	Un	1	810	+	-	NOVEL	-	12	0.96	0.98	0.15	0.78	0.96	1.74	0.14	0	0	0	0	0.58	0	0	0.22	0	0	0	0	0	0	0.12	0.2	0.18	N	0.476583	1	0.7	N	1	1	-7.37	N	0.166186	1	-10.6	N	0.767003
415	TBIU000415	TBIGR001_TRINITY_DN12215_c0_g1_i1	Fat3	Un	1	1105	+	-	KNOWN	Protocadherin Fat 3 [Source:SWISS;ACC:Q8BNA6]	3	1.05	0	0	0	1.67	0	0	0	0	0.41	0	0	0	0	0	0	0	0	0	0	0	0	0	0	N	1	1	0.483	N	1	1	0	N	1	1	-7.71	N	1
416	TBIU000416	TBIGR001_TRINITY_DN12215_c1_g1_i1	Fat3	Un	1	378	+	-	KNOWN	Protocadherin Fat 3 [Source:SWISS;ACC:Q8BNA6]	13	0.28	0.94	0	0.67	0.82	0.38	0.25	0	0	0.2	0.07	0	0.1	0	0	0	0	0.15	0	0.15	0.07	0	0	0.08	N	0.666446	1	0.58	N	1	1	-0.729	N	0.799839	1	-0.942	N	1
417	TBIU000417	TBIGR001_TRINITY_DN12217_c0_g1_i1	-	Un	1	1148	+	-	NOVEL	-	7	0	0.84	0	1.14	0	3.89	0	0	0	0	0	0	0	0	0	0	0	0.6	0	0.92	0	1.24	0.37	0	N	0.381858	1	2.62	N	1	1	6.95	N	0.688696	1	7.55	N	0.388176
418	TBIU000418	TBIGR001_TRINITY_DN1221_c0_g1_i1	-	Un	1	759	+	-	NOVEL	-	9	0.76	2.48	11.07	1.13	3.56	1.91	0	0	0	0.37	0	0	0	0.87	0	0	0	0	0	0.3	0	0	0	0	N	0.412257	1	-1.22	N	1	1	0	N	1	1	-1.06	N	0.433441
419	TBIU000419	TBIGR001_TRINITY_DN12220_c0_g1_i1	-	Un	1	216	+	-	NOVEL	-	12	24.46	0	0	0	0	0	0	1.92	0	0	1.67	1.65	4.94	2.99	12.35	0	0	1.99	0.72	0	0	0.91	0.89	4.51	N	1	1	-6.22	N	1	1	-0.264	N	0.266098	1	-3.1	Y	0.0214177
420	TBIU000420	TBIGR001_TRINITY_DN12236_c0_g1_i1	LAPTM4B	Un	1	260	+	-	KNOWN	Lysosomal-associated transmembrane protein 4B [Source:SWISS;ACC:Q4R6E8]	6	5.93	0	0	5.31	0	2.84	0	0	0	0	0	0	0.45	0	0	0	0	0.35	0	0	0	0	0	0.38	N	1	1	0.423	N	1	1	5.95	N	1	1	0	N	1
421	TBIU000421	TBIGR001_TRINITY_DN12236_c1_g1_i1	Laptm4b	Un	1	1531	+	-	KNOWN	Lysosomal-associated transmembrane protein 4B [Source:SWISS;ACC:Q5U1W4]	1	0	0	0	0	0	0	0	0	0	0	0	0	0	0	0	0	0	1.05	0	0	0	0	0	0	N	1	1	0	N	1	1	5.95	N	1	1	0	N	1
422	TBIU000422	TBIGR001_TRINITY_DN12252_c0_g1_i1	-	Un	1	618	+	-	NOVEL	-	9	1.59	0.38	0.12	0.98	1.63	1.61	0.12	0	0	0	0	0	0	0.07	0	0	0	0	0	0.07	0	0	0	0	N	0.372477	1	0.944	N	1	1	-7.37	N	1	1	5.96	N	1
423	TBIU000423	TBIGR001_TRINITY_DN12262_c0_g1_i1	-	Un	1	452	+	-	NOVEL	-	3	0	0	0	0	0	0	1.63	0	0	0	0	0	0	0	0	0	0	0	0	1.25	0	1.63	0	0	N	1	1	0	N	1	1	-7.37	N	1	1	5.96	N	1
424	TBIU000424	TBIGR001_TRINITY_DN12266_c0_g1_i1	-	Un	1	1662	+	-	NOVEL	-	15	1.5	0.13	0	0.17	0.35	0	0	0.94	0	0	0.17	0.08	0.37	0.19	0.08	0.24	0.28	0	0.21	0.28	0	0	0	0.19	N	0.310703	1	-1.77	N	0.762179	1	-0.753	N	1	1	0.206	N	0.199683
425	TBIU000425	TBIGR001_TRINITY_DN12276_c0_g1_i1	-	Un	1	469	+	-	NOVEL	-	0	0	0	0	0	0	0	0	0	0	0	0	0	0	0	0	0	0	0	0	0	0	0	0	0	N	-	-	-	N	-	-	-	N	-	-	-	N	-
426	TBIU000426	TBIGR001_TRINITY_DN12282_c1_g1_i1	-	Un	1	229	+	-	NOVEL	-	4	0	6.01	0	0	0	0	0	0	0	0	0	0	0.62	0	0	0	0	0	0	0	0	0.67	0.63	0	N	1	1	-6.34	N	1	1	0	N	1	1	0	N	1
427	TBIU000427	TBIGR001_TRINITY_DN12283_c0_g1_i1	-	Un	1	260	+	-	NOVEL	-	16	1.18	0.44	1.37	2	1.18	0	0.23	0.23	0	0	0.13	0	0.73	0.42	0	0	0	0	0.31	0.56	0.26	0.76	0.16	0.15	N	1	1	-0.0633	N	0.607172	1	-8.43	N	0.301053	1	2.47	N	1
428	TBIU000428	TBIGR001_TRINITY_DN12284_c0_g1_i1	-	Un	1	536	+	-	NOVEL	-	0	0	0	0	0	0	0	0	0	0	0	0	0	0	0	0	0	0	0	0	0	0	0	0	0	N	-	-	-	N	-	-	-	N	-	-	-	N	-
429	TBIU000429	TBIGR001_TRINITY_DN12288_c0_g1_i1	-	Un	1	498	+	-	NOVEL	-	2	0	31.56	0	0	0	0	0	0	0	0	0	0	0	0	0	0	0	0	0.72	0	0	0	0	0	N	1	1	-6.34	N	1	1	0	N	1	1	6.49	N	1
430	TBIU000430	TBIGR001_TRINITY_DN12293_c0_g1_i1	PKD1	Un	1	514	+	-	KNOWN	Polycystin-1 [Source:SWISS;ACC:P98161]	5	0	1.68	1.13	1.14	2.41	0	0	0	0	0	0	0	0	0	1.15	0	0	0	0	0	0	0	0	0	N	1	1	0.173	N	1	1	0	N	1	1	0	N	0.120542
431	TBIU000431	TBIGR001_TRINITY_DN12298_c0_g1_i1	-	Un	1	673	+	-	NOVEL	-	2	0	2.97	0	0	0	0	0	0	0	0	0	0	0	0	0	0	0	0	0.47	0	0	0	0	0	N	1	1	-6.34	N	1	1	0	N	1	1	6.49	N	1
432	TBIU000432	TBIGR001_TRINITY_DN12298_c1_g1_i1	-	Un	1	291	+	-	NOVEL	-	4	0.87	0.48	0	0	0	0	0	0	0	0	0	0	0.3	0	0	0	0	0	0	0	0.22	0	0	0	N	0.317713	1	-7.85	N	1	1	0	N	1	1	5.98	N	1
433	TBIU000433	TBIGR001_TRINITY_DN12299_c0_g1_i1	-	Un	1	1086	+	-	NOVEL	-	18	1.22	2.79	2.95	4.5	4.36	3.88	0	0	0	0.09	0.38	0	0.37	0.07	0.06	0	0	0.07	0.08	0.55	0.06	0.47	0.39	0.29	N	0.31932	1	0.777	N	1	1	5.95	N	1	1	-0.166	N	0.695642
434	TBIU000434	TBIGR001_TRINITY_DN12307_c0_g1_i1	-	Un	1	203	+	-	NOVEL	-	1	7.86	0	0	0	0	0	0	0	0	0	0	0	0	0	0	0	0	0	0	0	0	0	0	0	N	0.604654	1	-7.22	N	1	1	0	N	1	1	0	N	1
435	TBIU000435	TBIGR001_TRINITY_DN12312_c0_g1_i1	-	Un	1	363	+	-	NOVEL	-	8	17.53	16.89	11.84	7.45	17.6	9.6	0	0	0	0	0	0	0	0	0	0	0	0	0	0	0	0	0.58	0.51	N	0.527719	1	-0.503	N	1	1	0	N	1	1	0	N	0.346804
436	TBIU000436	TBIGR001_TRINITY_DN12313_c0_g1_i1	-	Un	1	363	+	-	NOVEL	-	9	1.26	0	1.06	0	0	0	0	1.1	0	0	0	0	0	0.33	0.14	0	0	0	0	0.5	0	1.81	0.78	0.53	N	0.0541073	1	-9.47	N	0.41013	1	-9.49	N	0.688688	1	7.55	N	0.445873
437	TBIU000437	TBIGR001_TRINITY_DN12316_c0_g1_i1	-	Un	1	1543	+	-	NOVEL	-	9	1.48	0.56	0.69	0.72	0.74	0.33	0	0	0	0	0	0	0	0.49	0	0	0	0	0	0	0.61	0	0	0.52	N	0.550801	1	-0.712	N	1	1	0	N	0.5283	1	7.98	N	1
438	TBIU000438	TBIGR001_TRINITY_DN12318_c0_g1_i1	-	Un	1	377	+	-	NOVEL	-	5	0	10.02	18.75	0	0	0	0	0	1.76	0	0	0	0	0	0	0	0	0	0	0	0	0	0.61	0.53	N	0.204043	1	-8.59	N	0.407571	1	-9.34	N	1	1	0	N	0.508878
439	TBIU000439	TBIGR001_TRINITY_DN1231_c0_g1_i1	CASQ2	Un	1	523	+	-	KNOWN	Calsequestrin-2 [Source:SWISS;ACC:P19204]	14	1.77	0	0.85	0	1.81	0	0	0	0	0.67	0	0.6	1.39	1.05	0.21	0	0	0	0.59	0.82	1.01	1.1	0.33	0.87	N	0.779223	1	-0.685	N	1	1	0	N	1	1	0.013	N	0.66197
440	TBIU000440	TBIGR001_TRINITY_DN12321_c1_g1_i1	-	Un	1	216	+	-	NOVEL	-	8	1.58	1.79	2.55	1.65	1.36	1.52	0	0	0	0	0	0	0.2	0	0	0	0	0	0	0	0	0	0	0.16	N	0.630349	1	-0.484	N	1	1	0	N	1	1	0	N	1
441	TBIU000441	TBIGR001_TRINITY_DN12325_c0_g1_i1	LOC103355336	Un	1	202	+	-	KNOWN	uncharacterized LOC103355336 [Source:NCBI_NR;ACC:XP_008277307.1]	1	2.04	0	0	0	0	0	0	0	0	0	0	0	0	0	0	0	0	0	0	0	0	0	0	0	N	0.321378	1	-8.54	N	1	1	0	N	1	1	0	N	1
442	TBIU000442	TBIGR001_TRINITY_DN12327_c0_g1_i1	-	Un	1	423	+	-	NOVEL	-	2	0	0	0	0	0	0	0	0	0	0	0	0	0	0	0	0	1	0	0	0.95	0	0	0	0	N	1	1	0	N	1	1	6.02	N	1	1	5.96	N	1
443	TBIU000443	TBIGR001_TRINITY_DN1232_c0_g1_i1	-	Un	1	257	+	-	NOVEL	-	6	0	0	0	0	0	0	0	0	0	1.29	0.46	0	6.8	1	0	0	0	0	3.53	0.56	0	0	0	0	N	1	1	0	N	1	1	0	N	0.787636	1	0.735	N	0.0603573
444	TBIU000444	TBIGR001_TRINITY_DN12332_c0_g1_i1	LPO	Un	1	276	+	-	KNOWN	Lactoperoxidase [Source:SWISS;ACC:P22079]	9	1.13	0	0.16	0.49	0.67	0.92	0	0	0	0	0	0	0.12	0	0	0	0	0	0	0.18	0	0.25	0.84	0	N	0.658281	1	0.619	N	1	1	0	N	1	1	6.96	N	0.231031
445	TBIU000445	TBIGR001_TRINITY_DN12333_c0_g1_i1	-	Un	1	632	+	-	NOVEL	-	6	2.57	1.34	0	1.92	4.14	1.52	0	0	0	0	0	0	0	0	0	0	0	0	0	0	0	0.49	0	0	N	0.730724	1	0.827	N	1	1	0	N	1	1	0	N	1
446	TBIU000446	TBIGR001_TRINITY_DN12340_c0_g1_i1	Casr	Un	1	878	+	-	KNOWN	Extracellular calcium-sensing receptor [Source:SWISS;ACC:P48442]	5	0.33	0.76	0.16	0	0	0.45	0.15	0	0	0	0	0	0	0	0	0	0	0	0	0	0	0	0	0	N	0.342733	1	-1.45	N	1	1	-7.37	N	1	1	0	N	1
447	TBIU000447	TBIGR001_TRINITY_DN12340_c1_g1_i1	Casr	Un	1	211	+	-	KNOWN	Extracellular calcium-sensing receptor [Source:SWISS;ACC:Q9QY96]	0	0	0	0	0	0	0	0	0	0	0	0	0	0	0	0	0	0	0	0	0	0	0	0	0	N	-	-	-	N	-	-	-	N	-	-	-	N	-
448	TBIU000448	TBIGR001_TRINITY_DN12349_c0_g1_i1	krt18-a	Un	1	394	+	-	KNOWN	Keratin, type I cytoskeletal 18-A [Source:SWISS;ACC:P08802]	11	0.17	1.36	0.24	0.5	0	0	0	0	0	0.16	0	0.1	0.33	0.25	0	0	0	0	0	0	0	0.17	0.15	0.13	N	0.297263	1	-1.91	N	1	1	0	N	0.36301	1	-8.64	N	0.755638
449	TBIU000449	TBIGR001_TRINITY_DN12349_c1_g1_i1	krt18	Un	1	372	+	-	KNOWN	Keratin, type I cytoskeletal 18 [Source:SWISS;ACC:O57611]	6	0	1.55	0.39	2.02	0.42	0.37	0	0	0	0	0	0	0.46	0	0	0	0	0	0	0	0	0	0	0	N	1	1	0.446	N	1	1	0	N	1	1	0	N	0.593136
450	TBIU000450	TBIGR001_TRINITY_DN1234_c1_g1_i1	-	Un	1	439	+	-	NOVEL	-	5	0.17	0.95	0.23	0	0	0	0.2	0	0	0	0	0	0	0	0.1	0	0	0	0	0	0	0	0	0	N	0.0840613	1	-9.21	N	1	1	-7.37	N	1	1	0	N	0.661267
451	TBIU000451	TBIGR001_TRINITY_DN12355_c0_g1_i1	-	Un	1	311	+	-	NOVEL	-	0	0	0	0	0	0	0	0	0	0	0	0	0	0	0	0	0	0	0	0	0	0	0	0	0	N	-	-	-	N	-	-	-	N	-	-	-	N	-
452	TBIU000452	TBIGR001_TRINITY_DN1235_c0_g1_i1	LOC100333395	Un	1	334	+	-	KNOWN	uncharacterized LOC100333395 [Source:NCBI_NR;ACC:XP_009290667.1]	7	0.74	0.84	0.21	1.3	0.66	1	0	0	0	0	0	0	0	0	0.09	0	0	0	0	0	0	0	0	0	N	0.512528	1	0.667	N	1	1	0	N	1	1	0	N	0.661256
453	TBIU000453	TBIGR001_TRINITY_DN1235_c1_g1_i1	cdh23	Un	1	224	+	-	KNOWN	cadherin-related 23 [Source:NCBI_NR;ACC:XP_007238651.1]	6	0.42	0.47	0.58	0.91	0	0.28	0	0	0	0	0	0	0	0	0.12	0	0	0	0	0	0	0	0	0	N	0.812202	1	-0.418	N	1	1	0	N	1	1	0	N	0.661244
454	TBIU000454	TBIGR001_TRINITY_DN12364_c0_g1_i1	-	Un	1	506	+	-	NOVEL	-	6	0.84	0.47	0	1.23	0.64	1.65	0	0	0	0	0	0	0	0	0.18	0	0	0	0	0	0	0	0	0	N	0.386585	1	1.39	N	1	1	0	N	1	1	0	N	0.661232
455	TBIU000455	TBIGR001_TRINITY_DN12369_c0_g1_i1	Nrcam	Un	1	566	+	-	KNOWN	Neuronal cell adhesion molecule [Source:SWISS;ACC:Q810U4]	1	14.01	0	0	0	0	0	0	0	0	0	0	0	0	0	0	0	0	0	0	0	0	0	0	0	N	0.604663	1	-7.22	N	1	1	0	N	1	1	0	N	1
456	TBIU000456	TBIGR001_TRINITY_DN1236_c0_g1_i1	-	Un	1	368	+	-	NOVEL	-	9	0.82	0.46	0	0	0	0	0	0	0	0	0.4	0.17	0.58	0.22	0	0	0.23	0	0	0	0.42	0	0	0.24	N	0.3177	1	-7.85	N	1	1	6.02	N	0.575989	1	-1.33	N	0.694412
457	TBIU000457	TBIGR001_TRINITY_DN12372_c0_g1_i1	-	Un	1	295	+	-	NOVEL	-	7	0.39	0.86	0	0.56	0.59	0.51	0	0	0	0	0	0	0	0.21	0	0	0	0	0	0	0.2	0	0	0	N	1	1	0.362	N	1	1	0	N	1	1	5.98	N	1
458	TBIU000458	TBIGR001_TRINITY_DN12373_c0_g1_i1	-	Un	1	627	+	-	KNOWN	-	7	0	0	0	0	0	0	0	0	0	0.83	0.59	0	0	1.27	0	0	0	0.71	0.77	0.74	0.71	0	0	0	N	1	1	0	N	1	1	5.95	N	1	1	-0.0992	N	0.603244
459	TBIU000459	TBIGR001_TRINITY_DN12379_c0_g1_i1	-	Un	1	215	+	-	NOVEL	-	13	3.85	0	0	5.76	4.14	0	0	0	0	0	0	0.51	8.68	0.68	0.27	0.87	1.88	0	0	0.36	0	0.49	1.34	0.39	N	0.61278	1	1.18	N	0.237592	1	9.04	N	0.785316	1	-1.91	N	0.144296
460	TBIU000460	TBIGR001_TRINITY_DN12385_c0_g1_i1	LOC104934204	Un	1	776	+	-	KNOWN	LIM and calponin homology domains-containing protein 1-like [Source:NCBI_NR;ACC:XP_010748120.1]	3	0	0	0	1.27	1.35	0	0	0	0	0	0	0	0	0	0.24	0	0	0	0	0	0	0	0	0	N	0.53915	1	8.1	N	1	1	0	N	1	1	0	N	0.661221
461	TBIU000461	TBIGR001_TRINITY_DN12385_c1_g1_i1	-	Un	1	384	+	-	NOVEL	-	1	0	0	0	0	0	0	0	0	0	0	0	0	0	0	0.51	0	0	0	0	0	0	0	0	0	N	1	1	0	N	1	1	0	N	1	1	0	N	0.661209
462	TBIU000462	TBIGR001_TRINITY_DN12403_c0_g1_i1	-	Un	1	1157	+	-	NOVEL	-	9	1.71	0.08	0	1.1	7.86	3.65	0.2	0	0	0	0	0	0	0	0	0	0	0	0	0	0.11	0.24	0.07	0	Y	0.0381594	0.948276	2.74	N	0.712138	1	-8.37	N	1	1	6.98	N	0.388171
463	TBIU000463	TBIGR001_TRINITY_DN12403_c1_g1_i1	-	Un	1	706	+	-	NOVEL	-	7	3.41	0	0	2.22	4.6	2.49	0	0	0	0	0.38	0	0	0	0	0	0	0	0.47	0	0	0	0.26	0	N	0.322629	1	1.37	N	1	1	0	N	1	1	-0.158	N	1
464	TBIU000464	TBIGR001_TRINITY_DN1240_c0_g1_i1	-	Un	1	384	+	-	NOVEL	-	14	0	0.62	0.93	1.5	1.81	0	0.53	0	0	0	0.9	0	3.77	4.56	0.41	2.12	0	1.23	0	0.27	0.66	0.01	0	0	N	0.50928	1	0.953	N	0.199184	1	2.88	N	0.802201	1	-0.633	Y	8.35e-06
465	TBIU000465	TBIGR001_TRINITY_DN1240_c0_g1_i2	-	Un	1	361	+	-	NOVEL	-	14	1.61	0	0	0	0	1.79	0	1.35	0.71	0.95	0	1.21	2.03	0	0	0	1.51	0	2.94	9.75	2.95	4.3	12.19	4.38	N	0.972917	1	0.127	N	0.785385	1	-0.632	N	0.156563	1	2.01	Y	0.0199958
466	TBIU000466	TBIGR001_TRINITY_DN12412_c0_g1_i1	Epb41l1	Un	1	383	+	-	KNOWN	Band 4.1-like protein 1 [Source:SWISS;ACC:Q9Z2H5]	1	2.57	0	0	0	0	0	0	0	0	0	0	0	0	0	0	0	0	0	0	0	0	0	0	0	N	0.604673	1	-7.22	N	1	1	0	N	1	1	0	N	1
467	TBIU000467	TBIGR001_TRINITY_DN12417_c0_g1_i1	Myo1f	Un	1	283	+	-	KNOWN	Unconventional myosin-If [Source:SWISS;ACC:P70248]	1	0	0	0	0	0	0	0	1.44	0	0	0	0	0	0	0	0	0	0	0	0	0	0	0	0	N	1	1	0	N	1	1	-7.49	N	1	1	0	N	1
468	TBIU000468	TBIGR001_TRINITY_DN12418_c0_g1_i1	lrrc6	Un	1	431	+	-	KNOWN	Protein tilB homolog [Source:SWISS;ACC:B3DH20]	18	0.91	0.34	1.29	0.89	0	0.81	0.9	0	0	0.24	0.17	0.15	2.45	1.31	0	0	0.77	0	1.45	1.89	0.7	0.51	1.56	0.6	N	0.659791	1	-0.677	N	1	1	-0.241	N	0.188057	1	2.11	N	0.652425
469	TBIU000469	TBIGR001_TRINITY_DN12425_c0_g1_i1	-	Un	1	342	+	-	NOVEL	-	5	0.38	0.87	0.27	0.84	0.58	0	0	0	0	0	0	0	0	0	0	0	0	0	0	0	0	0	0	0	N	1	1	-0.202	N	1	1	0	N	1	1	0	N	1
470	TBIU000470	TBIGR001_TRINITY_DN12436_c0_g1_i1	-	Un	1	826	+	-	NOVEL	-	0	0	0	0	0	0	0	0	0	0	0	0	0	0	0	0	0	0	0	0	0	0	0	0	0	N	-	-	-	N	-	-	-	N	-	-	-	N	-
471	TBIU000471	TBIGR001_TRINITY_DN1243_c1_g1_i1	CCL21	Un	1	293	+	-	KNOWN	C-C motif chemokine 21 [Source:SWISS;ACC:Q8HYP5]	14	2.14	5.97	0	647.73	49.09	10.32	0	7.06	0	0	0	0.16	4.84	0	52.6	0	1.06	0	0	0	0.77	0.85	0.49	9.89	Y	2.23e-05	0.00915193	6.35	N	0.357603	1	-2.85	N	0.796197	1	1.1	Y	0.0192101
472	TBIU000472	TBIGR001_TRINITY_DN12443_c0_g1_i1	C1S	Un	1	205	+	-	KNOWN	Complement C1s subcomponent [Source:SWISS;ACC:P09871]	14	0.9	3.51	0.18	1.87	0.58	0.35	0.49	0	0	0	0	0	26.6	0.41	0.09	0	0	0	0.11	0	0.28	0	0.82	0.21	N	0.501791	1	-0.77	N	0.564805	1	-8.96	N	0.395812	1	8.12	Y	0.0101042
473	TBIU000473	TBIGR001_TRINITY_DN12443_c1_g1_i1	Hp	Un	1	471	+	-	KNOWN	Haptoglobin [Source:SWISS;ACC:P06866]	13	31.56	72.78	35.5	0	29.03	0	0	0	0	0	0	0.37	62.38	1.59	0.79	0	0	0	0	1.8	0.57	1.59	0.77	0.65	N	0.207111	1	-2.49	N	1	1	0	N	0.747335	1	1.09	Y	0.00769363
474	TBIU000474	TBIGR001_TRINITY_DN12446_c0_g1_i1	-	Un	1	283	+	-	NOVEL	-	1	2.52	0	0	0	0	0	0	0	0	0	0	0	0	0	0	0	0	0	0	0	0	0	0	0	N	0.431465	1	-8.22	N	1	1	0	N	1	1	0	N	1
475	TBIU000475	TBIGR001_TRINITY_DN12455_c0_g1_i1	-	Un	1	201	+	-	NOVEL	-	3	2.52	0.69	0	0	0	0.8	0	0	0	0	0	0	0	0	0	0	0	0	0	0	0	0	0	0	N	0.508608	1	-1.92	N	1	1	0	N	1	1	0	N	1
476	TBIU000476	TBIGR001_TRINITY_DN12460_c1_g1_i1	-	Un	1	214	+	-	NOVEL	-	0	0	0	0	0	0	0	0	0	0	0	0	0	0	0	0	0	0	0	0	0	0	0	0	0	N	-	-	-	N	-	-	-	N	-	-	-	N	-
477	TBIU000477	TBIGR001_TRINITY_DN12462_c0_g1_i1	-	Un	1	214	+	-	KNOWN	-	6	0.58	0.65	1.62	0.42	2.17	1.15	0	0	0	0	0	0	0	0	0	0	0	0	0	0	0	0	0	0	N	0.877827	1	0.282	N	1	1	0	N	1	1	0	N	1
478	TBIU000478	TBIGR001_TRINITY_DN12462_c1_g1_i1	-	Un	1	236	+	-	NOVEL	-	2	7.44	0	0	0	13.17	0	0	0	0	0	0	0	0	0	0	0	0	0	0	0	0	0	0	0	N	1	1	0.483	N	1	1	0	N	1	1	0	N	1
479	TBIU000479	TBIGR001_TRINITY_DN12475_c0_g1_i1	-	Un	1	288	+	-	NOVEL	-	13	0	0	0	0	4.2	5.41	0	1.28	0	1.01	0	0	1.06	1.58	0	0.5	0.44	0	0	0.43	1.61	2.28	2.12	2.29	N	0.324289	1	8.67	N	1	1	-0.426	N	1	1	0.271	N	0.556945
480	TBIU000480	TBIGR001_TRINITY_DN12488_c0_g1_i1	sag	Un	1	389	+	-	KNOWN	S-arrestin [Source:SWISS;ACC:P51477]	2	11.37	0	0	0	0	0	0	0	0	0	0	0	0	0	0	0	0	0	0	0	0	0	0.71	0	N	1	1	-6.22	N	1	1	0	N	1	1	0	N	1
481	TBIU000481	TBIGR001_TRINITY_DN1248_c0_g1_i1	-	Un	1	467	+	-	NOVEL	-	15	1.14	4.8	1.6	0.42	1.29	0.76	0	0	0	0.23	0.49	0.71	0.94	1.26	0.15	0	0.18	0	0	0	0.17	0	0.21	0	N	0.153416	1	-1.68	N	1	1	6.02	N	0.120391	1	-4.01	N	0.0651975
482	TBIU000482	TBIGR001_TRINITY_DN12504_c0_g1_i1	-	Un	1	257	+	-	NOVEL	-	0	0	0	0	0	0	0	0	0	0	0	0	0	0	0	0	0	0	0	0	0	0	0	0	0	N	-	-	-	N	-	-	-	N	-	-	-	N	-
483	TBIU000483	TBIGR001_TRINITY_DN12509_c0_g1_i1	-	Un	1	226	+	-	NOVEL	-	2	42.69	0	0	0	0	0	0	0	0	0	0	0	0	0	0	0	0	0	0	1.31	0	0	0	0	N	0.604683	1	-7.22	N	1	1	0	N	1	1	6.96	N	1
484	TBIU000484	TBIGR001_TRINITY_DN1250_c0_g1_i1	-	Un	1	479	+	-	KNOWN	-	4	1.9	3.81	0	0.56	1.15	0	0	0	0	0	0	0	0	0	0	0	0	0	0	0	0	0	0	0	N	0.21247	1	-1.84	N	1	1	0	N	1	1	0	N	1
485	TBIU000485	TBIGR001_TRINITY_DN12510_c0_g1_i1	LOC104964109	Un	1	371	+	-	KNOWN	titin-like [Source:NCBI_NR;ACC:XP_010791130.1]	2	1.2	0	0	0.88	0	0	0	0	0	0	0	0	0	0	0	0	0	0	0	0	0	0	0	0	N	1	1	-0.576	N	1	1	0	N	1	1	0	N	1
486	TBIU000486	TBIGR001_TRINITY_DN1253_c0_g1_i1	ALN	Un	1	377	+	-	KNOWN	Allantoinase, mitochondrial [Source:SWISS;ACC:P40757]	3	0	0	0	0	0	0	0	0	0	0	0	0	1.25	0	0	0	0	0	0	1.09	2.15	0	0	0	N	1	1	0	N	1	1	0	N	0.580016	1	7.56	N	1
487	TBIU000487	TBIGR001_TRINITY_DN12546_c0_g1_i1	-	Un	1	533	+	-	NOVEL	-	3	0.36	1.03	0	0	0	0	0	0	0	0	0	0	0	0	0.11	0	0	0	0	0	0	0	0	0	N	0.109136	1	-9.12	N	1	1	0	N	1	1	0	N	0.661197
488	TBIU000488	TBIGR001_TRINITY_DN12552_c0_g1_i1	-	Un	1	308	+	-	NOVEL	-	0	0	0	0	0	0	0	0	0	0	0	0	0	0	0	0	0	0	0	0	0	0	0	0	0	N	-	-	-	N	-	-	-	N	-	-	-	N	-
489	TBIU000489	TBIGR001_TRINITY_DN12558_c0_g1_i1	-	Un	1	264	+	-	NOVEL	-	6	0	1.4	0	0.94	0	2.44	0	0	0	0	0	0	0.36	0	0.43	0	0	0	0	0	0	0	0.68	0	N	0.778842	1	1.3	N	1	1	0	N	1	1	0	N	0.462632
490	TBIU000490	TBIGR001_TRINITY_DN12578_c0_g1_i1	-	Un	1	241	+	-	NOVEL	-	7	1.24	0	0	0	1.25	1.08	0	0	0.23	0	0.2	0	0	0.22	0	0	0	0	0	0	0	0.31	0	0	N	0.77791	1	0.868	N	1	1	-7.34	N	1	1	-7.33	N	1
491	TBIU000491	TBIGR001_TRINITY_DN12579_c0_g1_i1	-	Un	1	279	+	-	NOVEL	-	2	0	6.41	0	11.53	0	0	0	0	0	0	0	0	0	0	0	0	0	0	0	0	0	0	0	0	N	1	1	0.303	N	1	1	0	N	1	1	0	N	1
492	TBIU000492	TBIGR001_TRINITY_DN1257_c0_g1_i1	samm50a	Un	1	201	+	-	KNOWN	Sorting and assembly machinery component 50 homolog A [Source:SWISS;ACC:Q803G5]	7	0	4.3	2.98	4.49	0	0	0	0	0	0	0.58	0	0	0	0.25	0	0	0	0	0	0	0.45	0	1.08	N	0.687542	1	-0.867	N	1	1	0	N	0.658575	1	-8.33	N	1
493	TBIU000493	TBIGR001_TRINITY_DN12580_c1_g1_i1	-	Un	1	214	+	-	NOVEL	-	3	0.86	0.64	0.81	0	0	0	0	0	0	0	0	0	0	0	0	0	0	0	0	0	0	0	0	0	Y	0.0334769	0.895678	-9.25	N	1	1	0	N	1	1	0	N	1
494	TBIU000494	TBIGR001_TRINITY_DN12583_c0_g1_i1	-	Un	1	351	+	-	NOVEL	-	16	0.83	2.7	5.18	1.58	2.11	2.34	0.07	0	0.1	0	0	0	0.35	0.14	0.08	0	0	0.04	0.15	0	0	1.02	0.7	0.41	N	0.467375	1	-0.644	N	0.764852	1	-2.29	N	0.535323	1	8.07	N	0.294241
495	TBIU000495	TBIGR001_TRINITY_DN12588_c0_g1_i1	CASQ1	Un	1	249	+	-	KNOWN	Calsequestrin-1 [Source:SWISS;ACC:P07221]	2	0	0	0	0	0	0	0	0	0	0	0	0	1.53	0.56	0	0	0	0	0	0	0	0	0	0	N	1	1	0	N	1	1	0	N	1	1	0	N	0.321542
496	TBIU000496	TBIGR001_TRINITY_DN12589_c0_g1_i1	-	Un	1	671	+	-	NOVEL	-	9	3.47	7.57	8.03	2.05	6.45	6.15	0	0	0	0	0	0	0	0	0.22	0	0	0	0	0.29	0	0	0.71	0	N	0.670106	1	-0.445	N	1	1	0	N	1	1	5.96	N	1
497	TBIU000497	TBIGR001_TRINITY_DN12593_c0_g1_i1	-	Un	1	213	+	-	KNOWN	-	8	0.51	0.58	0.24	1.5	0.26	0.46	0	0	0	0	0	0	0.17	0	0	0.64	0	0	0	0	0	0	0	0	N	0.611042	1	0.644	N	0.446474	1	8.65	N	1	1	0	N	1
498	TBIU000498	TBIGR001_TRINITY_DN12594_c0_g1_i1	Sema3f	Un	1	437	+	-	KNOWN	Semaphorin-3F [Source:SWISS;ACC:O88632]	8	1.63	0.47	0.57	1.78	1.34	0.11	0	0	0	0	0	0	0.18	0	0	0	0	0	0	0.07	0	0	0	0	N	0.917553	1	0.162	N	1	1	0	N	1	1	5.96	N	0.593134
499	TBIU000499	TBIGR001_TRINITY_DN12601_c0_g1_i1	THSD7A	Un	1	202	+	-	KNOWN	Thrombospondin type-1 domain-containing protein 7A [Source:SWISS;ACC:Q9UPZ6]	2	1.82	0	0	0	0	0	0	0	0	0	0	0	0.99	0	0	0	0	0	0	0	0	0	0	0	N	1	1	-6.22	N	1	1	0	N	1	1	0	N	0.593131
500	TBIU000500	TBIGR001_TRINITY_DN12603_c0_g1_i1	-	Un	1	223	+	-	NOVEL	-	15	1.49	3.54	2.65	0.99	2.83	1.83	0	0	0	0	0.1	0	0.28	0.21	0	0.27	0	0	0.12	0	0.1	0.29	0.24	0.22	N	0.553564	1	-0.521	N	0.740892	1	7.65	N	1	1	0.611	N	1
501	TBIU000501	TBIGR001_TRINITY_DN12615_c0_g1_i1	-	Un	1	705	+	-	NOVEL	-	14	1.58	1.14	0.6	1.05	0.86	0.78	0.36	0	0	0.14	0	0	0.73	0.34	0.09	0	0	0	0	0	0	0.3	0.13	0.46	N	0.753812	1	-0.387	N	0.712114	1	-8.37	N	1	1	-7.71	N	0.537891
502	TBIU000502	TBIGR001_TRINITY_DN12621_c0_g1_i1	-	Un	1	377	+	-	NOVEL	-	0	0	0	0	0	0	0	0	0	0	0	0	0	0	0	0	0	0	0	0	0	0	0	0	0	N	-	-	-	N	-	-	-	N	-	-	-	N	-
503	TBIU000503	TBIGR001_TRINITY_DN12626_c0_g1_i1	LOC102800907	Un	1	203	+	-	KNOWN	protein PBMUCL2-like [Source:NCBI_NR;ACC:XP_006824232.1]	4	0	0	0	0	0	0	1.79	0	0	0	0	0	1.56	0	0.74	0	0	0	0	0	0	0	7.56	0	N	0.473507	1	-0.95	N	1	1	-7.37	N	1	1	0	N	1
504	TBIU000504	TBIGR001_TRINITY_DN12626_c0_g2_i1	-	Un	1	550	+	-	NOVEL	-	8	1.66	11.64	10.77	4.91	9.38	8.26	0	0	0	0	0	0.23	0	0	0	0	0	0	0	0	0	0.42	0	0	N	0.886121	1	-0.17	N	1	1	0	N	1	1	-7.56	N	1
505	TBIU000505	TBIGR001_TRINITY_DN12628_c0_g1_i1	ift57	Un	1	242	+	-	KNOWN	Intraflagellar transport protein 57 homolog [Source:SWISS;ACC:Q6IVW0]	18	0.71	1.22	1.68	1.34	1.06	0.78	0.1	0	0.14	0	0.06	0	0.24	0.44	0	0	0.19	0	0.14	0.49	0.33	0.59	1.47	0.83	N	0.737187	1	-0.296	N	1	1	-0.633	N	0.0991454	1	3.4	N	0.199706
506	TBIU000506	TBIGR001_TRINITY_DN12632_c0_g1_i1	-	Un	1	503	+	-	NOVEL	-	24	896.58	1007.07	1087.1	1071.46	690.66	714.7	447.35	222.89	191.89	504.83	636.08	112.61	997.68	556.64	258.05	225.53	356.73	260.28	547.81	295.98	707.64	723.5	542.22	856.62	N	0.475426	1	-0.371	N	0.9318	1	-0.0576	N	0.728419	1	-0.274	N	0.521929
507	TBIU000507	TBIGR001_TRINITY_DN12639_c0_g1_i1	-	Un	1	269	+	-	NOVEL	-	6	1.01	0	0.47	0.98	0	0	0	0	0	0	0	0	0	0	0.16	0	0	0	0	0.2	0	0	0.24	0	N	0.778044	1	-0.745	N	1	1	0	N	1	1	5.96	N	1
508	TBIU000508	TBIGR001_TRINITY_DN12646_c0_g1_i1	-	Un	1	441	+	-	NOVEL	-	2	26.8	0	0	0	0	0	0	0	0	0	0	0	0	0	0	0	0	0	0	0	0	0	0	1.57	N	1	1	-6.22	N	1	1	0	N	1	1	0	N	0.623117
509	TBIU000509	TBIGR001_TRINITY_DN12650_c1_g1_i1	-	Un	1	387	+	-	NOVEL	-	0	0	0	0	0	0	0	0	0	0	0	0	0	0	0	0	0	0	0	0	0	0	0	0	0	N	-	-	-	N	-	-	-	N	-	-	-	N	-
510	TBIU000510	TBIGR001_TRINITY_DN12655_c0_g1_i1	-	Un	1	202	+	-	NOVEL	-	12	0.89	0.66	0.83	0.43	0	0.78	0.29	0	0	0.23	0	0	0	0.18	0	0	0	0	0	0	0.51	0.75	0.22	0.2	N	0.592067	1	-1.02	N	1	1	-7.37	N	1	1	0.538	N	0.503656
511	TBIU000511	TBIGR001_TRINITY_DN12657_c0_g1_i1	-	Un	1	774	+	-	NOVEL	-	7	1.31	0.59	1.85	0	0.39	0.7	0	0	0	0	0	0	0.22	0	0	0	0	0	0	0	0	0	0	0.54	N	0.177192	1	-1.84	N	1	1	0	N	1	1	0	N	1
512	TBIU000512	TBIGR001_TRINITY_DN12661_c1_g1_i1	-	Un	1	289	+	-	NOVEL	-	6	0	0	0	0	0	0	0	0	0	0	1.62	1.12	4.83	3.4	0	0	0	0	0	0	0	6.88	0	1.16	N	1	1	0	N	1	1	0	N	0.205823	1	-9.45	N	0.882209
513	TBIU000513	TBIGR001_TRINITY_DN12665_c0_g1_i1	-	Un	1	221	+	-	NOVEL	-	1	0	0	0	0	0	0	0	0	0	0	0	0	0	1.9	0	0	0	0	0	0	0	0	0	0	N	1	1	0	N	1	1	0	N	1	1	0	N	0.603245
514	TBIU000514	TBIGR001_TRINITY_DN12671_c0_g1_i1	LOC104960899	Un	1	408	+	-	KNOWN	uncharacterized LOC104960899 [Source:NCBI_NR;ACC:XP_010787374.1]	0	0	0	0	0	0	0	0	0	0	0	0	0	0	0	0	0	0	0	0	0	0	0	0	0	N	-	-	-	N	-	-	-	N	-	-	-	N	-
515	TBIU000515	TBIGR001_TRINITY_DN12682_c0_g1_i1	-	Un	1	452	+	-	NOVEL	-	10	0.45	1.26	0	1.96	0.67	0.3	0	0	0	0.39	0	0	0.2	0	0	0	0	0	0.17	0	0.28	0	0.36	0	N	0.650519	1	0.712	N	1	1	0	N	1	1	-0.272	N	1
516	TBIU000516	TBIGR001_TRINITY_DN12687_c0_g1_i1	DDO	Un	1	477	+	-	KNOWN	D-aspartate oxidase [Source:SWISS;ACC:P31228]	12	0.52	0.74	0.18	0.75	0.97	2.28	0.99	0.68	0	0.13	0	0	0.27	0	0	0	0	0	0.11	0.1	0	0	0	0	N	0.197633	1	1.45	N	0.103401	1	-10.7	N	1	1	0.222	N	0.593128
517	TBIU000517	TBIGR001_TRINITY_DN12691_c0_g1_i1	-	Un	1	352	+	-	NOVEL	-	24	4.99	2.1	4.69	5.06	4.69	3.1	36.07	88.01	157.21	50.06	140.53	101.54	61.22	59.95	8.73	181.32	97.97	124.31	134.33	153.6	81.46	86.46	72.49	64.77	N	1	1	0.00987	N	0.665741	1	0.347	N	0.590734	1	-0.414	N	0.646869
518	TBIU000518	TBIGR001_TRINITY_DN12692_c0_g1_i1	KCNK10	Un	1	235	+	-	KNOWN	Potassium channel subfamily K member 10 [Source:SWISS;ACC:P57789]	2	3.56	0	0	0	1.9	0	0	0	0	0	0	0	0	0	0	0	0	0	0	0	0	0	0	0	N	1	1	-1.1	N	1	1	0	N	1	1	0	N	1
519	TBIU000519	TBIGR001_TRINITY_DN12697_c0_g1_i1	-	Un	1	275	+	-	NOVEL	-	8	1.07	0.6	0.38	0.39	0	0.36	0	0	0	0.22	0	0	0	0	0	0	0	0	0	0	0	0	0.2	0.18	N	0.382206	1	-1.52	N	1	1	0	N	1	1	-7.71	N	0.508877
520	TBIU000520	TBIGR001_TRINITY_DN1269_c0_g1_i1	-	Un	1	257	+	-	KNOWN	-	21	72.83	2.68	6	33.04	39.94	31.4	0	0.96	0	23.36	0.15	3.06	31.08	0.33	0.76	6.38	12.18	0	1.44	3.07	145.16	1.65	11.3	0.17	N	0.777551	1	0.272	Y	0.0408751	1	4.35	N	0.2344	1	1.88	N	0.351237
521	TBIU000521	TBIGR001_TRINITY_DN12707_c0_g1_i1	-	Un	1	472	+	-	NOVEL	-	0	0	0	0	0	0	0	0	0	0	0	0	0	0	0	0	0	0	0	0	0	0	0	0	0	N	-	-	-	N	-	-	-	N	-	-	-	N	-
522	TBIU000522	TBIGR001_TRINITY_DN12708_c0_g1_i1	-	Un	1	260	+	-	NOVEL	-	7	8.46	4.33	3.25	3	4.63	1.71	0	0	0	0	0	0	0	0	0	0	0	0	0	0	0	0	0.2	0	N	0.317704	1	-0.875	N	1	1	0	N	1	1	0	N	1
523	TBIU000523	TBIGR001_TRINITY_DN12719_c0_g1_i1	-	Un	1	566	+	-	NOVEL	-	5	0.5	0.57	0.18	0	0.38	0.34	0	0	0	0	0	0	0	0	0	0	0	0	0	0	0	0	0	0	N	0.523816	1	-0.846	N	1	1	0	N	1	1	0	N	1
524	TBIU000524	TBIGR001_TRINITY_DN12733_c0_g1_i1	plekhh1	Un	1	704	+	-	KNOWN	Pleckstrin homology domain-containing family H member 1 [Source:SWISS;ACC:Q00IB7]	4	0	5.32	0	0	0	0	0	0	0	0	0	0	0.6	0	0.68	0	0	0	0	0	0	0	0	0.53	N	1	1	-6.34	N	1	1	0	N	1	1	0	N	0.450902
525	TBIU000525	TBIGR001_TRINITY_DN12734_c0_g1_i1	CSNK1E	Un	1	426	+	-	KNOWN	Casein kinase I isoform epsilon [Source:SWISS;ACC:Q5ZLL1]	3	0.84	0	0	0	0	0	0.72	0.37	0	0	0	0	0	0	0	0	0	0	0	0	0	0	0	0	N	0.604692	1	-7.22	N	0.340366	1	-9	N	1	1	0	N	1
526	TBIU000526	TBIGR001_TRINITY_DN12739_c0_g1_i1	-	Un	1	453	+	-	NOVEL	-	0	0	0	0	0	0	0	0	0	0	0	0	0	0	0	0	0	0	0	0	0	0	0	0	0	N	-	-	-	N	-	-	-	N	-	-	-	N	-
527	TBIU000527	TBIGR001_TRINITY_DN12753_c0_g1_i1	upf3a	Un	1	681	+	-	KNOWN	Regulator of nonsense transcripts 3A {ECO:0000250|UniProtKB:Q9H1J1} [Source:SWISS;ACC:B0S733]	24	2.13	0.8	1.26	2.79	3.28	2.23	0.1	0.21	0.09	0.21	0.06	0.16	10.98	0.64	0.26	0.64	1.34	0.18	0.54	0.69	0.99	1.17	2.27	1.29	N	0.226429	1	0.887	N	0.0791523	1	2.44	N	0.177326	1	1.7	N	0.207781
528	TBIU000528	TBIGR001_TRINITY_DN12755_c0_g1_i1	-	Un	1	239	+	-	NOVEL	-	8	0.73	1.16	0.51	0.74	0.87	1.79	0	0	0	0	0	0	0	0	0.05	0	0	0	0	0	0	0	0	0.07	N	0.652497	1	0.451	N	1	1	0	N	1	1	0	N	1
529	TBIU000529	TBIGR001_TRINITY_DN1275_c0_g1_i1	-	Un	1	438	+	-	KNOWN	-	17	8.27	4.41	7.94	4.52	4.44	6.48	0	0	0	0	0.09	0.08	2.01	1.55	0	0.26	0.1	0	0.11	0	0.46	3.6	2.23	3.4	N	0.5129	1	-0.511	N	0.461686	1	8.06	N	0.65867	1	0.897	N	0.341242
530	TBIU000530	TBIGR001_TRINITY_DN1275_c1_g1_i1	Rps26	Un	1	600	+	-	KNOWN	40S ribosomal protein S26 [Source:SWISS;ACC:P62856]	24	472.04	316.25	587.86	451.71	442.98	370.35	1164.24	1551.88	3247.95	1935.9	3054.13	2146.24	2543.27	2638.18	342.75	3796.2	1620.64	2284.85	2680.73	2239.73	3221.43	3800.58	2431.96	2176.22	N	0.664759	1	-0.232	N	0.751548	1	0.243	N	0.477993	1	-0.496	N	0.775688
531	TBIU000531	TBIGR001_TRINITY_DN1276_c0_g1_i1	-	Un	1	324	+	-	NOVEL	-	13	0	0	0	0	0	0	4.98	0	1.86	0	3.84	2.58	4.32	6.98	0	0	4.06	0	5.17	11.48	5.08	11.66	6.91	7.06	N	1	1	0	N	0.636557	1	-1.38	N	0.8649	1	0.43	N	0.766967
532	TBIU000532	TBIGR001_TRINITY_DN12779_c0_g1_i1	FUT9	Un	1	564	+	-	KNOWN	Alpha-(1,3)-fucosyltransferase 9 [Source:SWISS;ACC:Q8HZR2]	2	0	0	0	0	0	0	0	0.65	0	0	0	0	0	0	0	0	0	0	0	0.44	0	0	0	0	N	1	1	0	N	1	1	-7.49	N	1	1	5.96	N	1
533	TBIU000533	TBIGR001_TRINITY_DN1277_c0_g1_i1	-	Un	1	364	+	-	NOVEL	-	11	0.82	0.7	0.58	2.7	2.47	2.21	0	0	0	0	0.13	0	0	0	0	0.18	0.15	0	0.16	0	0	0	0.17	0	N	0.061364	1	1.73	N	0.589856	1	7.37	N	1	1	-0.158	N	1
534	TBIU000534	TBIGR001_TRINITY_DN12788_c0_g1_i1	-	Un	1	210	+	-	NOVEL	-	2	0	0	0	0	0	0	0	0	0	0	0	0	0	0	0.76	0	0	0	0	0	0	1.85	0	0	N	1	1	0	N	1	1	0	N	1	1	0	N	1
535	TBIU000535	TBIGR001_TRINITY_DN1278_c0_g1_i1	-	Un	1	211	+	-	NOVEL	-	7	2.63	0.42	2.13	2.2	4.69	3.95	0	0	0	0	0	0	0	0	0	0	0	0	0	0	0.2	0	0	0	N	0.337515	1	0.971	N	1	1	0	N	1	1	5.98	N	1
536	TBIU000536	TBIGR001_TRINITY_DN12795_c0_g1_i1	LOC104930589	Un	1	247	+	-	KNOWN	uncharacterized LOC104930589 [Source:NCBI_NR;ACC:XP_010743720.1]	7	0.13	0.61	1.13	0.39	0.81	0.55	0	0	0	0	0	0	0	0	0	0	0	0	0	0	0	0	0.12	0	N	1	1	-0.22	N	1	1	0	N	1	1	0	N	1
537	TBIU000537	TBIGR001_TRINITY_DN12803_c1_g1_i1	-	Un	1	220	+	-	NOVEL	-	0	0	0	0	0	0	0	0	0	0	0	0	0	0	0	0	0	0	0	0	0	0	0	0	0	N	-	-	-	N	-	-	-	N	-	-	-	N	-
538	TBIU000538	TBIGR001_TRINITY_DN12805_c1_g1_i1	-	Un	1	272	+	-	NOVEL	-	8	1.27	0.36	0.9	1.86	2.4	0.84	0	0	0	0	0	0	0	0	0	0	0	0	0	0	0	0	0.92	0.61	N	0.414357	1	0.896	N	1	1	0	N	1	1	0	N	0.178689
539	TBIU000539	TBIGR001_TRINITY_DN12806_c0_g1_i1	LOC104947985	Un	1	978	+	-	KNOWN	septin-9-like [Source:NCBI_NR;ACC:XP_010772425.1]	3	1.45	0.79	2.11	0	0	0	0	0	0	0	0	0	0	0	0	0	0	0	0	0	0	0	0	0	N	0.0978119	1	-8.82	N	1	1	0	N	1	1	0	N	1
540	TBIU000540	TBIGR001_TRINITY_DN12809_c0_g1_i1	Iglon5	Un	1	204	+	-	KNOWN	IgLON family member 5 [Source:SWISS;ACC:Q8HW98]	0	0	0	0	0	0	0	0	0	0	0	0	0	0	0	0	0	0	0	0	0	0	0	0	0	N	-	-	-	N	-	-	-	N	-	-	-	N	-
541	TBIU000541	TBIGR001_TRINITY_DN12818_c0_g1_i1	TUBA1B	Un	1	210	+	-	KNOWN	Tubulin alpha-1B chain [Source:SWISS;ACC:Q5R1W4]	14	1.58	0	0	0	0	0.99	0	0.48	0	3	0.27	0.89	1.95	0	0	1.49	2.54	0.3	0.33	0.62	35.08	0	2.25	0	N	1	1	-0.577	N	0.186545	1	3.14	N	0.204563	1	2.29	N	1
542	TBIU000542	TBIGR001_TRINITY_DN12818_c0_g2_i1	TUBA1B	Un	1	435	+	-	KNOWN	Tubulin alpha-1B chain [Source:SWISS;ACC:Q5R1W4]	10	0	0	0	2.76	0	0	0	0.6	0	6.63	0	1.36	2.48	0	0.29	0	0.82	0	0	0.8	29.56	0	0.98	0	N	1	1	7.07	N	1	1	0.224	N	0.604017	1	1.08	N	0.282051
543	TBIU000543	TBIGR001_TRINITY_DN12826_c0_g1_i1	-	Un	1	377	+	-	NOVEL	-	2	1.27	0.36	0	0	0	0	0	0	0	0	0	0	0	0	0	0	0	0	0	0	0	0	0	0	Y	0.0261725	0.800339	-10.2	N	1	1	0	N	1	1	0	N	1
544	TBIU000544	TBIGR001_TRINITY_DN12828_c0_g1_i1	-	Un	1	479	+	-	NOVEL	-	2	0	0	0	0	0	0	0	0	0	0	0	0	2.94	0	0	0	0	0	0	0	2.6	0	0	0	N	1	1	0	N	1	1	0	N	1	1	6.98	N	0.593125
545	TBIU000545	TBIGR001_TRINITY_DN12830_c0_g1_i1	-	Un	1	355	+	-	NOVEL	-	2	0	0	0	0	0	0	0	0	0	0	0	0	0.89	0.64	0	0	0	0	0	0	0	0	0	0	N	1	1	0	N	1	1	0	N	1	1	0	N	0.528871
546	TBIU000546	TBIGR001_TRINITY_DN12832_c0_g1_i1	-	Un	1	639	+	-	NOVEL	-	4	0.86	0	1.26	0	0	0	0	0	0	0	0	0	0	0.3	0	0	0	0	0	0	0	0.43	0	0	N	0.541413	1	-7.54	N	1	1	0	N	1	1	0	N	1
547	TBIU000547	TBIGR001_TRINITY_DN12835_c0_g1_i1	-	Un	1	290	+	-	NOVEL	-	22	1.19	2.71	1.04	1.09	0.45	0	0	0.19	0.87	0.43	1.35	2.24	1.8	3.11	0.38	1.44	0.92	0.79	1.14	0.8	1.66	1.55	1.45	1.07	N	0.125705	1	-1.79	N	0.475583	1	1.27	N	0.463602	1	-1	N	0.424339
548	TBIU000548	TBIGR001_TRINITY_DN12845_c0_g1_i1	-	Un	1	212	+	-	NOVEL	-	4	2.52	7.47	0	3.9	0	0	0	0	0	0	0	0	0	0	0.3	0	0	0	0	0	0	0	0	0	N	0.699905	1	-1.67	N	1	1	0	N	1	1	0	N	0.661186
549	TBIU000549	TBIGR001_TRINITY_DN1284_c0_g1_i1	Hgd	Un	1	212	+	-	KNOWN	Homogentisate 1,2-dioxygenase [Source:SWISS;ACC:O09173]	24	5.76	6.49	5.16	22.16	16.3	14.88	0.93	2.41	1.31	0.72	0.32	2.43	26.68	1.73	1.08	1.47	4.29	0.43	0.52	1.48	1.26	4.27	1.47	0.22	Y	0.010266	0.499207	1.53	N	0.753497	1	0.362	N	0.426959	1	-0.966	Y	0.0408119
550	TBIU000550	TBIGR001_TRINITY_DN1285_c0_g1_i1	svopl	Un	1	372	+	-	KNOWN	Putative transporter SVOPL [Source:SWISS;ACC:Q1LVS8]	16	0.99	1.08	2.1	0.76	1.62	3.82	1.84	0.66	0	0.06	0.16	0.04	0.68	0	0.04	0	0	0	0	1.4	0	0.06	0.72	0	N	0.583571	1	0.476	Y	0.0162987	0.954198	-12.5	N	0.437716	1	1.67	N	1
551	TBIU000551	TBIGR001_TRINITY_DN12860_c0_g1_i1	tatdn3	Un	1	366	+	-	KNOWN	Putative deoxyribonuclease tatdn3 [Source:SWISS;ACC:Q503T5]	8	8.3	4	0	0	0	0	0	0	0	0	0	0.31	0.58	0.86	0	0	0	0	0	0	0	1.25	3.51	1.51	N	0.317712	1	-7.85	N	1	1	0	N	1	1	-7.56	N	0.438145
552	TBIU000552	TBIGR001_TRINITY_DN12874_c0_g1_i1	CLHC1	Un	1	749	+	-	KNOWN	Clathrin heavy chain linker domain-containing protein 1 [Source:SWISS;ACC:Q4R6I5]	21	0.33	1.23	0.35	0.85	0.25	1.13	1.04	0	0	0.27	0	0.06	3.93	0.14	0.24	0.09	0.5	0.21	0.24	5.49	0.13	0.29	2.17	0.29	N	0.936967	1	0.178	N	0.937923	1	-0.315	N	0.0890124	1	3.37	N	0.528717
553	TBIU000553	TBIGR001_TRINITY_DN12874_c1_g1_i1	CLHC1	Un	1	398	+	-	KNOWN	Clathrin heavy chain linker domain-containing protein 1 [Source:SWISS;ACC:Q8NHS4]	11	0.99	1.11	0.47	0.97	1	0	0	0	0	0	0	0	1.03	0.39	0.63	0	0	0	0.22	2.59	0	0.27	0	0	N	0.808277	1	-0.502	N	1	1	0	N	0.121263	1	9.81	N	0.0634041
554	TBIU000554	TBIGR001_TRINITY_DN12881_c0_g1_i1	-	Un	1	705	+	-	NOVEL	-	1	0	0	0	0	0	0	0	0	0	0	0	0	1	0	0	0	0	0	0	0	0	0	0	0	N	1	1	0	N	1	1	0	N	1	1	0	N	1
555	TBIU000555	TBIGR001_TRINITY_DN1288_c0_g1_i1	-	Un	1	755	+	-	NOVEL	-	2	0	0	0	0	0	0	0	0	0	0	0	0	0	0	0	0	0	0	0	0.95	0	0	0	2.08	N	1	1	0	N	1	1	0	N	1	1	5.96	N	0.623127
556	TBIU000556	TBIGR001_TRINITY_DN12895_c0_g1_i1	hoxc8a	Un	1	285	+	-	KNOWN	Homeobox protein Hox-C8a [Source:SWISS;ACC:Q68EH7]	19	0.74	0.84	0.62	0.65	0.44	1.8	1.84	0.57	0.49	0.87	0	0	0.15	0.11	0	0.14	0.23	0.34	0.13	0.45	0	0.31	0	0.24	N	0.820045	1	0.339	N	0.22588	1	-2.08	N	0.739885	1	-1.21	N	1
557	TBIU000557	TBIGR001_TRINITY_DN12897_c0_g1_i1	Ptpre	Un	1	477	+	-	KNOWN	Receptor-type tyrosine-protein phosphatase epsilon [Source:SWISS;ACC:P49446]	1	0	0	0	0	0	0	0	0	0	0	0	0	0	0.89	0	0	0	0	0	0	0	0	0	0	N	1	1	0	N	1	1	0	N	1	1	0	N	1
558	TBIU000558	TBIGR001_TRINITY_DN1289_c0_g1_i1	-	Un	1	275	+	-	NOVEL	-	1	1.58	0	0	0	0	0	0	0	0	0	0	0	0	0	0	0	0	0	0	0	0	0	0	0	N	0.604702	1	-7.22	N	1	1	0	N	1	1	0	N	1
559	TBIU000559	TBIGR001_TRINITY_DN12919_c0_g1_i1	-	Un	1	402	+	-	NOVEL	-	2	0	2.05	0	0	0	0	0	0	0	0	0	0	0	0	0	0	0	0	0	0	0	0.55	0	0	N	1	1	-6.34	N	1	1	0	N	1	1	0	N	1
560	TBIU000560	TBIGR001_TRINITY_DN12926_c0_g1_i1	-	Un	1	341	+	-	NOVEL	-	0	0	0	0	0	0	0	0	0	0	0	0	0	0	0	0	0	0	0	0	0	0	0	0	0	N	-	-	-	N	-	-	-	N	-	-	-	N	-
561	TBIU000561	TBIGR001_TRINITY_DN12932_c0_g1_i1	-	Un	1	272	+	-	NOVEL	-	7	0.77	0.66	0.27	0.28	0.29	1.3	0	0	0	0	0	0	0	0	0	0	0	0	0	0	0	0.19	0	0	N	1	1	0.108	N	1	1	0	N	1	1	0	N	1
562	TBIU000562	TBIGR001_TRINITY_DN12932_c1_g1_i1	-	Un	1	368	+	-	NOVEL	-	8	0.44	0.75	0.62	0.97	1.67	1.19	0	0	0	0	0	0	0	0	0.25	0	0	0	0	0	0	0.21	0	0	N	0.323206	1	0.988	N	1	1	0	N	1	1	0	N	0.526094
563	TBIU000563	TBIGR001_TRINITY_DN12940_c0_g1_i1	LOC104929198	Un	1	220	+	-	KNOWN	zinc finger protein 239-like [Source:NCBI_NR;ACC:XP_010741959.1]	11	13.91	0	0	0	0	4.65	3.49	0	0.43	0	0	0.63	1.18	0	0.33	0	0	0	0	0	0.9	0.64	2.99	1.03	N	1	1	-1.16	N	0.213679	1	-9.95	N	0.792473	1	-0.897	N	0.844962
564	TBIU000564	TBIGR001_TRINITY_DN12947_c0_g1_i1	LOC103365010	Un	1	321	+	-	KNOWN	breakpoint cluster region protein-like [Source:NCBI_NR;ACC:XP_008290553.1]	3	63.44	0	0	0	0	0	0	0	0	0	0	0.91	0	0	0.97	0	0	0	0	0	0	0	0	0	N	0.604711	1	-7.22	N	1	1	0	N	0.500854	1	-8.56	N	0.394151
565	TBIU000565	TBIGR001_TRINITY_DN12947_c1_g1_i1	BCR	Un	1	202	+	-	KNOWN	Breakpoint cluster region protein [Source:SWISS;ACC:P11274]	10	0.95	2.03	5.57	1.4	2.99	5.82	0	0	0	0	0	0	0.83	0	0.49	0.4	0	0	0.36	0	0	0	0	0	N	0.871211	1	0.243	N	1	1	6.65	N	1	1	6.49	N	0.156332
566	TBIU000566	TBIGR001_TRINITY_DN12954_c0_g1_i1	MYSS_CYPCA	Un	1	236	+	-	KNOWN	Myosin heavy chain, fast skeletal muscle [Source:SWISS;ACC:Q90339]	10	28.39	0	0	0	0	0	0	402.54	0	0	0	0	36.84	0	1.39	0.84	3.88	0	0	0.74	7.14	0.98	0.96	0	N	1	1	-6.22	Y	0.00801333	0.717429	-6.69	N	0.163953	1	9.44	Y	0.0309584
567	TBIU000567	TBIGR001_TRINITY_DN1296_c0_g1_i1	cfap74	Un	1	537	+	-	KNOWN	cilia and flagella associated protein 74 [Source:NCBI_NR;ACC:XP_010732276.1]	7	2.06	1.38	1.76	1.81	0	0.54	0	0	0	0	0	0	0	0	0.18	0	0	0	0	0.68	0	0	0	0	N	0.335155	1	-1.25	N	1	1	0	N	0.688681	1	7.55	N	0.661182
568	TBIU000568	TBIGR001_TRINITY_DN12979_c0_g1_i1	-	Un	1	1908	+	-	NOVEL	-	1	0	17.01	0	0	0	0	0	0	0	0	0	0	0	0	0	0	0	0	0	0	0	0	0	0	N	1	1	-6.34	N	1	1	0	N	1	1	0	N	1
569	TBIU000569	TBIGR001_TRINITY_DN12987_c1_g1_i1	-	Un	1	365	+	-	NOVEL	-	0	0	0	0	0	0	0	0	0	0	0	0	0	0	0	0	0	0	0	0	0	0	0	0	0	N	-	-	-	N	-	-	-	N	-	-	-	N	-
570	TBIU000570	TBIGR001_TRINITY_DN12997_c0_g1_i1	-	Un	1	208	+	-	NOVEL	-	23	0.95	1.61	0	0.92	2.36	1.92	0.77	0.4	1.16	0.76	1.62	1.36	1.41	1.2	0.3	1.95	0.6	1.07	5.52	0.71	2.28	1.3	2.62	4.97	N	0.400314	1	0.992	N	0.770646	1	0.514	N	0.707985	1	0.523	N	0.385569
571	TBIU000571	TBIGR001_TRINITY_DN13002_c0_g1_i1	-	Un	1	215	+	-	NOVEL	-	12	0	1.61	2.77	0.71	0	2.52	0.38	0	0	0	0.87	0.55	0.63	0.24	0	0	0	0	1.34	0.25	0	0	0.59	0	N	0.863609	1	-0.464	N	1	1	-7.37	N	0.911674	1	-0.559	N	0.711129
572	TBIU000572	TBIGR001_TRINITY_DN13014_c0_g1_i1	-	Un	1	242	+	-	NOVEL	-	12	0.9	2.05	0.63	2.62	2.41	1.96	0	0	0	0	0	0	0.1	0.08	0	0	0	0.08	0	0	0.07	0	0.26	0.08	N	0.291133	1	0.905	N	1	1	5.95	N	1	1	5.98	N	1
573	TBIU000573	TBIGR001_TRINITY_DN13016_c1_g1_i1	-	Un	1	488	+	-	NOVEL	-	0	0	0	0	0	0	0	0	0	0	0	0	0	0	0	0	0	0	0	0	0	0	0	0	0	N	-	-	-	N	-	-	-	N	-	-	-	N	-
574	TBIU000574	TBIGR001_TRINITY_DN13036_c0_g1_i1	-	Un	1	525	+	-	NOVEL	-	1	0	0	0	0	0	0	0	0	0	0	0	0	0	0	0	0	0	0	0	0	0	1.33	0	0	N	1	1	0	N	1	1	0	N	1	1	0	N	1
575	TBIU000575	TBIGR001_TRINITY_DN13036_c1_g1_i1	-	Un	1	216	+	-	NOVEL	-	1	3.78	0	0	0	0	0	0	0	0	0	0	0	0	0	0	0	0	0	0	0	0	0	0	0	N	0.604721	1	-7.22	N	1	1	0	N	1	1	0	N	1
576	TBIU000576	TBIGR001_TRINITY_DN13038_c0_g1_i1	-	Un	1	910	+	-	NOVEL	-	1	0	0	0	0	0	0	0	0	0	0	0	0	0	0	0	0.39	0	0	0	0	0	0	0	0	N	1	1	0	N	1	1	6.65	N	1	1	0	N	1
577	TBIU000577	TBIGR001_TRINITY_DN13038_c0_g2_i1	-	Un	1	202	+	-	NOVEL	-	3	2.68	0	0	0	1.4	0	0	0	0	0	0	0	0	0	0	0.39	0	0	0	0	0	0	0	0	N	1	1	-1.1	N	1	1	6.65	N	1	1	0	N	1
578	TBIU000578	TBIGR001_TRINITY_DN13038_c1_g1_i1	-	Un	1	541	+	-	NOVEL	-	1	0	0	0	0	0	0.73	0	0	0	0	0	0	0	0	0	0	0	0	0	0	0	0	0	0	N	1	1	7.07	N	1	1	0	N	1	1	0	N	1
579	TBIU000579	TBIGR001_TRINITY_DN13039_c0_g1_i1	LOC100707658	Un	1	478	+	-	KNOWN	poliovirus receptor-related protein 2-like [Source:NCBI_NR;ACC:XP_003454653.1]	22	0.69	0.78	0.48	2	0.77	2.77	0.41	1.48	0.27	0.97	0.35	0.41	0.83	0.13	0.63	1.6	0.77	0	1.4	3.42	1.04	0	1.47	0.13	N	0.162047	1	1.45	N	0.906751	1	0.238	N	0.446727	1	1.02	N	0.437328
580	TBIU000580	TBIGR001_TRINITY_DN13040_c0_g1_i1	-	Un	1	644	+	-	NOVEL	-	8	3	1.23	0.77	0.8	3.7	2.54	0	0	0	0	0	0	0.23	0	0	0	0	0	0	0	0	0	0.21	0	N	0.790499	1	0.426	N	1	1	0	N	1	1	0	N	1
581	TBIU000581	TBIGR001_TRINITY_DN13046_c0_g1_i1	-	Un	1	248	+	-	NOVEL	-	2	5.53	0	0	8.6	0	0	0	0	0	0	0	0	0	0	0	0	0	0	0	0	0	0	0	0	N	1	1	0.424	N	1	1	0	N	1	1	0	N	1
582	TBIU000582	TBIGR001_TRINITY_DN1304_c0_g1_i1	-	Un	1	208	+	-	NOVEL	-	6	0.85	0.64	0.8	0.83	0.86	0.76	0	0	0	0	0	0	0	0	0	0	0	0	0	0	0	0	0	0	N	1	1	-0.00121	N	1	1	0	N	1	1	0	N	1
583	TBIU000583	TBIGR001_TRINITY_DN13052_c0_g1_i1	xpr1	Un	1	225	+	-	KNOWN	Xenotropic and polytropic retrovirus receptor 1 homolog [Source:SWISS;ACC:A8DZH4]	2	0	1.73	0	2.56	0	0	0	0	0	0	0	0	0	0	0	0	0	0	0	0	0	0	0	0	N	1	1	0.303	N	1	1	0	N	1	1	0	N	1
584	TBIU000584	TBIGR001_TRINITY_DN13058_c0_g1_i1	-	Un	1	308	+	-	NOVEL	-	0	0	0	0	0	0	0	0	0	0	0	0	0	0	0	0	0	0	0	0	0	0	0	0	0	N	-	-	-	N	-	-	-	N	-	-	-	N	-
585	TBIU000585	TBIGR001_TRINITY_DN13064_c0_g1_i1	-	Un	1	780	+	-	NOVEL	-	0	0	0	0	0	0	0	0	0	0	0	0	0	0	0	0	0	0	0	0	0	0	0	0	0	N	-	-	-	N	-	-	-	N	-	-	-	N	-
586	TBIU000586	TBIGR001_TRINITY_DN13069_c0_g1_i1	-	Un	1	574	+	-	NOVEL	-	14	0	3.79	0	0	13.3	0	2.04	4.81	6.78	0.54	1.55	2.15	0	0	0	1.09	0.96	0	0.49	0	0.88	0	1.16	0.5	N	1	1	1.36	N	0.104667	1	-3.02	N	0.13012	1	-2.65	N	0.553992
587	TBIU000587	TBIGR001_TRINITY_DN13073_c0_g1_i1	DNAH9	Un	1	219	+	-	KNOWN	Dynein heavy chain 9, axonemal [Source:SWISS;ACC:Q9NYC9]	2	0	2.19	0	0	0	0	0	0	0	0	0	0	0	0	0.25	0	0	0	0	0	0	0	0	0	N	0.601531	1	-7.34	N	1	1	0	N	1	1	0	N	0.661178
588	TBIU000588	TBIGR001_TRINITY_DN13073_c1_g1_i1	DNAH9	Un	1	1239	+	-	KNOWN	Dynein heavy chain 9, axonemal [Source:SWISS;ACC:Q9NYC9]	1	0	0	0	0	0	0	0	0	0	0	0	0	0	0	0	0	0	0	0	1.45	0	0	0	0	N	1	1	0	N	1	1	0	N	1	1	5.96	N	1
589	TBIU000589	TBIGR001_TRINITY_DN13074_c0_g1_i1	-	Un	1	637	+	-	NOVEL	-	1	1.32	0	0	0	0	0	0	0	0	0	0	0	0	0	0	0	0	0	0	0	0	0	0	0	N	1	1	-6.22	N	1	1	0	N	1	1	0	N	1
590	TBIU000590	TBIGR001_TRINITY_DN13089_c0_g1_i1	-	Un	1	223	+	-	NOVEL	-	1	0	0	0	0	0	2.76	0	0	0	0	0	0	0	0	0	0	0	0	0	0	0	0	0	0	N	0.323905	1	9.07	N	1	1	0	N	1	1	0	N	1
591	TBIU000591	TBIGR001_TRINITY_DN130_c0_g1_i1	-	Un	1	699	+	-	NOVEL	-	9	0.94	0.8	0.82	0.34	1.05	1.43	0	0	0	0.12	0	0	0	0	0	0	0	0	0	0.09	0	0	0.32	0	N	1	1	0.0723	N	1	1	0	N	1	1	-1.06	N	0.648234
592	TBIU000592	TBIGR001_TRINITY_DN1310_c0_g1_i1	-	Un	1	408	+	-	NOVEL	-	0	0	0	0	0	0	0	0	0	0	0	0	0	0	0	0	0	0	0	0	0	0	0	0	0	N	0.604712	1	-7.22	N	1	1	0	N	1	1	0	N	1
593	TBIU000593	TBIGR001_TRINITY_DN1311_c0_g1_i1	-	Un	1	1024	+	-	NOVEL	-	9	0	1.19	0.59	0.31	0.32	0.28	0	0	0	0	0	0	0.39	0	0.12	0	0	0.44	0	0	0	0.2	0	0	N	0.492215	1	-1.05	N	0.722783	1	7.53	N	1	1	0	N	0.528051
594	TBIU000594	TBIGR001_TRINITY_DN13120_c0_g1_i1	SV2A	Un	1	613	+	-	KNOWN	Synaptic vesicle glycoprotein 2A [Source:SWISS;ACC:Q4R4X3]	0	0	0	0	0	0	0	0	0	0	0	0	0	0	0	0	0	0	0	0	0	0	0	0	0	N	-	-	-	N	-	-	-	N	-	-	-	N	-
595	TBIU000595	TBIGR001_TRINITY_DN13121_c0_g1_i1	cct7	Un	1	391	+	-	KNOWN	T-complex protein 1 subunit eta [Source:SWISS;ACC:Q54ER7]	4	0.34	0.38	0	0	1.04	0.45	0	0	0	0	0	0	0	0	0	0	0	0	0	0	0	0	0	0	N	1	1	0.986	N	1	1	0	N	1	1	0	N	1
596	TBIU000596	TBIGR001_TRINITY_DN1313_c0_g1_i1	-	Un	1	201	+	-	NOVEL	-	6	0	0	0	0	34.5	0	0	0	0	0.72	0	0	0.76	0	0.41	0	0	0	0	0	0	0	2.42	0.68	N	1	1	7.13	N	1	1	0	N	1	1	-7.71	N	1
597	TBIU000597	TBIGR001_TRINITY_DN13141_c1_g1_i1	-	Un	1	240	+	-	NOVEL	-	1	0	0	0	0	0	0	0	0	0	0	0	0	0.82	0	0	0	0	0	0	0	0	0	0	0	N	1	1	0	N	1	1	0	N	1	1	0	N	1
598	TBIU000598	TBIGR001_TRINITY_DN13143_c0_g1_i1	LOC103378448	Un	1	334	+	-	KNOWN	protein jagged-1b-like [Source:NCBI_NR;ACC:XP_008307884.1]	14	0.87	0.79	0	0.25	0	0.94	0	0.21	0.14	0	0	0.21	1.68	0.52	0	0	0	0	0.14	0.13	0	0.35	0.3	0.13	N	0.741053	1	-0.48	N	0.605761	1	-8.42	N	1	1	-0.628	N	0.353932
599	TBIU000599	TBIGR001_TRINITY_DN1315_c0_g1_i1	GNG7	Un	1	243	+	-	KNOWN	Guanine nucleotide-binding protein G(I)/G(S)/G(O) subunit gamma-7 [Source:SWISS;ACC:O60262]	12	2.38	2.37	1.88	1.74	5.57	1.81	0	0	0.12	0.58	0	0	0	0	0.09	0	0.12	0.45	0	0.11	0	0	0	0	N	0.671386	1	0.37	N	0.63622	1	1.64	N	0.483443	1	-3.06	N	0.661175
600	TBIU000600	TBIGR001_TRINITY_DN13160_c0_g1_i1	-	Un	1	262	+	-	NOVEL	-	1	0	0.35	0	0	0	0	0	0	0	0	0	0	0	0	0	0	0	0	0	0	0	0	0	0	N	1	1	-6.34	N	1	1	0	N	1	1	0	N	1
601	TBIU000601	TBIGR001_TRINITY_DN13164_c0_g1_i1	-	Un	1	614	+	-	NOVEL	-	8	0.69	0	1	1.02	0	0.88	0	0	0	0	0	0	1.12	0	0.66	0	0	0	0	0	0	0	0.35	0.62	N	1	1	0.104	N	1	1	0	N	1	1	0	N	0.27684
602	TBIU000602	TBIGR001_TRINITY_DN13169_c0_g1_i1	-	Un	1	602	+	-	NOVEL	-	2	0	10.02	0	0	8.94	0	0	0	0	0	0	0	0	0	0	0	0	0	0	0	0	0	0	0	N	1	1	-0.638	N	1	1	0	N	1	1	0	N	1
603	TBIU000603	TBIGR001_TRINITY_DN13170_c0_g1_i1	-	Un	1	379	+	-	NOVEL	-	2	3.65	0	0	0	1.95	0	0	0	0	0	0	0	0	0	0	0	0	0	0	0	0	0	0	0	N	1	1	-1.1	N	1	1	0	N	1	1	0	N	1
604	TBIU000604	TBIGR001_TRINITY_DN13177_c0_g1_i1	-	Un	1	211	+	-	NOVEL	-	2	0	0	0	0	0	0	0	0	0	0	0.57	0	0	0	0	0	0	0	0	0	0	0	0.92	0	N	1	1	0	N	1	1	0	N	1	1	-7.33	N	1
605	TBIU000605	TBIGR001_TRINITY_DN1317_c0_g1_i1	-	Un	1	372	+	-	NOVEL	-	19	8.19	0	0	2.47	2.68	0	0.58	1.76	1.1	0.93	0	1.33	2.42	3.26	0.56	1.38	0	2.65	1.66	4.66	2.92	4.68	3.35	3.33	N	0.794151	1	-0.868	N	1	1	-0.00391	N	0.556306	1	0.926	N	1
606	TBIU000606	TBIGR001_TRINITY_DN13188_c0_g1_i1	pik3c2g	Un	1	643	+	-	KNOWN	phosphatidylinositol-4-phosphate 3-kinase, catalytic subunit type 2 gamma [Source:NCBI_NR;ACC:XP_008277150.1]	6	2.76	5.42	4.5	0	0	2.93	0	0.65	0	0	0	0	0	0	0	0	0	0	0	0.43	0	0	0	0	N	0.437093	1	-1.8	N	1	1	-7.49	N	1	1	5.96	N	1
607	TBIU000607	TBIGR001_TRINITY_DN13210_c0_g1_i1	-	Un	1	1089	+	-	KNOWN	-	21	0	0.67	0.62	0.22	0.44	0.2	0.18	0	0.37	0.86	0.41	1.02	1.64	2.06	0.09	0	0.11	0.11	0.88	0.9	0.83	0.77	1.31	0.83	N	0.668942	1	-0.69	N	0.480078	1	-1.67	N	0.68187	1	-0.601	N	0.551044
608	TBIU000608	TBIGR001_TRINITY_DN13212_c0_g1_i1	-	Un	1	620	+	-	NOVEL	-	2	0	10.33	0	0	0	0	0	0	0	0	0	0	0	0	0	0	0.57	0	0	0	0	0	0	0	N	1	1	-6.34	N	1	1	6.02	N	1	1	0	N	1
609	TBIU000609	TBIGR001_TRINITY_DN13217_c0_g1_i1	ALN	Un	1	291	+	-	KNOWN	Allantoinase, mitochondrial [Source:SWISS;ACC:P40757]	2	4.64	0	0	0	0	0	0	0	0	0	0	0	0	0	0	0	0	0	0	0.48	0	0	0	0	N	1	1	-6.22	N	1	1	0	N	1	1	5.96	N	1
610	TBIU000610	TBIGR001_TRINITY_DN1322_c0_g1_i1	-	Un	1	408	+	-	NOVEL	-	10	0.54	1.23	0.91	1.82	0.89	1.55	0	0	0	0.07	0	0	0.07	0	0	0	0	0	0.06	0	0	0	0.24	0	N	0.518829	1	0.587	N	1	1	0	N	1	1	-0.54	N	0.76563
611	TBIU000611	TBIGR001_TRINITY_DN13234_c0_g1_i1	CAPNS2	Un	1	271	+	-	KNOWN	Calpain small subunit 2 [Source:SWISS;ACC:Q96L46]	7	1.37	0.75	0	0	0	2.6	0	0	0	0	0	0	0.37	0	0	0	0	0	0	0.29	0	0.39	0.7	0	N	1	1	0.381	N	1	1	0	N	1	1	5.96	N	1
612	TBIU000612	TBIGR001_TRINITY_DN1323_c0_g1_i1	-	Un	1	402	+	-	NOVEL	-	3	0	0	0	0	0	0	1.69	0	0	0	0	0	1.47	0	0	0	0	0	0	0	0	0	0	1.44	N	1	1	0	N	1	1	-7.37	N	1	1	0	N	1
613	TBIU000613	TBIGR001_TRINITY_DN1323_c1_g1_i1	-	Un	1	227	+	-	NOVEL	-	3	0	0	0	0	0	0	1.03	0	0	0	0	0	0.88	0	0	0	0	0	0	0	0	0	1.92	0	N	1	1	0	N	1	1	-7.37	N	1	1	0	N	1
614	TBIU000614	TBIGR001_TRINITY_DN13246_c0_g1_i1	-	Un	1	903	+	-	NOVEL	-	1	0	7.81	0	0	0	0	0	0	0	0	0	0	0	0	0	0	0	0	0	0	0	0	0	0	N	1	1	-6.34	N	1	1	0	N	1	1	0	N	1
615	TBIU000615	TBIGR001_TRINITY_DN13246_c1_g1_i1	-	Un	1	327	+	-	NOVEL	-	1	0	0	0	0	0	0	0	0	0	0	0	0	0	0	0	0	0	0	0	0	0.76	0	0	0	N	1	1	0	N	1	1	0	N	1	1	5.98	N	1
616	TBIU000616	TBIGR001_TRINITY_DN1324_c0_g1_i1	-	Un	1	233	+	-	KNOWN	-	6	0.65	1.94	1.24	2.24	1.81	2.21	0	0	0	0	0	0	0	0	0	0	0	0	0	0	0	0	0	0	N	0.445857	1	0.632	N	1	1	0	N	1	1	0	N	1
617	TBIU000617	TBIGR001_TRINITY_DN13252_c0_g1_i1	-	Un	1	599	+	-	NOVEL	-	12	1.43	0.93	0.57	0.6	1.23	1.1	0	0	0	0.18	0	0	0.19	0.29	0	0	0	0	0	0	0	0.59	0.34	0.45	N	1	1	-0.0728	N	1	1	0	N	1	1	-7.71	N	0.648348
618	TBIU000618	TBIGR001_TRINITY_DN13257_c0_g1_i1	-	Un	1	268	+	-	NOVEL	-	6	2.16	0.54	0.68	1.05	1.09	0.32	0	0	0	0	0	0	0	0	0	0	0	0	0	0	0	0	0	0	N	0.768729	1	-0.568	N	1	1	0	N	1	1	0	N	1
619	TBIU000619	TBIGR001_TRINITY_DN13257_c1_g1_i1	-	Un	1	306	+	-	NOVEL	-	0	0	0	0	0	0	0	0	0	0	0	0	0	0	0	0	0	0	0	0	0	0	0	0	0	N	-	-	-	N	-	-	-	N	-	-	-	N	-
620	TBIU000620	TBIGR001_TRINITY_DN13262_c0_g1_i1	-	Un	1	586	+	-	NOVEL	-	0	0	0	0	0	0	0	0	0	0	0	0	0	0	0	0	0	0	0	0	0	0	0	0	0	N	-	-	-	N	-	-	-	N	-	-	-	N	-
621	TBIU000621	TBIGR001_TRINITY_DN13271_c0_g1_i1	eno4	Un	1	277	+	-	KNOWN	Enolase-like protein ENO4 [Source:SWISS;ACC:Q08BC6]	14	0.57	0.44	0.93	0.69	0.28	1.81	3.37	0.13	0	0.3	0.07	0	0.1	0	0.81	0	0	0	0	5.84	0	0	2.71	0	N	0.691632	1	0.44	Y	0.0406687	1	-12.1	N	0.205831	1	3.23	N	0.771524
622	TBIU000622	TBIGR001_TRINITY_DN13271_c0_g2_i1	eno4	Un	1	210	+	-	KNOWN	Enolase-like protein ENO4 [Source:SWISS;ACC:Q08BC6]	1	0	0.86	0	0	0	0	0	0	0	0	0	0	0	0	0	0	0	0	0	0	0	0	0	0	N	0.157395	1	-9.34	N	1	1	0	N	1	1	0	N	1
623	TBIU000623	TBIGR001_TRINITY_DN13284_c0_g1_i1	-	Un	1	543	+	-	NOVEL	-	15	0.88	1.24	0.93	0.64	1.32	1.47	0.24	0	0	0.38	0	0	0.2	0.46	0	0.38	0.62	0	0.5	0	0	0.41	0	0.16	N	1	1	0.105	N	0.52007	1	2.17	N	1	1	0.0454	N	1
624	TBIU000624	TBIGR001_TRINITY_DN13287_c0_g1_i1	-	Un	1	221	+	-	NOVEL	-	12	0	1.9	0	0.63	0	0	0	0	1.18	0	0	0.35	9.51	0.23	0.9	0	0.95	0	0	2.31	0.21	1.25	2.2	0	N	0.583555	1	-1.7	N	0.825771	1	-0.944	N	0.622972	1	1.55	N	0.181595
625	TBIU000625	TBIGR001_TRINITY_DN13294_c0_g1_i1	-	Un	1	294	+	-	NOVEL	-	3	0.2	0.67	0	0	0	0.8	0	0	0	0	0	0	0	0	0	0	0	0	0	0	0	0	0	0	N	1	1	-0.0841	N	1	1	0	N	1	1	0	N	1
626	TBIU000626	TBIGR001_TRINITY_DN13297_c0_g1_i1	-	Un	1	226	+	-	NOVEL	-	11	0.8	2.1	2.44	9.87	4.75	2.5	0	0	0	0	0.06	0.06	0	0	0	0	0	0	0	0	0	0.09	0.31	0.07	N	0.0728242	1	1.56	N	1	1	0	N	0.559591	1	-8.45	N	0.144311
627	TBIU000627	TBIGR001_TRINITY_DN13297_c1_g1_i1	-	Un	1	236	+	-	NOVEL	-	7	0.84	0.31	1.18	8.16	3.37	3.34	0	0	0	0	0	0	0	0	0	0	0	0	0	0	0	0	0.21	0	Y	0.0151729	0.614528	2.55	N	1	1	0	N	1	1	0	N	1
628	TBIU000628	TBIGR001_TRINITY_DN13302_c0_g1_i1	USP43	Un	1	215	+	-	KNOWN	Ubiquitin carboxyl-terminal hydrolase 43 [Source:SWISS;ACC:Q70EL4]	2	0	0	0	0	0	0	0	0	0	0	0	0	0	0	0.49	0	0	0	0	0	0	0	0	1.71	N	1	1	0	N	1	1	0	N	1	1	0	N	1
629	TBIU000629	TBIGR001_TRINITY_DN13302_c1_g1_i1	Usp43	Un	1	269	+	-	KNOWN	Ubiquitin carboxyl-terminal hydrolase 43 [Source:SWISS;ACC:Q8BUM9]	1	0	0	0	0	0	0	0	0	0	0	0	0	0	0	0	0	0	0	0	0	0	0	0	0.62	N	1	1	0	N	1	1	0	N	1	1	0	N	1
630	TBIU000630	TBIGR001_TRINITY_DN13329_c0_g1_i1	-	Un	1	538	+	-	NOVEL	-	12	0.63	1.98	0.67	0.69	0.47	0.43	0	0	0	0	0	0	0.16	0.48	0	0.15	0	0	0	0.12	0	0.16	0.42	0	N	0.367963	1	-1.11	N	1	1	6.65	N	1	1	5.96	N	0.82959
631	TBIU000631	TBIGR001_TRINITY_DN13330_c0_g1_i1	-	Un	1	352	+	-	NOVEL	-	7	8.51	0	0	0	0	0	0	1.24	0	0	0.35	0.28	0	0	0	0	0	0	0	0.41	0	0.55	1.53	0	N	0.431458	1	-8.22	N	0.714637	1	-8.49	N	1	1	-1.8	N	0.364052
632	TBIU000632	TBIGR001_TRINITY_DN13333_c0_g1_i1	PDE1C	Un	1	670	+	-	KNOWN	Calcium/calmodulin-dependent 3',5'-cyclic nucleotide phosphodiesterase 1C [Source:SWISS;ACC:Q14123]	12	0.65	1.11	0.91	1.43	1.46	3.52	0.4	0.41	0	0	0	0	0.64	0	0	0	0	0.24	0	0	0	0	0.14	0.26	N	0.205503	1	1.2	N	0.524635	1	-1.79	N	1	1	0	N	1
633	TBIU000633	TBIGR001_TRINITY_DN13340_c0_g1_i1	LOC103386877	Un	1	221	+	-	KNOWN	potassium voltage-gated channel subfamily KQT member 5-like [Source:NCBI_NR;ACC:XP_008319530.1]	1	0	24.51	0	0	0	0	0	0	0	0	0	0	0	0	0	0	0	0	0	0	0	0	0	0	N	1	1	-6.34	N	1	1	0	N	1	1	0	N	1
634	TBIU000634	TBIGR001_TRINITY_DN13358_c0_g1_i1	-	Un	1	1259	+	-	NOVEL	-	3	0	0	0	0	0	0	0	0	0	0	1.12	0.73	0	0	0	0	0	0	0	1.52	0	0	0	0	N	1	1	0	N	1	1	0	N	1	1	-1.8	N	1
635	TBIU000635	TBIGR001_TRINITY_DN1335_c0_g1_i1	BAG-2	Un	1	1665	+	-	KNOWN	BAG family molecular chaperone regulator 2 [Source:SWISS;ACC:Q3ZBG5]	24	2.33	3.35	1.82	3.69	1.76	3.19	3.45	0.93	0.66	0.25	1.07	0.27	15.34	0.8	0.27	0.54	2.21	0.69	0.52	5.14	1.32	0.89	2.18	2.63	N	0.872095	1	0.132	N	0.653152	1	-0.536	N	0.291829	1	1.36	N	0.205005
636	TBIU000636	TBIGR001_TRINITY_DN13376_c0_g1_i1	-	Un	1	701	+	-	NOVEL	-	1	0	0	0	0	0	0	0	0	0	0	0	0	0	0	0	0	2.03	0	0	0	0	0	0	0	N	1	1	0	N	0.70777	1	7.02	N	1	1	0	N	1
637	TBIU000637	TBIGR001_TRINITY_DN13386_c0_g1_i1	Sema3e	Un	1	263	+	-	KNOWN	Semaphorin-3E [Source:SWISS;ACC:P70275]	1	0	8.36	0	0	0	0	0	0	0	0	0	0	0	0	0	0	0	0	0	0	0	0	0	0	N	1	1	-6.34	N	1	1	0	N	1	1	0	N	1
638	TBIU000638	TBIGR001_TRINITY_DN13389_c0_g1_i1	-	Un	1	707	+	-	NOVEL	-	3	3.28	1.67	0	0	0	0	0	0	0.37	0	0	0	0	0	0	0	0	0	0	0	0	0	0	0	N	0.317694	1	-7.85	N	1	1	-7.34	N	1	1	0	N	1
639	TBIU000639	TBIGR001_TRINITY_DN13391_c0_g1_i1	-	Un	1	332	+	-	NOVEL	-	9	0.85	0.97	0	0.41	1.06	0.96	0	0	0	0	0	0	0.29	0	0	0.55	0	0	0	0	0	0.45	0.25	0	N	0.811413	1	0.387	N	0.446446	1	8.65	N	1	1	0	N	0.792924
640	TBIU000640	TBIGR001_TRINITY_DN13395_c0_g1_i1	-	Un	1	225	+	-	NOVEL	-	0	0	0	0	0	0	0	0	0	0	0	0	0	0	0	0	0	0	0	0	0	0	0	0	0	N	-	-	-	N	-	-	-	N	-	-	-	N	-
641	TBIU000641	TBIGR001_TRINITY_DN13403_c0_g1_i1	tshz1	Un	1	588	+	-	KNOWN	Teashirt homolog 1 [Source:SWISS;ACC:B3DJM5]	24	0.86	0.79	0.8	1	1.37	0.57	0.58	0.33	0.18	0.22	0.03	0.06	0.21	0.05	0.11	0.08	0.14	0.3	0.18	0.41	0.21	0.21	0.33	0.19	N	0.841028	1	0.164	N	0.419951	1	-1.09	N	0.607604	1	0.719	N	1
642	TBIU000642	TBIGR001_TRINITY_DN13413_c0_g1_i1	tmem57a	Un	1	497	+	-	KNOWN	Macoilin-1 {ECO:0000312|EMBL:AAX11927.1} [Source:SWISS;ACC:Q2TLY2]	5	0.39	0.44	0	0	0.58	0.78	0.22	0	0	0	0	0	0	0	0	0	0	0	0	0	0	0	0	0	N	0.79695	1	0.707	N	1	1	-7.37	N	1	1	0	N	1
643	TBIU000643	TBIGR001_TRINITY_DN13417_c0_g1_i1	col27a1b	Un	1	386	+	-	KNOWN	Collagen alpha-1(XXVII) chain B [Source:SWISS;ACC:A0MSJ1]	1	4.62	0	0	0	0	0	0	0	0	0	0	0	0	0	0	0	0	0	0	0	0	0	0	0	N	0.604702	1	-7.22	N	1	1	0	N	1	1	0	N	1
644	TBIU000644	TBIGR001_TRINITY_DN13417_c1_g1_i1	-	Un	1	1042	+	-	KNOWN	-	0	0	0	0	0	0	0	0	0	0	0	0	0	0	0	0	0	0	0	0	0	0	0	0	0	N	-	-	-	N	-	-	-	N	-	-	-	N	-
645	TBIU000645	TBIGR001_TRINITY_DN13447_c0_g1_i1	-	Un	1	1056	+	-	NOVEL	-	5	0	0	0	0	0	0	0	0	0	0	0	0	0.62	0	0	0	0	0	0	0	0.48	2.7	1.28	0.55	N	1	1	0	N	1	1	0	N	1	1	5.98	N	0.280517
646	TBIU000646	TBIGR001_TRINITY_DN13450_c0_g1_i1	-	Un	1	497	+	-	NOVEL	-	16	1.44	0.45	0.73	3.25	1.17	3.02	0	0	0.11	0	0.28	0	0	0	0.09	0	0.21	0	0.23	0.1	0.28	0.28	1.19	0.11	N	0.130134	1	1.41	N	1	1	0.378	N	0.845439	1	0.522	N	0.391063
647	TBIU000647	TBIGR001_TRINITY_DN13450_c1_g1_i1	-	Un	1	634	+	-	NOVEL	-	0	0	0	0	0	0	0	0	0	0	0	0	0	0	0	0	0	0	0	0	0	0	0	0	0	N	-	-	-	N	-	-	-	N	-	-	-	N	-
648	TBIU000648	TBIGR001_TRINITY_DN13458_c0_g1_i1	-	Un	1	1190	+	-	NOVEL	-	2	5.85	0	0	0	0	0	0	0	0	0	0	0	0	0	0	0	0	0	0	0.5	0	0	0	0	N	1	1	-6.22	N	1	1	0	N	1	1	5.96	N	1
649	TBIU000649	TBIGR001_TRINITY_DN1345_c0_g1_i1	OCLN	Un	1	437	+	-	KNOWN	Occludin [Source:SWISS;ACC:Q28793]	13	1.57	1.18	0.37	0	0.79	2.1	0.27	1.69	0	0	0.15	0	0.22	0	0.14	0	0	0	0	7.89	0	0.23	1.41	0	N	1	1	-0.128	N	0.173019	1	-10.3	N	0.103886	1	4.84	N	0.716905
650	TBIU000650	TBIGR001_TRINITY_DN13466_c0_g1_i1	Syt14	Un	1	418	+	-	KNOWN	Synaptotagmin-14 [Source:SWISS;ACC:Q7TN84]	0	0	0	0	0	0	0	0	0	0	0	0	0	0	0	0	0	0	0	0	0	0	0	0	0	N	1	1	-6.22	N	1	1	0	N	1	1	0	N	1
651	TBIU000651	TBIGR001_TRINITY_DN13474_c0_g1_i1	-	Un	1	404	+	-	NOVEL	-	1	0	54.01	0	0	0	0	0	0	0	0	0	0	0	0	0	0	0	0	0	0	0	0	0	0	N	0.601512	1	-7.34	N	1	1	0	N	1	1	0	N	1
652	TBIU000652	TBIGR001_TRINITY_DN13477_c0_g1_i1	Hmgb1	Un	1	448	+	-	KNOWN	High mobility group protein B1 [Source:SWISS;ACC:P63159]	24	125.96	113.24	15.27	243.22	15.71	18.78	49.36	4.32	43.43	23.22	281.17	53.59	124.92	32.66	38.67	73.31	13.84	5.03	135.34	60.16	190.85	37.34	160.91	67.86	N	0.964657	1	0.0428	N	0.971089	1	-0.0395	N	0.577387	1	-0.515	N	0.624384
653	TBIU000653	TBIGR001_TRINITY_DN13477_c0_g2_i1	Hmgb1	Un	1	307	+	-	KNOWN	High mobility group protein B1 [Source:SWISS;ACC:P63159]	24	706.29	561.9	852.97	493.6	593.64	590.41	196.56	224.72	153.85	476.51	114.97	162.59	286.52	525.18	77.5	86.43	226.6	231.5	203.19	235.19	118.01	309.55	191.38	354.62	N	0.401801	1	-0.439	N	0.802979	1	-0.169	N	0.165175	1	-1.07	N	0.388079
654	TBIU000654	TBIGR001_TRINITY_DN13478_c0_g1_i1	RGS5	Un	1	665	+	-	KNOWN	Regulator of G-protein signaling 5 [Source:SWISS;ACC:O15539]	0	0	0	0	0	0	0	0	0	0	0	0	0	0	0	0	0	0	0	0	0	0	0	0	0	N	-	-	-	N	-	-	-	N	-	-	-	N	-
655	TBIU000655	TBIGR001_TRINITY_DN13478_c1_g1_i1	LOC104935956	Un	1	386	+	-	KNOWN	regulator of G-protein signaling 21-like [Source:NCBI_NR;ACC:XP_010750177.1]	1	20.55	0	0	0	0	0	0	0	0	0	0	0	0	0	0	0	0	0	0	0	0	0	0	0	N	1	1	-6.22	N	1	1	0	N	1	1	0	N	1
656	TBIU000656	TBIGR001_TRINITY_DN13483_c0_g1_i1	LOC103371180	Un	1	1019	+	-	KNOWN	chromosome unknown open reading frame, human C19orf26 [Source:NCBI_NR;ACC:XP_008298642.1]	6	0.52	3.54	1.48	2.68	1.18	1.05	0	0	0	0	0	0	0	0	0	0	0	0	0	0	0	0	0	0	N	0.848802	1	-0.257	N	1	1	0	N	1	1	0	N	1
657	TBIU000657	TBIGR001_TRINITY_DN13488_c0_g1_i1	-	Un	1	396	+	-	NOVEL	-	8	0	0	0	0	0	0	0	0	0	0	1.33	0	0	0.71	0	0.95	0	0	0.87	0	1.64	8.89	5.53	2.77	N	1	1	0	N	1	1	6.65	N	1	1	0.109	N	0.0616513
658	TBIU000658	TBIGR001_TRINITY_DN13499_c0_g1_i1	-	Un	1	319	+	-	NOVEL	-	1	0	0	0	0	0	0	0	0	0	0	0	0	0.8	0	0	0	0	0	0	0	0	0	0	0	N	1	1	0	N	1	1	0	N	1	1	0	N	1
659	TBIU000659	TBIGR001_TRINITY_DN13507_c0_g1_i1	MAGI2	Un	1	209	+	-	KNOWN	Membrane-associated guanylate kinase, WW and PDZ domain-containing protein 2 [Source:SWISS;ACC:Q86UL8]	6	2.42	0.66	0	2.67	1.86	0.77	0	0	0	0	0	0	0	0	0	0	0	0	0	0.55	0	0	0	0	N	0.81841	1	0.682	N	1	1	0	N	1	1	6.96	N	1
660	TBIU000660	TBIGR001_TRINITY_DN13507_c1_g1_i1	MAGI2	Un	1	285	+	-	KNOWN	Membrane-associated guanylate kinase, WW and PDZ domain-containing protein 2 [Source:SWISS;ACC:Q86UL8]	0	0	0	0	0	0	0	0	0	0	0	0	0	0	0	0	0	0	0	0	0	0	0	0	0	N	-	-	-	N	-	-	-	N	-	-	-	N	-
661	TBIU000661	TBIGR001_TRINITY_DN13519_c0_g2_i1	-	Un	1	217	+	-	NOVEL	-	0	0	0	0	0	0	0	0	0	0	0	0	0	0	0	0	0	0	0	0	0	0	0	0	0	N	-	-	-	N	-	-	-	N	-	-	-	N	-
662	TBIU000662	TBIGR001_TRINITY_DN13522_c0_g1_i1	PLG	Un	1	220	+	-	KNOWN	Plasminogen [Source:SWISS;ACC:O18783]	2	0	4.22	0	0	0	0	0	0	0	0	0	0	0	0	0	0	0	0	0	0	0	0.63	0	0	N	1	1	-6.34	N	1	1	0	N	1	1	0	N	1
663	TBIU000663	TBIGR001_TRINITY_DN13546_c0_g1_i1	-	Un	1	368	+	-	NOVEL	-	9	0.28	0.94	0.78	0.41	0.42	0	0	0	0	0	0	0	0	0	0	0	0	0	0	0	0.33	0.24	0.21	0.19	N	0.38623	1	-1.4	N	1	1	0	N	1	1	6.98	N	0.525777
664	TBIU000664	TBIGR001_TRINITY_DN13553_c0_g1_i1	-	Un	1	500	+	-	NOVEL	-	1	0	0	0	0	0	0	0	0	0	0	0	0	0	0	0	0	0	0	0	1.74	0	0	0	0	N	1	1	7.07	N	1	1	0	N	1	1	6.96	N	1
665	TBIU000665	TBIGR001_TRINITY_DN13555_c0_g1_i1	-	Un	1	469	+	-	NOVEL	-	19	2.17	1.57	2.78	2.02	0.3	1.59	0.23	0	0.45	0.18	0.13	0	1.66	0.57	0	0	0	0.28	0.62	0.14	0.13	2.49	0.49	2.81	N	0.432374	1	-0.835	N	0.532334	1	-1.7	N	0.835514	1	1.07	N	0.358221
666	TBIU000666	TBIGR001_TRINITY_DN13563_c0_g1_i1	-	Un	1	373	+	-	NOVEL	-	0	0	0	0	0	0	0	0	0	0	0	0	0	0	0	0	0	0	0	0	0	0	0	0	0	N	1	1	-6.22	N	1	1	0	N	1	1	0	N	1
667	TBIU000667	TBIGR001_TRINITY_DN13567_c0_g1_i1	Ctnna2	Un	1	241	+	-	KNOWN	Catenin alpha-2 [Source:SWISS;ACC:B7ZC77]	4	1.55	0.25	0	0.65	0.67	0	0	0	0	0	0	0	0	0	0	0	0	0	0	0	0	0	0	0	N	0.717615	1	-0.562	N	1	1	0	N	1	1	0	N	1
668	TBIU000668	TBIGR001_TRINITY_DN13571_c0_g1_i1	-	Un	1	553	+	-	NOVEL	-	9	1.05	1.19	0.29	2.15	1.89	0.28	0	0	0	0	0	0	0.19	0	0	0	0.15	0	0	0	0	0.2	0	0	N	0.549647	1	0.68	N	1	1	6.02	N	1	1	0	N	1
669	TBIU000669	TBIGR001_TRINITY_DN13586_c1_g1_i1	-	Un	1	703	+	-	NOVEL	-	6	0.44	0.34	0.41	1.08	0.66	0	0	0	0	0	0	0	0	0	0	0	0	0	0	0	0	0.15	0	0	N	0.734371	1	0.417	N	1	1	0	N	1	1	0	N	1
670	TBIU000670	TBIGR001_TRINITY_DN13589_c0_g1_i1	-	Un	1	219	+	-	NOVEL	-	2	1.58	0.85	0	0	0	0	0	0	0	0	0	0	0	0	0	0	0	0	0	0	0	0	0	0	N	0.317677	1	-7.85	N	1	1	0	N	1	1	0	N	1
671	TBIU000671	TBIGR001_TRINITY_DN13597_c0_g1_i1	scn4aa	Un	1	750	+	-	KNOWN	Sodium channel protein type 4 subunit alpha A [Source:SWISS;ACC:Q2XVR5]	1	3.64	0	0	0	0	0	0	0	0	0	0	0	0	0	0	0	0	0	0	0	0	0	0	0	N	0.431452	1	-8.22	N	1	1	0	N	1	1	0	N	1
672	TBIU000672	TBIGR001_TRINITY_DN1360_c0_g1_i1	SSR3	Un	1	397	+	-	KNOWN	Translocon-associated protein subunit gamma [Source:SWISS;ACC:Q9UNL2]	24	206.41	220.74	189.95	184.47	129.39	176.87	43.64	94.34	69.59	42.67	37.67	34.11	203.84	139.08	17.81	42.1	58.47	71.22	48.02	68.88	76.2	185.94	142.44	104.43	N	0.42858	1	-0.415	N	0.579684	1	-0.392	N	0.959913	1	0.0368	N	0.919664
673	TBIU000673	TBIGR001_TRINITY_DN13619_c0_g1_i1	krt18	Un	1	245	+	-	KNOWN	Keratin, type I cytoskeletal 18 [Source:SWISS;ACC:O57611]	15	1.39	2.51	0.37	0.54	0.87	0.37	0.87	0	0	0.06	0	0	0	0.1	0.41	0.18	0	0.1	0	0.1	0	0	0.49	0.05	N	0.165415	1	-1.31	N	0.621792	1	-1.4	N	1	1	-0.0646	N	0.314957
674	TBIU000674	TBIGR001_TRINITY_DN13619_c1_g1_i1	LOC104935064	Un	1	334	+	-	KNOWN	keratin, type I cytoskeletal 18-like [Source:NCBI_NR;ACC:XP_010749154.1]	2	0	0	0	0	0	0	1.03	0	0	0	0	0	0	0	0	0	0	0	0	0	0	0	0.96	0	N	1	1	0	N	1	1	-7.37	N	1	1	0	N	1
675	TBIU000675	TBIGR001_TRINITY_DN13628_c0_g1_i1	-	Un	1	730	+	-	NOVEL	-	2	0	0	0	0	0	0	1.6	0	0	0	0	0	0	0	0	0	0	0	0	0	0	0	0	1.35	N	1	1	0	N	1	1	-7.37	N	1	1	0	N	1
676	TBIU000676	TBIGR001_TRINITY_DN13629_c0_g1_i1	Olfm2	Un	1	336	+	-	KNOWN	Noelin-2 [Source:SWISS;ACC:Q568Y7]	4	0.43	0.27	0	0.31	0	0	0	0	0	0	0	0	0	0	0	0	0	0	0	0	0	0	0.19	0	N	0.402943	1	-1.27	N	1	1	0	N	1	1	0	N	0.648252
677	TBIU000677	TBIGR001_TRINITY_DN13629_c0_g2_i1	Olfm2	Un	1	283	+	-	KNOWN	Noelin-2 [Source:SWISS;ACC:Q568Y7]	9	0.4	0.45	0	3.12	1.08	0.12	0	0	0	0	0	0	0.9	0	0.13	0	0	0	0.08	0	0	0	0	0.08	N	0.0726176	1	2.28	N	1	1	0	N	1	1	6.49	N	0.124834
678	TBIU000678	TBIGR001_TRINITY_DN1362_c0_g1_i1	-	Un	1	225	+	-	NOVEL	-	6	1.17	1.3	0	0	0.59	1.02	0	0	0	0	0	0	0	0	0	0	0	0	0	2.85	0	0	1.04	0	N	0.796364	1	-0.619	N	1	1	0	N	0.201887	1	9.66	N	0.48358
679	TBIU000679	TBIGR001_TRINITY_DN13634_c1_g1_i1	-	Un	1	489	+	-	NOVEL	-	1	0	0	0	0	0	0	0	0	0	0	0	0	0	1.07	0	0	0	0	0	0	0	0	0	0	N	1	1	0	N	1	1	0	N	1	1	0	N	1
680	TBIU000680	TBIGR001_TRINITY_DN13648_c0_g1_i1	hoxb1b	Un	1	231	+	-	KNOWN	Homeobox protein Hox-B1b [Source:SWISS;ACC:Q1KKW8]	7	0	0	0	0	0	63.73	0	0	0	0	0	0	8.92	0	0	0	0	0	1.97	0.96	0.94	0	6.37	1.06	N	1	1	7.07	N	1	1	0	N	0.346011	1	8.25	N	0.783772
681	TBIU000681	TBIGR001_TRINITY_DN13652_c0_g1_i1	-	Un	1	254	+	-	NOVEL	-	15	0.66	2.07	1.16	1.45	0.25	0.22	0	0	0.13	0	0	0	0.16	0	0.1	0.16	0	0.12	0.27	0	0.11	0.17	0	0.13	N	0.346412	1	-1.12	N	1	1	0.699	N	0.397438	1	7.92	N	1
682	TBIU000682	TBIGR001_TRINITY_DN13671_c0_g1_i1	Hyal4	Un	1	552	+	-	KNOWN	Hyaluronidase-4 [Source:SWISS;ACC:Q05A56]	1	0	0	0	0	0	0	0	0	0	0	0	0	2.78	0	0	0	0	0	0	0	0	0	0	0	N	1	1	0	N	1	1	0	N	1	1	0	N	0.593123
683	TBIU000683	TBIGR001_TRINITY_DN13690_c0_g1_i1	-	Un	1	642	+	-	NOVEL	-	13	0	6.84	0	0	0	0	1.49	0	1.38	1.79	3.41	0.99	0	0	0	0.6	0.53	0.5	2.7	0	0	1.37	0.65	1.11	N	1	1	-6.34	N	0.724324	1	-1.15	N	0.361257	1	-1.78	N	0.194824
684	TBIU000684	TBIGR001_TRINITY_DN13696_c0_g1_i1	Ap1b1	Un	1	217	+	-	KNOWN	AP-1 complex subunit beta-1 [Source:SWISS;ACC:O35643]	5	2.97	1.53	2.26	2.23	2.42	0	0	0	0	0	0	0	0	0	0	0	0	0	0	0	0	0	0	0	N	0.725701	1	-0.743	N	1	1	0	N	1	1	0	N	1
685	TBIU000685	TBIGR001_TRINITY_DN1369_c0_g1_i1	krt18	Un	1	266	+	-	KNOWN	Keratin, type I cytoskeletal 18 [Source:SWISS;ACC:Q5K2N9]	0	0	0	0	0	0	0	0	0	0	0	0	0	0	0	0	0	0	0	0	0	0	0	0	0	N	-	-	-	N	-	-	-	N	-	-	-	N	-
686	TBIU000686	TBIGR001_TRINITY_DN13718_c0_g1_i1	-	Un	1	645	+	-	NOVEL	-	1	36.35	0	0	0	0	0	0	0	0	0	0	0	0	0	0	0	0	0	0	0	0	0	0	0	N	1	1	-6.22	N	1	1	0	N	1	1	0	N	1
687	TBIU000687	TBIGR001_TRINITY_DN13726_c0_g1_i1	-	Un	1	528	+	-	NOVEL	-	18	0	0	0	0	0	0	3.51	21.69	6.81	7.21	14.23	24.94	16.79	24.16	16.83	6.31	17.31	10.24	2.75	27.17	24.47	8.86	12.93	6.35	N	1	1	0	N	0.748102	1	-0.465	N	0.33363	1	-1.32	Y	0.0237731
688	TBIU000688	TBIGR001_TRINITY_DN13745_c0_g1_i1	Sgk494	Un	1	1055	+	-	KNOWN	Uncharacterized serine/threonine-protein kinase SgK494 [Source:SWISS;ACC:Q5SYL1]	4	0	0.48	0	0	0	0	0	0	0.71	0	0	0	0	0	0	0	0	0.17	0	0.93	0	0	0	0	N	1	1	-6.34	N	0.819257	1	-2.7	N	0.53148	1	7.96	N	1
689	TBIU000689	TBIGR001_TRINITY_DN13745_c0_g2_i1	Sgk494	Un	1	849	+	-	KNOWN	Uncharacterized serine/threonine-protein kinase SgK494 [Source:SWISS;ACC:Q5SYL1]	8	0.66	0.74	0	0.32	0.33	0.29	0	0	0	0	0	0	0.59	0	0	0	0	0.49	0	0	0	0.82	0	0	N	0.780162	1	-0.618	N	0.722778	1	7.65	N	1	1	0	N	0.831997
690	TBIU000690	TBIGR001_TRINITY_DN13750_c0_g1_i1	SLC24A4	Un	1	208	+	-	KNOWN	Sodium/potassium/calcium exchanger 4 [Source:SWISS;ACC:Q8NFF2]	3	2.9	0	0	0	0	6.11	0	0	0	0	0	0	0	0	0	0	0	0	0	0	0.41	0	0	0	N	1	1	1.42	N	1	1	0	N	1	1	5.98	N	1
691	TBIU000691	TBIGR001_TRINITY_DN13760_c0_g1_i1	-	Un	1	241	+	-	NOVEL	-	3	2.17	0.6	0	0	0	1.4	0	0	0	0	0	0	0	0	0	0	0	0	0	0	0	0	0	0	N	0.785316	1	-0.924	N	1	1	0	N	1	1	0	N	1
692	TBIU000692	TBIGR001_TRINITY_DN13768_c0_g1_i1	RPL28	Un	1	899	+	-	KNOWN	60S ribosomal protein L28 [Source:SWISS;ACC:Q3T0L7]	2	7.45	0	0	0	0	0	0	0	0	0	0	0	0	0	0	0	0	0	0	0	0	1.84	0	0	N	0.604693	1	-7.22	N	1	1	0	N	1	1	0	N	0.478845
693	TBIU000693	TBIGR001_TRINITY_DN13770_c0_g1_i1	-	Un	1	210	+	-	NOVEL	-	0	0	0	0	0	0	0	0	0	0	0	0	0	0	0	0	0	0	0	0	0	0	0	0	0	N	-	-	-	N	-	-	-	N	-	-	-	N	-
694	TBIU000694	TBIGR001_TRINITY_DN13773_c0_g1_i1	-	Un	1	219	+	-	NOVEL	-	9	18.64	8.01	5.42	6.21	3.22	4.43	0	0	0	0	0.2	0	0	0	0.36	0	0	0	0	0	0	0	0.55	0	N	0.158469	1	-1.29	N	1	1	0	N	1	1	-7.33	N	0.538794
695	TBIU000695	TBIGR001_TRINITY_DN13787_c0_g1_i1	spata18	Un	1	208	+	-	KNOWN	Mitochondria-eating protein [Source:SWISS;ACC:Q503Q1]	3	1.44	1.49	0	0	0	1.68	0	0	0	0	0	0	0	0	0	0	0	0	0	0	0	0	0	0	N	1	1	-0.639	N	1	1	0	N	1	1	0	N	1
696	TBIU000696	TBIGR001_TRINITY_DN13788_c0_g1_i1	TBX5	Un	1	362	+	-	KNOWN	T-box transcription factor TBX5 [Source:SWISS;ACC:Q99593]	7	1.5	1.63	0	1.11	2.33	0.94	0	0	0	0	0	0	0.38	0	0	0	0	0	0	0	0	0.41	0	0	N	1	1	0.392	N	1	1	0	N	1	1	0	N	1
697	TBIU000697	TBIGR001_TRINITY_DN13796_c0_g1_i1	Abhd5	Un	1	453	+	-	KNOWN	1-acylglycerol-3-phosphate O-acyltransferase ABHD5 [Source:SWISS;ACC:Q9DBL9]	12	1.7	0	0	0	0	0	1.17	0	0.37	0	0.33	0.81	15.14	1.09	1.13	0	0	0	0	1.17	0.37	0	0.48	0.42	N	1	1	-6.22	N	0.443599	1	-8.95	N	0.848635	1	-0.856	Y	0.00612498
698	TBIU000698	TBIGR001_TRINITY_DN13799_c0_g1_i1	Cacna1a	Un	1	1375	+	-	KNOWN	Voltage-dependent P/Q-type calcium channel subunit alpha-1A [Source:SWISS;ACC:P54282]	3	6.14	0	0	2.31	0	0	0	0	0	0	0	0	0	0	0.83	0	0	0	0	0	0	0	0	0	N	0.749516	1	-1.58	N	1	1	0	N	1	1	0	N	0.222687
699	TBIU000699	TBIGR001_TRINITY_DN1379_c0_g1_i1	-	Un	1	329	+	-	NOVEL	-	0	0	0	0	0	0	0	0	0	0	0	0	0	0	0	0	0	0	0	0	0	0	0	0	0	N	-	-	-	N	-	-	-	N	-	-	-	N	-
700	TBIU000700	TBIGR001_TRINITY_DN13808_c0_g1_i1	LOC103397492	Un	1	204	+	-	KNOWN	uncharacterized LOC103397492 [Source:NCBI_NR;ACC:XP_008333982.1]	7	1.83	0	0.37	0.77	0.79	0	0	0	0	0	0	0	0.45	0	0	0.43	0	0	0	0	0	0	0.4	0	N	0.713325	1	-0.633	N	0.740897	1	7.65	N	1	1	0	N	1
701	TBIU000701	TBIGR001_TRINITY_DN13836_c0_g1_i1	LOC103137167	Un	1	451	+	-	KNOWN	uncharacterized LOC103137167 [Source:NCBI_NR;ACC:XP_007550842.1]	12	1.87	0.43	2.51	1.64	2.23	2.25	0	0	0	0	0	0	0.34	0.13	0.06	0	0.19	0	0	0.06	0	0.09	0	0	N	0.814224	1	0.226	N	0.722608	1	7.61	N	1	1	5.96	N	0.143704
702	TBIU000702	TBIGR001_TRINITY_DN13837_c0_g1_i1	-	Un	1	281	+	-	NOVEL	-	2	8.3	0	0	0	0	0	0	0	0	0	0	0	0	0	0.33	0	0	0	0	0	0	0	0	0	N	0.604664	1	-7.22	N	1	1	0	N	1	1	0	N	0.661171
703	TBIU000703	TBIGR001_TRINITY_DN13838_c0_g1_i1	-	Un	1	217	+	-	NOVEL	-	1	0	0	0	0	0	0	0	0	0	0	0	0	0	0	0	1.12	0	0	0	0	0	0	0	0	N	1	1	0	N	1	1	6.65	N	1	1	0	N	1
704	TBIU000704	TBIGR001_TRINITY_DN13847_c0_g1_i1	OLFM1	Un	1	486	+	-	KNOWN	Noelin [Source:SWISS;ACC:Q9IAK4]	18	0.99	0.65	0.59	1.24	1.37	0.77	0.1	0	0	0.08	0.06	0	4.88	0	0.21	0.31	0.06	0	0.34	0.24	1.06	0	0.07	0.51	N	0.553828	1	0.506	N	0.549954	1	2.19	N	0.112779	1	3.04	N	0.109989
705	TBIU000705	TBIGR001_TRINITY_DN13851_c0_g1_i1	-	Un	1	275	+	-	NOVEL	-	2	0.44	1.95	0	0	0	0	0	0	0	0	0	0	0	0	0	0	0	0	0	0	0	0	0	0	N	0.236881	1	-8.64	N	1	1	0	N	1	1	0	N	1
706	TBIU000706	TBIGR001_TRINITY_DN13856_c0_g1_i1	-	Un	1	437	+	-	NOVEL	-	0	0	0	0	0	0	0	0	0	0	0	0	0	0	0	0	0	0	0	0	0	0	0	0	0	N	-	-	-	N	-	-	-	N	-	-	-	N	-
707	TBIU000707	TBIGR001_TRINITY_DN13856_c0_g2_i1	-	Un	1	251	+	-	NOVEL	-	0	0	0	0	0	0	0	0	0	0	0	0	0	0	0	0	0	0	0	0	0	0	0	0	0	N	-	-	-	N	-	-	-	N	-	-	-	N	-
708	TBIU000708	TBIGR001_TRINITY_DN1387_c0_g1_i1	LOC101475312	Un	1	223	+	-	KNOWN	uncharacterized LOC101475312 [Source:NCBI_NR;ACC:XP_004568208.1]	0	0	0	0	0	0	0	0	0	0	0	0	0	0	0	0	0	0	0	0	0	0	0	0	0	N	-	-	-	N	-	-	-	N	-	-	-	N	-
709	TBIU000709	TBIGR001_TRINITY_DN1387_c1_g1_i1	LOC102083051	Un	1	288	+	-	KNOWN	FERM domain-containing protein 4B-like [Source:NCBI_NR;ACC:XP_005462515.1]	2	0	0	0	0	0	0	0	0	0	0	0	0	1.47	0	0	0	0	0	0	0	0	0	1.77	0	N	1	1	0	N	1	1	0	N	1	1	0	N	1
710	TBIU000710	TBIGR001_TRINITY_DN13881_c0_g1_i1	snrpf	Un	1	495	+	-	KNOWN	Small nuclear ribonucleoprotein F [Source:SWISS;ACC:P62321]	24	373.7	705.4	679.28	625.42	554.72	719.92	55.61	59.9	67.92	62.48	33.42	34.26	241.04	285.66	36.21	25.83	59.25	75.29	74.55	40.9	75.78	135.68	100.68	127.28	N	0.952834	1	0.0335	N	0.568807	1	-0.447	N	0.836303	1	-0.177	N	0.10363
711	TBIU000711	TBIGR001_TRINITY_DN13881_c1_g1_i1	-	Un	1	258	+	-	NOVEL	-	21	0.92	5.02	0	0	5.37	1.28	3.11	2.52	2.03	2.41	2.12	0	32.92	5.16	1.61	2.73	2.25	1.31	7.3	0.8	5.25	7.87	5.33	1.98	N	0.949647	1	0.142	N	0.804672	1	-0.298	N	0.478648	1	1.07	N	0.115522
712	TBIU000712	TBIGR001_TRINITY_DN13881_c1_g1_i2	-	Un	1	253	+	-	NOVEL	-	13	1.11	0	4.6	6.15	0	4.98	2.21	0	0.45	3.05	0	1.7	0	1.01	0	0	0	0	0	0.45	2.55	0	2.19	7.12	N	0.575475	1	0.808	Y	0.0403095	1	-11.7	N	0.440567	1	-1.42	N	0.152892
713	TBIU000713	TBIGR001_TRINITY_DN13884_c0_g1_i1	-	Un	1	586	+	-	NOVEL	-	23	0.51	1.74	0.97	2.32	1.04	0.8	0	0.55	0.85	0.09	0.43	0.99	0.95	1.07	0.75	0.87	0.47	0.53	0.6	0.5	0.55	0.88	0.85	0.52	N	0.755504	1	0.284	N	0.881042	1	0.248	N	0.604137	1	-0.693	N	0.218223
714	TBIU000714	TBIGR001_TRINITY_DN13884_c1_g1_i1	-	Un	1	301	+	-	NOVEL	-	14	0.73	2.46	1.04	3.23	3.9	2.9	0	0	0	0	0	0.49	0.27	0.21	0.5	0	0	0.84	0.23	0	0	0.29	0	0.22	N	0.253729	1	1.17	N	0.588719	1	7.95	N	0.653297	1	-1.97	N	0.348454
715	TBIU000715	TBIGR001_TRINITY_DN13885_c0_g1_i1	LOC104926686	Un	1	265	+	-	KNOWN	GTPase IMAP family member 5-like [Source:NCBI_NR;ACC:XP_010738899.1]	1	0	0	0	0	0	0	0	0	0	0	0	0	0	1.01	0	0	0	0	0	0	0	0	0	0	N	0.604636	1	-7.22	N	1	1	0	N	1	1	0	N	1
716	TBIU000716	TBIGR001_TRINITY_DN13886_c0_g1_i1	ZYX	Un	1	421	+	-	KNOWN	Zyxin [Source:SWISS;ACC:Q04584]	24	33.26	30.29	28.44	33.78	31.74	32.59	18.66	13.18	9.84	12.77	18.24	14	25.1	39.48	7.18	11.79	14.43	16.04	25.44	29.49	34.62	32.7	36.01	45.64	N	0.994529	1	0.00386	N	0.997596	1	0.00263	N	0.66615	1	0.307	N	0.880702
717	TBIU000717	TBIGR001_TRINITY_DN13892_c0_g1_i1	-	Un	1	686	+	-	NOVEL	-	10	2.13	4.25	3.36	3.25	0	7.01	0	0	0	0.49	0	0.56	0	0.38	0	0	0	0	0	1.65	0	0	1.02	0	N	1	1	0.199	N	1	1	0	N	1	1	-0.551	N	1
718	TBIU000718	TBIGR001_TRINITY_DN13897_c1_g1_i1	-	Un	1	272	+	-	NOVEL	-	1	1.82	0	0	0	0	0	0	0	0	0	0	0	0	0	0	0	0	0	0	0	0	0	0	0	N	1	1	-6.22	N	1	1	0	N	1	1	0	N	1
719	TBIU000719	TBIGR001_TRINITY_DN13899_c0_g1_i1	-	Un	1	601	+	-	NOVEL	-	21	1.57	1.61	1.09	2.05	1.98	1.5	0.11	0	0	0.26	0.06	0.06	0.27	0.41	0.11	0.17	0	0.33	0.15	0.4	0.36	0.55	0.69	0.28	N	0.723862	1	0.29	N	0.442236	1	2.32	N	0.807481	1	0.615	N	0.93046
720	TBIU000720	TBIGR001_TRINITY_DN13905_c0_g1_i1	TTN	Un	1	223	+	-	KNOWN	Titin [Source:SWISS;ACC:Q8WZ42]	0	0	0	0	0	0	0	0	0	0	0	0	0	0	0	0	0	0	0	0	0	0	0	0	0	N	-	-	-	N	-	-	-	N	-	-	-	N	-
721	TBIU000721	TBIGR001_TRINITY_DN13907_c0_g1_i1	-	Un	1	391	+	-	NOVEL	-	15	1.06	0.6	0	1.28	0.53	1.19	0	0.22	0	0	0	0	0.85	0.26	0.11	0.33	0.53	0	0	0	0.47	0.88	0.6	0.81	N	0.491433	1	0.807	N	0.523293	1	2.05	N	0.528295	1	7.98	N	0.817651
722	TBIU000722	TBIGR001_TRINITY_DN13913_c0_g1_i1	-	Un	1	204	+	-	NOVEL	-	15	1.09	0.81	0.52	0.53	0	0.96	1	2.38	0	0	0.56	0	2.72	0.62	0.17	0	0.86	0	0.46	1.69	0	0	3	0	N	0.775565	1	-0.73	N	0.458587	1	-2.06	N	0.600414	1	1.18	N	0.758647
723	TBIU000723	TBIGR001_TRINITY_DN13917_c0_g1_i1	S1pr3	Un	1	393	+	-	KNOWN	Sphingosine 1-phosphate receptor 3 [Source:SWISS;ACC:Q9Z0U9]	24	107.2	100.78	159.58	79.14	113.57	67.31	15.08	28.73	15.8	21.16	10.86	11.61	171.75	55.15	4.2	19	15.09	17.16	37.9	26.01	83.64	99.88	91.67	84.59	N	0.267463	1	-0.609	N	0.737424	1	-0.238	N	0.15703	1	1.12	N	0.803153
724	TBIU000724	TBIGR001_TRINITY_DN13918_c0_g1_i1	-	Un	1	225	+	-	NOVEL	-	1	0	0	0	0	34.5	0	0	0	0	0	0	0	0	0	0	0	0	0	0	0	0	0	0	0	N	1	1	7.13	N	1	1	0	N	1	1	0	N	1
725	TBIU000725	TBIGR001_TRINITY_DN13920_c0_g1_i1	-	Un	1	207	+	-	NOVEL	-	9	0.87	1.18	1	0.75	0.92	0.91	0.08	0	0	0	0	0	0.18	0	0.08	0	0	0	0	0	0	0	0	0	N	0.724444	1	-0.326	N	1	1	-7.37	N	1	1	0	N	0.116834
726	TBIU000726	TBIGR001_TRINITY_DN13921_c1_g1_i1	-	Un	1	371	+	-	NOVEL	-	9	0.81	1.15	0.29	0.89	0.31	0.27	0	0	0.31	0	0	0	0	0	0.12	0	0	0	0.16	0	0	0	0	0	N	0.561063	1	-0.693	N	0.711236	1	-8.34	N	1	1	6.49	N	0.661167
727	TBIU000727	TBIGR001_TRINITY_DN13925_c1_g1_i1	-	Un	1	510	+	-	NOVEL	-	3	0.54	1.79	0	0	1.66	0	0	0	0	0	0	0	0	0	0	0	0	0	0	0	0	0	0	0	N	1	1	-0.609	N	1	1	0	N	1	1	0	N	1
728	TBIU000728	TBIGR001_TRINITY_DN13931_c0_g1_i1	-	Un	1	1302	+	-	NOVEL	-	3	0	0	0	0	26.22	0	0	0	0	0	0	0	0.71	0	0	0	0	0	0	0	0	1.56	0	0	N	1	1	7.13	N	1	1	0	N	1	1	0	N	1
729	TBIU000729	TBIGR001_TRINITY_DN13933_c0_g1_i1	-	Un	1	271	+	-	NOVEL	-	4	0.18	0.41	0	0	0	0.47	0	0	0	0	0	0	0.17	0	0	0	0	0	0	0	0	0	0	0	N	1	1	-0.281	N	1	1	0	N	1	1	0	N	1
730	TBIU000730	TBIGR001_TRINITY_DN13934_c0_g1_i1	-	Un	1	292	+	-	NOVEL	-	1	0	0	0	0	0	0	0	0	0	0	0	0	0	0	0.48	0	0	0	0	0	0	0	0	0	N	1	1	0	N	1	1	0	N	1	1	0	N	0.661164
731	TBIU000731	TBIGR001_TRINITY_DN13934_c1_g1_i1	-	Un	1	449	+	-	NOVEL	-	1	0	0	0	0	0	0	0	0	0	0	0	0	0	0	0.77	0	0	0	0	0	0	0	0	0	N	1	1	0	N	1	1	0	N	1	1	0	N	0.66116
732	TBIU000732	TBIGR001_TRINITY_DN13935_c0_g1_i1	TTN	Un	1	474	+	-	KNOWN	Titin [Source:SWISS;ACC:Q8WZ42]	0	0	0	0	0	0	0	0	0	0	0	0	0	0	0	0	0	0	0	0	0	0	0	0	0	N	-	-	-	N	-	-	-	N	-	-	-	N	-
733	TBIU000733	TBIGR001_TRINITY_DN13941_c0_g1_i1	LOC103356393	Un	1	413	+	-	KNOWN	promotilin-like [Source:NCBI_NR;ACC:XP_008278729.1]	24	1.75	1.99	1.4	2.19	2.99	1.02	0.97	1.17	3.48	2.91	6.16	2.22	6.41	6.14	1.17	1.88	1.71	5.14	4.62	7.53	4.52	3.38	3.54	4.44	N	0.879361	1	0.175	N	0.797241	1	0.343	N	0.887901	1	-0.154	N	0.417352
734	TBIU000734	TBIGR001_TRINITY_DN13943_c0_g1_i1	aff2	Un	1	332	+	-	KNOWN	AF4/FMR2 family, member 2 [Source:NCBI_NR;ACC:XP_008298088.1]	0	0	0	0	0	0	0	0	0	0	0	0	0	0	0	0	0	0	0	0	0	0	0	0	0	N	-	-	-	N	-	-	-	N	-	-	-	N	-
735	TBIU000735	TBIGR001_TRINITY_DN13946_c0_g1_i1	-	Un	1	616	+	-	NOVEL	-	13	4.41	0.82	0.52	1.08	1.11	1.93	0	0	0	0.79	0	0	0.82	0.42	0	0	0	0	0	0	0.39	0.86	1.51	0.22	N	0.713842	1	-0.532	N	1	1	0	N	0.663719	1	-1.63	N	0.607664
736	TBIU000736	TBIGR001_TRINITY_DN13952_c0_g1_i1	-	Un	1	325	+	-	NOVEL	-	0	0	0	0	0	0	0	0	0	0	0	0	0	0	0	0	0	0	0	0	0	0	0	0	0	N	-	-	-	N	-	-	-	N	-	-	-	N	-
737	TBIU000737	TBIGR001_TRINITY_DN13953_c0_g1_i1	-	Un	1	220	+	-	NOVEL	-	11	1.88	0.39	1.91	1	0.26	2.3	0	0	0	0	0.11	0	0.17	0.13	0	0	0	0	0	0	0	0.17	0.15	0	N	0.815182	1	-0.318	N	1	1	0	N	1	1	-7.33	N	1
738	TBIU000738	TBIGR001_TRINITY_DN13956_c0_g1_i1	-	Un	1	529	+	-	NOVEL	-	14	0.59	1.09	0.24	0.59	0.63	0.2	0.03	0	0.02	0.03	0.04	0	0.05	0	0.02	0	0	0	0	0.02	0	0	0.02	0	N	0.578137	1	-0.501	N	0.595708	1	-8.36	N	0.551273	1	-2.41	N	0.525506
739	TBIU000739	TBIGR001_TRINITY_DN13957_c0_g1_i1	-	Un	1	321	+	-	NOVEL	-	20	6.88	4.37	5.06	1.75	4.97	2.78	1.78	0.91	0	0.23	0.33	0.44	1.94	2.4	0	0	0.57	0	1.43	1.68	0.69	2.53	1.54	2.76	N	0.318751	1	-0.871	N	0.37813	1	-2.28	N	0.520249	1	1.08	N	0.798376
740	TBIU000740	TBIGR001_TRINITY_DN13970_c0_g1_i1	TRIM21	Un	1	204	+	-	KNOWN	E3 ubiquitin-protein ligase TRIM21 [Source:SWISS;ACC:P19474]	7	1.61	0.59	0	1.57	0	0.69	0	0	0	0	0.46	0	0	0.5	0	0	0	0	0	0	0	0	0	0.28	N	1	1	-0.0229	N	1	1	0	N	0.658591	1	-8.33	N	1
741	TBIU000741	TBIGR001_TRINITY_DN13971_c0_g1_i1	-	Un	1	478	+	-	NOVEL	-	2	0	0	0	0	0	1.16	0	0	0	0	0	0	0	0	0	0	0	0	0	0	0	0	0.4	0	N	1	1	7.07	N	1	1	0	N	1	1	0	N	1
742	TBIU000742	TBIGR001_TRINITY_DN13972_c0_g1_i1	-	Un	1	239	+	-	NOVEL	-	7	1.38	0.43	0.52	0.91	0.37	0.51	0	0	0	0	0	0	0	0	0	0	0	0	0	0	0	0.27	0	0	N	0.724656	1	-0.471	N	1	1	0	N	1	1	0	N	0.631472
743	TBIU000743	TBIGR001_TRINITY_DN13975_c0_g1_i1	-	Un	1	241	+	-	NOVEL	-	4	0	0	0	0	0	0	0	1.26	0	0	0	1.05	0	0.79	0.57	0	0	0	0	0	0	0	0	0	N	1	1	0	N	1	1	-7.49	N	0.500853	1	-8.56	N	0.36247
744	TBIU000744	TBIGR001_TRINITY_DN1397_c0_g1_i1	Dnah1	Un	1	266	+	-	KNOWN	Dynein heavy chain 1, axonemal [Source:SWISS;ACC:Q63164]	1	0	0	0	0	0	0	0	0	0	0	0	0	0	0	0.76	0	0	0	0	0	0	0	0	0	N	1	1	-6.34	N	1	1	0	N	1	1	0	N	0.661156
745	TBIU000745	TBIGR001_TRINITY_DN13980_c0_g1_i1	zgc:153606	Un	1	220	+	-	KNOWN	Probable methyltransferase BTM2 homolog {ECO:0000255|HAMAP-Rule:MF_03044} [Source:SWISS;ACC:Q0P410]	0	0	0	0	0	0	0	0	0	0	0	0	0	0	0	0	0	0	0	0	0	0	0	0	0	N	-	-	-	N	-	-	-	N	-	-	-	N	-
746	TBIU000746	TBIGR001_TRINITY_DN13982_c0_g1_i1	Sema5b	Un	1	203	+	-	KNOWN	Semaphorin-5B [Source:SWISS;ACC:Q60519]	1	0	12.82	0	0	0	0	0	0	0	0	0	0	0	0	0	0	0	0	0	0	0	0	0	0	N	1	1	-6.34	N	1	1	0	N	1	1	0	N	1
747	TBIU000747	TBIGR001_TRINITY_DN13984_c0_g1_i1	-	Un	1	282	+	-	NOVEL	-	7	0.73	0.27	0	0.35	0.36	0.32	0	0	0.17	0	0	0	0.21	0	0	0	0	0	0	0	0	0	0	0	N	1	1	-0.00284	N	1	1	-7.34	N	1	1	0	N	1
748	TBIU000748	TBIGR001_TRINITY_DN13995_c0_g1_i1	-	Un	1	284	+	-	NOVEL	-	15	1.8	0.17	0	1.31	0.45	1.42	0	0	0	0.15	0	0.19	0.3	0.69	0	0	0	0	0.13	0.34	0.52	0.78	0.93	1.08	N	0.641951	1	0.628	N	1	1	0	N	0.738204	1	0.692	N	0.430364
749	TBIU000749	TBIGR001_TRINITY_DN13996_c0_g1_i1	-	Un	1	210	+	-	NOVEL	-	16	4.36	1.84	3.84	3.59	4.93	2.91	0	0	0.37	0.66	0	0	1.6	1.05	0	0	0.18	0	0	0.88	0.81	2.63	3.93	1.48	N	1	1	0.0783	N	1	1	-1.62	N	0.79914	1	0.681	N	0.288169
750	TBIU000750	TBIGR001_TRINITY_DN13999_c0_g1_i1	Eno2	Un	1	1167	+	-	KNOWN	Gamma-enolase [Source:SWISS;ACC:P07323]	8	1.18	0	1.42	1.23	0.76	0.91	0	0	0	0.16	0	0	0.16	0	0.1	0	0	0	0	0	0	0	0	0	N	1	1	0.0259	N	1	1	0	N	1	1	-7.71	N	0.365563
751	TBIU000751	TBIGR001_TRINITY_DN14001_c0_g1_i1	Rpa2	Un	1	203	+	-	KNOWN	Replication protein A 32 kDa subunit [Source:SWISS;ACC:Q63528]	18	1.73	0.39	3.42	2.02	0.52	0.91	0.32	1.65	0	1.27	1.27	0.94	0.26	0.4	0	0	0.21	0	0.45	0.41	0.19	0	0	0.86	N	0.605642	1	-0.81	N	0.40037	1	-3.34	N	0.101272	1	-2.49	N	1
752	TBIU000752	TBIGR001_TRINITY_DN14002_c0_g1_i1	AIM1	Un	1	240	+	-	KNOWN	Absent in melanoma 1 protein [Source:SWISS;ACC:Q9Y4K1]	7	0.79	0.44	0	0.58	0	0	0	0	0	0	0	0	0.28	0	0	0	0	0.66	0	0	0.2	0	0.26	0	N	0.684295	1	-1.2	N	0.722771	1	7.53	N	1	1	5.98	N	1
753	TBIU000753	TBIGR001_TRINITY_DN14002_c1_g1_i1	AIM1	Un	1	211	+	-	KNOWN	Absent in melanoma 1 protein [Source:SWISS;ACC:Q9Y4K1]	8	1.64	0.91	0	4.2	1.24	3.75	0	0	0	0	0	0	0	0	0	0	0	0	0	1.81	0.21	0.61	0	0	N	0.144327	1	1.8	N	1	1	0	N	0.221838	1	9.13	N	0.631469
754	TBIU000754	TBIGR001_TRINITY_DN14005_c0_g1_i1	-	Un	1	423	+	-	NOVEL	-	2	1.15	1.26	0	0	0	0	0	0	0	0	0	0	0	0	0	0	0	0	0	0	0	0	0	0	N	0.315092	1	-8.28	N	1	1	0	N	1	1	0	N	1
755	TBIU000755	TBIGR001_TRINITY_DN14011_c0_g1_i1	-	Un	1	205	+	-	NOVEL	-	12	0.38	1.93	2.12	3.58	0.85	1.27	0	0	0	0.17	0	0	0.36	0	0	0.17	0	0	0	0	0.5	0.19	0.16	0	N	0.884989	1	0.254	N	1	1	6.65	N	0.798104	1	0.953	N	1
756	TBIU000756	TBIGR001_TRINITY_DN14014_c0_g1_i1	-	Un	1	326	+	-	NOVEL	-	11	2.01	0.18	0.43	0	0.46	0	0	0	0.13	0.75	0.32	0.1	0.31	0	0	0	0	0	0.13	0	0	0	0.41	0	N	0.096684	1	-2.61	N	1	1	-7.34	N	0.111229	1	-3.58	N	1
757	TBIU000757	TBIGR001_TRINITY_DN14017_c0_g1_i1	LOC103376495	Un	1	429	+	-	KNOWN	uncharacterized LOC103376495 [Source:NCBI_NR;ACC:XP_008305101.1]	24	2.43	2.08	1.33	1.52	1.68	2.37	1.23	2.01	0.33	0.58	0.61	0.32	2.08	0.49	0.39	0.37	0.42	0.82	0.41	12.15	0.88	0.9	2.23	0.95	N	0.856854	1	-0.14	N	0.339108	1	-1.13	N	0.0700349	1	2.35	N	0.914889
758	TBIU000758	TBIGR001_TRINITY_DN14019_c0_g1_i1	-	Un	1	221	+	-	NOVEL	-	2	6.72	0	0	0	0	0	0	0	0	0	0	0	0	0	0	0	0	0	0.48	0	0	0	0	0	N	0.604608	1	-7.22	N	1	1	0	N	1	1	6.49	N	1
759	TBIU000759	TBIGR001_TRINITY_DN14026_c0_g1_i1	apoa1	Un	1	437	+	-	KNOWN	Apolipoprotein A-I [Source:SWISS;ACC:O42175]	24	1.17	0.62	0.5	7.72	0.4	0.61	14.22	1473.02	27.48	3.19	3.81	5.91	4.29	42.6	6.03	4.89	2.89	1.05	1.85	3.69	2.53	2.57	16.2	0.55	N	0.118086	1	1.82	Y	6.59e-06	0.0125861	-7.29	N	0.159669	1	-1.49	N	0.056385
760	TBIU000760	TBIGR001_TRINITY_DN14029_c0_g1_i1	-	Un	1	203	+	-	NOVEL	-	4	0.68	0.38	0	0	0	0.9	0	0	0	0	0	0	0	0	0.16	0	0	0	0	0	0	0	0	0	N	1	1	-0.204	N	1	1	0	N	1	1	0	N	0.661153
761	TBIU000761	TBIGR001_TRINITY_DN14031_c0_g1_i1	ass1	Un	1	203	+	-	KNOWN	Argininosuccinate synthase [Source:SWISS;ACC:Q66I24]	24	3.57	4.34	4.41	4.75	2.74	2.09	0.75	0.15	0.61	0.44	0.42	0.32	5.08	3.18	0.62	0.29	0.71	0.56	1.01	2.16	1.35	2.23	2.35	3.95	N	0.501701	1	-0.465	N	0.978705	1	-0.0794	N	0.274438	1	1.23	N	0.630191
762	TBIU000762	TBIGR001_TRINITY_DN14033_c0_g1_i1	Kalrn	Un	1	241	+	-	KNOWN	Kalirin [Source:SWISS;ACC:A2CG49]	16	1.22	0.7	0.46	1.49	1.22	1.67	0	0.71	0.19	0	0	0	0.44	0.09	0.07	0	0.17	0	0.09	0.08	0	0.34	0.29	0	N	0.361513	1	0.802	N	0.311209	1	-2.54	N	0.54737	1	7.25	N	0.865363
763	TBIU000763	TBIGR001_TRINITY_DN14033_c1_g1_i1	KALRN	Un	1	293	+	-	KNOWN	Kalirin [Source:SWISS;ACC:O60229]	16	0.86	1.4	0.34	0.9	0.92	1.84	0.16	0	0.11	0.38	0	0.08	0.13	0	0.08	0	0	0.1	0	0	0	0.13	0.45	0.51	N	0.739716	1	0.447	N	1	1	-1.71	N	0.237557	1	-9.67	N	0.459365
764	TBIU000764	TBIGR001_TRINITY_DN14036_c0_g1_i1	EFCAB10	Un	1	311	+	-	KNOWN	EF-hand calcium-binding domain-containing protein 10 [Source:SWISS;ACC:A6NFE3]	5	0	0.38	0	0.25	0	0.45	0	0	0	0	0	0	0.24	0	0	0	0	0	0	0	0	0	0.21	0	N	1	1	0.897	N	1	1	0	N	1	1	0	N	1
765	TBIU000765	TBIGR001_TRINITY_DN14036_c0_g2_i1	EFCAB10	Un	1	201	+	-	KNOWN	EF-hand calcium-binding domain-containing protein 10 [Source:SWISS;ACC:A6NFE3]	19	3.88	2.6	3.31	10.8	4.13	12.75	4.81	0.35	0	0	1.55	0.5	2.41	0.43	1.38	0	0.9	1.3	0.24	10.3	0	0	1.7	0.69	N	0.109702	1	1.43	N	0.551917	1	-1.29	N	0.508006	1	1.39	N	0.188481
766	TBIU000766	TBIGR001_TRINITY_DN14039_c0_g1_i1	SPRY4	Un	1	223	+	-	KNOWN	Protein sprouty homolog 4 [Source:SWISS;ACC:A2VDU1]	18	1.73	3.46	5.13	1.1	1.61	3.24	0.29	0.89	0.19	0.34	0.08	0.07	0.23	0	0.45	0	0.45	0.09	0	0.09	0	0	0	0.18	N	0.323635	1	-0.88	N	0.450805	1	-1.47	N	0.316273	1	-3.29	N	0.109388
767	TBIU000767	TBIGR001_TRINITY_DN14039_c1_g1_i1	SPRY4	Un	1	217	+	-	KNOWN	Protein sprouty homolog 4 [Source:SWISS;ACC:A2VDU1]	20	1.2	1.86	4.76	1.55	1.1	2.66	0.14	0	0	0.16	0	0.11	0.56	0.13	0.44	0	0.42	0.25	0.23	0.42	0.15	0.06	0.14	0.17	N	0.441178	1	-0.674	N	0.337262	1	2.32	N	0.605881	1	0.833	N	0.0605793
768	TBIU000768	TBIGR001_TRINITY_DN14040_c0_g1_i1	-	Un	1	213	+	-	NOVEL	-	8	1.31	0.3	0.18	1.15	0.98	0	0	0	0	0.39	0	0	1.09	0	0	0.65	0	0	0	0	0	0	0	0	N	1	1	0.137	N	0.384139	1	8.97	N	0.404753	1	-9.29	N	0.16822
769	TBIU000769	TBIGR001_TRINITY_DN14049_c0_g1_i1	-	Un	1	236	+	-	NOVEL	-	3	0	10.38	0	0	0	0	0	0	0	0	0	0.29	1.07	0	0	0	0	0	0	0	0	0	0	0	N	0.323042	1	-8.34	N	1	1	0	N	1	1	-7.56	N	0.59312
770	TBIU000770	TBIGR001_TRINITY_DN14055_c0_g1_i1	-	Un	1	236	+	-	NOVEL	-	11	0.82	0.37	0.46	0.24	0.74	0.22	0	0.41	0	0	0	0	0	0	0.1	0.15	0	0	0	0.24	0.11	0	0	0	N	0.679896	1	-0.564	N	1	1	-1.15	N	0.577953	1	7.55	N	0.661149
771	TBIU000771	TBIGR001_TRINITY_DN14056_c0_g1_i1	-	Un	1	1213	+	-	NOVEL	-	4	0	0.83	0	0	0	0	0	0	0	0	0	0	0	0.29	0	0	0	0	0.33	0	0	0	0.37	0	N	1	1	-6.34	N	1	1	0	N	1	1	6.49	N	1
772	TBIU000772	TBIGR001_TRINITY_DN14057_c0_g1_i1	rasl11b	Un	1	307	+	-	KNOWN	Ras-like protein family member 11B [Source:SWISS;ACC:Q6P0U3]	23	4.07	1.45	0.6	4.06	9	3.44	0.96	1.72	1.43	0.94	0	1.07	3.51	1.49	0.12	0.75	2.73	6.08	0.33	1.49	0.55	1.82	1.57	1.1	N	0.17414	1	1.35	N	0.482343	1	0.975	N	0.719344	1	-0.696	N	0.74937
773	TBIU000773	TBIGR001_TRINITY_DN14058_c0_g1_i1	Tiam1	Un	1	226	+	-	KNOWN	T-lymphoma invasion and metastasis-inducing protein 1 [Source:SWISS;ACC:Q60610]	10	0.66	1.41	0.53	1.1	0.71	0.39	0	0.13	0	0.1	0	0	0	0	0	0	0	0	0.09	0	0	0	0	0.08	N	0.735478	1	-0.319	N	1	1	-7.49	N	1	1	-0.54	N	1
774	TBIU000774	TBIGR001_TRINITY_DN14058_c1_g1_i1	tiam1	Un	1	325	+	-	KNOWN	T-cell lymphoma invasion and metastasis 1 [Source:NCBI_NR;ACC:XP_010734664.1]	1	0	0	0	0	0	0	0	0	0	0	0	0	0	0	0.54	0	0	0	0	0	0	0	0	0	N	1	1	0	N	1	1	0	N	1	1	0	N	0.661145
775	TBIU000775	TBIGR001_TRINITY_DN14064_c0_g1_i1	hrh1	Un	1	314	+	-	KNOWN	histamine receptor H1 [Source:NCBI_NR;ACC:XP_008288268.1]	2	30.02	0	0	0	0	0	0	0	0.63	0	0	0	0	0	0	0	0	0	0	0	0	0	0	0	N	1	1	-6.22	N	1	1	-7.34	N	1	1	0	N	1
776	TBIU000776	TBIGR001_TRINITY_DN14074_c0_g1_i1	MET	Un	1	214	+	-	KNOWN	Hepatocyte growth factor receptor [Source:SWISS;ACC:Q09YN5]	6	0.63	1.38	1.81	0.93	1.94	0	0	0	0	0	0	0	0	0	0.43	0	0	0	0	0	0	0	0	0	N	0.77998	1	-0.576	N	1	1	0	N	1	1	0	N	0.394132
777	TBIU000777	TBIGR001_TRINITY_DN14077_c0_g1_i1	CNKSR2	Un	1	380	+	-	KNOWN	Connector enhancer of kinase suppressor of ras 2 [Source:SWISS;ACC:Q8WXI2]	5	0.23	1.54	0	0.33	0	0	0	0	0	0	0	0.12	0.81	0	0	0	0	0	0	0	0	0	0	0	N	0.311734	1	-2.49	N	1	1	0	N	1	1	-7.56	N	0.436654
778	TBIU000778	TBIGR001_TRINITY_DN14078_c0_g1_i1	-	Un	1	1019	+	-	NOVEL	-	8	0.38	1.71	0.54	1.12	0.58	0.5	0	0	0	0	0	0	0	0	0	0	0	0	0	0	0	0.29	0.26	0	N	1	1	-0.337	N	1	1	0	N	1	1	0	N	0.534551
779	TBIU000779	TBIGR001_TRINITY_DN14080_c0_g1_i1	setd8a	Un	1	266	+	-	KNOWN	N-lysine methyltransferase SETD8-A [Source:SWISS;ACC:Q071E0]	24	29.26	32.63	34.35	38.68	32.77	29.6	5.02	3.96	4.49	8.1	4.62	1.97	13.74	15.82	2.66	4.23	5.17	5.73	9.02	5.37	7.56	12.69	10.38	14.24	N	0.962949	1	-0.0259	N	0.917723	1	0.0877	N	0.997484	1	0.00838	N	0.71173
780	TBIU000780	TBIGR001_TRINITY_DN14086_c0_g1_i1	-	Un	1	361	+	-	NOVEL	-	1	0	0	0	0	0	0	0	0	0	0	0	0	0	0	0	0	0	0	0	0	0	0.69	0	0	N	1	1	0	N	1	1	0	N	1	1	0	N	1
781	TBIU000781	TBIGR001_TRINITY_DN14091_c0_g1_i1	Tnk2	Un	1	208	+	-	KNOWN	Activated CDC42 kinase 1 [Source:SWISS;ACC:O54967]	10	0.53	0.6	0.25	0.52	1.06	0.48	0	0	0	0	0	0	1.19	0.13	0	0	0	0	0	0	0	0	0.6	0.14	N	0.701885	1	0.498	N	1	1	0	N	1	1	0	N	0.753008
782	TBIU000782	TBIGR001_TRINITY_DN14092_c0_g1_i1	pkd1	Un	1	368	+	-	KNOWN	polycystic kidney disease 1 (autosomal dominant) [Source:NCBI_NR;ACC:XP_008302575.1]	2	0	14.8	0	0	0	0	0	0	0	0	0	0	0	0	1.16	0	0	0	0	0	0	0	0	0	N	1	1	-6.34	N	1	1	0	N	1	1	0	N	0.222661
783	TBIU000783	TBIGR001_TRINITY_DN14107_c0_g1_i1	-	Un	1	207	+	-	NOVEL	-	6	0.95	0.68	1.83	1.56	0.53	0.48	0	0	0	0	0	0	0	0	0	0	0	0	0	0	0	0	0	0	N	0.627497	1	-0.559	N	1	1	0	N	1	1	0	N	1
784	TBIU000784	TBIGR001_TRINITY_DN14107_c1_g1_i1	-	Un	1	203	+	-	NOVEL	-	9	0.63	0.9	0.89	0.69	0.47	0.43	0	0	0	0	0	0	0.16	0	0	0	0	0	0	0	0	0.16	0.14	0	N	0.636212	1	-0.699	N	1	1	0	N	1	1	0	N	1
785	TBIU000785	TBIGR001_TRINITY_DN14111_c1_g1_i1	-	Un	1	246	+	-	NOVEL	-	5	0	0	0	0	0	0	0.92	0	0	0.75	0	0	0	0	0.42	0	2.06	0	0	0	0	0	0.84	0	N	1	1	0	N	1	1	0.929	N	1	1	-7.71	N	1
786	TBIU000786	TBIGR001_TRINITY_DN14114_c0_g1_i1	-	Un	1	204	+	-	NOVEL	-	7	1.94	2.12	1.86	0.95	2	2.47	0	0	0	0	0	0	0	0	0	0	0	0	0	0	0	0	1.03	0	N	1	1	-0.182	N	1	1	0	N	1	1	0	N	0.648269
787	TBIU000787	TBIGR001_TRINITY_DN14115_c0_g1_i1	-	Un	1	229	+	-	NOVEL	-	14	0.84	2.84	1.58	1.64	3.81	2.24	0	0	0	0.67	0	0.14	0.47	0.18	0	0.67	0	0	0	0.18	0	0.24	0	0.76	N	0.65225	1	0.469	N	0.602675	1	8.24	N	0.470893	1	-3.03	N	1
788	TBIU000788	TBIGR001_TRINITY_DN14116_c0_g1_i1	TNNT2	Un	1	219	+	-	KNOWN	Troponin T, cardiac muscle isoforms [Source:SWISS;ACC:P02642]	14	1.09	0	0	2.23	7.53	13.15	0	1.25	0.16	0	0	0.12	30.41	0.3	1.23	0.76	0	0.45	0	1.06	0	0.21	0	0	Y	0.00101831	0.124451	4.35	N	1	1	-0.159	N	0.568569	1	1.89	Y	0.000531211
789	TBIU000789	TBIGR001_TRINITY_DN14118_c0_g1_i1	GLS2	Un	1	227	+	-	KNOWN	Glutaminase liver isoform, mitochondrial [Source:SWISS;ACC:Q9UI32]	2	1.28	0	0	0.75	0	0	0	0	0	0	0	0	0	0	0	0	0	0	0	0	0	0	0	0	N	0.821596	1	-0.898	N	1	1	0	N	1	1	0	N	1
790	TBIU000790	TBIGR001_TRINITY_DN1412_c0_g1_i1	-	Un	1	294	+	-	NOVEL	-	0	0	0	0	0	0	0	0	0	0	0	0	0	0	0	0	0	0	0	0	0	0	0	0	0	N	-	-	-	N	-	-	-	N	-	-	-	N	-
791	TBIU000791	TBIGR001_TRINITY_DN14135_c0_g1_i1	-	Un	1	247	+	-	NOVEL	-	10	0	1.21	0	0	0	0.71	0.41	0	0	0.97	0	0.39	0	0	0	0	0	0	0.29	0.26	0.49	0.71	0.63	0	N	1	1	-0.698	N	1	1	-7.37	N	0.594241	1	-1.17	N	0.353672
792	TBIU000792	TBIGR001_TRINITY_DN14138_c0_g1_i1	-	Un	1	229	+	-	NOVEL	-	2	2.31	0	0	0	0	0	0	0	0	0	0	0	0	0	0	0	0	0	0	0	0	0.56	0	0	N	1	1	-6.22	N	1	1	0	N	1	1	0	N	1
793	TBIU000793	TBIGR001_TRINITY_DN14138_c1_g1_i1	-	Un	1	252	+	-	NOVEL	-	0	0	0	0	0	0	0	0	0	0	0	0	0	0	0	0	0	0	0	0	0	0	0	0	0	N	-	-	-	N	-	-	-	N	-	-	-	N	-
794	TBIU000794	TBIGR001_TRINITY_DN14141_c0_g1_i1	-	Un	1	249	+	-	NOVEL	-	5	1.81	0	0.87	2.67	0	0	0	0	0	0	0	0	0.35	0	0	0	0	0	0	0	0	0.37	0	0	N	1	1	-0.16	N	1	1	0	N	1	1	0	N	1
795	TBIU000795	TBIGR001_TRINITY_DN14143_c0_g1_i1	-	Un	1	205	+	-	NOVEL	-	23	6.21	8.29	8.39	5.15	6.69	5.85	0.39	0.27	0.09	0.41	1.02	1.33	0.32	0.73	0	0.5	0.72	0.87	0.97	1.82	1.95	1.52	1.91	2.23	N	0.523837	1	-0.462	N	0.332296	1	1.49	N	1	1	-0.0509	N	0.116498
796	TBIU000796	TBIGR001_TRINITY_DN14152_c0_g1_i1	-	Un	1	267	+	-	NOVEL	-	12	0.94	1.52	0.75	0.39	1	0.18	0	0	0	0	0	0	0.14	0	0	0	0	0	0.23	0	0.1	0.14	0.12	0.11	N	0.31097	1	-1.12	N	1	1	0	N	0.397445	1	7.92	N	1
797	TBIU000797	TBIGR001_TRINITY_DN14157_c0_g1_i1	SERBP1	Un	1	388	+	-	KNOWN	Plasminogen activator inhibitor 1 RNA-binding protein [Source:SWISS;ACC:Q8NC51]	13	0.29	0.85	0.4	0.63	0.65	0.98	0	0	0	0.14	0	0	1.76	0.22	0.09	0	0.11	0	0	0	0	0.15	0.26	0	N	0.646467	1	0.491	N	1	1	6.02	N	1	1	-7.71	N	0.114202
798	TBIU000798	TBIGR001_TRINITY_DN14158_c0_g1_i1	-	Un	1	207	+	-	NOVEL	-	1	3.17	0	0	0	0	0	0	0	0	0	0	0	0	0	0	0	0	0	0	0	0	0	0	0	N	0.60458	1	-7.22	N	1	1	0	N	1	1	0	N	1
799	TBIU000799	TBIGR001_TRINITY_DN14167_c1_g1_i1	YD286_MOUSE	Un	1	613	+	-	KNOWN	Glutaredoxin-like protein C5orf63 homolog [Source:SWISS;ACC:Q9CWB7]	24	19.12	25.08	17.57	20.75	13.55	31.56	23.24	30.16	44.09	25.42	53.09	27.3	58.97	84.2	13.79	24.79	42.26	47.04	43.4	41.42	50.25	29.07	33.86	41.85	N	0.972398	1	0.0328	N	0.976348	1	-0.0268	N	0.632242	1	-0.408	N	0.122286
800	TBIU000800	TBIGR001_TRINITY_DN14168_c0_g1_i1	-	Un	1	624	+	-	NOVEL	-	16	8.94	8.87	2.01	6.91	11.5	5.51	0	0	0	0.6	0.21	0.18	0.31	0	0	0	0	0	1.06	0.24	0.23	0.66	0.29	0.52	N	0.85062	1	0.189	N	1	1	0	N	1	1	0.0177	N	0.479799
801	TBIU000801	TBIGR001_TRINITY_DN14177_c0_g1_i1	-	Un	1	324	+	-	NOVEL	-	1	0	5.01	0	0	0	0	0	0	0	0	0	0	0	0	0	0	0	0	0	0	0	0	0	0	N	1	1	-6.34	N	1	1	0	N	1	1	0	N	1
802	TBIU000802	TBIGR001_TRINITY_DN14178_c0_g1_i1	cwc15-a	Un	1	498	+	-	KNOWN	Protein CWC15 homolog A [Source:SWISS;ACC:Q6NUB2]	24	114.15	138.1	148.09	115.59	127.94	147.94	25.24	23.1	27.15	35.13	16.82	11.51	75.05	47.14	8.94	17.32	19.62	32.69	25.37	19.28	18.98	63.34	32.68	33.22	N	0.819234	1	-0.122	N	0.745362	1	-0.237	N	0.457238	1	-0.606	N	0.56333
803	TBIU000803	TBIGR001_TRINITY_DN14180_c0_g1_i1	-	Un	1	207	+	-	NOVEL	-	9	6.07	7.52	5.87	7.01	5.31	8.46	0	0	0	0	0	0	0	0.19	0	0	0	0	0	0	0	0.79	0	0.82	N	1	1	0.0239	N	1	1	0	N	1	1	0	N	0.318374
804	TBIU000804	TBIGR001_TRINITY_DN14183_c0_g1_i1	-	Un	1	574	+	-	NOVEL	-	14	2.85	2.22	0.5	2.34	0.53	1.68	0	0	0	0	0	0.11	0.34	0	0	0	0.93	0	0.14	0.13	0.24	0.53	0	0.14	N	0.727881	1	-0.352	N	0.413124	1	8.83	N	0.707973	1	1.24	N	1
805	TBIU000805	TBIGR001_TRINITY_DN14187_c0_g1_i1	-	Un	1	607	+	-	NOVEL	-	0	0	0	0	0	0	0	0	0	0	0	0	0	0	0	0	0	0	0	0	0	0	0	0	0	N	-	-	-	N	-	-	-	N	-	-	-	N	-
806	TBIU000806	TBIGR001_TRINITY_DN14189_c1_g1_i1	-	Un	1	250	+	-	NOVEL	-	23	1	0.56	0.7	0.73	2.63	0.67	1.32	0.54	0.53	0.63	0.15	1.18	0	1.98	0.27	0.41	0.34	0.66	0.36	1.16	2.59	0.9	2.92	3.66	N	0.546903	1	0.725	N	0.671007	1	-0.839	N	0.955736	1	0.125	N	0.586262
807	TBIU000807	TBIGR001_TRINITY_DN14194_c0_g1_i1	-	Un	1	527	+	-	NOVEL	-	15	0	0	0	0	0	0	2.89	0	2.47	0	0.84	5.19	7.5	15.78	2.31	1.2	3.46	0	4.97	16.35	8.61	8.56	28.96	25.24	N	1	1	0	N	0.74894	1	-0.772	N	0.738978	1	0.669	N	0.970498
808	TBIU000808	TBIGR001_TRINITY_DN14195_c0_g1_i2	-	Un	1	483	+	-	NOVEL	-	24	0.4	3.08	1.12	1.74	1.2	0.52	14.21	12.8	36.96	15.89	40.81	27.25	19.95	29.02	4.86	20.14	18.8	19.46	20.58	25.68	11.72	16.16	9.2	15.28	N	0.729564	1	-0.508	N	0.659672	1	-0.419	N	0.146751	1	-1.36	N	0.251218
809	TBIU000809	TBIGR001_TRINITY_DN14203_c0_g1_i1	-	Un	1	201	+	-	NOVEL	-	7	0	0	0	0	0	45.6	0	0	0	0	0	0	2.81	4.04	0.98	0	0	0	0	0	0	2.09	7.25	1.74	N	1	1	7.07	N	1	1	0	N	1	1	0	N	0.658525
810	TBIU000810	TBIGR001_TRINITY_DN14216_c0_g1_i1	MRPS25	Un	1	323	+	-	KNOWN	28S ribosomal protein S25, mitochondrial [Source:SWISS;ACC:P82669]	24	21.72	36.79	40.82	29	27.69	29.19	11.79	14.57	19.06	11.3	27.84	20.01	53.01	35.27	5.06	18.25	16.52	18.71	21.17	21.99	28.98	30.72	21.87	23.17	N	0.606394	1	-0.305	N	0.883814	1	0.115	N	0.590615	1	-0.442	N	0.384534
811	TBIU000811	TBIGR001_TRINITY_DN14221_c0_g1_i1	LOC104926031	Un	1	201	+	-	KNOWN	RING finger protein 186-like [Source:NCBI_NR;ACC:XP_010738108.1]	15	3.72	0.68	0	1.83	0	2.38	0	0	0.55	0	0.24	0	4.26	1.34	0	0.68	0.86	0.55	0	0	1.3	1.13	2.69	3.56	N	1	1	-0.0803	N	0.570155	1	1.38	N	0.659882	1	1.66	N	0.888141
812	TBIU000812	TBIGR001_TRINITY_DN14231_c0_g1_i1	psmb4	Un	1	456	+	-	KNOWN	Proteasome subunit beta type-4 [Source:SWISS;ACC:P28024]	24	292.09	426.29	478.27	422.19	400.13	435.04	141.6	134.38	170.35	135	167.5	138.36	488.22	463.57	87.79	102.82	176.2	188.66	165.86	191.75	199.34	193.66	174.3	251.49	N	0.964608	1	-0.0234	N	0.916652	1	-0.0709	N	0.587978	1	-0.375	N	0.0605431
813	TBIU000813	TBIGR001_TRINITY_DN14234_c0_g2_i1	-	Un	1	209	+	-	NOVEL	-	20	2.72	0	4.1	0	0	0	2.22	4.51	0.35	1.77	1.9	0.77	7.41	1.04	0.27	3.07	1.15	0.72	1.19	19.61	7.63	0.5	10.9	5.15	N	0.204272	1	-8.54	N	0.782338	1	-0.458	N	0.233493	1	1.75	N	0.711635
814	TBIU000814	TBIGR001_TRINITY_DN14235_c0_g1_i1	-	Un	1	326	+	-	NOVEL	-	1	0	0	0	0	0	0	0	0	0	0	0	0	0	0	0	0	0	0	0	0	0	3.87	0	0	N	1	1	0	N	1	1	0	N	1	1	0	N	0.631467
815	TBIU000815	TBIGR001_TRINITY_DN14245_c0_g1_i1	-	Un	1	272	+	-	NOVEL	-	3	0.7	0.39	0	0	0	0	0	0	0	0	0	0	0	0	0.33	0	0	0	0	0	0	0	0	0	N	0.317683	1	-7.85	N	1	1	0	N	1	1	0	N	0.394126
816	TBIU000816	TBIGR001_TRINITY_DN1424_c0_g1_i1	-	Un	1	417	+	-	NOVEL	-	1	0	0	0	0	0	0	0	0	0	0	0	0	0	0	0	0	0	0	0.97	0	0	0	0	0	N	1	1	0	N	1	1	0	N	1	1	6.49	N	1
817	TBIU000817	TBIGR001_TRINITY_DN14255_c0_g1_i1	fzd2	Un	1	457	+	-	KNOWN	Frizzled-2 [Source:SWISS;ACC:Q9PUU6]	17	1.55	1.06	0.58	1.21	1.08	0.56	0	0	0.38	0	0	0.14	0.45	0	0.07	0	0.09	0.59	0.09	0.25	0	0.12	0.39	0.09	N	0.762476	1	-0.25	N	1	1	0.314	N	1	1	0.236	N	0.849598
818	TBIU000818	TBIGR001_TRINITY_DN14258_c0_g1_i1	Tyrp1	Un	1	316	+	-	KNOWN	5,6-dihydroxyindole-2-carboxylic acid oxidase [Source:SWISS;ACC:P07147]	0	0	0	0	0	0	0	0	0	0	0	0	0	0	0	0	0	0	0	0	0	0	0	0	0	N	-	-	-	N	-	-	-	N	-	-	-	N	-
819	TBIU000819	TBIGR001_TRINITY_DN14258_c1_g1_i1	tyrp1	Un	1	231	+	-	KNOWN	5,6-dihydroxyindole-2-carboxylic acid oxidase [Source:SWISS;ACC:P55028]	3	2.64	2.6	0	0	0	0	0	0	0	0	0	0	0	0	0	0	0	0	0	0.43	0	0	0	0	N	0.536011	1	-7.28	N	1	1	0	N	1	1	5.96	N	1
820	TBIU000820	TBIGR001_TRINITY_DN14259_c0_g1_i1	DNAH12	Un	1	266	+	-	KNOWN	Dynein heavy chain 12, axonemal [Source:SWISS;ACC:Q6ZR08]	2	3.78	0	0	0	0	0	0	0	0	0	0	0	0	0	0	0	0	0	0	0	0	0	0.5	0	N	0.604552	1	-7.22	N	1	1	0	N	1	1	0	N	1
821	TBIU000821	TBIGR001_TRINITY_DN14259_c0_g2_i1	DNAH12	Un	1	398	+	-	KNOWN	Dynein heavy chain 12, axonemal [Source:SWISS;ACC:Q6ZR08]	2	0	0	0	0	0	0	0	0	0	0	0	0	0	0.46	0.35	0	0	0	0	0	0	0	0	0	N	1	1	0	N	1	1	0	N	1	1	0	N	0.362455
822	TBIU000822	TBIGR001_TRINITY_DN14262_c0_g1_i1	-	Un	1	403	+	-	NOVEL	-	14	4.49	22.73	9.6	9.19	7.1	11.18	0.27	0	0	1.08	0.15	0	0	0	0.97	0	0.17	0.17	0	0	0.47	0	0.2	0	N	0.578973	1	-0.48	N	1	1	0.308	N	0.47488	1	-1.99	N	0.149905
823	TBIU000823	TBIGR001_TRINITY_DN14269_c0_g1_i1	-	Un	1	371	+	-	NOVEL	-	2	29.2	0	0	0	0	0	0	0	0	0	0	0	0	0	0	0	0	0	0	0	0	1.98	0	0	N	1	1	-6.22	N	1	1	0	N	1	1	0	N	0.631465
824	TBIU000824	TBIGR001_TRINITY_DN1426_c0_g1_i1	-	Un	1	212	+	-	NOVEL	-	4	0.95	1.05	0	0	0	0	0	0	0	0	0	0	0	0	0	0	0	0	0	0	0.23	0	0.29	0	N	0.315086	1	-8.28	N	1	1	0	N	1	1	5.98	N	1
825	TBIU000825	TBIGR001_TRINITY_DN14278_c0_g1_i1	Bai3	Un	1	245	+	-	KNOWN	Brain-specific angiogenesis inhibitor 3 [Source:SWISS;ACC:Q80ZF8]	2	24.1	0	0	0	0	0	0	0	0	0	0	0	2.06	0	0	0	0	0	0	0	0	0	0	0	N	0.604523	1	-7.22	N	1	1	0	N	1	1	0	N	0.422641
826	TBIU000826	TBIGR001_TRINITY_DN14280_c0_g1_i1	-	Un	1	338	+	-	NOVEL	-	12	0.99	0.84	1.04	42.18	3.71	0	0.26	0	0	0	0	0	0.86	0	1.87	0.21	0	0	0	0	0	0.89	3.09	3.46	Y	0.00948507	0.480631	3.86	N	1	1	-0.0252	N	1	1	0	N	0.771677
827	TBIU000827	TBIGR001_TRINITY_DN14280_c1_g1_i1	aldoca	Un	1	203	+	-	KNOWN	Fructose-bisphosphate aldolase C-A {ECO:0000312|ZFIN:ZDB-GENE-050706-128} [Source:SWISS;ACC:Q4KMC8]	9	0	6.52	0	87.61	16.94	6.96	0	0	0	0	0	0	0.56	0	0.32	0	0	0	0	0.45	0	0	1.12	2.91	Y	0.0235393	0.763661	3.74	N	1	1	0	N	1	1	5.96	N	0.707916
828	TBIU000828	TBIGR001_TRINITY_DN14284_c0_g1_i1	-	Un	1	248	+	-	NOVEL	-	9	0.73	1.63	2.58	1.07	0.55	0.48	0	0	0	0	0	0	0.54	0	0	0	0	0	0	0	0	0.29	0.25	0	N	0.261059	1	-1.35	N	1	1	0	N	1	1	0	N	1
829	TBIU000829	TBIGR001_TRINITY_DN14298_c0_g1_i1	-	Un	1	277	+	-	NOVEL	-	5	1.61	1.44	0	0	0.49	0	0	0	0	0	0	0	0.51	0.19	0	0	0	0	0	0	0	0	0	0	N	0.150405	1	-2.74	N	1	1	0	N	1	1	0	N	0.321536
830	TBIU000830	TBIGR001_TRINITY_DN14306_c0_g1_i1	-	Un	1	533	+	-	NOVEL	-	17	0.64	1.47	0.78	0.99	2.38	2.47	0	0	0	0.05	0.07	0.06	0	0.04	0.13	0.09	0	0	0.08	0.07	0.1	0	0.04	0.08	N	0.250503	1	0.955	N	0.740901	1	7.65	N	1	1	-0.197	N	0.313295
831	TBIU000831	TBIGR001_TRINITY_DN14312_c0_g1_i1	LOC101174556	Un	1	387	+	-	KNOWN	uncharacterized LOC101174556 [Source:NCBI_NR;ACC:XP_004084412.1]	8	0	36.39	0	0	0	0	0	0	0	0	0	0	0.73	0	0	0	1.88	0	2.51	4.8	0	3.18	2.3	0.65	N	0.601489	1	-7.34	N	0.72262	1	7.61	N	0.093429	1	9.74	N	0.21264
832	TBIU000832	TBIGR001_TRINITY_DN14320_c0_g1_i1	DKK3	Un	1	390	+	-	KNOWN	Dickkopf-related protein 3 [Source:SWISS;ACC:Q90839]	19	1.97	0	0.23	1.89	1.5	1.67	0	0.26	0	1.73	0	0.1	3.06	0.08	0.03	0.9	0.58	0.04	0.21	0.08	6.74	0.21	0.82	0	N	0.348779	1	1.11	N	0.211549	1	2.69	N	0.461222	1	1.39	N	0.339619
833	TBIU000833	TBIGR001_TRINITY_DN14323_c0_g1_i1	Ptprd	Un	1	1436	+	-	KNOWN	Receptor-type tyrosine-protein phosphatase delta [Source:SWISS;ACC:Q64487]	3	0	2.6	0	0	0	0	0.64	0	0.4	0	0	0	0	0	0	0	0	0	0	0	0	0	0	0	N	1	1	-6.34	N	0.59573	1	-8.36	N	1	1	0	N	1
834	TBIU000834	TBIGR001_TRINITY_DN14326_c0_g1_i1	-	Un	1	1437	+	-	NOVEL	-	7	1.05	2.24	0	1.57	0	0	0	0	0	0	0	0	0.43	0	0.25	0	0	0	0	0	0	0.46	0	0.37	N	0.68727	1	-1.24	N	1	1	0	N	1	1	0	N	1
835	TBIU000835	TBIGR001_TRINITY_DN14331_c0_g1_i1	serpinb1	Un	1	241	+	-	KNOWN	Leukocyte elastase inhibitor [Source:SWISS;ACC:Q5I0S8]	24	3.17	3.24	3.65	2.53	5.65	1.15	2.6	0.6	1.53	0.46	0.98	4.84	1.66	2.17	0.29	4.76	0.37	2.71	1.8	4.02	4.37	15.34	8.16	8.64	N	0.847986	1	-0.225	N	0.649819	1	0.705	N	0.806196	1	-0.346	Y	0.0349324
836	TBIU000836	TBIGR001_TRINITY_DN14332_c0_g1_i1	-	Un	1	201	+	-	NOVEL	-	8	0	1.12	0	1.57	1.67	2.56	0.52	0	0	0	0	0.24	0	0	0	0.82	0	0	0	0.69	0	0	0	0	N	0.433533	1	2.32	N	1	1	0.975	N	1	1	0.0856	N	1
837	TBIU000837	TBIGR001_TRINITY_DN14339_c0_g1_i1	-	Un	1	493	+	-	NOVEL	-	7	2.14	0.24	0	0.62	0.96	0.57	0	0	0	0	0	0	0.39	0	0	0	0	0	0	0	0	0	0.17	0	N	1	1	-0.214	N	1	1	0	N	1	1	0	N	1
838	TBIU000838	TBIGR001_TRINITY_DN14340_c0_g1_i1	Harbi1	Un	1	769	+	-	KNOWN	Putative nuclease HARBI1 [Source:SWISS;ACC:Q8BR93]	22	1.57	1.13	0.82	1.86	2.49	2.36	0.37	0	0.4	0.34	0.12	0	1.53	0.32	0.08	0.28	0.04	0.31	0.35	0.31	0.28	0.78	0.6	0.18	N	0.282082	1	0.851	N	0.845683	1	-0.391	N	0.787656	1	0.476	N	0.696749
839	TBIU000839	TBIGR001_TRINITY_DN14340_c1_g1_i1	LOC100703795	Un	1	819	+	-	KNOWN	putative nuclease HARBI1-like [Source:NCBI_NR;ACC:XP_003442860.1]	24	0.81	0.91	1.42	1.47	0.61	1.9	0.92	2.37	0.77	1.24	1.81	2.41	5.81	4.3	0.23	2.15	2.91	1.14	3	3.15	4.46	5.45	3.67	1.95	N	0.815457	1	0.255	N	0.6936	1	0.57	N	0.929083	1	0.132	N	0.886546
840	TBIU000840	TBIGR001_TRINITY_DN14341_c0_g1_i1	-	Un	1	309	+	-	NOVEL	-	7	0.63	0.36	0.45	0.93	0	0	0	0	0	0.24	0	0	0.5	0	0.15	0	0	0	0	0	0	0	0	0	N	0.746675	1	-0.773	N	1	1	0	N	1	1	-7.71	N	0.24566
841	TBIU000841	TBIGR001_TRINITY_DN14342_c0_g1_i1	Enpep	Un	1	342	+	-	KNOWN	Glutamyl aminopeptidase [Source:SWISS;ACC:P50123]	1	0	0	0	0	0	0	0	0	0	0	0	0	0	0	0.62	0	0	0	0	0	0	0	0	0	N	1	1	0	N	1	1	0	N	1	1	0	N	0.661142
842	TBIU000842	TBIGR001_TRINITY_DN14368_c0_g1_i1	-	Un	1	262	+	-	NOVEL	-	6	3.18	0.58	0.76	2.33	0.81	1.37	0	0	0	0	0	0	0	0	0	0	0	0	0	0	0	0	0	0	N	1	1	-0.0831	N	1	1	0	N	1	1	0	N	1
843	TBIU000843	TBIGR001_TRINITY_DN14379_c0_g1_i1	-	Un	1	218	+	-	NOVEL	-	23	0.41	2.23	1.72	0.43	1.05	0.97	0.09	0.18	0.35	0.07	0.14	0.09	0.14	0.21	0.05	0.13	0.1	0	0.35	0.21	0.66	0.28	0.12	0.43	N	0.322902	1	-0.909	N	0.485125	1	-1.49	N	0.409688	1	1.33	N	0.809508
844	TBIU000844	TBIGR001_TRINITY_DN14381_c0_g1_i1	-	Un	1	210	+	-	NOVEL	-	6	0.94	1.04	0	0.69	1.44	0.61	0	0	0	0	0	0	0	0	0	0	0	0	0	0	0	0	0.58	0	N	1	1	0.392	N	1	1	0	N	1	1	0	N	0.62721
845	TBIU000845	TBIGR001_TRINITY_DN14382_c0_g1_i1	-	Un	1	223	+	-	NOVEL	-	6	2.33	4.07	2.26	0.52	2.96	1.93	0	0	0	0	0	0	0	0	0	0	0	0	0	0	0	0	0	0	N	0.44509	1	-0.744	N	1	1	0	N	1	1	0	N	1
846	TBIU000846	TBIGR001_TRINITY_DN14393_c0_g1_i1	svopl	Un	1	263	+	-	KNOWN	Putative transporter SVOPL [Source:SWISS;ACC:Q1LVS8]	13	0.97	1.44	2.31	1.13	0.73	4.24	0.26	0.41	0	0.21	0	0	0.11	0	0.07	0	0	0	0	0.72	0	0	0.37	0	N	0.775385	1	0.29	N	0.233728	1	-9.77	N	0.803809	1	1.11	N	1
847	TBIU000847	TBIGR001_TRINITY_DN14399_c0_g1_i1	GJB3	Un	1	276	+	-	KNOWN	Gap junction beta-3 protein [Source:SWISS;ACC:Q58D78]	14	1.2	2.71	1.35	3.51	4.7	2.25	0	0	0	0.2	0	0.26	0.84	0	0	0	0.33	0	0	0.65	0.45	0.22	0.19	0	N	0.31758	1	0.906	N	0.707779	1	7.02	N	1	1	0.264	N	1
848	TBIU000848	TBIGR001_TRINITY_DN14407_c1_g1_i1	-	Un	1	447	+	-	NOVEL	-	8	0.28	0.64	0	0.21	0.42	0.38	0	0	0	0	0	0	0.14	0	0	0	0	0	0.12	0	0	0.15	0	0	N	1	1	0.103	N	1	1	0	N	1	1	6.49	N	1
849	TBIU000849	TBIGR001_TRINITY_DN14416_c1_g1_i1	-	Un	1	260	+	-	NOVEL	-	9	1.13	2.54	0.8	0.83	1.71	0.38	0	0	0	0	0.32	0	0	0	0	0	0	0	0	0	0.33	0.24	0	0	N	0.57708	1	-0.707	N	1	1	0	N	1	1	-0.665	N	1
850	TBIU000850	TBIGR001_TRINITY_DN14418_c0_g1_i1	-	Un	1	254	+	-	NOVEL	-	8	0.53	1.6	1.23	0.51	1.05	0.95	0	0	0	0	0	0	0	0	0	0	0	0	0.14	0	0	0	0	0.14	N	0.716309	1	-0.492	N	1	1	0	N	1	1	6.49	N	1
851	TBIU000851	TBIGR001_TRINITY_DN14419_c0_g1_i1	-	Un	1	379	+	-	NOVEL	-	0	0	0	0	0	0	0	0	0	0	0	0	0	0	0	0	0	0	0	0	0	0	0	0	0	N	-	-	-	N	-	-	-	N	-	-	-	N	-
852	TBIU000852	TBIGR001_TRINITY_DN14420_c0_g1_i1	-	Un	1	206	+	-	NOVEL	-	8	6.79	7.06	4.1	0	0	9.58	1.67	0.56	0	0	0	0	0	0	1.34	0	0	0	0	1.11	0	0	0	0	N	0.591065	1	-0.74	N	0.289457	1	-9.4	N	0.688677	1	7.55	N	0.120534
853	TBIU000853	TBIGR001_TRINITY_DN14421_c0_g1_i1	-	Un	1	202	+	-	NOVEL	-	0	0	0	0	0	0	0	0	0	0	0	0	0	0	0	0	0	0	0	0	0	0	0	0	0	N	-	-	-	N	-	-	-	N	-	-	-	N	-
854	TBIU000854	TBIGR001_TRINITY_DN14427_c1_g1_i1	CNGB3	Un	1	332	+	-	KNOWN	Cyclic nucleotide-gated cation channel beta-3 [Source:SWISS;ACC:Q9NQW8]	12	0	0	0	0	0	0	2.31	0	2.04	2.81	1.33	7.19	6.93	2.13	0	0	0	5.64	0.87	0	1.64	4.44	0	1.85	N	1	1	0	N	1	1	-0.223	N	0.0562478	1	-3.45	N	0.685312
855	TBIU000855	TBIGR001_TRINITY_DN14437_c0_g1_i1	GPR156	Un	1	321	+	-	KNOWN	Probable G-protein coupled receptor 156 [Source:SWISS;ACC:Q8NFN8]	9	0.81	1.84	0.85	1.78	0.61	0	0	0.24	0	0	0	0	0	0	0	0	0.29	0	0	0	0	0	0.17	0.3	N	0.638987	1	-0.664	N	1	1	0.224	N	1	1	0	N	0.556777
856	TBIU000856	TBIGR001_TRINITY_DN14448_c0_g1_i1	-	Un	1	205	+	-	NOVEL	-	12	0.52	0.74	0.36	1.52	0.78	0.88	0.17	0	0	0	0.28	0	0.27	0	0.09	0	0	0	0	0	0	0.7	0.24	0	N	0.407779	1	0.889	N	1	1	-7.37	N	0.491416	1	-8.91	N	0.863021
857	TBIU000857	TBIGR001_TRINITY_DN14451_c0_g1_i1	-	Un	1	378	+	-	NOVEL	-	0	0	0	0	0	0	0	0	0	0	0	0	0	0	0	0	0	0	0	0	0	0	0	0	0	N	-	-	-	N	-	-	-	N	-	-	-	N	-
858	TBIU000858	TBIGR001_TRINITY_DN14455_c0_g1_i1	CAPN15	Un	1	554	+	-	KNOWN	Calpain-15 [Source:SWISS;ACC:O75808]	3	1.01	0	0	0	0	0.54	0	0	0	0	0	0	0	0	0.12	0	0	0	0	0	0	0	0	0	N	0.821639	1	-0.899	N	1	1	0	N	1	1	0	N	0.661138
859	TBIU000859	TBIGR001_TRINITY_DN14460_c0_g1_i1	TTN	Un	1	315	+	-	KNOWN	Titin [Source:SWISS;ACC:Q8WZ42]	1	0	0	0	0	0	0	0	0	0	0	0	0	0.54	0	0	0	0	0	0	0	0	0	0	0	N	1	1	0	N	1	1	0	N	1	1	0	N	1
860	TBIU000860	TBIGR001_TRINITY_DN14463_c0_g1_i1	-	Un	1	239	+	-	NOVEL	-	4	4.62	0	0	0	0	0	0	0.63	0	0.5	0.35	0	0	0	0	0	0	0	0	0	0	0	0	0	N	0.604495	1	-7.22	N	1	1	-7.49	N	0.569394	1	-8.53	N	1
861	TBIU000861	TBIGR001_TRINITY_DN14468_c0_g1_i1	-	Un	1	576	+	-	NOVEL	-	2	32.6	0	0	0	0	0	0	0	0	0	0	0	0	0	0	0	0	0	2.46	0	0	0	0	0	N	1	1	-6.22	N	1	1	0	N	0.535305	1	8.07	N	1
862	TBIU000862	TBIGR001_TRINITY_DN14469_c0_g1_i1	-	Un	1	491	+	-	NOVEL	-	12	0.66	0.37	0	0	0	1.31	0.94	0	0	0.25	0.18	0	0.77	0	0	0	0	0	1.31	0	0.92	0.27	0.94	1.05	N	1	1	0.381	N	0.564801	1	-8.96	N	0.481605	1	1.89	N	0.478222
863	TBIU000863	TBIGR001_TRINITY_DN1446_c0_g1_i1	-	Un	1	202	+	-	NOVEL	-	22	1.86	0.52	1.96	0	3.14	0.93	0.5	0	0.5	0.99	1.42	0.25	2.68	2.05	0.13	0.59	0.64	0.94	2.09	4.9	2.17	1.93	4.25	2.65	N	0.92791	1	-0.206	N	0.667963	1	0.885	N	0.425477	1	1.07	N	0.68441
864	TBIU000864	TBIGR001_TRINITY_DN14480_c1_g1_i1	-	Un	1	239	+	-	NOVEL	-	4	2.57	0	0	0	6.21	0	0	0	0	0	0	0	0	0	0	0	0	1.07	0	0.36	0	0	0	0	N	1	1	1.07	N	0.722767	1	7.53	N	1	1	5.96	N	1
865	TBIU000865	TBIGR001_TRINITY_DN14483_c1_g1_i1	Sv2c	Un	1	241	+	-	KNOWN	Synaptic vesicle glycoprotein 2C [Source:SWISS;ACC:Q9Z2I6]	0	0	0	0	0	0	0	0	0	0	0	0	0	0	0	0	0	0	0	0	0	0	0	0	0	N	-	-	-	N	-	-	-	N	-	-	-	N	-
866	TBIU000866	TBIGR001_TRINITY_DN14487_c0_g1_i1	-	Un	1	1190	+	-	NOVEL	-	0	0	0	0	0	0	0	0	0	0	0	0	0	0	0	0	0	0	0	0	0	0	0	0	0	N	-	-	-	N	-	-	-	N	-	-	-	N	-
867	TBIU000867	TBIGR001_TRINITY_DN14489_c0_g1_i1	-	Un	1	1198	+	-	NOVEL	-	8	1.01	1.99	0.71	0.74	0.76	0	0	0	0	0	0	0	0	0.17	0.14	0	0	0	0	0	0	0	0	0.18	N	0.22123	1	-1.41	N	1	1	0	N	1	1	0	N	0.718655
868	TBIU000868	TBIGR001_TRINITY_DN14490_c0_g1_i1	-	Un	1	349	+	-	NOVEL	-	7	2.31	1.48	0.94	1.94	1.5	0.44	0	0	0	0	0	0	0	0.2	0	0	0	0	0	0	0	0	0	0	N	0.882091	1	-0.396	N	1	1	0	N	1	1	0	N	1
869	TBIU000869	TBIGR001_TRINITY_DN14491_c0_g1_i1	Cacna1f	Un	1	893	+	-	KNOWN	Voltage-dependent L-type calcium channel subunit alpha-1F [Source:SWISS;ACC:Q9JIS7]	3	8.77	0	0	0	0	0	0	0	0	0	0	0	0.58	0	0	0	0	0	0	0.47	0	0	0	0	N	0.604467	1	-7.22	N	1	1	0	N	1	1	5.96	N	1
870	TBIU000870	TBIGR001_TRINITY_DN14492_c0_g1_i1	LOC103363117	Un	1	228	+	-	KNOWN	prothymosin alpha-like [Source:NCBI_NR;ACC:XP_008287958.1]	24	345.33	380.92	479.96	703.45	519.82	582.36	120.08	54.17	69.28	65.34	123.52	40.75	123.45	226.32	47.31	46.33	86.12	103.29	116.23	134.41	172.35	344.79	246.02	330.04	N	0.355438	1	0.481	N	0.856696	1	-0.125	N	0.753171	1	0.228	N	0.420859
871	TBIU000871	TBIGR001_TRINITY_DN14495_c0_g1_i1	-	Un	1	246	+	-	NOVEL	-	7	1.79	1.92	0	2.64	2.8	2.21	0	0	0	0	0	0	0	0	0.24	0	0	0	0	0	0	0	0	0.35	N	0.586965	1	0.967	N	1	1	0	N	1	1	0	N	1
872	TBIU000872	TBIGR001_TRINITY_DN14496_c0_g1_i1	-	Un	1	283	+	-	NOVEL	-	4	4.75	0	1.77	0	0	0	0	0	0	0	0	0	0	0	0	0	0	0	0.38	0	0	0	0.87	0	N	0.223858	1	-8.68	N	1	1	0	N	1	1	6.49	N	0.62717
873	TBIU000873	TBIGR001_TRINITY_DN14498_c0_g1_i1	eef1g	Un	1	231	+	-	KNOWN	Elongation factor 1-gamma [Source:SWISS;ACC:Q90YC0]	24	527.73	448.81	507.96	510.35	437.01	408.54	550.47	773.43	1246.96	761.84	1043.94	806.76	1277.82	1230.03	173.51	1299.46	875.73	1454.15	1119.84	1392.74	1354.66	1485.95	1274.26	1100.16	N	0.654446	1	-0.228	N	0.608699	1	0.366	N	0.84934	1	-0.13	N	0.8568
874	TBIU000874	TBIGR001_TRINITY_DN14506_c0_g1_i1	Hhipl1	Un	1	222	+	-	KNOWN	HHIP-like protein 1 [Source:SWISS;ACC:Q14DK5]	6	0.72	0.4	0	1.06	0	0.95	0.33	0.68	0	0	0	0	0	0	0	0	0	0	0	0	0	0	0	0	N	0.749464	1	0.797	N	0.345358	1	-9.04	N	1	1	0	N	1
875	TBIU000875	TBIGR001_TRINITY_DN14507_c0_g1_i1	-	Un	1	380	+	-	NOVEL	-	14	9.9	5.62	11.84	9.31	12.19	4.53	0	0	0	0	0.11	0	0.95	0.61	0	0	0	0.12	0	0	0.33	1.47	0.42	0.13	N	0.817458	1	-0.193	N	1	1	5.95	N	1	1	0.92	N	1
876	TBIU000876	TBIGR001_TRINITY_DN14510_c0_g1_i1	-	Un	1	679	+	-	NOVEL	-	8	1.29	1.92	0.61	0.63	1.97	0	0	0	0	0	0	0	0.3	0	0.18	0	0	0	0	0	0	0	0	0.25	N	0.663767	1	-0.676	N	1	1	0	N	1	1	0	N	0.720825
877	TBIU000877	TBIGR001_TRINITY_DN14512_c1_g1_i1	-	Un	1	253	+	-	NOVEL	-	2	0.42	0.46	0	0	0	0	0	0	0	0	0	0	0	0	0	0	0	0	0	0	0	0	0	0	N	0.536001	1	-7.28	N	1	1	0	N	1	1	0	N	1
878	TBIU000878	TBIGR001_TRINITY_DN14513_c0_g1_i1	TMEM65	Un	1	475	+	-	KNOWN	Transmembrane protein 65 [Source:SWISS;ACC:Q0VCH8]	19	2.28	0.81	0.6	6.86	6.18	1.54	0.18	1.11	0.12	0.42	0	0	0.72	0.11	0	0	1.12	2.41	0.12	0.33	0.2	0	0.25	0.34	Y	0.0489962	1	1.88	N	0.536386	1	1.21	N	1	1	0.0428	N	1
879	TBIU000879	TBIGR001_TRINITY_DN14513_c1_g1_i1	TMEM65	Un	1	207	+	-	KNOWN	Transmembrane protein 65 [Source:SWISS;ACC:Q0VCH8]	21	1	0.93	0.5	1.45	3.24	1.36	0.12	0.52	0.25	0.1	0	0.06	0.4	0.08	0.06	0	0.08	0.45	0.08	0.3	0.14	0.21	0	0.24	N	0.155986	1	1.24	N	0.660406	1	-0.96	N	0.822878	1	0.908	N	0.710871
880	TBIU000880	TBIGR001_TRINITY_DN14514_c0_g1_i1	-	Un	1	353	+	-	NOVEL	-	9	0.74	0.85	0.52	0	0.55	0.91	0.21	0	0	0	0	0	0	0.13	0.11	0	0	0	0	0	0	0	0.07	0	N	0.642082	1	-0.573	N	0.71209	1	-8.37	N	1	1	0	N	0.338666
881	TBIU000881	TBIGR001_TRINITY_DN14515_c0_g1_i1	rps3a	Un	1	506	+	-	KNOWN	40S ribosomal protein S3a {ECO:0000255|HAMAP-Rule:MF_03122} [Source:SWISS;ACC:A2Q0R8]	24	2869.47	2487.15	3311.88	2904.58	3061.57	3446.02	2380.43	3910.25	5581.39	3497.67	4606.55	4357.28	5720.13	7051.42	1110.13	4975.59	3618.58	5062.58	4832.47	6109.68	7744.79	6647.56	6923.24	5724.85	N	0.964242	1	0.0231	N	0.932504	1	0.0601	N	0.827392	1	-0.151	N	0.944684
882	TBIU000882	TBIGR001_TRINITY_DN14522_c0_g1_i1	-	Un	1	292	+	-	NOVEL	-	9	0.69	1.04	0.48	4.01	2.05	1.24	0	0	0	0	0	0	0	0	0.08	0	0	0	0	0	0	0	0.11	0.19	N	0.0729799	1	1.64	N	1	1	0	N	1	1	0	N	1
883	TBIU000883	TBIGR001_TRINITY_DN14525_c0_g1_i1	Robo1	Un	1	302	+	-	KNOWN	Roundabout homolog 1 [Source:SWISS;ACC:O89026]	13	1.06	0.24	0	0.59	0.15	0.41	0.22	0	0	0	0	0	0.42	0	0	0	0.09	0	0	0.05	0.41	0.12	0.26	0.09	N	0.893753	1	-0.239	N	0.824964	1	-1.24	N	0.163962	1	9.44	N	1
884	TBIU000884	TBIGR001_TRINITY_DN14527_c0_g1_i1	-	Un	1	591	+	-	NOVEL	-	22	1.15	1.11	1.48	2.06	3.16	4.34	0.12	1.39	0.66	0.29	0.07	0.13	0	0.3	0.25	0.38	0.15	0	0.75	1.63	0.2	3.36	3.65	1.55	N	0.123226	1	1.27	N	0.289835	1	-2	N	0.272613	1	1.71	N	0.0875778
885	TBIU000885	TBIGR001_TRINITY_DN14528_c0_g1_i1	Psma5	Un	1	410	+	-	KNOWN	Proteasome subunit alpha type-5 [Source:SWISS;ACC:Q9Z2U1]	24	169.15	292.45	271.01	252.78	216.48	262.33	77.24	50.95	75.4	80.57	108.56	47.81	273.64	279.31	30.49	59.16	73.22	90.43	95.67	93.93	109.47	133.75	135.51	140.88	N	0.864797	1	-0.0903	N	0.978065	1	0.0192	N	0.654652	1	-0.318	N	0.189399
886	TBIU000886	TBIGR001_TRINITY_DN14529_c0_g1_i1	hbab	Un	1	282	+	-	KNOWN	Hemoglobin subunit alpha-B [Source:SWISS;ACC:Q9PVM3]	24	30564.8	20442	30609.8	18866.2	26722.3	35018.7	100811	90927.5	329649	422817	459109	144898	101561	174711	8158.97	387842	532901	340022	582182	228227	238755	175926	185735	220750	N	0.843152	1	-0.108	N	0.19014	1	1.03	N	0.481248	1	-0.543	N	0.360025
887	TBIU000887	TBIGR001_TRINITY_DN14532_c0_g1_i1	CA4	Un	1	284	+	-	KNOWN	Carbonic anhydrase 4 [Source:SWISS;ACC:P48283]	7	0.9	5.53	3.87	6.64	5.52	14.14	0	0	0	0	0	0	2.45	0	0	0	0	0	0	0	0	0	0	0	N	0.176759	1	1.31	N	1	1	0	N	1	1	0	N	0.168237
888	TBIU000888	TBIGR001_TRINITY_DN14532_c1_g1_i1	Ca4	Un	1	216	+	-	KNOWN	Carbonic anhydrase 4 [Source:SWISS;ACC:P48284]	7	2.2	0.82	1.04	3.76	3.9	1.45	0	0	0	0	0	0	0.27	0	0	0	0	0	0	0	0	0	0	0	N	0.346459	1	1.05	N	1	1	0	N	1	1	0	N	1
889	TBIU000889	TBIGR001_TRINITY_DN14537_c0_g1_i1	-	Un	1	237	+	-	NOVEL	-	8	0.79	0.91	0.7	1.16	1.4	0.89	0	0	0	0	0	0	0.08	0	0	0	0	0	0	0	0	0.09	0	0	N	0.592758	1	0.428	N	1	1	0	N	1	1	0	N	1
890	TBIU000890	TBIGR001_TRINITY_DN14539_c0_g1_i1	SNAP29	Un	1	228	+	-	KNOWN	Synaptosomal-associated protein 29 [Source:SWISS;ACC:O95721]	24	46.38	57.31	58.83	47.53	52.16	58.14	19.64	22.73	19.74	14.5	23.1	12.93	39.81	26.84	5.06	13.15	22.9	20.8	21.42	21.27	19.33	26.55	27.6	23.99	N	0.805013	1	-0.132	N	0.760189	1	-0.212	N	0.620807	1	-0.37	N	0.687921
891	TBIU000891	TBIGR001_TRINITY_DN14540_c0_g1_i1	-	Un	1	213	+	-	NOVEL	-	13	2.42	0.37	0.23	0.47	0.72	1.09	0	0	0.13	0	0	0.1	0	0	0	0	0	0.24	0.13	0	0	0.33	0.14	0.25	N	0.758868	1	-0.46	N	1	1	0.305	N	1	1	-0.389	N	0.194813
892	TBIU000892	TBIGR001_TRINITY_DN14543_c0_g1_i1	ANK2	Un	1	397	+	-	KNOWN	Ankyrin-2 [Source:SWISS;ACC:Q01484]	9	1.34	0.57	0.23	2.45	1.01	0.68	0	0.42	0	0	0	0	0.16	0	0.1	0	0	0	0	0	0	0	0	0	N	0.458691	1	0.852	N	0.71465	1	-8.49	N	1	1	0	N	0.365578
893	TBIU000893	TBIGR001_TRINITY_DN14547_c0_g1_i1	LOC103130530	Un	1	364	+	-	KNOWN	uncharacterized LOC103130530 [Source:NCBI_NR;ACC:XP_007542008.1]	4	0.98	0	0.7	1.44	0	0.64	0	0	0	0	0	0	0	0	0	0	0	0	0	0	0	0	0	0	N	1	1	0.203	N	1	1	0	N	1	1	0	N	1
894	TBIU000894	TBIGR001_TRINITY_DN14549_c0_g1_i1	LOC104959437	Un	1	215	+	-	KNOWN	GRAM domain-containing protein 4-like [Source:NCBI_NR;ACC:XP_010785635.1]	1	0	1.31	0	0	0	0	0	0	0	0	0	0	0	0	0	0	0	0	0	0	0	0	0	0	N	1	1	-6.34	N	1	1	0	N	1	1	0	N	1
895	TBIU000895	TBIGR001_TRINITY_DN14550_c0_g1_i1	FAT4	Un	1	466	+	-	KNOWN	Protocadherin Fat 4 [Source:SWISS;ACC:Q6V0I7]	11	1.4	1.23	0.3	1.1	1.45	0.59	0	0.3	0	0	0	0	0	0	0.15	0	0.09	0	0	0.18	0.08	0	0	0	N	1	1	0.0248	N	1	1	-1.78	N	0.577949	1	7.55	N	0.394106
896	TBIU000896	TBIGR001_TRINITY_DN14552_c0_g1_i1	Ppp6c	Un	1	476	+	-	KNOWN	Serine/threonine-protein phosphatase 6 catalytic subunit [Source:SWISS;ACC:Q64620]	24	68.63	91.5	95.43	92.09	91.01	106.52	15.34	15.44	11.89	13.17	7.77	4.4	25.54	14.49	3.53	8.36	13.71	15.66	10.11	8.79	14.88	18.65	16.77	17.38	N	0.865335	1	0.0896	N	0.729692	1	-0.248	N	0.812644	1	-0.199	N	0.843629
897	TBIU000897	TBIGR001_TRINITY_DN14553_c0_g1_i1	-	Un	1	204	+	-	NOVEL	-	8	0.97	0.55	0.45	0	0.97	0.44	0	0	0	0.15	0	0	0	0.24	0	0	0.12	0	0	0	0	0	0	0	N	0.75438	1	-0.567	N	1	1	6.02	N	1	1	-7.71	N	0.603245
898	TBIU000898	TBIGR001_TRINITY_DN14557_c0_g1_i1	-	Un	1	426	+	-	NOVEL	-	12	1.03	1.37	1.03	1.08	0.93	0.78	0	0	0	0	0	0	0.07	0.05	0	0	0	0	0	0.05	0	0.14	0.17	0.1	N	0.658949	1	-0.383	N	1	1	0	N	1	1	5.96	N	0.434273
899	TBIU000899	TBIGR001_TRINITY_DN14558_c0_g1_i1	LOC101469582	Un	1	208	+	-	KNOWN	acylamino-acid-releasing enzyme-like [Source:NCBI_NR;ACC:XP_004558945.1]	9	3.01	9.12	3.82	1.32	5	1.2	0	0	0.2	0	0	0	0.49	0	0	0	0.57	0	0	0	0	0	0	0	N	0.24179	1	-1.17	N	1	1	0.963	N	1	1	0	N	0.593117
900	TBIU000900	TBIGR001_TRINITY_DN14568_c0_g1_i1	-	Un	1	688	+	-	NOVEL	-	4	1.61	0	0.77	0	0.82	0	0	0	0	0	0	0	0	0	0.6	0	0	0	0	0	0	0	0	0	N	0.490653	1	-1.69	N	1	1	0	N	1	1	0	N	0.222644
901	TBIU000901	TBIGR001_TRINITY_DN14568_c1_g1_i1	-	Un	1	391	+	-	NOVEL	-	1	0	0	0	0	0	0	0	0	0	0	0	0.12	0	0	0	0	0	0	0	0	0	0	0	0	N	1	1	0	N	1	1	0	N	1	1	-7.56	N	1
902	TBIU000902	TBIGR001_TRINITY_DN14568_c1_g2_i1	-	Un	1	449	+	-	NOVEL	-	4	0.81	0	0.57	0.89	0	0.82	0	0	0	0	0	0	0	0	0	0	0	0	0	0	0	0	0	0	N	1	1	0.203	N	1	1	0	N	1	1	0	N	1
903	TBIU000903	TBIGR001_TRINITY_DN14569_c0_g1_i1	-	Un	1	203	+	-	NOVEL	-	19	1.11	0.68	1.28	2.96	2.93	1.7	0	0	0	0.05	0.05	0	0.15	0.12	0.05	0.07	0.12	0	0.06	0.34	0.26	0.23	0.26	0.3	N	0.148794	1	1.19	N	0.433025	1	7.85	N	0.418056	1	2.1	N	0.754333
904	TBIU000904	TBIGR001_TRINITY_DN14571_c0_g1_i1	Grm1	Un	1	214	+	-	KNOWN	Metabotropic glutamate receptor 1 [Source:SWISS;ACC:P97772]	5	1.5	1.11	0.72	1.47	2.3	0	0	0	0	0	0	0	0	0	0	0	0	0	0	0	0	0	0	0	N	1	1	0.0438	N	1	1	0	N	1	1	0	N	1
905	TBIU000905	TBIGR001_TRINITY_DN14571_c1_g1_i1	Grm1	Un	1	440	+	-	KNOWN	Metabotropic glutamate receptor 1 [Source:SWISS;ACC:P23385]	4	1.56	0.29	0.37	0	0	0	0	0	0	0	0	0	0.22	0	0	0	0	0	0	0	0	0	0	0	N	0.0587473	1	-9.32	N	1	1	0	N	1	1	0	N	1
906	TBIU000906	TBIGR001_TRINITY_DN14574_c0_g1_i1	-	Un	1	260	+	-	NOVEL	-	19	1.24	0.16	0.77	3.22	1.44	0.19	0	0.18	0.35	0	0.2	0.26	0.57	1.2	0	0	0.22	0.11	0	0.32	0.2	0.73	1.61	1.23	N	0.403571	1	1.02	N	0.691898	1	-1.1	N	0.718296	1	-0.819	N	0.664799
907	TBIU000907	TBIGR001_TRINITY_DN14579_c0_g1_i1	msmp	Un	1	261	+	-	KNOWN	microseminoprotein, prostate associated [Source:NCBI_NR;ACC:XP_008299904.1]	1	31.72	0	0	0	0	0	0	0	0	0	0	0	0	0	0	0	0	0	0	0	0	0	0	0	N	1	1	-6.22	N	1	1	0	N	1	1	0	N	1
908	TBIU000908	TBIGR001_TRINITY_DN14583_c0_g1_i1	naca	Un	1	300	+	-	KNOWN	Nascent polypeptide-associated complex subunit alpha [Source:SWISS;ACC:Q8JIU7]	24	2831.89	2340.42	3664.55	2613.35	3228.08	3057.2	1496.65	2101.71	3158.83	2473.71	2949.27	2045.82	4122.85	3557.29	517.82	2399.75	2610.62	3819.77	3227.55	4180.48	4551.39	5507.71	4381.39	3473.92	N	0.861937	1	-0.0912	N	0.765169	1	0.209	N	0.96344	1	-0.0313	N	0.661306
909	TBIU000909	TBIGR001_TRINITY_DN14584_c0_g1_i1	FGFRL1	Un	1	242	+	-	KNOWN	Fibroblast growth factor receptor-like 1 [Source:SWISS;ACC:Q8N441]	7	3.23	1.14	0	3.21	1.71	1.31	0	0	0	0	0	0	0	0	0.25	0	0	0	0	0	0	0	0.42	0	N	1	1	0.407	N	1	1	0	N	1	1	0	N	1
910	TBIU000910	TBIGR001_TRINITY_DN14586_c0_g1_i1	-	Un	1	221	+	-	NOVEL	-	2	0.67	0	0	0	0	0	0	0	0	0	0	0	0	0	0	0	0	0	0	0	0	0	0.18	0	N	0.616279	1	-7.81	N	1	1	0	N	1	1	0	N	1
911	TBIU000911	TBIGR001_TRINITY_DN14592_c0_g1_i1	-	Un	1	346	+	-	NOVEL	-	2	4.83	0	0	0	0	0	0	0	0	0	0	0	0.52	0	0	0	0	0	0	0	0	0	0	0	N	0.604439	1	-7.22	N	1	1	0	N	1	1	0	N	1
912	TBIU000912	TBIGR001_TRINITY_DN14596_c0_g1_i1	-	Un	1	326	+	-	NOVEL	-	0	0	0	0	0	0	0	0	0	0	0	0	0	0	0	0	0	0	0	0	0	0	0	0	0	N	-	-	-	N	-	-	-	N	-	-	-	N	-
913	TBIU000913	TBIGR001_TRINITY_DN14603_c0_g1_i1	kiaa0355	Un	1	260	+	-	KNOWN	KIAA0355 ortholog [Source:NCBI_NR;ACC:XP_010731422.1]	24	38.35	29.67	26.74	44.34	32.51	26.67	2.94	1.76	0.63	2.18	0.52	0.24	4.76	3.86	0.48	0.36	2.88	3.42	1.47	2.94	1.38	9.56	12.53	9.19	N	0.958121	1	0.034	N	0.866984	1	0.251	N	0.808751	1	0.347	N	0.141709
914	TBIU000914	TBIGR001_TRINITY_DN14604_c0_g1_i1	-	Un	1	443	+	-	NOVEL	-	22	8.35	0.66	6.01	4.39	0	3.06	3.38	0	1.37	1	9.34	15.1	13.62	7.39	1.88	2.67	1.97	1.35	10.09	4.11	4.07	1.85	2.31	18.03	N	0.441822	1	-1.08	N	0.912092	1	0.25	N	0.292289	1	-1.39	N	0.659258
915	TBIU000915	TBIGR001_TRINITY_DN14616_c0_g1_i1	Rplp0	Un	1	357	+	-	KNOWN	60S acidic ribosomal protein P0 [Source:SWISS;ACC:P19945]	10	1.41	0.53	0.33	0.68	0	0	0	0	0	2	0	0	0	6.35	2.84	0.4	0	0	0.35	0	0	1.94	0	0	N	0.255114	1	-1.85	N	0.740906	1	7.65	N	0.34419	1	-2.86	N	0.0779103
916	TBIU000916	TBIGR001_TRINITY_DN14623_c0_g1_i1	LOC102202668	Un	1	203	+	-	KNOWN	low-density lipoprotein receptor-related protein 2-like [Source:NCBI_NR;ACC:XP_005753567.1]	1	15	0	0	0	0	0	0	0	0	0	0	0	0	0	0	0	0	0	0	0	0	0	0	0	N	1	1	-6.22	N	1	1	0	N	1	1	0	N	1
917	TBIU000917	TBIGR001_TRINITY_DN14625_c0_g1_i1	SNPH	Un	1	214	+	-	KNOWN	Syntaphilin [Source:SWISS;ACC:O15079]	1	6.59	0	0	0	0	0	0	0	0	0	0	0	0	0	0	0	0	0	0	0	0	0	0	0	N	1	1	-6.22	N	1	1	0	N	1	1	0	N	1
918	TBIU000918	TBIGR001_TRINITY_DN14629_c0_g1_i1	LOC103359167	Un	1	311	+	-	KNOWN	voltage-dependent calcium channel gamma-3 subunit-like [Source:NCBI_NR;ACC:XP_008282616.1]	0	0	0	0	0	0	0	0	0	0	0	0	0	0	0	0	0	0	0	0	0	0	0	0	0	N	-	-	-	N	-	-	-	N	-	-	-	N	-
919	TBIU000919	TBIGR001_TRINITY_DN14630_c0_g1_i1	LOC104964812	Un	1	214	+	-	KNOWN	chromosome unknown open reading frame, human C12orf40 [Source:NCBI_NR;ACC:XP_010791990.1]	10	0.66	0.73	0.96	0	0	0	0	0	0	0	0	0.63	0.73	1.1	0	0	0	0	0.62	0.29	0	0.39	0.35	0	N	0.282295	1	-8.06	N	1	1	0	N	1	1	-0.544	N	0.609143
920	TBIU000920	TBIGR001_TRINITY_DN14638_c1_g1_i1	-	Un	1	212	+	-	NOVEL	-	16	0.92	1.3	0.32	0.34	1.04	0.31	0.25	0	0	0	0.42	0.75	0.2	0.31	0	0.78	0	0	0.52	0.31	0	0.21	0.37	0	N	0.562647	1	-0.669	N	0.632581	1	1.97	N	0.500318	1	-1.35	N	1
921	TBIU000921	TBIGR001_TRINITY_DN14641_c0_g1_i1	MYO5C	Un	1	442	+	-	KNOWN	Unconventional myosin-Vc [Source:SWISS;ACC:Q9NQX4]	12	0.31	2.38	0.7	0.46	1.97	4.3	0.18	0	0	0	0.05	0	0	0	0.52	0	0	0	0.06	0.17	0	0	0.06	0	N	0.366947	1	0.964	N	0.712067	1	-8.37	N	0.738889	1	1.47	N	0.0874401
922	TBIU000922	TBIGR001_TRINITY_DN14644_c0_g1_i1	Tf2-9	Un	1	210	+	-	KNOWN	Transposon Tf2-9 polyprotein [Source:SWISS;ACC:P0CT40]	0	0	0	0	0	0	0	0	0	0	0	0	0	0	0	0	0	0	0	0	0	0	0	0	0	N	-	-	-	N	-	-	-	N	-	-	-	N	-
923	TBIU000923	TBIGR001_TRINITY_DN14645_c0_g1_i1	-	Un	1	285	+	-	NOVEL	-	0	0	0	0	0	0	0	0	0	0	0	0	0	0	0	0	0	0	0	0	0	0	0	0	0	N	-	-	-	N	-	-	-	N	-	-	-	N	-
924	TBIU000924	TBIGR001_TRINITY_DN14646_c0_g1_i1	camsap1b	Un	1	246	+	-	KNOWN	Calmodulin-regulated spectrin-associated protein 1-B [Source:SWISS;ACC:A5WUN7]	5	1.74	0	0	1.43	0.45	0.62	0	0	0	0	0	0	0.43	0	0	0	0	0	0	0	0	0	0	0	N	0.764307	1	0.434	N	1	1	0	N	1	1	0	N	0.323597
925	TBIU000925	TBIGR001_TRINITY_DN14657_c0_g1_i1	wfikkn	Un	1	260	+	-	KNOWN	WAP, Kazal, immunoglobulin, Kunitz and NTR domain-containing protein [Source:SWISS;ACC:Q6NUX0]	21	1.78	0.18	0	0.47	0.72	0.44	0.39	0.4	0	0.77	0.33	0.2	0.8	1.59	0	0.31	0.25	0.48	0.8	0.48	1.55	1.81	0.56	1.52	N	0.898678	1	-0.339	N	0.886498	1	0.437	N	0.733218	1	0.493	N	0.776642
926	TBIU000926	TBIGR001_TRINITY_DN1465_c0_g1_i1	-	Un	1	207	+	-	NOVEL	-	0	0	0	0	0	0	0	0	0	0	0	0	0	0	0	0	0	0	0	0	0	0	0	0	0	N	1	1	-6.22	N	1	1	0	N	1	1	0	N	1
927	TBIU000927	TBIGR001_TRINITY_DN1465_c1_g1_i1	-	Un	1	284	+	-	NOVEL	-	3	0.91	0	0	0.27	0	0	0	0	0	0	0	0	0	0	0.11	0	0	0	0	0	0	0	0	0	N	0.584966	1	-1.9	N	1	1	0	N	1	1	0	N	0.661134
928	TBIU000928	TBIGR001_TRINITY_DN14660_c0_g1_i1	mfsd6l	Un	1	449	+	-	KNOWN	Major facilitator superfamily domain-containing protein 6-like [Source:SWISS;ACC:Q6DBX0]	8	1.05	1.19	0	0	0.2	1.42	0.84	0	0	0	0	0	1.49	0	0	0	0	0	0	0.21	0	0	0.12	0	N	0.852882	1	-0.462	N	0.34943	1	-9.69	N	1	1	6.96	N	0.257768
929	TBIU000929	TBIGR001_TRINITY_DN14663_c0_g1_i1	HID1	Un	1	365	+	-	KNOWN	Protein HID1 [Source:SWISS;ACC:Q8IV36]	9	2.7	0.93	0.68	4.76	3.66	2.64	0	0	0	0	0	0	0.8	0	0	0	0.37	0	0	0	0	0	0.28	0	N	0.170422	1	1.27	N	0.722596	1	7.61	N	1	1	0	N	0.60033
930	TBIU000930	TBIGR001_TRINITY_DN14663_c0_g2_i1	HID1	Un	1	253	+	-	KNOWN	Protein HID1 [Source:SWISS;ACC:Q8IV36]	4	0.36	0	0	0	0	0	0.26	0	0	0	0	0	0	0	0.27	0	0	0	0	0	0	0	0	0.17	N	1	1	-6.78	N	1	1	-7.37	N	1	1	0	N	0.525465
931	TBIU000931	TBIGR001_TRINITY_DN14664_c0_g1_i1	-	Un	1	219	+	-	NOVEL	-	7	0.86	0.24	0.3	0.32	0	0.58	0	0	0	0	0	0	0	0	0	0	0	0	0	0	0.14	0	0	0.16	N	0.785366	1	-0.711	N	1	1	0	N	1	1	5.98	N	1
932	TBIU000932	TBIGR001_TRINITY_DN14666_c0_g1_i1	-	Un	1	543	+	-	NOVEL	-	14	0.53	1.21	0	0.39	0.99	1.97	0	0	0	0.26	0.09	0.03	0	0	0.17	0	0.42	0	0.35	0.93	0.38	0	0.24	0	N	0.461727	1	0.943	N	0.587467	1	8.02	N	0.379378	1	1.41	N	0.538792
933	TBIU000933	TBIGR001_TRINITY_DN14668_c0_g1_i1	RAB19	Un	1	240	+	-	KNOWN	Ras-related protein Rab-19 [Source:SWISS;ACC:A4D1S5]	14	0.65	0.85	1.4	0.39	0.53	3.01	1.15	0.53	0	0.04	0.05	0	0	0	0	0.11	0	0	0	1.87	0	0.04	1.03	0	N	0.720128	1	0.356	N	0.107515	1	-3.65	N	0.152314	1	3.68	Y	0.0283036
934	TBIU000934	TBIGR001_TRINITY_DN14669_c0_g1_i1	-	Un	1	533	+	-	NOVEL	-	8	0.62	1.05	0.65	0.68	0.92	0	0	0	0	0	0	0	0	0.12	0.1	0	0	0	0	0	0	0	0.14	0	N	0.674284	1	-0.643	N	1	1	0	N	1	1	0	N	0.717449
935	TBIU000935	TBIGR001_TRINITY_DN14673_c0_g1_i1	-	Un	1	264	+	-	NOVEL	-	3	0	0.91	1.16	0	1.87	0	0	0	0	0	0	0	0	0	0	0	0	0	0	0	0	0	0	0	N	1	1	-0.301	N	1	1	0	N	1	1	0	N	1
936	TBIU000936	TBIGR001_TRINITY_DN14676_c0_g1_i1	-	Un	1	293	+	-	NOVEL	-	14	1.13	2.04	1.44	0.96	2.24	1.28	0	0	0	0.1	0	0.07	0.1	0	0	0	0	0.16	0	0	0.07	0.32	0.09	0.41	N	0.924553	1	-0.121	N	1	1	6.95	N	0.722406	1	-1.97	N	0.216075
937	TBIU000937	TBIGR001_TRINITY_DN14681_c1_g1_i1	-	Un	1	205	+	-	NOVEL	-	19	0.7	1.2	0	0.26	0.26	0.47	0	0.43	0.84	1.64	0.23	0.1	0.68	0.91	0	0.16	0	0.13	0	0.65	0.47	0.53	0.15	0.14	N	0.552691	1	-0.957	N	0.405226	1	-2.34	N	0.393143	1	-1.52	N	0.469948
938	TBIU000938	TBIGR001_TRINITY_DN14685_c0_g1_i1	birc5.2	Un	1	239	+	-	KNOWN	Baculoviral IAP repeat-containing protein 5.2 [Source:SWISS;ACC:Q28ER3]	24	38.58	55.78	65.75	58.9	43.59	58.49	19.68	22.37	39.09	18.86	28.62	20.76	36.75	98.85	12.43	13.99	32.73	55.57	35.54	38.53	32.27	34.87	32.48	44.81	N	0.885363	1	-0.0867	N	0.916531	1	0.0881	N	0.913659	1	-0.0877	N	0.199132
939	TBIU000939	TBIGR001_TRINITY_DN14686_c0_g1_i1	-	Un	1	341	+	-	NOVEL	-	10	0.75	0.38	0.7	1.21	0.75	1.59	0	0	0	0	0	0	0	0.07	0	0	0	0	0	0	0	0.39	0.32	0.44	N	0.365912	1	0.862	N	1	1	0	N	1	1	0	N	0.0758383
940	TBIU000940	TBIGR001_TRINITY_DN14690_c0_g1_i1	Ace	Un	1	329	+	-	KNOWN	Acetylcholinesterase [Source:SWISS;ACC:Q869C3]	7	1.18	0.37	0.9	0.94	0.32	1.9	0	0	0	0	0	0	0	0	0	0	0	0	0.1	0	0	0	0	0	N	0.82105	1	0.283	N	1	1	0	N	1	1	6.49	N	1
941	TBIU000941	TBIGR001_TRINITY_DN14691_c0_g1_i1	LTBP1	Un	1	384	+	-	KNOWN	Latent-transforming growth factor beta-binding protein 1 [Source:SWISS;ACC:Q14766]	1	0	0	0	0	0	0	0	0	0	0	0	0	0	0	0.73	0	0	0	0	0	0	0	0	0	N	1	1	0	N	1	1	0	N	1	1	0	N	0.661131
942	TBIU000942	TBIGR001_TRINITY_DN14691_c1_g1_i1	LTBP2	Un	1	412	+	-	KNOWN	Latent-transforming growth factor beta-binding protein 2 [Source:SWISS;ACC:Q14767]	9	0.47	1.38	0.37	0.88	0.7	0.73	0	0	0	0	0	0	0	0	0.9	0	0.18	0	0	0.12	0	0	0	0	N	1	1	0.00103	N	0.722572	1	7.61	N	1	1	6.96	Y	0.0231256
943	TBIU000943	TBIGR001_TRINITY_DN14697_c0_g1_i1	LOC103398706	Un	1	206	+	-	KNOWN	uncharacterized LOC103398706 [Source:NCBI_NR;ACC:XP_008335636.1]	21	1.97	0.4	0.65	0.85	0.35	0.47	0.46	0	0.92	0.24	1.96	0.7	2.47	1.61	0.63	0.71	0.09	0	0.21	2.52	0.85	0.38	1.82	0	N	0.39478	1	-0.957	N	0.747145	1	-0.853	N	0.736927	1	-0.538	N	0.198722
944	TBIU000944	TBIGR001_TRINITY_DN14702_c0_g1_i1	Kif24	Un	1	277	+	-	KNOWN	Kinesin-like protein KIF24 [Source:SWISS;ACC:Q6NWW5]	6	1.86	2.1	0	1.36	0.35	1.24	0	0	0	0.2	0	0	0	0	0	0	0	0	0	0	0	0	0	0	N	0.821676	1	-0.462	N	1	1	0	N	1	1	-7.71	N	1
945	TBIU000945	TBIGR001_TRINITY_DN14703_c0_g1_i1	lovB	Un	1	267	+	-	KNOWN	Lovastatin nonaketide synthase [Source:SWISS;ACC:Q9Y8A5]	0	0	0	0	0	0	0	0	0	0	0	0	0	0	0	0	0	0	0	0	0	0	0	0	0	N	-	-	-	N	-	-	-	N	-	-	-	N	-
946	TBIU000946	TBIGR001_TRINITY_DN14707_c0_g1_i1	ttc39a	Un	1	218	+	-	KNOWN	Tetratricopeptide repeat protein 39A [Source:SWISS;ACC:Q28D40]	8	0.86	0.73	1.8	2.81	0.32	0.29	0	0	0	0	0	0	0	0.15	0	0	0	0	0	0	0	0.41	0	0	N	1	1	-0.133	N	1	1	0	N	1	1	0	N	1
947	TBIU000947	TBIGR001_TRINITY_DN14708_c0_g1_i1	-	Un	1	301	+	-	NOVEL	-	2	0	2.69	0	0	0.94	0	0	0	0	0	0	0	0	0	0	0	0	0	0	0	0	0	0	0	N	0.585129	1	-1.64	N	1	1	0	N	1	1	0	N	1
948	TBIU000948	TBIGR001_TRINITY_DN14708_c0_g2_i1	-	Un	1	411	+	-	NOVEL	-	0	0	0	0	0	0	0	0	0	0	0	0	0	0	0	0	0	0	0	0	0	0	0	0	0	N	-	-	-	N	-	-	-	N	-	-	-	N	-
949	TBIU000949	TBIGR001_TRINITY_DN14710_c0_g1_i1	Ttn	Un	1	429	+	-	KNOWN	Titin [Source:SWISS;ACC:A2ASS6]	0	0	0	0	0	0	0	0	0	0	0	0	0	0	0	0	0	0	0	0	0	0	0	0	0	N	-	-	-	N	-	-	-	N	-	-	-	N	-
950	TBIU000950	TBIGR001_TRINITY_DN14711_c0_g1_i1	-	Un	1	639	+	-	NOVEL	-	5	1.05	0	0	0	0	0	0.27	0	0	0.22	0	0	1.12	0	0	0	0.17	0	0	0	0	0	0	0	N	0.431439	1	-8.22	N	1	1	-0.656	N	1	1	-7.71	N	0.323611
951	TBIU000951	TBIGR001_TRINITY_DN14717_c0_g1_i1	Bnip3	Un	1	315	+	-	KNOWN	BCL2/adenovirus E1B 19 kDa protein-interacting protein 3 [Source:SWISS;ACC:O55003]	2	0.75	0	0	0	0	0	0	0	0	0	0	0	0.26	0	0	0	0	0	0	0	0	0	0	0	Y	0.0344084	0.907222	-10.6	N	1	1	0	N	1	1	0	N	0.251766
952	TBIU000952	TBIGR001_TRINITY_DN14717_c0_g2_i1	Bnip3	Un	1	205	+	-	KNOWN	BCL2/adenovirus E1B 19 kDa protein-interacting protein 3 [Source:SWISS;ACC:O55003]	19	13.93	0.58	0.59	1.48	4.15	1.39	0	6.9	0	0	0	0.33	45.31	0	0.37	0.49	1.63	0.19	0.13	0.12	0.21	0.16	0.39	0.08	N	0.291573	1	-1.19	N	0.437783	1	-1.52	N	0.829977	1	-0.493	Y	0.00132207
953	TBIU000953	TBIGR001_TRINITY_DN14720_c0_g1_i1	-	Un	1	225	+	-	NOVEL	-	7	1.53	0	2.34	0	2.5	1.77	0	0	0.36	0	0.65	0.53	0	0	0	0	0	0	0	0	0	0	0	0	N	1	1	0.134	N	1	1	-7.34	N	0.205861	1	-9.45	N	1
954	TBIU000954	TBIGR001_TRINITY_DN14721_c0_g1_i1	myrf	Un	1	383	+	-	KNOWN	Myelin regulatory factor [Source:SWISS;ACC:Q66IV1]	4	0.96	2.87	0	0	0.48	5.07	0	0	0	0	0	0	0	0	0	0	0	0	0	0	0	0	0	0	N	0.725808	1	0.579	N	1	1	0	N	1	1	0	N	1
955	TBIU000955	TBIGR001_TRINITY_DN14733_c0_g1_i1	-	Un	1	506	+	-	NOVEL	-	1	8.94	0	0	0	0	0	0	0	0	0	0	0	0	0	0	0	0	0	0	0	0	0	0	0	N	1	1	-6.22	N	1	1	0	N	1	1	0	N	1
956	TBIU000956	TBIGR001_TRINITY_DN14737_c0_g1_i1	TAF7	Un	1	326	+	-	KNOWN	Transcription initiation factor TFIID subunit 7 [Source:SWISS;ACC:Q6R1L1]	24	44.86	41.17	36.27	40.51	41.23	42.05	7.93	10.77	7.82	12.57	1.72	3.66	16	17.36	1.84	3.66	10.45	13.17	8.03	8.3	4.75	17.32	14.57	12.58	N	0.900155	1	-0.0681	N	0.925715	1	-0.0765	N	0.692507	1	-0.38	N	0.957805
957	TBIU000957	TBIGR001_TRINITY_DN14738_c0_g1_i1	OTOR	Un	1	419	+	-	KNOWN	Otoraplin [Source:SWISS;ACC:Q9I8P6]	5	0.89	0	0	0.35	0	1.26	0	0	0	0	0	0	0.21	0	0	0	0.16	0	0	0	0	0	0	0	N	0.834602	1	0.834	N	1	1	6.02	N	1	1	0	N	1
958	TBIU000958	TBIGR001_TRINITY_DN14738_c0_g2_i1	OTOR	Un	1	378	+	-	KNOWN	Otoraplin [Source:SWISS;ACC:Q9I8P6]	5	2.08	1.85	0	0	1.5	0.04	0	0.65	0	0	0	0	0	0	0	0	0	0	0	0	0	0	0	0	N	0.401112	1	-1.45	N	0.714663	1	-8.49	N	1	1	0	N	1
959	TBIU000959	TBIGR001_TRINITY_DN14740_c0_g1_i1	tg	Un	1	249	+	-	KNOWN	thyroglobulin [Source:NCBI_NR;ACC:XP_007577005.1]	6	2.13	0	0	0	0	4.68	0	0	0	0	0	0	0.51	0	0	0	0	0	0	0	0.39	0	1.53	0.44	N	1	1	1.42	N	1	1	0	N	1	1	5.98	N	0.717534
960	TBIU000960	TBIGR001_TRINITY_DN14741_c0_g1_i1	si:ch211-79k12.1	Un	1	479	+	-	KNOWN	si:ch211-79k12.1 [Source:NCBI_NR;ACC:NP_001077317.1]	24	507.67	334.45	579.79	722.47	537.96	511.86	97.49	65.13	55.98	168	183.49	60.23	159.77	184.51	89.25	110.56	119.12	77.15	267.38	237.46	249.12	495.34	482.35	484.73	N	0.698259	1	0.207	N	0.468321	1	0.487	N	0.711731	1	0.265	N	0.210896
961	TBIU000961	TBIGR001_TRINITY_DN14742_c0_g1_i1	-	Un	1	298	+	-	NOVEL	-	2	8.3	4	0	0	0	0	0	0	0	0	0	0	0	0	0	0	0	0	0	0	0	0	0	0	N	0.317679	1	-7.85	N	1	1	0	N	1	1	0	N	1
962	TBIU000962	TBIGR001_TRINITY_DN14747_c0_g1_i1	-	Un	1	379	+	-	NOVEL	-	4	0.83	0.9	0	0	3.89	2.07	0	0	0	0	0	0	0	0	0	0	0	0	0	0	0	0	0	0	N	0.568405	1	1.72	N	1	1	0	N	1	1	0	N	1
963	TBIU000963	TBIGR001_TRINITY_DN14748_c0_g1_i1	stpg1	Un	1	311	+	-	KNOWN	O(6)-methylguanine-induced apoptosis 2 [Source:SWISS;ACC:A5WUY6]	23	0.74	1.97	0.61	1.14	0.58	2.22	3	0.23	0.1	0.06	0.78	0.15	0.7	0.18	0.46	0.45	0.27	0.57	0.2	3.92	0	0.18	1.85	0.82	N	0.839274	1	0.209	N	0.425922	1	-1.24	N	0.497085	1	1.24	N	0.959538
964	TBIU000964	TBIGR001_TRINITY_DN14749_c0_g1_i1	-	Un	1	474	+	-	NOVEL	-	2	0	0	0	0	0	0	0	0	0	0.82	0	0	0	0.63	0	0	0	0	0	0	0	0	0	0	N	1	1	0	N	1	1	0	N	1	1	-7.71	N	1
965	TBIU000965	TBIGR001_TRINITY_DN14752_c0_g1_i1	LOC101486299	Un	1	368	+	-	KNOWN	F-box/WD repeat-containing protein 7-like [Source:NCBI_NR;ACC:XP_004549357.1]	23	14.39	17.37	9.2	9.49	11.37	10.16	0.91	1.31	0.62	0.71	0	0.44	0.45	0.52	0.66	0.27	0.81	0.8	0.76	0.63	0.35	0.93	0.86	1.23	N	0.431791	1	-0.472	N	0.590579	1	-0.67	N	0.976621	1	-0.0796	N	0.696018
966	TBIU000966	TBIGR001_TRINITY_DN14757_c0_g1_i1	NFATC1	Un	1	429	+	-	KNOWN	Nuclear factor of activated T-cells, cytoplasmic 1 [Source:SWISS;ACC:O77638]	17	1.03	0.55	0.96	1.8	1.13	0.94	0.1	0.2	0	0	0	0.1	0.48	0.06	0.1	0.08	0	0.12	0	0.18	0	0.24	0.34	0	N	0.584094	1	0.494	N	1	1	-0.536	N	1	1	-0.329	N	0.630205
967	TBIU000967	TBIGR001_TRINITY_DN14762_c0_g1_i1	-	Un	1	357	+	-	NOVEL	-	2	6.78	0	0	0	0	1.93	0	0	0	0	0	0	0	0	0	0	0	0	0	0	0	0	0	0	N	0.74965	1	-1.58	N	1	1	0	N	1	1	0	N	1
968	TBIU000968	TBIGR001_TRINITY_DN14778_c0_g1_i1	-	Un	1	737	+	-	NOVEL	-	1	0	0	0	0	0	0	0	0	0	1.59	0	0	0	0	0	0	0	0	0	0	0	0	0	0	N	1	1	0	N	1	1	0	N	1	1	-7.71	N	1
969	TBIU000969	TBIGR001_TRINITY_DN14783_c0_g3_i1	-	Un	1	208	+	-	NOVEL	-	24	15.47	8.62	12.92	12.44	14.49	10.81	10.12	2.54	1.8	2.72	2.78	13.26	15.3	25.26	1.51	1.16	3.3	5.06	17.15	24.37	17.12	27.65	29.18	35.44	N	0.938946	1	-0.0703	N	0.602198	1	-0.678	N	0.529365	1	0.685	N	0.423133
970	TBIU000970	TBIGR001_TRINITY_DN14784_c0_g1_i1	-	Un	1	507	+	-	NOVEL	-	10	1.24	2.41	0.99	1.29	1.06	0.96	0	0	0	0	0	0	0.34	0.79	0	0	0	0	0	0	0	0.53	0.3	0	N	0.560925	1	-0.56	N	1	1	0	N	1	1	0	N	0.741393
971	TBIU000971	TBIGR001_TRINITY_DN14787_c0_g1_i1	-	Un	1	206	+	-	NOVEL	-	1	0	0	0	0	0	0	0	0	0	0	0	0	0	0	0	0	1.51	0	0	0	0	0	0	0	N	1	1	0	N	1	1	6.02	N	1	1	0	N	1
972	TBIU000972	TBIGR001_TRINITY_DN14788_c0_g1_i1	-	Un	1	270	+	-	NOVEL	-	1	0	0	0	0	0	0	0	0	0	0	0	0	0	0	0.76	0	0	0	0	0	0	0	0	0	N	1	1	-6.34	N	1	1	0	N	1	1	0	N	0.661127
973	TBIU000973	TBIGR001_TRINITY_DN14788_c0_g2_i1	-	Un	1	275	+	-	NOVEL	-	1	0	0	10.05	0	0	0	0	0	0	0	0	0	0	0	0	0	0	0	0	0	0	0	0	0	N	1	1	-6.8	N	1	1	0	N	1	1	0	N	1
974	TBIU000974	TBIGR001_TRINITY_DN14789_c0_g1_i1	-	Un	1	393	+	-	NOVEL	-	12	0.81	2.07	1.91	1.64	2.14	1.62	0	0	0	0.07	0.05	0	0	0	0.05	0.21	0	0	0	0	0	0.22	0.06	0	N	0.930647	1	0.0784	N	0.602667	1	8.24	N	0.569393	1	-8.53	N	1
975	TBIU000975	TBIGR001_TRINITY_DN14794_c0_g1_i1	Lcor	Un	1	246	+	-	KNOWN	Ligand-dependent corepressor [Source:SWISS;ACC:Q6ZPI3]	7	0.33	1.32	0	1.22	0.75	1.12	0	0	0	0	0	0	0	0	0.1	0.31	0	0	0	0	0	0	0	0	N	0.534995	1	0.873	N	0.74091	1	7.65	N	1	1	0	N	0.661123
976	TBIU000976	TBIGR001_TRINITY_DN14798_c0_g1_i1	-	Un	1	224	+	-	NOVEL	-	21	0.14	1.26	0.77	2.22	1.45	0.56	0	0	0.12	0.82	0.29	0	0.42	0.76	0.09	0.27	0.65	0.11	0.36	0.54	0.1	0.88	0.87	0.56	N	0.391843	1	0.865	N	0.323053	1	2.71	N	0.706275	1	-0.75	N	0.925188
977	TBIU000977	TBIGR001_TRINITY_DN14819_c0_g1_i1	FAT3	Un	1	458	+	-	KNOWN	Protocadherin Fat 3 [Source:SWISS;ACC:Q8TDW7]	1	0	0	0	42.28	0	0	0	0	0	0	0	0	0	0	0	0	0	0	0	0	0	0	0	0	N	1	1	7.07	N	1	1	0	N	1	1	0	N	1
978	TBIU000978	TBIGR001_TRINITY_DN14831_c0_g1_i1	LOC104938113	Un	1	377	+	-	KNOWN	arfaptin-1-like [Source:NCBI_NR;ACC:XP_010752755.1]	24	0.36	2.85	0.52	1.07	1.1	0.96	1	6.47	8.48	15.98	2.06	0.48	4.9	3.73	0.33	10.93	5.61	2.3	14.06	5.07	5.46	4.29	6	4.23	N	0.856052	1	-0.309	N	0.975674	1	0.0609	N	0.948392	1	-0.107	N	0.819778
979	TBIU000979	TBIGR001_TRINITY_DN14832_c0_g1_i1	isl3	Un	1	248	+	-	KNOWN	Insulin gene enhancer protein ISL-3 [Source:SWISS;ACC:P53409]	1	0	0	0	0	0	0	0	0	0	0	0	0	2.46	0	0	0	0	0	0	0	0	0	0	0	N	1	1	0	N	1	1	0	N	1	1	0	N	0.593114
980	TBIU000980	TBIGR001_TRINITY_DN14832_c1_g1_i1	Isl2	Un	1	218	+	-	KNOWN	Insulin gene enhancer protein ISL-2 [Source:SWISS;ACC:P50480]	16	0.71	0	0	1.9	1.24	0.16	0	0.16	0	0.12	0	0.39	4.63	0.1	0.32	0.84	0.77	0	0.11	0	2.51	0.13	1.63	0	N	0.169877	1	2.11	N	0.180613	1	3.46	N	0.530644	1	1.42	N	0.293726
981	TBIU000981	TBIGR001_TRINITY_DN14838_c0_g1_i1	-	Un	1	202	+	-	NOVEL	-	3	1.39	0.76	0	0	0	0.88	0	0	0	0	0	0	0	0	0	0	0	0	0	0	0	0	0	0	N	0.684208	1	-1.2	N	1	1	0	N	1	1	0	N	1
982	TBIU000982	TBIGR001_TRINITY_DN1483_c0_g1_i1	KCNH2	Un	1	724	+	-	KNOWN	Potassium voltage-gated channel subfamily H member 2 [Source:SWISS;ACC:Q9TUI4]	0	0	0	0	0	0	0	0	0	0	0	0	0	0	0	0	0	0	0	0	0	0	0	0	0	N	-	-	-	N	-	-	-	N	-	-	-	N	-
983	TBIU000983	TBIGR001_TRINITY_DN14850_c0_g1_i1	LOC104939296	Un	1	278	+	-	KNOWN	olfactory receptor 11A1-like [Source:NCBI_NR;ACC:XP_010754117.1]	2	0	0	0	0	0	0	0	0	0.63	0.86	0	0	0	0	0	0	0	0	0	0	0	0	0	0	N	1	1	0	N	1	1	-7.34	N	1	1	-7.71	N	1
984	TBIU000984	TBIGR001_TRINITY_DN14864_c0_g1_i1	ABCC4	Un	1	405	+	-	KNOWN	Multidrug resistance-associated protein 4 [Source:SWISS;ACC:O15439]	2	0	9.62	0	0	0	0	0	0	0	0	0	0	0	0	0	0	0	0	0	0.54	0	0	0	0	N	1	1	-6.34	N	1	1	0	N	1	1	5.96	N	1
985	TBIU000985	TBIGR001_TRINITY_DN14868_c0_g1_i1	-	Un	1	255	+	-	NOVEL	-	18	1.28	1.24	3.31	1.6	1.36	7.85	0	0.22	0.29	0.67	0	0	0.17	0.52	0.11	0	0.13	0	1.61	0	0.36	0.9	0.31	0.28	N	0.430177	1	0.816	N	0.611564	1	-2.26	N	0.659703	1	1.17	N	1
986	TBIU000986	TBIGR001_TRINITY_DN14880_c0_g1_i1	Gas7	Un	1	332	+	-	KNOWN	Growth arrest-specific protein 7 [Source:SWISS;ACC:Q60780]	4	13.49	0	0	0	0	0	0	0	0.51	0	0	0	0.7	0	0	0	0	0	0	0	0	0	1.47	0	N	1	1	-6.22	N	1	1	-7.34	N	1	1	0	N	1
987	TBIU000987	TBIGR001_TRINITY_DN14891_c0_g1_i1	Unc5c	Un	1	227	+	-	KNOWN	Netrin receptor UNC5C [Source:SWISS;ACC:Q761X5]	1	3.04	0	0	0	0	0	0	0	0	0	0	0	0	0	0	0	0	0	0	0	0	0	0	0	N	1	1	-6.22	N	1	1	0	N	1	1	0	N	1
988	TBIU000988	TBIGR001_TRINITY_DN14893_c0_g1_i1	LOC102796930	Un	1	247	+	-	KNOWN	piezo-type mechanosensitive ion channel component 2-like [Source:NCBI_NR;ACC:XP_006785488.1]	0	0	0	0	0	0	0	0	0	0	0	0	0	0	0	0	0	0	0	0	0	0	0	0	0	N	-	-	-	N	-	-	-	N	-	-	-	N	-
989	TBIU000989	TBIGR001_TRINITY_DN14904_c1_g1_i1	-	Un	1	441	+	-	NOVEL	-	11	2.61	0.59	0	0.76	1.18	0	0	0	0	0.21	0.15	0	0	0	0.41	1.06	0.52	0	0	0	0	0.23	0.4	0	N	0.571073	1	-0.824	N	0.182457	1	9.45	N	0.569377	1	-8.53	N	0.515318
990	TBIU000990	TBIGR001_TRINITY_DN14913_c0_g1_i1	LOC100700562	Un	1	301	+	-	KNOWN	uncharacterized LOC100700562 [Source:NCBI_NR;ACC:XP_005452901.1]	2	0	27.56	0	0	0	0	0	0	0	0	0	0	0	0	0	0	0	0	0	0	0	0	0.73	0	N	0.601467	1	-7.34	N	1	1	0	N	1	1	0	N	1
991	TBIU000991	TBIGR001_TRINITY_DN14915_c0_g1_i1	-	Un	1	322	+	-	NOVEL	-	9	0.48	1.35	0.67	0.7	1.8	0.96	0	0	0	0	0	0	0.21	0	0	0	0	0	0	0	0	0.22	0.19	0	N	0.7554	1	0.393	N	1	1	0	N	1	1	0	N	1
992	TBIU000992	TBIGR001_TRINITY_DN14923_c0_g1_i1	-	Un	1	481	+	-	NOVEL	-	7	3.2	3.11	5.31	0	5.36	9.98	0	0	0	0	0	0	0	0	0	0	0	0	0	0	0	1.19	0.56	0	N	1	1	0.597	N	1	1	0	N	1	1	0	N	0.356558
993	TBIU000993	TBIGR001_TRINITY_DN14925_c0_g1_i1	-	Un	1	363	+	-	NOVEL	-	22	0.58	0.64	0.8	4.28	0	0	2.92	2.14	0.54	4.31	0.71	0.2	6.91	7.31	0.83	0.33	0.56	1.6	2.35	2.44	2.77	21.18	14	7.47	N	0.824086	1	0.929	N	0.449079	1	-1.29	N	1	1	-0.0989	N	0.362701
994	TBIU000994	TBIGR001_TRINITY_DN14932_c0_g1_i1	-	Un	1	207	+	-	NOVEL	-	2	0	7.81	0	0	0	0	3.03	0	0	0	0	0	0	0	0	0	0	0	0	0	0	0	0	0	N	1	1	-6.34	N	0.404617	1	-9.37	N	1	1	0	N	1
995	TBIU000995	TBIGR001_TRINITY_DN14936_c0_g1_i1	-	Un	1	336	+	-	NOVEL	-	10	0.88	0.33	0.62	1.07	1.1	1	0	0.57	0	0	0	0	0.74	0	0	0	0	0	0	0	0.31	0	0.52	0	N	0.528619	1	0.688	N	0.480978	1	-9.08	N	0.68726	1	7.56	N	1
996	TBIU000996	TBIGR001_TRINITY_DN14938_c0_g1_i1	-	Un	1	219	+	-	NOVEL	-	8	0.12	0.14	0.34	0.36	0.37	0.17	0	0	0	0	0	0	0	0.2	0	0	0	0	0	0.19	0	0	0	0	N	1	1	0.425	N	1	1	0	N	1	1	6.96	N	0.603246
997	TBIU000997	TBIGR001_TRINITY_DN14941_c0_g1_i1	-	Un	1	656	+	-	NOVEL	-	2	0.32	0	0	0	0	0	0	0	0	0	0	0	0	0	0	0	0	0	0	0	0	0	0.73	0	N	1	1	-6.22	N	1	1	0	N	1	1	0	N	0.648287
998	TBIU000998	TBIGR001_TRINITY_DN14941_c0_g2_i1	-	Un	1	798	+	-	NOVEL	-	23	1.25	2.32	2.37	0.61	1.27	2.18	3.21	0	0.93	1.69	1.21	3.62	7.03	6.33	0.36	0.56	0.93	1.35	4.97	3.42	4	4.01	9.45	7.95	N	0.75529	1	-0.602	N	0.713242	1	-0.668	N	1	1	0.0286	N	0.831847
999	TBIU000999	TBIGR001_TRINITY_DN14945_c0_g1_i1	-	Un	1	279	+	-	NOVEL	-	4	0	0.58	0.76	0	0	0.68	0	0	0	0	0	0	0	0	0	0	0.27	0	0	0	0	0	0	0	N	1	1	-0.946	N	1	1	6.02	N	1	1	0	N	1
1000	TBIU001000	TBIGR001_TRINITY_DN14946_c0_g1_i1	LOC102295125	Un	1	1168	+	-	KNOWN	protein turtle homolog A-like [Source:NCBI_NR;ACC:XP_005922815.1]	3	1.2	0	0	0	0	0	0	0.3	0	0	0	0	0	0	0.15	0	0	0	0	0	0	0	0	0	N	0.431426	1	-8.22	N	1	1	-7.49	N	1	1	0	N	0.66112
1001	TBIU001001	TBIGR001_TRINITY_DN14959_c0_g1_i1	-	Un	1	748	+	-	NOVEL	-	0	0	0	0	0	0	0	0	0	0	0	0	0	0	0	0	0	0	0	0	0	0	0	0	0	N	-	-	-	N	-	-	-	N	-	-	-	N	-
1002	TBIU001002	TBIGR001_TRINITY_DN14960_c0_g1_i1	DYHC_TRIGR	Un	1	681	+	-	KNOWN	Dynein beta chain, ciliary [Source:SWISS;ACC:P23098]	1	11.37	0	0	0	0	0	0	0	0	0	0	0	0	0	0	0	0	0	0	0	0	0	0	0	N	1	1	-6.22	N	1	1	0	N	1	1	0	N	1
1003	TBIU001003	TBIGR001_TRINITY_DN14968_c0_g1_i1	-	Un	1	263	+	-	NOVEL	-	16	1.6	0.73	0.45	1.24	0.95	0.72	0	0	0	0.11	0	0.07	0.57	0.18	0.07	0	0	0	0.1	0.17	0	0.24	0.7	0.09	N	1	1	-0.0107	N	1	1	0	N	1	1	-0.21	N	1
1004	TBIU001004	TBIGR001_TRINITY_DN14987_c0_g1_i1	-	Un	1	271	+	-	NOVEL	-	20	0.41	0.7	0.86	0.3	0.46	0.56	0.28	0	0	0.43	0.08	0.07	0.45	0.09	0.07	0	1.02	0.08	0	0.51	0.15	0.69	0.48	0.88	N	0.607869	1	-0.672	N	0.44873	1	2.04	N	0.900903	1	-0.563	N	0.358163
1005	TBIU001005	TBIGR001_TRINITY_DN14989_c0_g1_i1	SOWAHC	Un	1	263	+	-	KNOWN	Ankyrin repeat domain-containing protein SOWAHC [Source:SWISS;ACC:Q53LP3]	10	1.65	0	1.02	0.23	0.61	0	0	0	0	0	0	0.68	5.47	0	0.14	0	0	0	0	0.18	1.39	0	0	1.41	N	0.194743	1	-1.8	N	1	1	0	N	0.941481	1	0.222	N	0.365778
1006	TBIU001006	TBIGR001_TRINITY_DN14989_c0_g1_i2	SOWAHC	Un	1	483	+	-	KNOWN	Ankyrin repeat domain-containing protein SOWAHC [Source:SWISS;ACC:Q53LP3]	16	0.38	1.13	0	0.25	0	0.45	0	0.07	0.14	0.05	0.08	0	0	1.4	0	0	0.04	0.08	0.14	0.2	0	1.56	1.25	0.27	N	0.457546	1	-1.12	N	0.690966	1	-1.13	N	0.871023	1	0.763	N	0.692673
1007	TBIU001007	TBIGR001_TRINITY_DN14990_c0_g1_i1	-	Un	1	2004	+	-	NOVEL	-	0	0	0	0	0	0	0	0	0	0	0	0	0	0	0	0	0	0	0	0	0	0	0	0	0	N	-	-	-	N	-	-	-	N	-	-	-	N	-
1008	TBIU001008	TBIGR001_TRINITY_DN15002_c0_g1_i1	-	Un	1	217	+	-	NOVEL	-	1	0	0	0	0	0	0	0	0	0	0	0	0.95	0	0	0	0	0	0	0	0	0	0	0	0	N	1	1	0	N	1	1	0	N	0.500852	1	-8.56	N	1
1009	TBIU001009	TBIGR001_TRINITY_DN15015_c0_g1_i1	tmem179	Un	1	227	+	-	KNOWN	Transmembrane protein 179 [Source:SWISS;ACC:Q6AZD1]	11	3.3	0.23	0.56	2.33	2.24	0.95	0	0	0	0.32	0	0	2.4	0	0	0	0	0	0.18	0	0.38	0	0.38	0	N	0.788192	1	0.332	N	1	1	0	N	1	1	0.339	N	0.283836
1010	TBIU001010	TBIGR001_TRINITY_DN15032_c0_g1_i1	-	Un	1	326	+	-	NOVEL	-	12	1.06	0.32	0.19	0.2	1.16	0.44	0	0	0.24	0	0.04	0.04	0	0.04	0	0	0	0	0	0	0	0.06	0.14	0	N	0.958483	1	0.128	N	0.349705	1	-9.66	N	0.559592	1	-8.45	N	0.714547
1011	TBIU001011	TBIGR001_TRINITY_DN15033_c0_g1_i1	LOC103398491	Un	1	482	+	-	KNOWN	cocaine- and amphetamine-regulated transcript protein-like [Source:NCBI_NR;ACC:XP_008335363.1]	8	13.49	0	0	0	0	0	0	0	0	0	0.95	1.09	1.4	0.51	0.39	0	0	0	0	0	0	0	0.74	0.63	N	1	1	-6.22	N	1	1	0	N	0.172152	1	-9.79	N	0.335934
1012	TBIU001012	TBIGR001_TRINITY_DN15033_c1_g1_i1	CARTPT	Un	1	259	+	-	KNOWN	Cocaine- and amphetamine-regulated transcript protein [Source:SWISS;ACC:Q68RJ9]	6	0	0	0	0	0	0	0	0	0.8	0	0.81	2.25	4.83	1.7	0	0	0	0	0	0	0	0	0	1.16	N	1	1	0	N	1	1	-7.34	N	0.192955	1	-9.84	N	0.383146
1013	TBIU001013	TBIGR001_TRINITY_DN15035_c0_g1_i1	-	Un	1	670	+	-	NOVEL	-	15	1.03	0.29	0	1.88	0	1.03	0	0	0	0	0.46	0.4	2.87	0	0.14	1.06	0.86	0	1.12	0.34	1.25	0	0.6	0.53	N	0.596529	1	1.08	N	0.151665	1	9.69	N	0.630707	1	0.839	N	0.382189
1014	TBIU001014	TBIGR001_TRINITY_DN15036_c0_g1_i1	-	Un	1	230	+	-	NOVEL	-	10	9.59	15.55	5.31	15.1	16.08	0	0	0	0	0	0	0	1.66	0.82	0	0	0	0	0.47	0	0	0.6	2.78	0	N	0.857454	1	-0.274	N	1	1	0	N	1	1	6.49	N	1
1015	TBIU001015	TBIGR001_TRINITY_DN15039_c0_g1_i1	djb12	Un	1	410	+	-	KNOWN	DnaJ homolog subfamily B member 12 [Source:NCBI_NR;ACC:NP_001133842.1]	0	0	0	0	0	0	0	0	0	0	0	0	0	0	0	0	0	0	0	0	0	0	0	0	0	N	-	-	-	N	-	-	-	N	-	-	-	N	-
1016	TBIU001016	TBIGR001_TRINITY_DN15056_c0_g1_i1	unc119b	Un	1	204	+	-	KNOWN	unc-119 homolog b (C. elegans) [Source:NCBI_NR;ACC:NP_001035484.1]	3	0.16	0	0	0.52	0	0	0	0	0	0	0	0	0.09	0	0	0	0	0	0	0	0	0	0	0	N	1	1	1.58	N	1	1	0	N	1	1	0	N	1
1017	TBIU001017	TBIGR001_TRINITY_DN15056_c0_g2_i1	Unc119	Un	1	436	+	-	KNOWN	Protein unc-119 homolog A [Source:SWISS;ACC:Q9Z2R6]	22	3.65	3.83	3.24	4.09	4.44	5.23	0.7	0.18	0.06	0.27	0.1	0.09	0.17	0.38	0.09	0.07	0.16	0	0.06	0.32	0	0.43	0.42	0.49	N	0.704938	1	0.278	N	0.316934	1	-1.95	N	0.557387	1	-1.04	N	0.874941
1018	TBIU001018	TBIGR001_TRINITY_DN15073_c0_g1_i1	CACNA1F	Un	1	325	+	-	KNOWN	Voltage-dependent L-type calcium channel subunit alpha-1F [Source:SWISS;ACC:O60840]	5	0.57	0	0	0	0.87	1.46	0	0	0	0.33	0	0	0	0.52	0	0	0	0	0	0	0	0	0	0	N	0.686448	1	2.03	N	1	1	0	N	1	1	-7.71	N	0.603246
1019	TBIU001019	TBIGR001_TRINITY_DN15082_c0_g1_i1	SLC12A5	Un	1	223	+	-	KNOWN	Solute carrier family 12 member 5 [Source:SWISS;ACC:Q9H2X9]	0	0	0	0	0	0	0	0	0	0	0	0	0	0	0	0	0	0	0	0	0	0	0	0	0	N	-	-	-	N	-	-	-	N	-	-	-	N	-
1020	TBIU001020	TBIGR001_TRINITY_DN15085_c0_g1_i1	proca1	Un	1	516	+	-	KNOWN	protein interacting with cyclin A1 [Source:NCBI_NR;ACC:XP_008295381.1]	0	0	0	0	0	0	0	0	0	0	0	0	0	0	0	0	0	0	0	0	0	0	0	0	0	N	-	-	-	N	-	-	-	N	-	-	-	N	-
1021	TBIU001021	TBIGR001_TRINITY_DN15086_c0_g1_i1	-	Un	1	402	+	-	NOVEL	-	7	0.25	0.98	0.17	0	0.18	0.17	0	0	0	0	0	0	0	0.1	0	0	0	0	0	0	0	0.27	0	0	N	0.186858	1	-2.02	N	1	1	0	N	1	1	0	N	1
1022	TBIU001022	TBIGR001_TRINITY_DN1508_c0_g1_i1	SNAP91	Un	1	203	+	-	KNOWN	Clathrin coat assembly protein AP180 [Source:SWISS;ACC:O60641]	6	1.25	0.07	0	1	0.84	0.85	0	0	0	0	0	0	0	0	0	0	0	0	0	0	0	0	0.06	0	N	0.470351	1	0.95	N	1	1	0	N	1	1	0	N	1
1023	TBIU001023	TBIGR001_TRINITY_DN15092_c0_g1_i1	Tg	Un	1	201	+	-	KNOWN	Thyroglobulin [Source:SWISS;ACC:O08710]	2	0.42	2.36	0	0	0	0	0	0	0	0	0	0	0	0	0	0	0	0	0	0	0	0	0	0	N	0.174879	1	-8.91	N	1	1	0	N	1	1	0	N	1
1024	TBIU001024	TBIGR001_TRINITY_DN15110_c0_g1_i1	Flvcr2	Un	1	535	+	-	KNOWN	Feline leukemia virus subgroup C receptor-related protein 2 [Source:SWISS;ACC:Q91X85]	0	0	0	0	0	0	0	0	0	0	0	0	0	0	0	0	0	0	0	0	0	0	0	0	0	N	-	-	-	N	-	-	-	N	-	-	-	N	-
1025	TBIU001025	TBIGR001_TRINITY_DN15110_c1_g1_i1	LOC101468256	Un	1	617	+	-	KNOWN	feline leukemia virus subgroup C receptor-related protein 2-like [Source:NCBI_NR;ACC:XP_004541932.1]	10	1.09	1.07	0.11	0.23	0.93	0.43	0	0	0.07	0	0.06	0	0	0.07	0.11	0	0	0	0	0	0	0	0	0	N	0.592826	1	-0.57	N	1	1	-7.34	N	1	1	-7.33	N	0.214093
1026	TBIU001026	TBIGR001_TRINITY_DN15124_c0_g1_i1	NSDHL	Un	1	360	+	-	KNOWN	Sterol-4-alpha-carboxylate 3-dehydrogenase, decarboxylating [Source:SWISS;ACC:Q15738]	23	1.11	1.04	0.99	2.8	0.6	2.34	0.27	0.14	0.37	0.21	0.15	0.14	0.44	0.51	0.42	0	0.25	0.25	0.37	0.5	0.91	1.14	0.57	0.52	N	0.396258	1	0.785	N	0.669935	1	-0.913	N	0.468771	1	1.1	N	0.738673
1027	TBIU001027	TBIGR001_TRINITY_DN15126_c0_g1_i1	-	Un	1	362	+	-	NOVEL	-	7	0	1.93	0	0.36	0.37	0.33	0	0	0	0.21	0	0	0.43	0	0	0	0	0	0	0	0	0	0	0.52	N	0.684029	1	-0.9	N	1	1	0	N	1	1	-7.71	N	1
1028	TBIU001028	TBIGR001_TRINITY_DN15126_c1_g1_i1	-	Un	1	408	+	-	NOVEL	-	1	0	0	0	0	0	0	0	0	0	0	0	0	0	0	0	0	0	0	0	0	0.7	0	0	0	N	1	1	0	N	1	1	0	N	1	1	5.98	N	1
1029	TBIU001029	TBIGR001_TRINITY_DN15135_c0_g1_i1	LOC103369439	Un	1	246	+	-	KNOWN	coiled-coil domain-containing protein 57-like [Source:NCBI_NR;ACC:XP_008296378.1]	1	0	0	0	0	0	0	0	0	0	0	0.78	0	0	0	0	0	0	0	0	0	0	0	0	0	N	1	1	0	N	1	1	0	N	1	1	-7.33	N	1
1030	TBIU001030	TBIGR001_TRINITY_DN15136_c0_g1_i1	ADAP1	Un	1	330	+	-	KNOWN	Arf-GAP with dual PH domain-containing protein 1 [Source:SWISS;ACC:O75689]	3	22.91	0	0	0	0	0	0	2.82	0	0	0	0	0	0	0	0	0	0	0	0	0	0	0	2.19	N	1	1	-6.22	N	0.480977	1	-9.08	N	1	1	0	N	0.65227
1031	TBIU001031	TBIGR001_TRINITY_DN15144_c0_g1_i1	-	Un	1	529	+	-	NOVEL	-	12	0	0.69	0.44	6.13	6.83	4.56	0.85	0	0	0	0	0	0.19	0	0	0.28	0.29	0	0	0	0.13	0.2	0.33	0	Y	0.00017565	0.0397758	3.88	N	0.930253	1	-0.386	N	1	1	6.98	N	0.638044
1032	TBIU001032	TBIGR001_TRINITY_DN15144_c0_g2_i1	-	Un	1	214	+	-	NOVEL	-	8	0.65	0	0	0	0.5	0	0	0.65	0	0.1	0	0	0	0	0	0	0	0.15	0	1	0.07	0.1	0	0	N	0.885261	1	-0.468	N	0.551505	1	-2.17	N	0.392694	1	2.74	N	1
1033	TBIU001033	TBIGR001_TRINITY_DN15145_c1_g1_i1	-	Un	1	272	+	-	NOVEL	-	0	0	0	0	0	0	0	0	0	0	0	0	0	0	0	0	0	0	0	0	0	0	0	0	0	N	-	-	-	N	-	-	-	N	-	-	-	N	-
1034	TBIU001034	TBIGR001_TRINITY_DN15146_c0_g1_i1	PIF2	Un	1	260	+	-	KNOWN	ATP-dependent DNA helicase PIF2 [Source:SWISS;ACC:Q384Y0]	1	13.49	0	0	0	0	0	0	0	0	0	0	0	0	0	0	0	0	0	0	0	0	0	0	0	N	1	1	-6.22	N	1	1	0	N	1	1	0	N	1
1035	TBIU001035	TBIGR001_TRINITY_DN15156_c0_g1_i1	-	Un	1	482	+	-	NOVEL	-	12	2.28	0.94	1.16	2.12	1.87	0.83	0	0	0	0.18	0	0	0.19	0	0	0	0	0	0	0.29	0	0.4	1.02	0.15	N	1	1	0.0311	N	1	1	0	N	1	1	-0.0646	N	0.221172
1036	TBIU001036	TBIGR001_TRINITY_DN15161_c0_g1_i1	-	Un	1	208	+	-	NOVEL	-	7	0.47	0.71	0.22	1.15	0.24	0	0	0.2	0	0	0	0	0	0	0	0	0	0.12	0	0	0	0	0	0	N	1	1	-0.126	N	1	1	-0.849	N	1	1	0	N	1
1037	TBIU001037	TBIGR001_TRINITY_DN15164_c0_g1_i1	-	Un	1	201	+	-	NOVEL	-	3	0	3.36	0.88	0	0.94	0	0	0	0	0	0	0	0	0	0	0	0	0	0	0	0	0	0	0	N	0.29393	1	-2.31	N	1	1	0	N	1	1	0	N	1
1038	TBIU001038	TBIGR001_TRINITY_DN15168_c0_g1_i1	LOC104934220	Un	1	546	+	-	KNOWN	uncharacterized LOC104934220 [Source:NCBI_NR;ACC:XP_010748137.1]	11	0.49	1.07	0	0	0	1.26	0.77	0	0	0	0	0	0.63	0.24	0.19	0	0	0	0.27	0.5	0.46	0	0.89	0	N	1	1	-0.244	N	0.712042	1	-8.37	N	0.20848	1	8.41	N	0.614397
1039	TBIU001039	TBIGR001_TRINITY_DN15182_c0_g1_i1	-	Un	1	220	+	-	NOVEL	-	1	15.78	0	0	0	0	0	0	0	0	0	0	0	0	0	0	0	0	0	0	0	0	0	0	0	N	1	1	-6.22	N	1	1	0	N	1	1	0	N	1
1040	TBIU001040	TBIGR001_TRINITY_DN15183_c0_g1_i1	LOC104964555	Un	1	333	+	-	KNOWN	gap junction gamma-1 protein-like [Source:NCBI_NR;ACC:XP_010791675.1]	0	0	0	0	0	0	0	0	0	0	0	0	0	0	0	0	0	0	0	0	0	0	0	0	0	N	1	1	-6.34	N	1	1	0	N	1	1	0	N	1
1041	TBIU001041	TBIGR001_TRINITY_DN15193_c0_g1_i1	-	Un	1	242	+	-	NOVEL	-	6	0.88	0.5	0	0	0.33	0.29	0	0	0	0	0	0	0	0	0	0	0	0	0	0	0	0	0.18	0.32	N	0.567055	1	-1.17	N	1	1	0	N	1	1	0	N	0.556779
1042	TBIU001042	TBIGR001_TRINITY_DN15196_c0_g1_i1	-	Un	1	826	+	-	NOVEL	-	5	0.28	0.93	0	0	0.42	0.73	0	0	0	0	0	0	0	0	0	0	0	0	0	0	0	0.24	0	0	N	1	1	-0.0636	N	1	1	0	N	1	1	0	N	1
1043	TBIU001043	TBIGR001_TRINITY_DN15200_c0_g1_i1	vwa5b2	Un	1	252	+	-	KNOWN	von Willebrand factor A domain containing 5B2 [Source:NCBI_NR;ACC:XP_010749206.1]	1	1.32	0	0	0	0	0	0	0	0	0	0	0	0	0	0	0	0	0	0	0	0	0	0	0	N	1	1	-6.22	N	1	1	0	N	1	1	0	N	1
1044	TBIU001044	TBIGR001_TRINITY_DN15204_c0_g1_i1	Epb41l1	Un	1	202	+	-	KNOWN	Band 4.1-like protein 1 [Source:SWISS;ACC:Q9Z2H5]	11	1.36	1.16	1.11	2.8	1.01	1.38	0.15	0.31	0.1	0	0	0	0	0	0	0	0	0	0	0	0	0.12	0.1	0	N	0.634911	1	0.423	N	0.197761	1	-9.43	N	1	1	0	N	0.534572
1045	TBIU001045	TBIGR001_TRINITY_DN15204_c1_g1_i1	Epb41l1	Un	1	331	+	-	KNOWN	Band 4.1-like protein 1 [Source:SWISS;ACC:Q9WTP0]	2	26.01	0	0	0	0	0	0	0	0	0	0	0	0	0	0	0	0	0	0	0	1.37	0	0	0	N	1	1	-6.22	N	1	1	0	N	1	1	6.98	N	1
1046	TBIU001046	TBIGR001_TRINITY_DN15205_c0_g1_i1	vax1	Un	1	745	+	-	KNOWN	Ventral anterior homeobox 1 [Source:SWISS;ACC:Q801E0]	5	8.94	17.93	18.03	0	0	0	1.55	0	0	0	0	0	0	0	0.36	0	0	0	0	0	0	0	0	0	N	0.160138	1	-8.44	N	0.712018	1	-8.37	N	1	1	0	N	0.661116
1047	TBIU001047	TBIGR001_TRINITY_DN15209_c0_g1_i1	-	Un	1	321	+	-	NOVEL	-	0	0	0	0	0	0	0	0	0	0	0	0	0	0	0	0	0	0	0	0	0	0	0	0	0	N	-	-	-	N	-	-	-	N	-	-	-	N	-
1048	TBIU001048	TBIGR001_TRINITY_DN15211_c0_g1_i1	-	Un	1	322	+	-	NOVEL	-	0	0	0	0	0	0	0	0	0	0	0	0	0	0	0	0	0	0	0	0	0	0	0	0	0	N	-	-	-	N	-	-	-	N	-	-	-	N	-
1049	TBIU001049	TBIGR001_TRINITY_DN1521_c0_g1_i1	GRB10	Un	1	421	+	-	KNOWN	Growth factor receptor-bound protein 10 [Source:SWISS;ACC:Q13322]	17	2.39	1.01	1.27	0.87	2.26	1.19	0	0	0.39	0.47	0	0.29	0.73	0	0.15	0.23	0.19	0.93	0	0.19	0.34	0	0	0.39	N	0.897086	1	-0.202	N	0.694575	1	1.25	N	0.653105	1	-1.39	N	0.423987
1050	TBIU001050	TBIGR001_TRINITY_DN15225_c0_g1_i1	-	Un	1	293	+	-	NOVEL	-	0	0	0	0	0	0	0	0	0	0	0	0	0	0	0	0	0	0	0	0	0	0	0	0	0	N	-	-	-	N	-	-	-	N	-	-	-	N	-
1051	TBIU001051	TBIGR001_TRINITY_DN15235_c0_g1_i1	-	Un	1	363	+	-	NOVEL	-	8	0.94	1.05	0.44	1.37	0.95	0.41	0	0	0	0	0	0.15	0	0	0.31	0	0	0	0	0	0	0	0	0	N	1	1	0.0729	N	1	1	0	N	1	1	-7.56	N	0.394086
1052	TBIU001052	TBIGR001_TRINITY_DN15240_c0_g1_i1	TSHZ2	Un	1	211	+	-	KNOWN	Teashirt homolog 2 [Source:SWISS;ACC:A5GFT6]	15	1.26	0.95	0.88	0.61	0.32	1.41	1.42	0	0.16	0.19	0	0	0.58	0	0.12	0	0	0.59	0	0.44	0	0	0.52	0.31	N	0.774892	1	-0.46	N	0.65149	1	-1.53	N	1	1	0.52	N	1
1053	TBIU001053	TBIGR001_TRINITY_DN15247_c0_g1_i1	Lphn2	Un	1	1024	+	-	KNOWN	Latrophilin-2 [Source:SWISS;ACC:Q8JZZ7]	20	0.71	0.3	0.27	1.79	1.06	0.62	0.19	0.1	0.38	0.15	0	0.19	0.3	0.06	0.05	0	0.51	0.06	0	0.06	0	0.23	0.33	0.18	N	0.157143	1	1.34	N	0.854444	1	-0.503	N	0.270257	1	-3.55	N	0.885112
1054	TBIU001054	TBIGR001_TRINITY_DN15247_c1_g1_i1	LPHN2	Un	1	306	+	-	KNOWN	Latrophilin-2 [Source:SWISS;ACC:O97817]	0	0	0	0	0	0	0	0	0	0	0	0	0	0	0	0	0	0	0	0	0	0	0	0	0	N	-	-	-	N	-	-	-	N	-	-	-	N	-
1055	TBIU001055	TBIGR001_TRINITY_DN15253_c0_g1_i1	-	Un	1	273	+	-	NOVEL	-	8	0.91	0.59	0.54	0.76	0.34	0.35	0	0	0	0	0.09	0	0	0	0.09	0	0	0	0	0	0	0	0	0	N	0.666244	1	-0.59	N	1	1	0	N	1	1	-7.33	N	0.661112
1056	TBIU001056	TBIGR001_TRINITY_DN15256_c1_g1_i1	-	Un	1	403	+	-	NOVEL	-	9	0	0.61	0	1.63	0	1.43	0	0	0	0.32	0	0	0.34	0	0.2	0	0	0	0	0	0	0.36	0.32	0.84	N	0.478289	1	2.3	N	1	1	0	N	1	1	-7.71	N	1
1057	TBIU001057	TBIGR001_TRINITY_DN15266_c0_g1_i1	Acot3	Un	1	353	+	-	KNOWN	Acyl-coenzyme A thioesterase 3 [Source:SWISS;ACC:Q9QYR7]	11	0.8	0.49	0.27	1.25	1.25	1.38	0	0.19	0	0.15	0	0	0	0.59	0	0	0	0	0	0.4	0	0	0.33	0	N	0.15137	1	1.24	N	0.71466	1	-8.49	N	0.891443	1	0.743	N	0.667484
1058	TBIU001058	TBIGR001_TRINITY_DN15266_c0_g2_i1	Acot3	Un	1	290	+	-	KNOWN	Acyl-coenzyme A thioesterase 3 [Source:SWISS;ACC:Q9QYR7]	12	0.72	0.14	0	0.21	0	0.39	0	0	0	0	0	0	0.38	0.06	0.06	0	0	0.14	0	0	0.06	0.1	0.4	0.15	N	0.759615	1	-0.562	N	1	1	6.95	N	1	1	5.98	N	1
1059	TBIU001059	TBIGR001_TRINITY_DN15267_c0_g1_i1	ATP6V0A2	Un	1	407	+	-	KNOWN	V-type proton ATPase 116 kDa subunit a isoform 2 [Source:SWISS;ACC:Q9Y487]	8	0.61	3.36	0.88	3.61	4.72	0.78	0	0	0	0	0	0	0.35	0	0	0	0	0	0	0	0	0	0.33	0	N	0.532203	1	0.788	N	1	1	0	N	1	1	0	N	1
1060	TBIU001060	TBIGR001_TRINITY_DN15267_c1_g1_i1	ATP6V0A2	Un	1	250	+	-	KNOWN	V-type proton ATPase 116 kDa subunit a isoform 2 [Source:SWISS;ACC:O97681]	4	1.76	0	0	2.66	0	1.99	0	0	0	0	0	0	0	0	0	0	0	0	0	0	0	0.53	0	0	N	1	1	1.42	N	1	1	0	N	1	1	0	N	1
1061	TBIU001061	TBIGR001_TRINITY_DN15269_c0_g1_i1	-	Un	1	223	+	-	NOVEL	-	0	0	0	0	0	0	0	0	0	0	0	0	0	0	0	0	0	0	0	0	0	0	0	0	0	N	-	-	-	N	-	-	-	N	-	-	-	N	-
1062	TBIU001062	TBIGR001_TRINITY_DN15274_c0_g1_i1	HMCN1	Un	1	219	+	-	KNOWN	Hemicentin-1 [Source:SWISS;ACC:Q96RW7]	1	0	6.84	0	0	0	0	0	0	0	0	0	0	0	0	0	0	0	0	0	0	0	0	0	0	N	1	1	-6.34	N	1	1	0	N	1	1	0	N	1
1063	TBIU001063	TBIGR001_TRINITY_DN15274_c1_g1_i1	HMCN1	Un	1	434	+	-	KNOWN	Hemicentin-1 [Source:SWISS;ACC:Q96RW7]	0	0	0	0	0	0	0	0	0	0	0	0	0	0	0	0	0	0	0	0	0	0	0	0	0	N	-	-	-	N	-	-	-	N	-	-	-	N	-
1064	TBIU001064	TBIGR001_TRINITY_DN15277_c0_g1_i1	Chst15	Un	1	375	+	-	KNOWN	Carbohydrate sulfotransferase 15 [Source:SWISS;ACC:Q91XQ5]	24	1.08	1.24	1.24	1.79	1.51	1.99	0.14	0.79	0.36	0.3	0.05	0.2	2.06	0.27	0.1	0.22	0.37	0.11	0.22	0.4	0.16	0.62	0.65	0.65	N	0.513425	1	0.483	N	0.527228	1	-0.911	N	0.922085	1	-0.216	N	0.682962
1065	TBIU001065	TBIGR001_TRINITY_DN1527_c0_g1_i1	-	Un	1	264	+	-	KNOWN	-	2	0	0	0	0	0	0	0	0	0	0	0	0	0	0	0	0	0	0	0	0	0	0	1.98	1.61	N	1	1	0	N	1	1	0	N	1	1	0	N	0.508876
1066	TBIU001066	TBIGR001_TRINITY_DN15283_c0_g1_i1	-	Un	1	299	+	-	NOVEL	-	8	1.83	1.01	0.65	0.67	0	0.59	0	0	0	0	0	0	1.54	0	0	0	0	0	0	0	0.44	0	0.29	0	N	0.3822	1	-1.52	N	1	1	0	N	1	1	6.98	N	0.590827
1067	TBIU001067	TBIGR001_TRINITY_DN15292_c0_g1_i1	-	Un	1	203	+	-	NOVEL	-	4	6.59	0	0	11.53	0	0	0	0	0	0	0	0	1.24	0	0	0	0	0	0	0.51	0	0	0	0	N	1	1	0.424	N	1	1	0	N	1	1	5.96	N	0.593111
1068	TBIU001068	TBIGR001_TRINITY_DN15303_c0_g1_i1	Lgmn	Un	1	203	+	-	KNOWN	Legumain [Source:SWISS;ACC:O89017]	2	0.52	1.16	0	0	0	0	0	0	0	0	0	0	0	0	0	0	0	0	0	0	0	0	0	0	N	0.321847	1	-7.89	N	1	1	0	N	1	1	0	N	1
1069	TBIU001069	TBIGR001_TRINITY_DN15313_c0_g1_i1	-	Un	1	416	+	-	NOVEL	-	7	1.11	0.31	0.39	0	0.42	1.48	0	0	0	0	0.16	0	0	0	0	0	0	0	0	0	0	0	0.21	0	N	1	1	0.0381	N	1	1	0	N	1	1	-7.33	N	1
1070	TBIU001070	TBIGR001_TRINITY_DN15319_c0_g1_i1	Fam221a	Un	1	427	+	-	KNOWN	Protein FAM221A [Source:SWISS;ACC:Q8C790]	11	1.23	0	1.16	1.2	1.24	2.14	0.35	0	0	0.56	0	0	0	0	0.18	0	0	0	0	0.9	0	0	0.54	1.19	N	0.568161	1	0.855	N	1	1	-7.37	N	1	1	-0.0646	N	0.847636
1071	TBIU001071	TBIGR001_TRINITY_DN15320_c0_g1_i1	K02A2.6	Un	1	400	+	-	KNOWN	Uncharacterized protein K02A2.6 [Source:SWISS;ACC:Q09575]	12	0.96	0	0	0	1.47	0	0	0	0	0	0	0	0.32	0.24	0.57	0.6	0.25	0	0.54	0.49	0	1.33	3.53	0.78	N	1	1	0.483	N	0.461709	1	8.06	N	0.389815	1	8.25	N	0.735016
1072	TBIU001072	TBIGR001_TRINITY_DN15326_c0_g1_i1	-	Un	1	751	+	-	NOVEL	-	10	1.08	0.74	0.91	1.26	1.78	0.59	0	0	0	0.11	0	0	0	0	0.07	0	0	0	0	0	0	0.12	0.1	0	N	0.761734	1	0.304	N	1	1	0	N	1	1	-7.71	N	1
1073	TBIU001073	TBIGR001_TRINITY_DN1532_c0_g1_i1	-	Un	1	203	+	-	NOVEL	-	1	0	0	0	0	0	0	0	0	0	0	0	0	1.62	0	0	0	0	0	0	0	0	0	0	0	N	1	1	0	N	1	1	0	N	1	1	0	N	1
1074	TBIU001074	TBIGR001_TRINITY_DN15330_c0_g1_i1	Erbb4	Un	1	947	+	-	KNOWN	Receptor tyrosine-protein kinase erbB-4 [Source:SWISS;ACC:Q61527]	2	2.41	0	0	3.72	0	0	0	0	0	0	0	0	0	0	0	0	0	0	0	0	0	0	0	0	N	1	1	0.424	N	1	1	0	N	1	1	0	N	1
1075	TBIU001075	TBIGR001_TRINITY_DN15331_c0_g1_i1	rergl	Un	1	214	+	-	KNOWN	Ras-related and estrogen-regulated growth inhibitor-like protein [Source:SWISS;ACC:Q6DGN0]	1	0	49.55	0	0	0	0	0	0	0	0	0	0	0	0	0	0	0	0	0	0	0	0	0	0	N	1	1	-6.34	N	1	1	0	N	1	1	0	N	1
1076	TBIU001076	TBIGR001_TRINITY_DN15334_c0_g1_i1	-	Un	1	846	+	-	NOVEL	-	1	0	0	0	0	0	0	0	0	0	0	0	0	0	0	0	0	0	0	0	0	0	0	1.98	0	N	1	1	0	N	1	1	0	N	1	1	0	N	1
1077	TBIU001077	TBIGR001_TRINITY_DN1533_c0_g1_i1	-	Un	1	202	+	-	NOVEL	-	0	0	0	0	0	0	0	0	0	0	0	0	0	0	0	0	0	0	0	0	0	0	0	0	0	N	-	-	-	N	-	-	-	N	-	-	-	N	-
1078	TBIU001078	TBIGR001_TRINITY_DN15344_c0_g1_i1	-	Un	1	437	+	-	KNOWN	-	17	0.8	3.58	1.12	2.32	2.8	2.47	0	0	0.36	0	0	0	1.12	0.17	0.14	0.43	0.35	0	0.19	0.52	0.32	0	0.2	0.18	N	0.672077	1	0.406	N	0.844359	1	0.727	N	0.151157	1	8.65	N	0.153378
1079	TBIU001079	TBIGR001_TRINITY_DN15346_c0_g1_i1	-	Un	1	261	+	-	NOVEL	-	13	21.34	0	0	0	0	0	0	0.92	1.12	4.47	0.53	0.4	0.79	0	0	3.74	0	1.89	0.68	1.31	0.63	0	1.68	0	N	1	1	-6.22	N	0.717214	1	1.14	N	0.32665	1	-1.85	N	1
1080	TBIU001080	TBIGR001_TRINITY_DN15355_c0_g1_i1	ephb1-b	Un	1	506	+	-	KNOWN	Ephrin type-B receptor 1-B [Source:SWISS;ACC:Q91736]	3	3.07	0	0	0	0	1.77	0	0	0	0	0	0	0	0	0	0	0	0	0	0	0.36	0	0	0	N	1	1	-0.577	N	1	1	0	N	1	1	5.98	N	1
1081	TBIU001081	TBIGR001_TRINITY_DN15357_c0_g1_i1	-	Un	1	248	+	-	NOVEL	-	7	0.85	1.92	1.2	0.83	0.86	1.51	0	0	0	0	0	0	0	0.11	0	0	0	0	0	0	0	0	0	0	N	0.87866	1	-0.37	N	1	1	0	N	1	1	0	N	1
1082	TBIU001082	TBIGR001_TRINITY_DN15361_c0_g1_i1	Pacrg	Un	1	312	+	-	KNOWN	Parkin coregulated gene protein homolog [Source:SWISS;ACC:Q9DAK2]	19	1.67	2.78	2.03	1.01	1.03	4.46	2.68	2.78	0.2	0.16	0.06	0	0.24	0.06	0.41	0.38	0	0.48	0.13	7.04	0	0	1.17	0	N	0.98194	1	-0.0483	N	0.10657	1	-2.61	N	0.0523506	1	4.37	N	0.602288
1083	TBIU001083	TBIGR001_TRINITY_DN15362_c0_g1_i1	-	Un	1	225	+	-	NOVEL	-	0	0	0	0	0	0	0	0	0	0	0	0	0	0	0	0	0	0	0	0	0	0	0	0	0	N	-	-	-	N	-	-	-	N	-	-	-	N	-
1084	TBIU001084	TBIGR001_TRINITY_DN15372_c0_g1_i1	Stap2	Un	1	444	+	-	KNOWN	Signal-transducing adaptor protein 2 [Source:SWISS;ACC:Q8R0L1]	15	0.96	0.65	0.54	1.39	2.01	0.77	0	0.46	0.3	0.7	0	0	0	0.28	0	0	0.42	0.27	0	0	0	0.37	0.8	0.58	N	0.440143	1	0.866	N	1	1	-0.408	N	0.286614	1	-9.71	N	0.301632
1085	TBIU001085	TBIGR001_TRINITY_DN15372_c1_g1_i1	STAP2	Un	1	511	+	-	KNOWN	Signal-transducing adaptor protein 2 [Source:SWISS;ACC:Q9UGK3]	8	4.63	1.22	0	5.17	1.85	4.17	0	1.62	0	0	0	0	0.44	0	0	0	0	0.35	0	0	0	0	0	0	N	0.665877	1	0.892	N	0.705515	1	-2.43	N	1	1	0	N	1
1086	TBIU001086	TBIGR001_TRINITY_DN15377_c0_g1_i1	-	Un	1	211	+	-	NOVEL	-	8	0.36	0	0	0.7	0.53	0.44	0	0	0	0	0	0	0.04	0.05	0	0	0	0	0	0	0	0	0.04	0.02	N	0.0864904	1	2.14	N	1	1	0	N	1	1	0	N	0.701572
1087	TBIU001087	TBIGR001_TRINITY_DN15377_c0_g2_i1	-	Un	1	433	+	-	NOVEL	-	10	0.36	1.31	1.19	0.7	0.53	0.44	0	0	0	0	0	0	0.04	0.05	0	0	0	0	0	0	0	0	0.04	0.02	N	0.344356	1	-0.87	N	1	1	0	N	1	1	0	N	0.701572
1088	TBIU001088	TBIGR001_TRINITY_DN15386_c0_g1_i1	-	Un	1	256	+	-	NOVEL	-	13	2.8	0.33	1.54	1.02	1.99	1.04	0.17	0	0	0	0	0.04	0	0.05	0	0	0.1	0	0	0	0	0.07	0.12	0.11	N	0.745159	1	-0.318	N	1	1	-0.656	N	1	1	-7.56	N	0.472909
1089	TBIU001089	TBIGR001_TRINITY_DN15390_c0_g1_i1	alpk2	Un	1	263	+	-	KNOWN	alpha-kinase 2 [Source:NCBI_NR;ACC:XP_010740779.1]	4	1.39	0.2	0	0	0.52	0.23	0	0	0	0	0	0	0	0	0	0	0	0	0	0	0	0	0	0	N	0.564368	1	-1.14	N	1	1	0	N	1	1	0	N	1
1090	TBIU001090	TBIGR001_TRINITY_DN15390_c1_g1_i1	alpk2	Un	1	442	+	-	KNOWN	alpha-kinase 2 [Source:NCBI_NR;ACC:XP_010740779.1]	3	0.73	0.41	0	0	0	0	0	0	0	0	0	0	0.17	0	0	0	0	0	0	0	0	0	0	0	N	0.140697	1	-8.85	N	1	1	0	N	1	1	0	N	1
1091	TBIU001091	TBIGR001_TRINITY_DN15398_c0_g1_i1	SLC29A2	Un	1	287	+	-	KNOWN	Equilibrative nucleoside transporter 2 [Source:SWISS;ACC:Q14542]	0	0	0	0	0	0	0	0	0	0	0	0	0	0	0	0	0	0	0	0	0	0	0	0	0	N	-	-	-	N	-	-	-	N	-	-	-	N	-
1092	TBIU001092	TBIGR001_TRINITY_DN1539_c0_g1_i1	-	Un	1	286	+	-	NOVEL	-	1	0	0	0	0	0	0	0	0	0	0	0	0	0	0	0.61	0	0	0	0	0	0	0	0	0	N	1	1	0	N	1	1	0	N	1	1	0	N	0.661109
1093	TBIU001093	TBIGR001_TRINITY_DN15410_c0_g1_i1	-	Un	1	201	+	-	NOVEL	-	4	0.34	0.38	0	0	0	0	0	0	0	0	0	0	0.26	0	0	0	0	0	0	0	0	0	0	0.21	N	0.535991	1	-7.28	N	1	1	0	N	1	1	0	N	1
1094	TBIU001094	TBIGR001_TRINITY_DN15417_c1_g1_i1	-	Un	1	224	+	-	NOVEL	-	0	0	0	0	0	0	0	0	0	0	0	0	0	0	0	0	0	0	0	0	0	0	0	0	0	N	-	-	-	N	-	-	-	N	-	-	-	N	-
1095	TBIU001095	TBIGR001_TRINITY_DN15420_c1_g1_i1	purb	Un	1	349	+	-	KNOWN	Transcriptional activator protein Pur-beta [Source:SWISS;ACC:Q6PHK6]	6	11.59	1.12	23.39	6.26	23.41	11.52	0	0	0	0	0	0	0	0	0	0	0	0	0	0	0	0	0	0	N	0.959847	1	0.1	N	1	1	0	N	1	1	0	N	1
1096	TBIU001096	TBIGR001_TRINITY_DN15436_c0_g1_i1	hsp90a.1	Un	1	874	+	-	KNOWN	Heat shock protein HSP 90-alpha 1 [Source:SWISS;ACC:Q90474]	7	22.39	6.74	0.24	4.21	4.06	0.46	0	0.42	0	0	0	0	0	0	0	0	0	0	0	0	0	0	0	0	N	0.133382	1	-1.84	N	0.714658	1	-8.49	N	1	1	0	N	1
1097	TBIU001097	TBIGR001_TRINITY_DN15439_c0_g1_i1	-	Un	1	270	+	-	NOVEL	-	0	0	0	0	0	0	0	0	0	0	0	0	0	0	0	0	0	0	0	0	0	0	0	0	0	N	-	-	-	N	-	-	-	N	-	-	-	N	-
1098	TBIU001098	TBIGR001_TRINITY_DN1543_c0_g1_i1	Ogdh	Un	1	526	+	-	KNOWN	2-oxoglutarate dehydrogenase, mitochondrial [Source:SWISS;ACC:Q60597]	0	0	0	0	0	0	0	0	0	0	0	0	0	0	0	0	0	0	0	0	0	0	0	0	0	N	-	-	-	N	-	-	-	N	-	-	-	N	-
1099	TBIU001099	TBIGR001_TRINITY_DN15444_c0_g1_i1	Elavl3	Un	1	355	+	-	KNOWN	ELAV-like protein 3 [Source:SWISS;ACC:Q60900]	3	1.69	0	0	0	0	0	0	0.49	0	0	0	0	0	0	0	0.76	0	0	0	0	0	0	0	0	N	0.60441	1	-7.22	N	1	1	0.855	N	1	1	0	N	1
1100	TBIU001100	TBIGR001_TRINITY_DN15446_c0_g1_i1	-	Un	1	355	+	-	NOVEL	-	7	0.51	2.02	0.35	1.66	2.47	1.37	0	0	0	0	0	0	0.13	0	0	0	0	0	0	0	0	0	0	0	N	0.402381	1	0.884	N	1	1	0	N	1	1	0	N	1
1101	TBIU001101	TBIGR001_TRINITY_DN15448_c0_g1_i1	l1cam	Un	1	266	+	-	KNOWN	Neural cell adhesion molecule L1 [Source:SWISS;ACC:Q98902]	1	53.59	0	0	0	0	0	0	0	0	0	0	0	0	0	0	0	0	0	0	0	0	0	0	0	N	0.604401	1	-7.22	N	1	1	0	N	1	1	0	N	1
1102	TBIU001102	TBIGR001_TRINITY_DN15453_c0_g1_i1	-	Un	1	397	+	-	NOVEL	-	8	0.21	2.65	0	0.31	0.16	0.14	0	0	0	0	0	0	0	0	0.07	0	0.17	0	0.1	0	0	0	0	0	N	0.124255	1	-2.26	N	0.707788	1	7.02	N	1	1	6.49	N	0.661105
1103	TBIU001103	TBIGR001_TRINITY_DN15465_c0_g1_i1	rpl-10a	Un	1	204	+	-	KNOWN	60S ribosomal protein L10a [Source:SWISS;ACC:Q9N4I4]	6	4.62	0.93	6.57	3.08	5.11	5.49	0	0	0	0	0	0	0	0	0	0	0	0	0	0	0	0	0	0	N	0.948043	1	0.079	N	1	1	0	N	1	1	0	N	1
1104	TBIU001104	TBIGR001_TRINITY_DN1546_c0_g1_i1	-	Un	1	211	+	-	NOVEL	-	0	0	0	0	0	0	0	0	0	0	0	0	0	0	0	0	0	0	0	0	0	0	0	0	0	N	-	-	-	N	-	-	-	N	-	-	-	N	-
1105	TBIU001105	TBIGR001_TRINITY_DN1546_c1_g1_i1	-	Un	1	204	+	-	NOVEL	-	2	0	0	0	0	0	0	0	0	0.82	0	0	0	0	0	0.62	0	0	0	0	0	0	0	0	0	N	1	1	0	N	1	1	-7.34	N	1	1	0	N	0.661101
1106	TBIU001106	TBIGR001_TRINITY_DN15470_c1_g1_i1	-	Un	1	404	+	-	NOVEL	-	0	0	0	0	0	0	0	0	0	0	0	0	0	0	0	0	0	0	0	0	0	0	0	0	0	N	-	-	-	N	-	-	-	N	-	-	-	N	-
1107	TBIU001107	TBIGR001_TRINITY_DN15471_c0_g1_i1	-	Un	1	293	+	-	NOVEL	-	0	0	0	0	0	0	0	0	0	0	0	0	0	0	0	0	0	0	0	0	0	0	0	0	0	N	-	-	-	N	-	-	-	N	-	-	-	N	-
1108	TBIU001108	TBIGR001_TRINITY_DN15476_c0_g1_i1	Kcnh2	Un	1	207	+	-	KNOWN	Potassium voltage-gated channel subfamily H member 2 [Source:SWISS;ACC:O08962]	10	1.18	0.49	0.15	1.72	1.28	0.15	0.71	0	0	0	0	0	0	0	0.07	0	0	0	0	0	0	0	0.1	0.09	N	0.528295	1	0.695	N	0.349398	1	-9.69	N	1	1	0	N	1
1109	TBIU001109	TBIGR001_TRINITY_DN15476_c1_g1_i1	LOC102075990	Un	1	201	+	-	KNOWN	potassium voltage-gated channel subfamily H member 2-like [Source:NCBI_NR;ACC:XP_005456532.1]	1	0	0	0	0	0	0	0	0	0	0	0	0	0	0	0	0	0	0	0	0	0	0	1.3	0	N	1	1	0	N	1	1	0	N	1	1	0	N	1
1110	TBIU001110	TBIGR001_TRINITY_DN1547_c0_g1_i1	-	Un	1	288	+	-	NOVEL	-	0	0	0	0	0	0	0	0	0	0	0	0	0	0	0	0	0	0	0	0	0	0	0	0	0	N	-	-	-	N	-	-	-	N	-	-	-	N	-
1111	TBIU001111	TBIGR001_TRINITY_DN15483_c0_g1_i1	CUBN	Un	1	504	+	-	KNOWN	Cubilin [Source:SWISS;ACC:O60494]	13	1.06	0.4	1.23	0.26	0.53	1.19	0	1.29	0	0.16	0.12	0.21	0	0	0	0	0	0	0	1.68	0	0.18	1.8	0	N	0.785099	1	-0.53	N	0.306624	1	-10.1	N	0.750023	1	0.8	N	0.0891423
1112	TBIU001112	TBIGR001_TRINITY_DN15483_c1_g1_i1	CUBN	Un	1	302	+	-	KNOWN	Cubilin [Source:SWISS;ACC:Q9TU53]	11	0	1.55	0	0	0.71	2.42	0.38	0.77	0	0.3	0.64	0.54	0	0	0	0	0	0	0	3.39	0	0.33	2.32	0	N	0.831558	1	1.05	N	0.345341	1	-9.04	N	1	1	0.156	N	0.137961
1113	TBIU001113	TBIGR001_TRINITY_DN15484_c0_g1_i1	-	Un	1	314	+	-	NOVEL	-	16	0.82	1.98	1.43	1.19	5.03	3.48	0	0.57	0	0	0.08	0.07	0.56	0.17	0.36	0	0.17	0	0	0.08	0.15	0.11	0	0	N	0.218654	1	1.12	N	0.62213	1	-1.78	N	1	1	-0.207	Y	0.0403033
1114	TBIU001114	TBIGR001_TRINITY_DN15486_c0_g1_i1	Map2	Un	1	225	+	-	KNOWN	Microtubule-associated protein 2 [Source:SWISS;ACC:P15146]	20	1.51	0.46	0.19	2.2	2.34	0.78	0.26	0.21	0	0	0.03	0.05	4.43	0.1	0.22	0.16	0.09	0	0	0.12	0.03	0.25	0.91	0.03	N	0.198214	1	1.22	N	0.803022	1	-0.68	N	1	1	-0.101	N	0.148159
1115	TBIU001115	TBIGR001_TRINITY_DN15487_c0_g1_i1	-	Un	1	240	+	-	NOVEL	-	10	0.85	1.53	0.79	1.13	0.73	1.25	0	0	0	0	0	0	0.08	0	0	0	0	0	0	0	0	0.25	0.14	0.06	N	0.957978	1	-0.0887	N	1	1	0	N	1	1	0	N	0.356146
1116	TBIU001116	TBIGR001_TRINITY_DN15490_c0_g1_i1	-	Un	1	330	+	-	NOVEL	-	7	0.55	0.83	0.51	0	0	0.25	0	0	0	0	0	0	0	0	0	0.17	0	0	0.15	0	0.49	0	0	0	N	0.0881773	1	-2.95	N	1	1	6.65	N	0.296438	1	8.42	N	1
1117	TBIU001117	TBIGR001_TRINITY_DN15492_c0_g1_i1	-	Un	1	210	+	-	NOVEL	-	7	1.58	1.6	0.49	0	0.26	0.47	0	0	0	0	0	0	0.17	0	0	0	0	0	0	0	0	0	0.15	0	Y	0.0474986	1	-2.34	N	1	1	0	N	1	1	0	N	1
1118	TBIU001118	TBIGR001_TRINITY_DN15493_c0_g1_i1	CPNE4	Un	1	238	+	-	KNOWN	Copine-4 [Source:SWISS;ACC:Q96A23]	3	0	0	0	0	0	0	0	0	0	0	0	0	3.63	0.85	1.82	0	0	0	0	0	0	0	0	0	N	1	1	0	N	1	1	0	N	1	1	0	Y	0.0463862
1119	TBIU001119	TBIGR001_TRINITY_DN15497_c0_g1_i1	LOC104967322	Un	1	213	+	-	KNOWN	calpain-5-like [Source:NCBI_NR;ACC:XP_010795035.1]	14	0	11.93	0	0	0	0	11.25	0	0	1.29	0	1.41	2.72	3.5	1.13	0	1.75	0.54	0.59	5.04	2.13	0	1.42	0.61	N	1	1	-6.34	N	0.38629	1	-2.48	N	0.92006	1	0.306	N	0.0640439
1120	TBIU001120	TBIGR001_TRINITY_DN154_c0_g1_i1	CDC42EP2	Un	1	206	+	-	KNOWN	Cdc42 effector protein 2 [Source:SWISS;ACC:Q08DN6]	5	0	6.01	0	21.46	0	0	0.73	0	0	0	0	0	0.62	0	0	0	0	0	0	0.5	0	0	0	0	N	1	1	1.3	N	1	1	-7.37	N	1	1	5.96	N	1
1121	TBIU001121	TBIGR001_TRINITY_DN154_c1_g1_i1	LOC103357020	Un	1	203	+	-	KNOWN	cdc42 effector protein 3-like [Source:NCBI_NR;ACC:XP_008279612.1]	0	0	0	0	0	0	0	0	0	0	0	0	0	0	0	0	0	0	0	0	0	0	0	0	0	N	-	-	-	N	-	-	-	N	-	-	-	N	-
1122	TBIU001122	TBIGR001_TRINITY_DN15501_c0_g1_i1	-	Un	1	530	+	-	NOVEL	-	2	13.18	0	0	0	0	0	0	0	0	0	0	0	0	0	0.69	0	0	0	0	0	0	0	0	0	N	0.604392	1	-7.22	N	1	1	0	N	1	1	0	N	0.394065
1123	TBIU001123	TBIGR001_TRINITY_DN15505_c0_g1_i1	-	Un	1	272	+	-	NOVEL	-	8	0.39	1.8	0.84	1.35	1.22	1.57	0	0	0	0	0	0	0	0	0.03	0	0	0	0	0	0	0.04	0	0	N	0.662631	1	0.385	N	1	1	0	N	1	1	0	N	1
1124	TBIU001124	TBIGR001_TRINITY_DN15533_c1_g1_i1	-	Un	1	917	+	-	NOVEL	-	22	1.92	0	0.69	2.66	0.73	1.87	0.38	1.18	0.5	1.82	1.3	1.84	3.79	0.96	0.76	0.9	2.78	0	1.07	1.23	2.28	1	1.47	1.56	N	0.442468	1	0.931	N	0.723755	1	0.676	N	0.46834	1	-0.975	N	0.384222
1125	TBIU001125	TBIGR001_TRINITY_DN15534_c0_g1_i1	-	Un	1	372	+	-	NOVEL	-	14	0	0.33	0	0	0	0	0	0	0	0	0.33	1.29	3.1	0.91	0.15	0.46	0	0.36	0.81	0.74	1.35	0.75	0.87	0.58	N	1	1	-6.34	N	0.346845	1	8.34	N	0.943517	1	-0.176	N	0.393062
1126	TBIU001126	TBIGR001_TRINITY_DN15540_c0_g1_i1	si:ch211-243a20.3	Un	1	326	+	-	KNOWN	si:ch211-243a20.3 [Source:NCBI_NR;ACC:NP_001139181.1]	22	2.22	2.05	1.55	0.81	1.04	0.75	0	0.18	0	0.27	0.59	0.71	1.28	1.2	0.18	0.27	0.22	0.21	0.36	0.65	0.59	1.76	1.24	1.24	N	0.158907	1	-1.25	N	0.441668	1	2.03	N	0.561663	1	-0.818	N	0.915265
1127	TBIU001127	TBIGR001_TRINITY_DN15540_c1_g1_i1	-	Un	1	415	+	-	NOVEL	-	4	1.13	1.19	0	0	0	0	0	0	0	0	0	0	0	0	0.26	0	0	0	0	0	0	0	0	0.37	N	0.535981	1	-7.28	N	1	1	0	N	1	1	0	N	1
1128	TBIU001128	TBIGR001_TRINITY_DN15541_c0_g1_i1	-	Un	1	565	+	-	NOVEL	-	14	0.65	0.49	1.21	0	0.65	0.58	12.27	0	0.32	0.19	5.55	0.12	0	0	0.61	0.19	0	0	0	65.47	0	0	11.39	0	N	0.423954	1	-1.03	Y	0.0297086	1	-5.75	N	0.236469	1	2.64	N	0.491029
1129	TBIU001129	TBIGR001_TRINITY_DN15545_c0_g1_i1	-	Un	1	238	+	-	NOVEL	-	7	0.45	1.03	0.42	0.88	0.45	0.82	0	0	0	0	0	0	0	0	0	0	0	0	0	0	0.11	0	0	0	N	1	1	0.112	N	1	1	0	N	1	1	5.98	N	1
1130	TBIU001130	TBIGR001_TRINITY_DN15550_c0_g1_i1	-	Un	1	365	+	-	NOVEL	-	10	0.66	1.88	2.08	3.62	2.72	2.68	0	0	0	0	0.11	0	0	0	0.1	0.16	0.13	0	0	0	0	0	0	0	N	0.312827	1	0.864	N	0.589847	1	7.37	N	1	1	-7.33	N	0.661098
1131	TBIU001131	TBIGR001_TRINITY_DN15552_c1_g1_i1	-	Un	1	374	+	-	NOVEL	-	8	0.76	2.48	1.11	1.13	0	0.96	0	0	0.3	0.37	0	0	0	1.16	0	0	0	0	0	0	0	0	0	0	N	0.533648	1	-1.1	N	1	1	-7.34	N	1	1	-7.71	N	0.326233
1132	TBIU001132	TBIGR001_TRINITY_DN15553_c0_g1_i1	Dnah7	Un	1	773	+	-	KNOWN	Dynein heavy chain 7, axonemal [Source:SWISS;ACC:Q63170]	0	0	0	0	0	0	0	0	0	0	0	0	0	0	0	0	0	0	0	0	0	0	0	0	0	N	1	1	-6.34	N	1	1	0	N	1	1	0	N	1
1133	TBIU001133	TBIGR001_TRINITY_DN15555_c0_g1_i1	-	Un	1	458	+	-	NOVEL	-	3	0.47	0.52	0	0	0	0	0	0	0	0	0	0	0	0	0	0	0	0	0.26	0	0	0	0	0	N	0.535971	1	-7.28	N	1	1	0	N	1	1	6.49	N	1
1134	TBIU001134	TBIGR001_TRINITY_DN15556_c0_g1_i1	-	Un	1	267	+	-	NOVEL	-	4	1.88	0	0.53	0	0	0	0	0	0	0	0	0	1.66	0	0	0	0	0	0	0	0.2	0	0	0	N	0.162512	1	-8.92	N	1	1	0	N	1	1	5.98	N	0.251772
1135	TBIU001135	TBIGR001_TRINITY_DN15558_c0_g1_i1	PROC	Un	1	239	+	-	KNOWN	Vitamin K-dependent protein C [Source:SWISS;ACC:Q28278]	1	0	0	0	0	0	0	0	0	0	0	0	0	0	0	0	0	0	0	0	2.72	0	0	0	0	N	1	1	0	N	1	1	0	N	1	1	6.96	N	1
1136	TBIU001136	TBIGR001_TRINITY_DN15558_c1_g1_i1	F7	Un	1	364	+	-	KNOWN	Coagulation factor VII [Source:SWISS;ACC:P98139]	8	1.66	2.44	0.79	0.82	0.85	4.99	0	0.84	0	0	0	0	0	0	0	0	0	0	0	1.06	0	0	0	0	N	0.762771	1	0.455	N	0.714667	1	-8.49	N	0.531458	1	7.96	N	1
1137	TBIU001137	TBIGR001_TRINITY_DN1555_c0_g1_i1	-	Un	1	203	+	-	NOVEL	-	22	1.44	0.85	0.21	0.07	1.47	0.88	0.07	0.23	0.35	0	0.37	0.27	0.06	0.41	0.15	0.06	0	0.27	0.1	0.27	0.2	0.06	0.25	0.28	N	0.942963	1	-0.092	N	0.506502	1	-1.27	N	0.594111	1	-0.988	N	0.446736
1138	TBIU001138	TBIGR001_TRINITY_DN15565_c0_g1_i1	-	Un	1	242	+	-	NOVEL	-	8	1.91	0.7	0.92	2.81	0	0	0.43	0	0	0	0	0	0	0.27	0	0	0	0	0	0	0	0	0.34	0.3	N	1	1	-0.472	N	1	1	-7.37	N	1	1	0	N	1
1139	TBIU001139	TBIGR001_TRINITY_DN15570_c0_g1_i1	PLEC	Un	1	1394	+	-	KNOWN	Plectin [Source:SWISS;ACC:Q15149]	14	0.51	1.14	1.78	1.85	1.91	3.72	0.27	0.83	0.35	0.21	0	0	0	0	0.14	0	0	0.33	0	0.17	0	0	0	0.88	N	0.328816	1	1.04	N	0.311537	1	-2.36	N	1	1	-1.06	N	1
1140	TBIU001140	TBIGR001_TRINITY_DN15579_c0_g1_i1	tmprss9	Un	1	478	+	-	KNOWN	transmembrane protease, serine 9 [Source:NCBI_NR;ACC:XP_008329291.1]	1	0	0	3.21	0	0	0	0	0	0	0	0	0	0	0	0	0	0	0	0	0	0	0	0	0	N	1	1	-6.8	N	1	1	0	N	1	1	0	N	1
1141	TBIU001141	TBIGR001_TRINITY_DN15579_c1_g1_i1	Tmprss9	Un	1	264	+	-	KNOWN	Transmembrane protease serine 9 [Source:SWISS;ACC:P69526]	8	0.22	1.71	0.61	0.32	0.65	0.29	0	0	0	0	0	0	0	0	0.12	0	0	0	0	0	0	0	0.18	0	N	0.436878	1	-1.08	N	1	1	0	N	1	1	0	N	1
1142	TBIU001142	TBIGR001_TRINITY_DN15580_c0_g1_i1	-	Un	1	322	+	-	NOVEL	-	2	13.49	0	0	0	0	0	0	0	0	0	0	0	0.7	0	0	0	0	0	0	0	0	0	0	0	N	1	1	-6.22	N	1	1	0	N	1	1	0	N	1
1143	TBIU001143	TBIGR001_TRINITY_DN15580_c1_g1_i1	-	Un	1	300	+	-	NOVEL	-	1	0	34.02	0	0	0	0	0	0	0	0	0	0	0	0	0	0	0	0	0	0	0	0	0	0	N	0.601445	1	-7.34	N	1	1	0	N	1	1	0	N	1
1144	TBIU001144	TBIGR001_TRINITY_DN15584_c0_g1_i1	LOC103365010	Un	1	210	+	-	KNOWN	breakpoint cluster region protein-like [Source:NCBI_NR;ACC:XP_008290553.1]	6	0	1.91	0	0	0	2.11	0	0	0	0.95	0	0	1	0	0.86	0	0	0.78	0	0	0	0	0	0	N	1	1	0.302	N	1	1	6.95	N	0.509265	1	-8.71	N	0.113129
1145	TBIU001145	TBIGR001_TRINITY_DN15609_c0_g1_i1	IL13RA2	Un	1	255	+	-	KNOWN	Interleukin-13 receptor subunit alpha-2 [Source:SWISS;ACC:Q14627]	12	0.81	1.15	0.28	5.97	1.8	1.1	0	0	0	0	0	0	1.17	0	0.05	0	0.12	0	0	0.12	0	0	0.13	0.18	Y	0.0488936	1	1.91	N	0.707796	1	7.02	N	1	1	6.96	N	0.321458
1146	TBIU001146	TBIGR001_TRINITY_DN15613_c0_g1_i1	-	Un	1	344	+	-	NOVEL	-	1	33.5	0	0	0	0	0	0	0	0	0	0	0	0	0	0	0	0	0	0	0	0	0	0	0	N	1	1	-6.22	N	1	1	0	N	1	1	0	N	1
1147	TBIU001147	TBIGR001_TRINITY_DN15620_c0_g1_i1	-	Un	1	243	+	-	NOVEL	-	8	1.38	0.75	1.21	0.63	0.65	1.16	0	0	0	0	0	0	0.08	0	0	0	0	0	0	0.06	0	0	0	0	N	0.575828	1	-0.543	N	1	1	0	N	1	1	5.96	N	1
1148	TBIU001148	TBIGR001_TRINITY_DN15621_c0_g1_i1	LOC104926447	Un	1	400	+	-	KNOWN	uncharacterized LOC104926447 [Source:NCBI_NR;ACC:XP_010738607.1]	8	0	0.52	0	0.67	0.35	0	1.01	0	0.17	0	0	0	0.41	0	0	0	0	0.16	0	0.31	0	0	0	0	N	1	1	0.908	N	0.446584	1	-3.04	N	1	1	6.96	N	0.593108
1149	TBIU001149	TBIGR001_TRINITY_DN15621_c1_g1_i1	LOC104926447	Un	1	1123	+	-	KNOWN	uncharacterized LOC104926447 [Source:NCBI_NR;ACC:XP_010738607.1]	4	0.84	0	1.23	0	0	0	0	0	0	1.15	0	0	0	0	0.24	0	0	0	0	0	0	0	0	0	N	0.541404	1	-7.54	N	1	1	0	N	0.404771	1	-9.29	N	0.661094
1150	TBIU001150	TBIGR001_TRINITY_DN15622_c0_g1_i1	-	Un	1	298	+	-	NOVEL	-	6	0	0.29	0.37	0.76	1.57	0.69	0	0	0	0	0	0	0	0	0	0	0	0	0	0.17	0	0	0	0	N	0.147485	1	2.08	N	1	1	0	N	1	1	5.96	N	1
1151	TBIU001151	TBIGR001_TRINITY_DN15623_c1_g1_i1	-	Un	1	204	+	-	NOVEL	-	7	1.37	0.51	0	0	0.7	0.59	0	0	0	0	0	0	2.46	0	0	0	0	0	0	0.24	0	0	0.29	0	N	1	1	-0.578	N	1	1	0	N	1	1	5.96	N	0.341365
1152	TBIU001152	TBIGR001_TRINITY_DN15632_c0_g1_i1	-	Un	1	414	+	-	NOVEL	-	11	1.89	1.38	0	1.85	0.97	0	0	0	0	0	0	0	0	0.81	0	0	0	0.28	0.3	0	0.26	3.03	3.04	1.49	N	1	1	-0.343	N	1	1	5.95	N	0.549713	1	7.25	N	0.118037
1153	TBIU001153	TBIGR001_TRINITY_DN15633_c0_g1_i1	-	Un	1	288	+	-	NOVEL	-	2	0	44.76	0	0	0	0	0	0	0	0	0	0	0.98	0	0	0	0	0	0	0	0	0	0	0	N	1	1	-6.34	N	1	1	0	N	1	1	0	N	1
1154	TBIU001154	TBIGR001_TRINITY_DN15636_c0_g1_i1	LOC103356859	Un	1	245	+	-	KNOWN	H-2 class II histocompatibility antigen, A-U alpha chain-like [Source:NCBI_NR;ACC:XP_008279390.1]	7	1.77	0.4	0	3.1	2.14	0.93	0	0	0.43	0	0	0	0.27	0	0	0	0	0	0	0	0	0	0	0	N	0.299068	1	1.42	N	0.711225	1	-8.34	N	1	1	0	N	1
1155	TBIU001155	TBIGR001_TRINITY_DN15639_c0_g1_i1	-	Un	1	329	+	-	NOVEL	-	11	0.54	0.25	0.3	0.78	0.64	0.88	0	0	0	0	0.16	0	0.12	0	0	0	0	0	0	0	0	0.12	0.1	0.09	N	0.341538	1	1	N	1	1	0	N	0.658607	1	-8.33	N	1
1156	TBIU001156	TBIGR001_TRINITY_DN15640_c0_g1_i1	-	Un	1	339	+	-	NOVEL	-	10	2.07	1.68	1.08	0.75	2.57	1.16	0	0	0	0	0	0	0.19	0	0	0	0	0	0	0	0	0.3	0.17	0.15	N	0.868423	1	-0.186	N	1	1	0	N	1	1	0	N	0.466021
1157	TBIU001157	TBIGR001_TRINITY_DN15647_c0_g1_i1	-	Un	1	354	+	-	NOVEL	-	0	0	0	0	0	0	0	0	0	0	0	0	0	0	0	0	0	0	0	0	0	0	0	0	0	N	-	-	-	N	-	-	-	N	-	-	-	N	-
1158	TBIU001158	TBIGR001_TRINITY_DN15650_c1_g1_i1	-	Un	1	243	+	-	NOVEL	-	21	1.27	0.41	2.52	1.58	1.35	0.49	0	0.51	0.42	0.1	0.14	0.13	1.2	0.7	0	0.1	0.31	0	0.42	0.38	1.31	1.45	1.82	1.34	N	0.672534	1	-0.446	N	0.540855	1	-1.39	N	0.220555	1	1.79	N	0.366407
1159	TBIU001159	TBIGR001_TRINITY_DN15651_c0_g1_i1	-	Un	1	244	+	-	NOVEL	-	10	0.7	0.88	0.59	0.82	0.73	1.05	0	0	0	0.24	0.06	0	0.16	0	0.1	0	0	0	0	0	0	0	0	0	N	0.83504	1	0.189	N	1	1	0	N	0.236615	1	-9.62	N	0.156332
1160	TBIU001160	TBIGR001_TRINITY_DN15653_c0_g1_i1	LOC102300518	Un	1	355	+	-	KNOWN	zinc finger BED domain-containing protein 4-like [Source:NCBI_NR;ACC:XP_005952760.1]	1	0	11.1	0	0	0	0	0	0	0	0	0	0	0	0	0	0	0	0	0	0	0	0	0	0	N	1	1	-6.34	N	1	1	0	N	1	1	0	N	1
1161	TBIU001161	TBIGR001_TRINITY_DN15654_c0_g1_i1	Nphp1	Un	1	536	+	-	KNOWN	Nephrocystin-1 [Source:SWISS;ACC:Q9QY53]	0	0	0	0	0	0	0	0	0	0	0	0	0	0	0	0	0	0	0	0	0	0	0	0	0	N	-	-	-	N	-	-	-	N	-	-	-	N	-
1162	TBIU001162	TBIGR001_TRINITY_DN15655_c0_g1_i1	-	Un	1	454	+	-	NOVEL	-	22	1.81	0	1.29	3.98	0.69	3.54	0.37	0.76	2.42	0.29	0	2.87	7.35	0.23	0.56	1.75	2.2	0.71	1.04	3.82	3.81	2.26	5.98	0.76	N	0.348279	1	1.32	N	1	1	0.0521	N	0.884807	1	0.283	N	0.871277
1163	TBIU001163	TBIGR001_TRINITY_DN15659_c0_g1_i1	rpl8	Un	1	230	+	-	KNOWN	60S ribosomal protein L8 [Source:SWISS;ACC:P41116]	6	1.39	1.05	7.35	0.23	2.08	3.76	0	0	0	0	0	0	0	0	0	0	0	0	0	0	0	0	0	0	N	0.493372	1	-0.803	N	1	1	0	N	1	1	0	N	1
1164	TBIU001164	TBIGR001_TRINITY_DN15659_c0_g2_i1	RpL8	Un	1	252	+	-	KNOWN	60S ribosomal protein L8 [Source:SWISS;ACC:P41569]	0	0	0	0	0	0	0	0	0	0	0	0	0	0	0	0	0	0	0	0	0	0	0	0	0	N	-	-	-	N	-	-	-	N	-	-	-	N	-
1165	TBIU001165	TBIGR001_TRINITY_DN1565_c0_g1_i1	-	Un	1	239	+	-	NOVEL	-	1	4.08	0	0	0	0	0	0	0	0	0	0	0	0	0	0	0	0	0	0	0	0	0	0	0	N	0.616273	1	-7.81	N	1	1	0	N	1	1	0	N	1
1166	TBIU001166	TBIGR001_TRINITY_DN15661_c0_g1_i1	sobpa	Un	1	377	+	-	KNOWN	Sine oculis-binding protein homolog [Source:SWISS;ACC:A5X7A0]	1	0.73	0	0	0	0	0	0	0	0	0	0	0	0	0	0	0	0	0	0	0	0	0	0	0	N	1	1	-6.22	N	1	1	0	N	1	1	0	N	1
1167	TBIU001167	TBIGR001_TRINITY_DN15663_c0_g1_i1	-	Un	1	501	+	-	NOVEL	-	15	1.61	1.12	2.11	1.69	0.93	1.94	0	0	0	0	0	0	0	0.38	0	0	0.08	0.22	0.17	0.22	0.41	0.2	0.68	0.47	N	0.864155	1	-0.188	N	0.453444	1	7.97	N	0.071937	1	9.54	N	0.486451
1168	TBIU001168	TBIGR001_TRINITY_DN15668_c0_g1_i1	-	Un	1	245	+	-	NOVEL	-	3	1.62	0.45	0	0.59	0	0	0	0	0	0	0	0	0	0	0	0	0	0	0	0	0	0	0	0	N	0.508528	1	-1.92	N	1	1	0	N	1	1	0	N	1
1169	TBIU001169	TBIGR001_TRINITY_DN1566_c0_g1_i1	cnksr2	Un	1	809	+	-	KNOWN	connector enhancer of kinase suppressor of Ras 2 [Source:NCBI_NR;ACC:XP_008288627.1]	3	0	8.5	0	0	0	2.34	0	0	0	0	0	0	0	0	0	0	0	0	0	0	0	0.55	0	0	N	0.583702	1	-1.7	N	1	1	0	N	1	1	0	N	1
1170	TBIU001170	TBIGR001_TRINITY_DN15675_c0_g1_i1	QtsA-10134	Un	1	218	+	-	KNOWN	Uncharacterized protein C12orf56 homolog [Source:SWISS;ACC:Q4R9E9]	6	0	1.38	0	0.22	0	0	0.19	0	0	0	0	0	0	0.23	0	0	0	0	0	0.35	0.11	0	0	0	N	0.320069	1	-2.7	N	1	1	-7.37	N	0.404908	1	7.97	N	0.603247
1171	TBIU001171	TBIGR001_TRINITY_DN15677_c0_g1_i1	-	Un	1	222	+	-	NOVEL	-	7	0	5.15	0.97	1.99	2.09	3.42	0	0	0	0	0	0	0	0	0.22	0	0	0	0	0	0	0.39	0	0	N	0.879646	1	0.251	N	1	1	0	N	1	1	0	N	1
1172	TBIU001172	TBIGR001_TRINITY_DN15677_c1_g1_i1	-	Un	1	271	+	-	NOVEL	-	4	0	2.6	0	0	0	2.82	0	0	0	0	0	0	0	0.4	0	0	0	0	0.46	0	0	0	0	0	N	1	1	0.302	N	1	1	0	N	1	1	6.49	N	1
1173	TBIU001173	TBIGR001_TRINITY_DN15679_c0_g1_i1	STAP2	Un	1	313	+	-	KNOWN	Signal-transducing adaptor protein 2 [Source:SWISS;ACC:Q9UGK3]	4	0	12.81	0	0	0	6.47	0	0.74	0	0	0	0	0	0	0	0	0	0	0	0.51	0	0	0	0	N	1	1	-0.698	N	1	1	-7.49	N	1	1	5.96	N	1
1174	TBIU001174	TBIGR001_TRINITY_DN15684_c0_g1_i1	-	Un	1	312	+	-	NOVEL	-	17	0.15	3.41	1.26	3.28	2.02	2.64	0	0.19	0	0	0.1	0.28	1.66	0.93	0.19	0	0.23	0	0	0	0.42	0.94	1.98	0.6	N	0.520063	1	0.66	N	1	1	0.224	N	0.867427	1	-0.842	N	0.952133
1175	TBIU001175	TBIGR001_TRINITY_DN15685_c0_g1_i1	LAMB3	Un	1	224	+	-	KNOWN	Laminin subunit beta-3 [Source:SWISS;ACC:Q13751]	2	0	1.53	0	1.69	0	0	0	0	0	0	0	0	0	0	0	0	0	0	0	0	0	0	0	0	N	1	1	0.0803	N	1	1	0	N	1	1	0	N	1
1176	TBIU001176	TBIGR001_TRINITY_DN15686_c0_g1_i1	-	Un	1	257	+	-	NOVEL	-	3	0	0	0	0	0	0	0	0	0	0	0	0	0	0.71	0	0	0	0	0	0	0.82	0	1.11	0	N	1	1	0	N	1	1	0	N	1	1	5.98	N	1
1177	TBIU001177	TBIGR001_TRINITY_DN15688_c0_g1_i1	-	Un	1	234	+	-	NOVEL	-	17	0.41	1.84	0.57	1.49	0.61	1.37	0	0.24	0	0.18	0	0	1.32	1.01	0.12	0	0	0	1.59	0.14	0.53	1.76	3.19	1.06	N	0.902046	1	0.243	N	1	1	-7.49	N	0.218405	1	3.22	N	0.504394
1178	TBIU001178	TBIGR001_TRINITY_DN15689_c0_g1_i1	CNG1	Un	1	254	+	-	KNOWN	Cyclic nucleotide-gated channel cone photoreceptor subunit alpha [Source:SWISS;ACC:Q90805]	23	1.11	0.4	0.16	0.51	1.13	1.04	0.17	0	0.06	0.27	0.33	0.44	2.13	1.7	0.27	0.13	0.1	0.1	0.17	0.93	0.28	0.98	1.17	1.6	N	0.579749	1	0.614	N	1	1	0.577	N	0.776609	1	-0.438	N	0.622492
1179	TBIU001179	TBIGR001_TRINITY_DN15689_c1_g1_i1	Cnga3	Un	1	534	+	-	KNOWN	Cyclic nucleotide-gated cation channel alpha-3 [Source:SWISS;ACC:Q9JJZ8]	1	0	0	0	0	0	0	0	0	0	0	0	0	0	0.32	0	0	0	0	0	0	0	0	0	0	N	1	1	0	N	1	1	0	N	1	1	0	N	1
1180	TBIU001180	TBIGR001_TRINITY_DN15691_c0_g1_i1	-	Un	1	315	+	-	NOVEL	-	2	0.6	0.66	0	0	0	0	0	0	0	0	0	0	0	0	0	0	0	0	0	0	0	0	0	0	N	0.535961	1	-7.28	N	1	1	0	N	1	1	0	N	1
1181	TBIU001181	TBIGR001_TRINITY_DN15692_c0_g1_i1	-	Un	1	202	+	-	NOVEL	-	0	0	0	0	0	0	0	0	0	0	0	0	0	0	0	0	0	0	0	0	0	0	0	0	0	N	-	-	-	N	-	-	-	N	-	-	-	N	-
1182	TBIU001182	TBIGR001_TRINITY_DN15698_c0_g1_i1	Sgsm1	Un	1	409	+	-	KNOWN	Small G protein signaling modulator 1 [Source:SWISS;ACC:Q8BPQ7]	5	1.29	0	0.93	0.95	1	0	0	0	0	0	0	0	0.36	0	0	0	0	0	0	0	0	0	0	0	N	1	1	-0.352	N	1	1	0	N	1	1	0	N	1
1183	TBIU001183	TBIGR001_TRINITY_DN15704_c0_g1_i1	-	Un	1	224	+	-	NOVEL	-	3	0	0	0	0	0	0	0	0	0	0	0	0	1.85	0	0	0	0	0	0	0	0	0	1.02	0.86	N	1	1	0	N	1	1	0	N	1	1	0	N	1
1184	TBIU001184	TBIGR001_TRINITY_DN15714_c0_g1_i1	-	Un	1	508	+	-	NOVEL	-	9	0.5	0.29	0.42	0.22	0	0	0	0	0	0	0.08	0.03	0	0	0	0	0	0	0	0	0.04	0.06	0.33	0	N	0.172237	1	-2.6	N	1	1	0	N	1	1	-2.33	N	0.483562
1185	TBIU001185	TBIGR001_TRINITY_DN15714_c0_g2_i1	-	Un	1	223	+	-	NOVEL	-	16	0.5	0.29	0.42	0.22	1.65	0.55	0	0	0	0	0.08	0.03	0	0	0.28	0	0.08	0	0.28	0.08	0.04	0.06	0.33	0.09	N	0.380942	1	0.898	N	1	1	6.02	N	0.590885	1	1.19	N	0.604772
1186	TBIU001186	TBIGR001_TRINITY_DN15717_c0_g1_i1	EXOSC1	Un	1	258	+	-	KNOWN	Exosome complex component CSL4 [Source:SWISS;ACC:Q9Y3B2]	1	0	0	0	0	0	0	0	0	1.8	0	0	0	0	0	0	0	0	0	0	0	0	0	0	0	N	1	1	0	N	0.711215	1	-8.34	N	1	1	0	N	1
1187	TBIU001187	TBIGR001_TRINITY_DN15717_c1_g1_i1	-	Un	1	317	+	-	NOVEL	-	7	1.29	1.44	0.61	1.27	1.31	0.56	0	0	0	0	0	0	0	0	0	0	0	0	0	0	0	0.63	0	0	N	1	1	-0.186	N	1	1	0	N	1	1	0	N	0.631463
1188	TBIU001188	TBIGR001_TRINITY_DN15718_c0_g1_i1	-	Un	1	258	+	-	NOVEL	-	1	0	0.79	0	0	0	0	0	0	0	0	0	0	0	0	0	0	0	0	0	0	0	0	0	0	N	1	1	-6.34	N	1	1	0	N	1	1	0	N	1
1189	TBIU001189	TBIGR001_TRINITY_DN15721_c0_g1_i1	-	Un	1	274	+	-	NOVEL	-	0	0	0	0	0	0	0	0	0	0	0	0	0	0	0	0	0	0	0	0	0	0	0	0	0	N	-	-	-	N	-	-	-	N	-	-	-	N	-
1190	TBIU001190	TBIGR001_TRINITY_DN15721_c0_g2_i1	-	Un	1	260	+	-	NOVEL	-	9	1.24	3.53	0.65	0.45	0.7	0.21	0	0	0	0	0	0	0.15	0	0.1	0	0	0	0	0	0	0.16	0	0	N	0.0752599	1	-2.06	N	1	1	0	N	1	1	0	N	0.724774
1191	TBIU001191	TBIGR001_TRINITY_DN15722_c0_g1_i1	Kcnn2	Un	1	294	+	-	KNOWN	Small conductance calcium-activated potassium channel protein 2 [Source:SWISS;ACC:P58390]	2	0	12.81	0	0	0	0	0	0	0	0	0	0	0	0	0.69	0	0	0	0	0	0	0	0	0	N	0.601426	1	-7.34	N	1	1	0	N	1	1	0	N	0.39403
1192	TBIU001192	TBIGR001_TRINITY_DN15728_c0_g1_i1	ripk4	Un	1	725	+	-	KNOWN	receptor-interacting serine-threonine kinase 4 [Source:NCBI_NR;ACC:XP_010745182.1]	10	3.75	0.81	0	0	0	3.77	1.85	0	0	0	0.79	0	0.38	0	0.45	0	0	0	0	6.06	0	0.41	2.54	0	N	1	1	-0.183	N	0.404633	1	-9.37	N	0.44413	1	2.05	N	1
1193	TBIU001193	TBIGR001_TRINITY_DN15729_c0_g1_i1	tef2	Un	1	265	+	-	KNOWN	Translation elongation factor 2 [Source:SWISS;ACC:Q1HPK6]	3	0.64	1.07	0	0	0.48	0	0	0	0	0	0	0	0	0	0	0	0	0	0	0	0	0	0	0	N	0.485656	1	-1.91	N	1	1	0	N	1	1	0	N	1
1194	TBIU001194	TBIGR001_TRINITY_DN15730_c0_g1_i1	LOC104922246	Un	1	440	+	-	KNOWN	uncharacterized LOC104922246 [Source:NCBI_NR;ACC:XP_010733326.1]	24	6.29	3.1	4.06	4.53	3.11	4.86	0.58	0.3	0.59	0.51	0.04	0.19	0.93	0.18	0.08	0.06	0.57	0.74	0.2	0.65	0.08	1.02	0.55	0.63	N	0.791881	1	-0.197	N	0.870961	1	-0.304	N	0.830878	1	-0.39	N	0.617984
1195	TBIU001195	TBIGR001_TRINITY_DN15736_c0_g1_i1	Iqub	Un	1	259	+	-	KNOWN	IQ and ubiquitin-like domain-containing protein [Source:SWISS;ACC:Q8CDK3]	10	3.16	1.12	0	0	0	5.12	2.07	0	0	0	0.29	0	0.43	0	0.5	0	0	0	0	9.6	0	0.46	1.26	0	N	1	1	0.391	N	0.404649	1	-9.37	N	0.166071	1	4.12	N	0.841011
1196	TBIU001196	TBIGR001_TRINITY_DN15737_c0_g1_i1	-	Un	1	243	+	-	NOVEL	-	22	1.29	1.15	1.92	0.13	0	0	0.25	0.26	2.39	0.2	2.26	1.87	2.75	6.43	0.33	1.56	0.15	1.46	0.85	1.07	0.84	0.84	0.88	0.72	Y	0.000159524	0.0380969	-5.17	N	0.93622	1	-0.148	N	0.286321	1	-1.44	Y	0.0437165
1197	TBIU001197	TBIGR001_TRINITY_DN15741_c0_g1_i1	-	Un	1	476	+	-	NOVEL	-	24	19.53	26.22	68.1	33.62	16.17	16.22	12.95	7.87	12.28	14.48	47.53	13.41	196.02	24.79	4.9	19.29	21.17	17.72	18.91	22.96	68.2	26.24	26.88	30.48	N	0.185646	1	-0.922	N	0.358188	1	0.72	N	0.875138	1	-0.14	N	0.0925581
1198	TBIU001198	TBIGR001_TRINITY_DN15745_c0_g1_i1	-	Un	1	390	+	-	NOVEL	-	10	1.48	0.95	0.59	0.92	0	0.57	0	0	0	0	0	0	0	0.15	0.12	0.74	0	0	0.16	0	0	0	0	0.15	N	0.324759	1	-1.1	N	0.446465	1	8.65	N	1	1	6.49	N	0.718655
1199	TBIU001199	TBIGR001_TRINITY_DN15748_c0_g1_i1	ATP5A1	Un	1	299	+	-	KNOWN	ATP synthase subunit alpha, mitochondrial [Source:SWISS;ACC:Q5R546]	6	0.63	0.72	1.89	0.26	1.62	1.35	0	0	0	0	0	0	0	0	0	0	0	0	0	0	0	0	0	0	N	0.956715	1	-0.115	N	1	1	0	N	1	1	0	N	1
1200	TBIU001200	TBIGR001_TRINITY_DN15753_c0_g1_i1	-	Un	1	425	+	-	NOVEL	-	16	2.03	2.53	0.85	0.3	2.13	1.63	0.46	0.95	0.15	0.36	0	0	0	0	0	0	0.15	0.57	0	0.29	0	0.2	0.5	0.15	N	0.669762	1	-0.464	N	0.681864	1	-1.26	N	0.795902	1	-1.06	N	0.201166
1201	TBIU001201	TBIGR001_TRINITY_DN15759_c0_g1_i1	-	Un	1	316	+	-	NOVEL	-	14	1.11	1.97	0.86	2.52	1.66	1.51	0	0	0	0.13	0	0	0.26	0.2	0.16	0	0	0	0	0.1	0	0.13	0.23	0.2	N	0.629649	1	0.454	N	1	1	0	N	1	1	-1.06	N	0.582269
1202	TBIU001202	TBIGR001_TRINITY_DN15762_c0_g1_i1	Pip5k1a	Un	1	317	+	-	KNOWN	Phosphatidylinositol 4-phosphate 5-kinase type-1 alpha [Source:SWISS;ACC:P70182]	1	15.78	0	0	0	0	0	0	0	0	0	0	0	0	0	0	0	0	0	0	0	0	0	0	0	N	1	1	-6.22	N	1	1	0	N	1	1	0	N	1
1203	TBIU001203	TBIGR001_TRINITY_DN15768_c0_g1_i1	-	Un	1	647	+	-	NOVEL	-	2	0	0	0	0	0	0	0	0	0	0	0	0	0.51	0	0	0.97	0	0	0	0	0	0	0	0	N	1	1	0	N	0.740915	1	7.65	N	1	1	0	N	1
1204	TBIU001204	TBIGR001_TRINITY_DN1576_c0_g1_i1	Syne2	Un	1	220	+	-	KNOWN	Nesprin-2 [Source:SWISS;ACC:Q6ZWQ0]	0	0	0	0	0	0	0	0	0	0	0	0	0	0	0	0	0	0	0	0	0	0	0	0	0	N	-	-	-	N	-	-	-	N	-	-	-	N	-
1205	TBIU001205	TBIGR001_TRINITY_DN15779_c0_g1_i1	-	Un	1	305	+	-	NOVEL	-	9	3.58	3.28	1.72	5.27	1.84	3.06	0	0	0.55	0	0	0	0	0	0	0	0	0	0	0	0	0	0.33	0.29	N	0.895951	1	0.168	N	0.711205	1	-8.34	N	1	1	0	N	0.508875
1206	TBIU001206	TBIGR001_TRINITY_DN15786_c0_g1_i1	-	Un	1	329	+	-	NOVEL	-	19	0.68	1.78	3.17	2.3	0.68	1.51	0	0	0.82	1.17	0.28	0	2.02	0.46	0	2.13	0.63	0	1.19	0.77	1.99	2.94	2.35	3.73	N	0.72785	1	-0.437	N	0.615451	1	1.45	N	0.618029	1	0.892	N	0.179109
1207	TBIU001207	TBIGR001_TRINITY_DN15787_c0_g1_i1	-	Un	1	352	+	-	NOVEL	-	8	0	4.73	0	0	0	0	0	0	0	0.56	0.4	0.32	0	0.44	0	0	0	0	0.51	0	0.91	0	0	0.52	N	1	1	-6.34	N	1	1	0	N	0.771897	1	-0.689	N	1
1208	TBIU001208	TBIGR001_TRINITY_DN15791_c0_g1_i1	Bsn	Un	1	231	+	-	KNOWN	Protein bassoon [Source:SWISS;ACC:O88778]	8	0.54	0.41	0	0.79	0.54	0	0	0	0	0	0	0.11	0.17	0.13	0	0	0	0	0	0	0	0.18	0	0	N	1	1	0.398	N	1	1	0	N	1	1	-7.56	N	1
1209	TBIU001209	TBIGR001_TRINITY_DN15794_c0_g1_i1	U2af2	Un	1	292	+	-	KNOWN	Splicing factor U2AF 65 kDa subunit [Source:SWISS;ACC:P26369]	6	0.94	1.05	0	0.92	0.47	0.41	0	0	0	0	0	0	0.5	0	0	0	0	0	0	0	0	0	0	0	N	1	1	-0.208	N	1	1	0	N	1	1	0	N	0.593105
1210	TBIU001210	TBIGR001_TRINITY_DN15794_c1_g1_i1	U2AF2	Un	1	287	+	-	KNOWN	Splicing factor U2AF 65 kDa subunit [Source:SWISS;ACC:P26368]	0	0	0	0	0	0	0	0	0	0	0	0	0	0	0	0	0	0	0	0	0	0	0	0	0	N	-	-	-	N	-	-	-	N	-	-	-	N	-
1211	TBIU001211	TBIGR001_TRINITY_DN15800_c0_g1_i1	CCSER2	Un	1	303	+	-	KNOWN	Serine-rich coiled-coil domain-containing protein 2 [Source:SWISS;ACC:Q9H7U1]	10	0.51	0.58	0.18	2.4	0.57	0.86	0.16	0	0	0	0	0	0	0	0.25	0.51	0.3	0	0	0	0	0	0	0	N	0.177084	1	1.52	N	0.390135	1	2.54	N	1	1	0	N	0.222644
1212	TBIU001212	TBIGR001_TRINITY_DN15800_c1_g1_i1	-	Un	1	213	+	-	NOVEL	-	0	0	0	0	0	0	0	0	0	0	0	0	0	0	0	0	0	0	0	0	0	0	0	0	0	N	-	-	-	N	-	-	-	N	-	-	-	N	-
1213	TBIU001213	TBIGR001_TRINITY_DN15801_c0_g1_i2	-	Un	1	468	+	-	NOVEL	-	1	0	0.4	0	0	0	0	0	0	0	0	0	0	0	0	0	0	0	0	0	0	0	0	0	0	N	1	1	-6.34	N	1	1	0	N	1	1	0	N	1
1214	TBIU001214	TBIGR001_TRINITY_DN15809_c0_g1_i1	psuG	Un	1	493	+	-	KNOWN	Pseudouridine-5'-phosphate glycosidase {ECO:0000255|HAMAP-Rule:MF_01876} [Source:SWISS;ACC:Q8RCT3]	9	1.12	0.42	0.52	0.81	0.56	0	0	0	0	0	0	0	0.53	0.54	0	0	0	0.67	0	0	0	0.18	0	0	N	0.580415	1	-0.711	N	0.490336	1	8.27	N	1	1	0	N	0.301476
1215	TBIU001215	TBIGR001_TRINITY_DN15813_c1_g1_i1	-	Un	1	222	+	-	NOVEL	-	1	0	0	0	0	0	0	0	0	0	0	0	0	0	0	0	0	0	0	0	0	0.89	0	0	0	N	1	1	0	N	1	1	0	N	1	1	5.98	N	1
1216	TBIU001216	TBIGR001_TRINITY_DN15826_c0_g1_i1	tmem8c	Un	1	237	+	-	KNOWN	Protein myomaker [Source:SWISS;ACC:Q6IQ69]	0	0	0	0	0	0	0	0	0	0	0	0	0	0	0	0	0	0	0	0	0	0	0	0	0	N	-	-	-	N	-	-	-	N	-	-	-	N	-
1217	TBIU001217	TBIGR001_TRINITY_DN15829_c0_g1_i1	Xirp2	Un	1	489	+	-	KNOWN	Xin actin-binding repeat-containing protein 2 [Source:SWISS;ACC:Q71LX6]	2	0.58	0	0	0	0.9	0	0	0	0	0	0	0	0	0	0	0	0	0	0	0	0	0	0	0	N	1	1	0.483	N	1	1	0	N	1	1	0	N	1
1218	TBIU001218	TBIGR001_TRINITY_DN15846_c0_g1_i1	Cpne8	Un	1	221	+	-	KNOWN	Copine-8 [Source:SWISS;ACC:Q9DC53]	9	2.74	0	0	0	0	0.87	0	0.46	0	0	0	0	0	0	0.44	0.35	0	0.57	1.26	0.58	0	0	0	0.31	N	0.749645	1	-1.58	N	0.771148	1	1.01	N	0.237813	1	8.92	N	0.525453
1219	TBIU001219	TBIGR001_TRINITY_DN15846_c1_g1_i1	CPNE8	Un	1	408	+	-	KNOWN	Copine-8 [Source:SWISS;ACC:Q86YQ8]	20	0.7	1.46	0.62	2.04	1.9	1.91	0.28	0.86	0.19	0.29	0.21	0.1	0.07	0	0.24	0	0.79	0.22	0.37	0.78	0	0.15	0	0.12	N	0.213457	1	1.01	N	0.82209	1	-0.475	N	0.896269	1	0.286	N	0.3294
1220	TBIU001220	TBIGR001_TRINITY_DN15850_c0_g1_i1	-	Un	1	280	+	-	NOVEL	-	1	0	34.02	0	0	0	0	0	0	0	0	0	0	0	0	0	0	0	0	0	0	0	0	0	0	N	0.601422	1	-7.34	N	1	1	0	N	1	1	0	N	1
1221	TBIU001221	TBIGR001_TRINITY_DN15851_c0_g1_i1	Robo1	Un	1	202	+	-	KNOWN	Roundabout homolog 1 [Source:SWISS;ACC:O55005]	7	0.89	0.16	0	0.2	0.2	0.19	0	0	0	0	0	0	0	0	0.05	0	0	0	0	0	0	0	0.27	0	N	0.617505	1	-0.895	N	1	1	0	N	1	1	0	N	1
1222	TBIU001222	TBIGR001_TRINITY_DN15857_c0_g1_i1	Kcnh1	Un	1	751	+	-	KNOWN	Potassium voltage-gated channel subfamily H member 1 [Source:SWISS;ACC:Q63472]	15	2.13	0.52	0.21	1.11	1.14	0.82	0.19	0.19	0	0.29	0.11	0.09	0	0	0	0	0.24	0.35	0	0.46	0	0	0.13	0	N	1	1	0.0228	N	0.816402	1	0.561	N	0.845009	1	-0.94	N	1
1223	TBIU001223	TBIGR001_TRINITY_DN15862_c0_g1_i1	-	Un	1	387	+	-	NOVEL	-	2	0	0	0	0	0	0	1.87	0	0	0	0.44	0	0	0	0	0	0	0	0	0	0	0	0	0	N	1	1	0	N	0.712015	1	-8.66	N	1	1	-7.33	N	1
1224	TBIU001224	TBIGR001_TRINITY_DN15864_c0_g1_i1	Trim25	Un	1	203	+	-	KNOWN	E3 ubiquitin/ISG15 ligase TRIM25 [Source:SWISS;ACC:Q61510]	7	1.21	2.05	0	0.88	0	0	0	0	0	0	0	0	0.56	0	0.23	0	0	0	0	0	0.39	0	0.17	0	N	0.219723	1	-1.97	N	1	1	0	N	0.687274	1	7.56	N	0.274106
1225	TBIU001225	TBIGR001_TRINITY_DN15873_c0_g1_i1	-	Un	1	274	+	-	NOVEL	-	4	10.72	0	0	0	0	0	0	0	0	0	0	0	0	0.49	0	0	0	0	0.58	0.55	0	0	0	0	N	1	1	-6.22	N	1	1	0	N	0.547368	1	7.25	N	1
1226	TBIU001226	TBIGR001_TRINITY_DN15877_c1_g1_i1	Kcnc4	Un	1	299	+	-	KNOWN	Potassium voltage-gated channel subfamily C member 4 [Source:SWISS;ACC:Q63734]	0	0	0	0	0	0	0	0	0	0	0	0	0	0	0	0	0	0	0	0	0	0	0	0	0	N	-	-	-	N	-	-	-	N	-	-	-	N	-
1227	TBIU001227	TBIGR001_TRINITY_DN15879_c0_g1_i1	-	Un	1	392	+	-	NOVEL	-	11	0.34	1.14	1.44	1	0.52	0.45	0	0	0	0.5	0.54	0	0	0.2	0	0.5	0	0	0	0	0	0.27	0	0	N	0.643011	1	-0.691	N	0.740919	1	7.65	N	0.172182	1	-9.81	N	1
1228	TBIU001228	TBIGR001_TRINITY_DN15886_c0_g1_i1	-	Un	1	243	+	-	NOVEL	-	0	0	0	0	0	0	0	0	0	0	0	0	0	0	0	0	0	0	0	0	0	0	0	0	0	N	-	-	-	N	-	-	-	N	-	-	-	N	-
1229	TBIU001229	TBIGR001_TRINITY_DN15888_c0_g1_i1	map3k10	Un	1	325	+	-	KNOWN	Mitogen-activated protein kinase kinase kinase 10 [Source:SWISS;ACC:Q7T2V3]	10	0.8	0.68	0.56	0.59	0.3	0.27	0	0.24	0	0	0	0	0.37	0	0.58	0	0	0	0	0.29	0	0	0	0	N	0.489585	1	-0.92	N	1	1	-7.49	N	1	1	6.96	N	0.0549534
1230	TBIU001230	TBIGR001_TRINITY_DN1588_c0_g1_i1	Il17ra	Un	1	266	+	-	KNOWN	Interleukin-17 receptor A [Source:SWISS;ACC:Q60943]	6	1.06	1.17	0	3.11	0	1.37	0	0	0	0	0	0	0	0.25	0	0.32	0	0	0	0	0	0	0	0	N	0.642335	1	0.947	N	1	1	6.65	N	1	1	0	N	1
1231	TBIU001231	TBIGR001_TRINITY_DN15896_c0_g1_i1	bik	Un	1	416	+	-	KNOWN	BCL2-interacting killer (apoptosis-inducing) [Source:NCBI_NR;ACC:NP_001038503.2]	18	0.54	0.61	0.5	1.31	0.27	0.49	0.85	0	0.14	0	0.12	0.11	0.86	0.26	0.11	0	0	0	0.15	0.66	1.2	0	0.76	1.24	N	0.86022	1	0.221	N	0.246094	1	-9.69	N	0.288457	1	2.25	N	1
1232	TBIU001232	TBIGR001_TRINITY_DN15897_c0_g1_i1	GSTT1	Un	1	255	+	-	KNOWN	Glutathione S-transferase theta-1 [Source:SWISS;ACC:Q2NL00]	24	17.1	11.14	15.38	18.65	15.09	21.49	14.17	20.05	9.48	5.83	9.73	5.69	6.98	10.84	2.42	9.22	11.93	13.73	9.48	45.64	11.12	16.25	20.91	16.16	N	0.688295	1	0.246	N	0.632882	1	-0.365	N	0.347365	1	0.859	N	0.367507
1233	TBIU001233	TBIGR001_TRINITY_DN15897_c0_g2_i1	GSTT1	Un	1	266	+	-	KNOWN	Glutathione S-transferase theta-1 [Source:SWISS;ACC:Q2NL00]	23	0.95	1.83	0.54	1.39	1.73	2.83	1.34	0	0.27	1.6	1.02	2.23	2.32	3.01	0.22	2.39	0.76	2.23	3.31	7.39	2.69	1.61	4.62	5.14	N	0.330974	1	0.795	N	0.229311	1	1.81	N	0.524602	1	0.671	N	0.511606
1234	TBIU001234	TBIGR001_TRINITY_DN15900_c0_g1_i1	-	Un	1	471	+	-	NOVEL	-	9	0.41	0.93	0.29	0.9	1.54	1.1	0	0	0.15	0	0	0	0	0	0.36	0	0	0	0	0	0	0	0.51	0	N	0.334019	1	1.06	N	1	1	-7.34	N	1	1	0	N	0.571905
1235	TBIU001235	TBIGR001_TRINITY_DN15902_c0_g1_i1	-	Un	1	311	+	-	NOVEL	-	14	14.89	21.91	0	0	0	0	0.75	0.76	1.39	1.21	0.86	0.33	0	2.34	0	0	0	0	1.64	0.52	0	2.07	0.65	0.56	N	0.204722	1	-8.62	N	0.162009	1	-9.7	N	0.858241	1	-0.803	N	1
1236	TBIU001236	TBIGR001_TRINITY_DN15903_c0_g1_i1	-	Un	1	239	+	-	NOVEL	-	9	3.75	6.54	0	7.47	2.01	2.97	0	0	0	1.73	0	0	0	0	0.26	0	0	0	0	0	0	2.42	0	1.16	N	1	1	0.163	N	1	1	0	N	0.286592	1	-9.71	N	0.625517
1237	TBIU001237	TBIGR001_TRINITY_DN15907_c0_g1_i1	CEP170B	Un	1	297	+	-	KNOWN	Centrosomal protein of 170 kDa protein B [Source:SWISS;ACC:Q9Y4F5]	1	0	0	0	0	0	0	0	0	0	0	0	0	0.71	0	0	0	0	0	0	0	0	0	0	0	N	1	1	0	N	1	1	0	N	1	1	0	N	1
1238	TBIU001238	TBIGR001_TRINITY_DN15908_c0_g1_i1	-	Un	1	216	+	-	NOVEL	-	0	0	0	0	0	0	0	0	0	0	0	0	0	0	0	0	0	0	0	0	0	0	0	0	0	N	-	-	-	N	-	-	-	N	-	-	-	N	-
1239	TBIU001239	TBIGR001_TRINITY_DN15910_c0_g1_i1	slc10a7	Un	1	1019	+	-	KNOWN	Sodium/bile acid cotransporter 7 [Source:SWISS;ACC:Q6DHK8]	4	0	0	0	0	0	0	1.4	0	0	5.71	0	0	1.21	0	0.61	0	0	0	0	0	0	0	0	0	N	1	1	0	N	1	1	-7.37	N	0.246206	1	-10	N	0.365592
1240	TBIU001240	TBIGR001_TRINITY_DN15914_c0_g1_i1	-	Un	1	321	+	-	NOVEL	-	7	1.3	1.04	0.91	0.38	0.39	0.35	0	0	0	0	0	0	0	0	0	0	0	0	0	0	0	0.14	0	0	N	0.125884	1	-1.62	N	1	1	0	N	1	1	0	N	1
1241	TBIU001241	TBIGR001_TRINITY_DN1591_c0_g1_i1	GOLGA7B	Un	1	415	+	-	KNOWN	Golgin subfamily A member 7B [Source:SWISS;ACC:Q2TAP0]	3	0	0	0	1.32	0	0	0	0	0	0	0	0	0.41	0.31	0	0	0	0	0	0	0	0	0	0	N	1	1	7.07	N	1	1	0	N	1	1	0	N	0.528864
1242	TBIU001242	TBIGR001_TRINITY_DN15923_c0_g1_i1	-	Un	1	373	+	-	NOVEL	-	5	1.48	0.72	0.59	0	0.63	0.28	0	0	0	0	0	0	0	0	0	0	0	0	0	0	0	0	0	0	N	0.171108	1	-1.68	N	1	1	0	N	1	1	0	N	1
1243	TBIU001243	TBIGR001_TRINITY_DN15949_c1_g1_i1	-	Un	1	216	+	-	NOVEL	-	9	0.65	1.48	1.22	2.86	1.96	0.58	0	0	0	0	0.14	0	0	0	0.12	0.38	0	0	0	0	0	0	0	0	N	0.605142	1	0.577	N	0.740909	1	7.65	N	1	1	-7.33	N	0.66109
1244	TBIU001244	TBIGR001_TRINITY_DN1595_c0_g1_i1	-	Un	1	906	+	-	NOVEL	-	0	0	0	0	0	0	0	0	0	0	0	0	0	0	0	0	0	0	0	0	0	0	0	0	0	N	-	-	-	N	-	-	-	N	-	-	-	N	-
1245	TBIU001245	TBIGR001_TRINITY_DN15960_c0_g1_i1	-	Un	1	485	+	-	NOVEL	-	10	0	0	0	0	1.43	0	0	0	0	0	0	0	0	0.31	0.48	0.39	0.34	1.28	0	0.65	0.91	0	1.98	0.7	N	1	1	7.13	N	0.218073	1	8.69	N	0.277666	1	8.29	N	1
1246	TBIU001246	TBIGR001_TRINITY_DN15962_c0_g1_i1	-	Un	1	267	+	-	NOVEL	-	4	0	0.64	0	1.25	0	0.76	0	0	0	0	0	0	0	0	0.15	0	0	0	0	0	0	0	0	0	N	0.599557	1	1.62	N	1	1	0	N	1	1	0	N	0.661087
1247	TBIU001247	TBIGR001_TRINITY_DN15962_c1_g1_i1	-	Un	1	268	+	-	NOVEL	-	9	1.25	0.84	0.35	1.46	1.5	0.33	0	0	0	0	0	0	0.43	0	0	0	0	0	0	0	0	0.23	0.19	0	N	0.874554	1	0.334	N	1	1	0	N	1	1	0	N	1
1248	TBIU001248	TBIGR001_TRINITY_DN15963_c0_g1_i1	-	Un	1	221	+	-	NOVEL	-	15	2.04	0	0.58	0	0	0.54	0.35	0	0.23	0	0	0.17	0.29	0.88	0	0.55	0.23	0	0	1.35	0.21	0.31	0.27	0.24	N	0.380952	1	-2.28	N	1	1	0.395	N	0.498422	1	1.9	N	0.603134
1249	TBIU001249	TBIGR001_TRINITY_DN15966_c0_g1_i1	-	Un	1	369	+	-	NOVEL	-	8	0.89	0	0	0	0	1.1	0	0	0	0	0	0	0	0.62	0	0	0.33	0	1.74	0.97	0	2.18	0	1.38	N	1	1	0.423	N	1	1	6.02	N	0.155305	1	9.31	N	0.38005
1250	TBIU001250	TBIGR001_TRINITY_DN15971_c0_g1_i1	-	Un	1	226	+	-	NOVEL	-	7	0.67	0.75	0.47	0.49	1.01	0.44	0	0	0	0	0.53	0	0	0	0	0	0	0	0	0	0	0	0	0	N	1	1	-0.05	N	1	1	0	N	0.491413	1	-8.91	N	1
1251	TBIU001251	TBIGR001_TRINITY_DN15975_c0_g1_i1	-	Un	1	250	+	-	NOVEL	-	0	0	0	0	0	0	0	0	0	0	0	0	0	0	0	0	0	0	0	0	0	0	0	0	0	N	-	-	-	N	-	-	-	N	-	-	-	N	-
1252	TBIU001252	TBIGR001_TRINITY_DN15976_c1_g1_i1	-	Un	1	208	+	-	NOVEL	-	5	0.59	0.44	0.27	0.28	0	0	0	0	0	0	0	0.11	0	0	0	0	0	0	0	0	0	0	0	0	N	0.288677	1	-2.31	N	1	1	0	N	1	1	-7.56	N	1
1253	TBIU001253	TBIGR001_TRINITY_DN15977_c0_g1_i1	-	Un	1	260	+	-	NOVEL	-	3	1.74	1.94	0	0.64	0	0	0	0	0	0	0	0	0	0	0	0	0	0	0	0	0	0	0	0	N	0.192604	1	-2.64	N	1	1	0	N	1	1	0	N	1
1254	TBIU001254	TBIGR001_TRINITY_DN15979_c0_g1_i1	-	Un	1	397	+	-	NOVEL	-	6	2.44	0.79	0	0	0	0	0	0	0	0	0.26	0.22	0.76	0.29	0	0	0	0	0	0	0	0	0	0	N	0.334813	1	-8.37	N	1	1	0	N	0.559592	1	-8.45	N	0.321536
1255	TBIU001255	TBIGR001_TRINITY_DN15979_c0_g2_i1	-	Un	1	227	+	-	NOVEL	-	9	4.45	0.51	6.58	2.71	7.04	4.2	0	0	0	0	0	0	0	0	0	0	0	0	0.26	0.24	0	0	0	0.26	N	0.891053	1	0.162	N	1	1	0	N	0.547367	1	7.25	N	1
1256	TBIU001256	TBIGR001_TRINITY_DN15988_c0_g1_i1	-	Un	1	209	+	-	NOVEL	-	3	28.39	0	0	0	0	0	0	0	0	0	0	0	1.75	0	0	0	0	0	0	0	1.43	0	0	0	N	1	1	-6.22	N	1	1	0	N	1	1	6.98	N	0.593102
1257	TBIU001257	TBIGR001_TRINITY_DN15993_c0_g1_i1	-	Un	1	206	+	-	NOVEL	-	0	0	0	0	0	0	0	0	0	0	0	0	0	0	0	0	0	0	0	0	0	0	0	0	0	N	-	-	-	N	-	-	-	N	-	-	-	N	-
1258	TBIU001258	TBIGR001_TRINITY_DN15994_c1_g1_i1	-	Un	1	475	+	-	NOVEL	-	8	1.49	0.38	0.23	0.97	0.5	1.79	0	0	0.13	0	0	0	0	0	0	0	0	0	0	0	0	0.17	0	0	N	0.653482	1	0.576	N	1	1	-7.34	N	1	1	0	N	1
1259	TBIU001259	TBIGR001_TRINITY_DN1599_c0_g1_i1	-	Un	1	325	+	-	NOVEL	-	0	0	0	0	0	0	0	0	0	0	0	0	0	0	0	0	0	0	0	0	0	0	0	0	0	N	-	-	-	N	-	-	-	N	-	-	-	N	-
1260	TBIU001260	TBIGR001_TRINITY_DN16001_c0_g1_i1	IDE	Un	1	672	+	-	KNOWN	Insulin-degrading enzyme [Source:SWISS;ACC:Q24K02]	3	0	11.93	0	0	0	11.48	0	0	0	0	0	0	0	0	0	0	0	0	0	1.12	0	0	0	0	N	1	1	0.302	N	1	1	0	N	1	1	6.96	N	1
1261	TBIU001261	TBIGR001_TRINITY_DN16010_c0_g1_i1	-	Un	1	251	+	-	NOVEL	-	8	0.47	2.47	0.65	0.23	0.7	0.42	0	0	0	0	0	0	0	0	0.1	0	0	0	0	0	0	0	0	0.12	N	0.243565	1	-1.47	N	1	1	0	N	1	1	0	N	1
1262	TBIU001262	TBIGR001_TRINITY_DN16016_c0_g1_i1	-	Un	1	218	+	-	NOVEL	-	5	0.96	1.06	0	0	2.2	1.87	0	0	0	0	0	0	0	0	0	0.3	0	0	0	0	0	0	0	0	N	0.636936	1	0.976	N	1	1	6.65	N	1	1	0	N	1
1263	TBIU001263	TBIGR001_TRINITY_DN16035_c0_g1_i1	b4	Un	1	220	+	-	KNOWN	Protein B4 [Source:SWISS;ACC:P15308]	6	0.81	0	1.28	0.38	1.33	1.27	0	0	0	0	0	0	0	0	0	0	0	0	0	0	0.11	0	0	0	N	0.854173	1	0.384	N	1	1	0	N	1	1	6.14	N	1
1264	TBIU001264	TBIGR001_TRINITY_DN16035_c0_g2_i1	b4	Un	1	1650	+	-	KNOWN	Protein B4 [Source:SWISS;ACC:P15308]	24	0.86	0.44	1.43	1.24	2.13	1.92	0.54	0.67	1.7	0.93	1.4	1.57	2.28	1.42	0.23	4.2	0.73	1.91	3.23	1.65	2.69	2.16	2.4	1.57	N	0.313438	1	0.836	N	0.403597	1	1.11	N	0.844366	1	0.247	N	0.825313
1265	TBIU001265	TBIGR001_TRINITY_DN16039_c0_g1_i1	LOC105015979	Un	1	1124	+	-	KNOWN	uncharacterized LOC105015979 [Source:NCBI_NR;ACC:XP_010877799.1]	17	0.56	1.26	0.58	1.01	0.62	0.38	0.53	0	0	0.41	0	0	0.85	0.33	0	0.27	0	0	0.12	0.32	0.39	0.15	0.25	0.34	N	0.800959	1	-0.34	N	1	1	-0.61	N	0.874663	1	0.436	N	0.606312
1266	TBIU001266	TBIGR001_TRINITY_DN16044_c0_g1_i1	TAGLN	Un	1	906	+	-	KNOWN	Transgelin [Source:SWISS;ACC:P19966]	24	70.9	81.75	91.78	117.5	110.96	115.98	169.15	67.58	39.58	17.83	23.43	9.49	361.13	36.76	11.24	51.81	49.37	51.51	60.37	122.65	51.25	72.94	102.97	57.42	N	0.4454	1	0.4	N	0.260879	1	-0.808	Y	0.0468259	1	1.52	N	0.294918
1267	TBIU001267	TBIGR001_TRINITY_DN16046_c0_g1_i1	ACTN2	Un	1	261	+	-	KNOWN	Alpha-actinin-2 [Source:SWISS;ACC:P35609]	6	1.26	1.37	1.57	0.97	1.87	1.63	0	0	0	0	0	0	0	0	0	0	0	0	0	0	0	0	0	0	N	1	1	0.00227	N	1	1	0	N	1	1	0	N	1
1268	TBIU001268	TBIGR001_TRINITY_DN16066_c0_g1_i1	-	Un	1	205	+	-	NOVEL	-	1	0	0	0	0	0	0	0	0	0	0	0	0	0	0	0	0	0	0	0	1.18	0	0	0	0	N	1	1	0	N	1	1	0	N	1	1	5.96	N	1
1269	TBIU001269	TBIGR001_TRINITY_DN16067_c0_g1_i1	BRINP1	Un	1	264	+	-	KNOWN	BMP/retinoic acid-inducible neural-specific protein 1 [Source:SWISS;ACC:Q5E9L2]	7	1.04	0.39	0.99	5.6	4.22	0.46	0	0	0	0	0	0	0.53	0	0	0	0	0	0	0	0	0	0	0	N	0.129022	1	1.95	N	1	1	0	N	1	1	0	N	0.593099
1270	TBIU001270	TBIGR001_TRINITY_DN1606_c0_g1_i1	Trhde	Un	1	266	+	-	KNOWN	Thyrotropin-releasing hormone-degrading ectoenzyme [Source:SWISS;ACC:Q10836]	4	3.23	1.14	0	0	0	0	0	0	0	0	0	0	0	0	0.25	0	0	0	0	0	0.32	0	0	0	N	0.334797	1	-8.25	N	1	1	0	N	1	1	5.98	N	0.661083
1271	TBIU001271	TBIGR001_TRINITY_DN16074_c0_g1_i1	-	Un	1	292	+	-	NOVEL	-	12	0.87	1.56	0.87	1.09	0.37	0.68	0	0	0	0	0	0.33	0	0.1	0	0	0.1	0	0	0	0.27	0.13	0	0.1	N	0.492458	1	-0.706	N	1	1	6.02	N	0.748796	1	-1.31	N	1
1272	TBIU001272	TBIGR001_TRINITY_DN16075_c0_g1_i1	-	Un	1	356	+	-	NOVEL	-	14	0.26	2.47	2.11	1.49	0.38	0.87	0	0	0	0	0.09	0	0.13	0.1	0.08	0	0	0	0.22	0	0	0.27	0.7	0.32	N	0.405232	1	-0.916	N	1	1	0	N	1	1	0.842	N	0.584957
1273	TBIU001273	TBIGR001_TRINITY_DN16081_c0_g1_i1	-	Un	1	401	+	-	NOVEL	-	7	1.21	1	0.47	0.2	0.4	0.37	0	0	0	0.08	0	0	0	0	0	0	0	0	0	0	0	0	0	0	N	0.101656	1	-1.54	N	1	1	0	N	1	1	-7.71	N	1
1274	TBIU001274	TBIGR001_TRINITY_DN16087_c0_g1_i1	-	Un	1	609	+	-	NOVEL	-	0	0	0	0	0	0	0	0	0	0	0	0	0	0	0	0	0	0	0	0	0	0	0	0	0	N	-	-	-	N	-	-	-	N	-	-	-	N	-
1275	TBIU001275	TBIGR001_TRINITY_DN16088_c1_g1_i1	-	Un	1	209	+	-	NOVEL	-	8	1.35	0	0	1.65	1.02	1.81	0	0	0	0	0	0.25	2.83	0	0	0	0	0	0	0	0	0.21	0.72	0	N	0.245362	1	1.66	N	1	1	0	N	0.50081	1	-8.56	N	0.525208
1276	TBIU001276	TBIGR001_TRINITY_DN16109_c0_g1_i1	pam16	Un	1	202	+	-	KNOWN	Mitochondrial import inner membrane translocase subunit tim16 [Source:SWISS;ACC:Q6PBL0]	24	27.47	27.13	23.89	30.8	22.14	25.44	21.78	17.89	24.53	26.01	30.75	20.34	79.95	59.62	8.75	32.5	27.39	33.85	36.97	48.83	39.08	40.48	36.22	37.67	N	0.897459	1	-0.0886	N	0.600641	1	0.415	N	0.96112	1	-0.0407	N	0.290497
1277	TBIU001277	TBIGR001_TRINITY_DN16114_c0_g1_i1	-	Un	1	245	+	-	KNOWN	-	0	0	0	0	0	0	0	0	0	0	0	0	0	0	0	0	0	0	0	0	0	0	0	0	0	N	-	-	-	N	-	-	-	N	-	-	-	N	-
1278	TBIU001278	TBIGR001_TRINITY_DN16115_c0_g1_i1	TNNC1	Un	1	505	+	-	KNOWN	Troponin C, slow skeletal and cardiac muscles [Source:SWISS;ACC:P63317]	19	299.39	52.28	0.87	0.33	11.62	12.81	0	268.87	0	0	0	0.07	72.06	0	3.82	0.1	1.47	0.04	0.32	0.49	0.29	0.06	2.95	0.08	Y	0.00626857	0.387751	-3.88	Y	0.0063896	0.635513	-7.36	N	0.119462	1	3	Y	0.0113764
1279	TBIU001279	TBIGR001_TRINITY_DN16118_c0_g1_i1	Cldn19	Un	1	505	+	-	KNOWN	Claudin-19 [Source:SWISS;ACC:Q9ET38]	23	1.18	2.39	1.9	0.53	0.81	0.99	0.13	0	2.54	0.69	0.56	1.03	2.12	1.79	0.06	0.39	0.38	0.53	0.76	2.36	0.76	3.33	3.83	0.32	N	0.124098	1	-1.3	N	0.4515	1	-1.42	N	0.976141	1	-0.0654	N	0.621509
1280	TBIU001280	TBIGR001_TRINITY_DN16121_c0_g1_i1	krsA	Un	1	373	+	-	KNOWN	Serine/threonine-protein kinase 4 homolog A [Source:SWISS;ACC:O61125]	0	0	0	0	0	0	0	0	0	0	0	0	0	0	0	0	0	0	0	0	0	0	0	0	0	N	-	-	-	N	-	-	-	N	-	-	-	N	-
1281	TBIU001281	TBIGR001_TRINITY_DN16123_c0_g1_i1	-	Un	1	692	+	-	NOVEL	-	0	0	0	0	0	0	0	0	0	0	0	0	0	0	0	0	0	0	0	0	0	0	0	0	0	N	-	-	-	N	-	-	-	N	-	-	-	N	-
1282	TBIU001282	TBIGR001_TRINITY_DN16128_c0_g1_i1	-	Un	1	307	+	-	NOVEL	-	2	0	1.66	0	0	0.37	0	0	0	0	0	0	0	0	0	0	0	0	0	0	0	0	0	0	0	N	0.47235	1	-2.22	N	1	1	0	N	1	1	0	N	1
1283	TBIU001283	TBIGR001_TRINITY_DN16128_c1_g1_i1	-	Un	1	212	+	-	NOVEL	-	1	0	0	0	0	0	0	0	0	0	0	0	0	0	0	0	0	0	0	1.29	0	0	0	0	0	N	1	1	0	N	1	1	0	N	1	1	6.49	N	1
1284	TBIU001284	TBIGR001_TRINITY_DN16131_c0_g1_i1	LOC100711687	Un	1	306	+	-	KNOWN	roundabout homolog 2-like [Source:NCBI_NR;ACC:XP_005460747.1]	15	1.81	2.18	1.48	1.7	2.06	3.32	0.14	0.29	0	0	0	0	0.11	0	0	0	0	0.17	0	0.26	0.32	0.24	0.3	0.09	N	0.748025	1	0.307	N	0.635446	1	-1.39	N	0.221604	1	8.78	N	0.347218
1285	TBIU001285	TBIGR001_TRINITY_DN16132_c0_g1_i1	-	Un	1	765	+	-	NOVEL	-	1	0	0	0	0	0	0	0	0	0	0	0	0	1.53	0	0	0	0	0	0	0	0	0	0	0	N	1	1	0	N	1	1	0	N	1	1	0	N	1
1286	TBIU001286	TBIGR001_TRINITY_DN16138_c0_g1_i1	Cadps	Un	1	290	+	-	KNOWN	Calcium-dependent secretion activator 1 [Source:SWISS;ACC:Q80TJ1]	5	1.04	0	0	4.07	1.05	0	0	0	0	0	0	0	1.33	0	0	0	0	0	0	0	0	0	0.24	0	N	0.207523	1	2.17	N	1	1	0	N	1	1	0	N	0.59083
1287	TBIU001287	TBIGR001_TRINITY_DN16138_c1_g1_i1	CADPS	Un	1	266	+	-	KNOWN	Calcium-dependent secretion activator 1 [Source:SWISS;ACC:Q9ULU8]	5	1.68	0	0	0	0.86	0.72	0	0	0	0	0	0	1.36	0	0	0	0	0	0	0	0	0	0.32	0	N	1	1	-0.132	N	1	1	0	N	1	1	0	N	0.753625
1288	TBIU001288	TBIGR001_TRINITY_DN16139_c0_g1_i1	-	Un	1	218	+	-	NOVEL	-	8	0.22	1.77	0.31	0	1.34	0.9	0	0	0.16	0.39	0	0	0	0	0.13	0	0	0	0	0	0	0	0	0	N	1	1	-0.0725	N	1	1	-7.34	N	0.509229	1	-8.71	N	0.661079
1289	TBIU001289	TBIGR001_TRINITY_DN16146_c0_g1_i1	fgfr1a	Un	1	312	+	-	KNOWN	Fibroblast growth factor receptor 1-A [Source:SWISS;ACC:Q90Z00]	14	1.47	0.45	0.68	1.43	0.73	1.34	0	0.83	0	0.21	0	0	0.22	0.08	0.21	0	0.08	0	0.18	0	0	0	0.37	0	N	0.729219	1	0.334	N	0.487187	1	-3.36	N	1	1	-0.54	N	0.405392
1290	TBIU001290	TBIGR001_TRINITY_DN16150_c0_g1_i1	-	Un	1	321	+	-	NOVEL	-	7	0.53	1.13	0.21	0.33	0.68	0.31	0	0	0	0	0	0	0.17	0	0	0	0	0	0	0	0	0	0	0	N	0.629257	1	-0.554	N	1	1	0	N	1	1	0	N	0.593096
1291	TBIU001291	TBIGR001_TRINITY_DN16156_c0_g1_i1	LHX6	Un	1	371	+	-	KNOWN	LIM/homeobox protein Lhx6 [Source:SWISS;ACC:Q9UPM6]	6	2.41	0	0	0	0	0	0	0	0	0	0	0	1.57	0	0.3	0	0.88	0	0.45	0	0	0	0.52	0	N	1	1	-6.22	N	0.707805	1	7.02	N	1	1	6.49	N	0.402637
1292	TBIU001292	TBIGR001_TRINITY_DN16157_c0_g1_i1	fzd7	Un	1	377	+	-	KNOWN	Frizzled-7 [Source:SWISS;ACC:Q5BL72]	10	5.39	2.94	0.97	6.96	3.13	2.57	0	0	0	0	0	0	0.37	0	0	0	0	0	0	0.29	0	0.78	0.35	0	N	0.811207	1	0.346	N	1	1	0	N	1	1	5.96	N	0.712789
1293	TBIU001293	TBIGR001_TRINITY_DN16164_c0_g1_i1	-	Un	1	378	+	-	NOVEL	-	0	0	0	0	0	0	0	0	0	0	0	0	0	0	0	0	0	0	0	0	0	0	0	0	0	N	-	-	-	N	-	-	-	N	-	-	-	N	-
1294	TBIU001294	TBIGR001_TRINITY_DN16167_c0_g1_i1	-	Un	1	339	+	-	NOVEL	-	20	0.94	0.53	0.33	0.34	1.4	0	0	0	0	0.96	0.95	1.02	0.37	0.57	0.24	0.6	1.71	0.66	0.63	2.44	1.11	1.15	0.32	0.37	N	1	1	-0.146	Y	0.013641	0.895784	11	N	0.822747	1	-0.301	N	0.872365
1295	TBIU001295	TBIGR001_TRINITY_DN16176_c0_g1_i1	-	Un	1	226	+	-	NOVEL	-	1	0	0	0	0	0	0	0.96	0	0	0	0	0	0	0	0	0	0	0	0	0	0	0	0	0	N	1	1	0	N	1	1	-7.37	N	1	1	0	N	1
1296	TBIU001296	TBIGR001_TRINITY_DN16182_c0_g1_i1	-	Un	1	230	+	-	NOVEL	-	10	0.63	3.31	3.23	3.36	3.45	1.96	0	0	0	0	0	0	0.58	0.44	0	0	0	0	0	0	0	0.4	0	0.31	N	0.866695	1	0.188	N	1	1	0	N	1	1	0	N	0.818854
1297	TBIU001297	TBIGR001_TRINITY_DN16188_c0_g1_i1	LOC104927030	Un	1	249	+	-	KNOWN	putative ATP-dependent RNA helicase TDRD12 [Source:NCBI_NR;ACC:XP_010739316.1]	1	0	0	0	0	0	0	0	0	0	0	0	0	0	0	0	0	0	1.21	0	0	0	0	0	0	N	1	1	0	N	1	1	6.95	N	1	1	0	N	1
1298	TBIU001298	TBIGR001_TRINITY_DN16189_c0_g1_i1	-	Un	1	215	+	-	NOVEL	-	13	0.73	0.82	0	2.15	0.56	0.48	0	0	0	0.53	0.19	0	0.27	0.21	0.33	0.26	0	0	0	0	0	0	0.25	0.22	N	0.616832	1	0.957	N	1	1	6.65	N	0.284237	1	-9.18	N	0.288599
1299	TBIU001299	TBIGR001_TRINITY_DN16193_c0_g1_i1	Met	Un	1	388	+	-	KNOWN	Hepatocyte growth factor receptor [Source:SWISS;ACC:P16056]	10	0.37	1.26	1.28	0.81	0.69	0.75	0	0.13	0	0	0	0	0.1	0	0.13	0	0	0	0	0.08	0	0	0	0	N	0.642697	1	-0.472	N	1	1	-7.49	N	1	1	5.96	N	0.220163
1300	TBIU001300	TBIGR001_TRINITY_DN16195_c0_g1_i1	ZNF469	Un	1	377	+	-	KNOWN	Zinc finger protein 469 [Source:SWISS;ACC:Q96JG9]	13	1.17	0.48	0	0.46	0.63	0.14	0	0	0	0.22	0	0	0.34	0.09	0	0	0.09	0	0.19	0.26	0	0.12	0.1	0	N	0.812895	1	-0.487	N	1	1	6.02	N	1	1	0.491	N	1
1301	TBIU001301	TBIGR001_TRINITY_DN16198_c0_g1_i1	GPR22	Un	1	230	+	-	KNOWN	Probable G-protein coupled receptor 22 [Source:SWISS;ACC:Q99680]	0	0	0	0	0	0	0	0	0	0	0	0	0	0	0	0	0	0	0	0	0	0	0	0	0	N	-	-	-	N	-	-	-	N	-	-	-	N	-
1302	TBIU001302	TBIGR001_TRINITY_DN16200_c0_g1_i1	-	Un	1	201	+	-	NOVEL	-	10	0.71	1.38	0.39	0.62	0.84	1.16	0	0	0	0	0	0	0.08	0.13	0	0	0	0	0	0	0	0.08	0.07	0	N	1	1	0.035	N	1	1	0	N	1	1	0	N	1
1303	TBIU001303	TBIGR001_TRINITY_DN16201_c0_g1_i1	-	Un	1	476	+	-	NOVEL	-	8	1.43	0	2.54	2.1	2.72	3.31	0	0	0	0	0	0	0	0	0	0	0	0	0	0	0	0.28	0.5	0.22	N	0.435825	1	0.921	N	1	1	0	N	1	1	0	N	0.304183
1304	TBIU001304	TBIGR001_TRINITY_DN16224_c2_g1_i1	-	Un	1	343	+	-	NOVEL	-	4	0	0	0	0	0	0	1.59	0	0	0	0	0	0	0	0	0	0	0.53	0	5.53	0	0	2.1	0	N	1	1	0	N	1	1	-1.73	N	0.257843	1	9.28	N	0.648305
1305	TBIU001305	TBIGR001_TRINITY_DN16265_c0_g1_i1	-	Un	1	342	+	-	NOVEL	-	0	0	0	0	0	0	0	0	0	0	0	0	0	0	0	0	0	0	0	0	0	0	0	0	0	N	1	1	-6.34	N	1	1	0	N	1	1	0	N	1
1306	TBIU001306	TBIGR001_TRINITY_DN16277_c0_g1_i1	-	Un	1	381	+	-	NOVEL	-	8	0.82	0.47	0	0.4	0.41	0	0	0	0	0	0	0	0.7	0	0	0	0	0	0.12	0	0.19	0	0.25	0	N	0.693184	1	-0.758	N	1	1	0	N	0.578926	1	7.75	N	0.60033
1307	TBIU001307	TBIGR001_TRINITY_DN16286_c0_g1_i1	-	Un	1	302	+	-	NOVEL	-	0	0	0	0	0	0	0	0	0	0	0	0	0	0	0	0	0	0	0	0	0	0	0	0	0	N	1	1	-6.34	N	1	1	0	N	1	1	0	N	1
1308	TBIU001308	TBIGR001_TRINITY_DN16287_c0_g1_i1	-	Un	1	399	+	-	NOVEL	-	17	1.34	1.02	0.71	0.56	0.66	0.7	0.09	0.19	0	0	0.05	0	0.22	0	0.1	0.14	0.11	0.06	0	0.17	0	0.08	0.19	0	N	0.401768	1	-0.755	N	1	1	0.274	N	1	1	0.902	N	0.59615
1309	TBIU001309	TBIGR001_TRINITY_DN16299_c0_g1_i1	-	Un	1	313	+	-	NOVEL	-	2	0.44	0.48	0	0	0	0	0	0	0	0	0	0	0	0	0	0	0	0	0	0	0	0	0	0	N	0.535958	1	-7.28	N	1	1	0	N	1	1	0	N	1
1310	TBIU001310	TBIGR001_TRINITY_DN1629_c0_g1_i1	-	Un	1	221	+	-	NOVEL	-	14	2.43	5.42	5.02	7.72	8.01	6.9	0	0	0	0	0.4	0	0.29	0.22	0.53	0	0	0	0	0	0.21	0.3	0.53	0.24	N	0.422825	1	0.725	N	1	1	0	N	1	1	-1.67	N	0.403381
1311	TBIU001311	TBIGR001_TRINITY_DN1630_c0_g1_i1	ttc9b	Un	1	466	+	-	KNOWN	tetratricopeptide repeat domain 9B [Source:NCBI_NR;ACC:NP_001038370.1]	3	8.94	0	0	16.66	0	0	0	0	0	0	0	0	2.61	0	0	0	0	0	0	0	0	0	0	0	N	1	1	0.424	N	1	1	0	N	1	1	0	N	0.436671
1312	TBIU001312	TBIGR001_TRINITY_DN16314_c0_g1_i1	-	Un	1	209	+	-	NOVEL	-	3	1.13	3.58	1.68	0	0	0	0	0	0	0	0	0	0	0	0	0	0	0	0	0	0	0	0	0	N	0.104018	1	-8.75	N	1	1	0	N	1	1	0	N	1
1313	TBIU001313	TBIGR001_TRINITY_DN16319_c0_g1_i1	ACOT6	Un	1	264	+	-	KNOWN	Putative acyl-coenzyme A thioesterase 6 [Source:SWISS;ACC:Q3I5F7]	9	3.78	1.91	0	0	3.11	4.23	0	0.61	0	0	0	0	1	0.75	0	0	0	0	0	0	0	0.54	0.5	0	N	1	1	0.402	N	1	1	-7.49	N	1	1	0	N	0.763459
1314	TBIU001314	TBIGR001_TRINITY_DN1631_c0_g1_i1	-	Un	1	215	+	-	NOVEL	-	0	0	0	0	0	0	0	0	0	0	0	0	0	0	0	0	0	0	0	0	0	0	0	0	0	N	-	-	-	N	-	-	-	N	-	-	-	N	-
1315	TBIU001315	TBIGR001_TRINITY_DN16320_c0_g1_i1	-	Un	1	261	+	-	NOVEL	-	7	1.91	0.7	0	0	0	0.81	0	0	0	0	0	0	0	0	0.43	0	1.74	0	0	0.56	0	0	0	0.3	N	0.695896	1	-1.61	N	0.420159	1	8.61	N	1	1	6.96	N	0.525435
1316	TBIU001316	TBIGR001_TRINITY_DN16328_c0_g1_i1	Gucy1a3	Un	1	250	+	-	KNOWN	Guanylate cyclase soluble subunit alpha-3 [Source:SWISS;ACC:Q9ERL9]	3	0	1.84	0	0	0	0	0	0.6	0	0	0	0	0	0	0	0	0	0	0	0	0	0	0	0.43	N	1	1	-6.34	N	1	1	-7.49	N	1	1	0	N	1
1317	TBIU001317	TBIGR001_TRINITY_DN16335_c0_g1_i1	-	Un	1	209	+	-	NOVEL	-	9	0.76	0.85	0	0.56	0	0.5	0	0	0	0	0	0.33	0	0.64	0	0	0	0	0	0	0.2	0.29	0.26	0	N	1	1	-0.639	N	1	1	0	N	0.785281	1	-1.9	N	1
1318	TBIU001318	TBIGR001_TRINITY_DN16335_c1_g1_i1	-	Un	1	410	+	-	NOVEL	-	5	1.89	1.01	0	0	0	2.33	0	0	0	0	0	0	0.42	0.63	0	0	0	0	0	0	0	0	0	0	N	1	1	-0.204	N	1	1	0	N	1	1	0	N	0.333611
1319	TBIU001319	TBIGR001_TRINITY_DN16338_c0_g1_i1	Dnah3	Un	1	997	+	-	KNOWN	Dynein heavy chain 3, axonemal [Source:SWISS;ACC:Q8BW94]	0	0	0	0	0	0	0	0	0	0	0	0	0	0	0	0	0	0	0	0	0	0	0	0	0	N	-	-	-	N	-	-	-	N	-	-	-	N	-
1320	TBIU001320	TBIGR001_TRINITY_DN1633_c0_g1_i1	CDH18	Un	1	392	+	-	KNOWN	Cadherin-18 [Source:SWISS;ACC:Q08DJ5]	6	1.43	0.4	0.51	0	1.09	0	0	0	0	0	0	0	0	0	0.33	0	0	0	0	0	0	0	0.25	0	N	0.572117	1	-1.24	N	1	1	0	N	1	1	0	N	0.526728
1321	TBIU001321	TBIGR001_TRINITY_DN16345_c1_g1_i1	-	Un	1	467	+	-	NOVEL	-	5	37.36	0	0	0	0	0	0	0	0	0	0.68	1.45	0	0	1.04	0	0	0.82	0	0	0	0	0	0	N	1	1	-6.22	N	1	1	5.95	N	0.228409	1	-9.5	N	0.393999
1322	TBIU001322	TBIGR001_TRINITY_DN16378_c0_g1_i1	-	Un	1	232	+	-	NOVEL	-	16	1.22	0.55	0.34	0.36	1.1	0	0	0	0.35	0.41	0.15	0.13	0	0.33	0	0.82	0.67	0.16	0	0.49	0	0.67	0.19	0	N	0.670522	1	-0.648	N	0.444736	1	1.86	N	0.646603	1	-1.35	N	1
1323	TBIU001323	TBIGR001_TRINITY_DN16382_c0_g1_i1	-	Un	1	228	+	-	NOVEL	-	9	0.98	0.37	0.46	0.48	0.49	0.43	0	0	0	0	0	0	0	0	0	0	0	0	0	0	0	0.27	0.93	0.42	N	1	1	-0.453	N	1	1	0	N	1	1	0	N	0.136891
1324	TBIU001324	TBIGR001_TRINITY_DN16386_c0_g1_i1	-	Un	1	377	+	-	NOVEL	-	9	1.91	2.09	0.92	0.94	0.98	0.81	0	0	0	0	0	0	0.36	1.36	0	0	0	0	0	0	0	0	0.34	0	N	0.577689	1	-0.927	N	1	1	0	N	1	1	0	N	0.330039
1325	TBIU001325	TBIGR001_TRINITY_DN16411_c0_g1_i1	-	Un	1	308	+	-	NOVEL	-	2	0	31.56	0	0	0	0	0	0	0	0	0	0	0.82	0	0	0	0	0	0	0	0	0	0	0	N	1	1	-6.34	N	1	1	0	N	1	1	0	N	1
1326	TBIU001326	TBIGR001_TRINITY_DN16413_c0_g1_i1	LOC101164901	Un	1	337	+	-	KNOWN	uncharacterized LOC101164901 [Source:NCBI_NR;ACC:XP_004073313.1]	0	0	0	0	0	0	0	0	0	0	0	0	0	0	0	0	0	0	0	0	0	0	0	0	0	N	-	-	-	N	-	-	-	N	-	-	-	N	-
1327	TBIU001327	TBIGR001_TRINITY_DN16417_c0_g1_i1	-	Un	1	207	+	-	NOVEL	-	9	1.24	0.84	7.33	2.54	2.99	2.98	0	0	0	0	0	0	0	0	0	0	0	0	0.18	0	0.3	0	0	0.17	N	0.838085	1	-0.281	N	1	1	0	N	0.578913	1	7.75	N	1
1328	TBIU001328	TBIGR001_TRINITY_DN16422_c0_g1_i1	Angel1	Un	1	432	+	-	KNOWN	Protein angel homolog 1 {ECO:0000312|RGD:1306238} [Source:SWISS;ACC:B2RYM0]	16	1.38	0.3	0.42	1.2	0.22	0.26	0	0.18	0	0	0	0	0.28	0.04	0	0.13	0.1	0	0	0.17	0.03	0.23	0.16	0.07	N	0.678304	1	-0.437	N	0.903633	1	0.574	N	0.322447	1	8.55	N	0.785799
1329	TBIU001329	TBIGR001_TRINITY_DN1645_c0_g1_i1	-	Un	1	522	+	-	NOVEL	-	1	2.73	0	0	0	0	0	0	0	0	0	0	0	0	0	0	0	0	0	0	0	0	0	0	0	N	0.616268	1	-7.81	N	1	1	0	N	1	1	0	N	1
1330	TBIU001330	TBIGR001_TRINITY_DN16463_c0_g1_i1	-	Un	1	522	+	-	NOVEL	-	13	1.87	0.88	0.44	0.68	0.7	0.84	0	0	0	0	0.21	0	0	0	0.1	0.3	0	0.23	0	0	0.22	0.32	0	0.12	N	0.644906	1	-0.589	N	0.346839	1	8.34	N	1	1	-0.665	N	1
1331	TBIU001331	TBIGR001_TRINITY_DN16478_c0_g1_i1	ccdc169	Un	1	262	+	-	KNOWN	Coiled-coil domain-containing protein 169 [Source:SWISS;ACC:Q3KPT0]	10	0.25	1.66	0.69	0.72	1.85	1.97	0	0	0	0	0	0	0	0.16	0.13	0	0	0	0	0.33	0	0	1.15	0	N	0.511623	1	0.752	N	1	1	0	N	1	1	6.96	N	1
1332	TBIU001332	TBIGR001_TRINITY_DN16509_c1_g1_i1	-	Un	1	575	+	-	NOVEL	-	16	0	0	0	0	0	0	20.83	0	8.1	1.31	2.78	3.13	22.22	12.51	7.46	3.32	24.66	0	2.49	24.48	1.22	84.77	24.78	54.18	N	0.133365	1	1.3	N	0.766655	1	-0.589	N	0.737666	1	0.549	N	0.555432
1333	TBIU001333	TBIGR001_TRINITY_DN16514_c0_g1_i1	-	Un	1	305	+	-	NOVEL	-	11	0.77	0.53	0.43	1.36	0.7	0.63	0	0	0	0	0.11	0	0	0	0	0	0.12	0.35	0	0	0	0.32	0	0.25	N	0.667993	1	0.531	N	0.453449	1	7.97	N	1	1	-7.33	N	0.356248
1334	TBIU001334	TBIGR001_TRINITY_DN16516_c0_g1_i1	-	Un	1	274	+	-	NOVEL	-	4	0	1.03	0	1.43	1.53	2.37	0	0	0	0	0	0	0	0	0	0	0	0	0	0	0	0	0	0	N	0.433535	1	2.32	N	1	1	0	N	1	1	0	N	1
1335	TBIU001335	TBIGR001_TRINITY_DN16528_c0_g1_i1	-	Un	1	237	+	-	NOVEL	-	5	1.16	2.56	0	1.71	0	2.24	0	0	0	0	0	0	0	0	0	0	0	0	0	0	0	0	0.32	0	N	1	1	0.0782	N	1	1	0	N	1	1	0	N	1
1336	TBIU001336	TBIGR001_TRINITY_DN1652_c1_g1_i1	-	Un	1	276	+	-	NOVEL	-	5	0.44	0.5	0.62	0.32	0	0.6	0	0	0	0	0	0	0	0	0	0	0	0	0	0	0	0	0	0	N	0.593631	1	-0.833	N	1	1	0	N	1	1	0	N	1
1337	TBIU001337	TBIGR001_TRINITY_DN16530_c0_g1_i1	-	Un	1	280	+	-	NOVEL	-	14	9.51	5.51	12.13	8.08	13.44	12.2	0	0	0	0	0	0.15	1.48	0.38	0	0.24	0	0	0	0.19	0	0.26	0.45	0.4	N	0.791647	1	0.217	N	1	1	6.65	N	1	1	-0.914	N	0.712841
1338	TBIU001338	TBIGR001_TRINITY_DN1653_c0_g1_i1	Card10	Un	1	1132	+	-	KNOWN	Caspase recruitment domain-containing protein 10 [Source:SWISS;ACC:P58660]	8	1.24	0.18	0	2.03	0.7	0.42	0	0	0	0	0	0	0.15	0	0	0	0	0	0	0	0	0	0.14	0.25	N	0.434039	1	1.06	N	1	1	0	N	1	1	0	N	1
1339	TBIU001339	TBIGR001_TRINITY_DN16549_c0_g1_i1	-	Un	1	341	+	-	NOVEL	-	0	0	0	0	0	0	0	0	0	0	0	0	0	0	0	0	0	0	0	0	0	0	0	0	0	N	-	-	-	N	-	-	-	N	-	-	-	N	-
1340	TBIU001340	TBIGR001_TRINITY_DN1654_c0_g1_i1	-	Un	1	209	+	-	NOVEL	-	7	1.82	1.91	0.78	0	1.04	0.95	0	0	0	0	0.1	0	0	0	0	0	0	0	0	0	0	0.15	0	0	N	0.252197	1	-1.23	N	1	1	0	N	1	1	-7.33	N	1
1341	TBIU001341	TBIGR001_TRINITY_DN16550_c0_g1_i1	-	Un	1	281	+	-	NOVEL	-	0	0	0	0	0	0	0	0	0	0	0	0	0	0	0	0	0	0	0	0	0	0	0	0	0	N	-	-	-	N	-	-	-	N	-	-	-	N	-
1342	TBIU001342	TBIGR001_TRINITY_DN16563_c0_g1_i1	agap3	Un	1	208	+	-	KNOWN	ArfGAP with GTPase domain, ankyrin repeat and PH domain 3 [Source:NCBI_NR;ACC:XP_005476479.1]	6	0.24	1.06	0	0	0	0.32	0	0.52	0	0	0	0	0	0	0.13	0	0.49	0	0	0	0	0	0	0	N	0.516025	1	-2	N	1	1	-0.191	N	1	1	0	N	0.661076
1343	TBIU001343	TBIGR001_TRINITY_DN16566_c0_g2_i1	-	Un	1	322	+	-	KNOWN	-	23	1.1	3.38	2.83	4.34	2.34	3.59	1.34	0	0.64	0.75	1.61	1.64	7.16	5.14	0.69	0.3	0.48	0.94	1.57	1.3	4.76	3.06	4.38	4.08	N	0.654858	1	0.406	N	0.887416	1	-0.349	N	0.942045	1	0.129	N	0.587434
1344	TBIU001344	TBIGR001_TRINITY_DN16587_c0_g1_i1	-	Un	1	396	+	-	NOVEL	-	8	4.75	14.98	5.32	15.92	5.7	2.84	0	0	0	0	0	0	0	0	0	0	0	0	0	0	0	0	0.44	0.38	N	0.926692	1	-0.185	N	1	1	0	N	1	1	0	N	0.508874
1345	TBIU001345	TBIGR001_TRINITY_DN16596_c1_g1_i1	-	Un	1	597	+	-	NOVEL	-	4	2.13	2.12	6.72	3.25	0	0	0	0	0	0	0	0	0	0	0	0	0	0	0	0	0	0	0	0	N	0.450479	1	-1.92	N	1	1	0	N	1	1	0	N	1
1346	TBIU001346	TBIGR001_TRINITY_DN16596_c1_g2_i1	-	Un	1	568	+	-	NOVEL	-	0	0	0	0	0	0	0	0	0	0	0	0	0	0	0	0	0	0	0	0	0	0	0	0	0	N	-	-	-	N	-	-	-	N	-	-	-	N	-
1347	TBIU001347	TBIGR001_TRINITY_DN16602_c0_g1_i1	-	Un	1	264	+	-	NOVEL	-	14	0.84	1.08	0.73	1.07	0.63	2.43	0	0	0	0	0	0.07	0.23	0.26	0.07	0	0	0.17	0	0	0	0.23	0.39	0.09	N	0.550733	1	0.58	N	1	1	6.95	N	1	1	-7.56	N	0.854331
1348	TBIU001348	TBIGR001_TRINITY_DN1660_c0_g1_i1	-	Un	1	243	+	-	NOVEL	-	0	0	0	0	0	0	0	0	0	0	0	0	0	0	0	0	0	0	0	0	0	0	0	0	0	N	1	1	-6.22	N	1	1	0	N	1	1	0	N	1
1349	TBIU001349	TBIGR001_TRINITY_DN16616_c0_g1_i1	-	Un	1	217	+	-	NOVEL	-	0	0	0	0	0	0	0	0	0	0	0	0	0	0	0	0	0	0	0	0	0	0	0	0	0	N	-	-	-	N	-	-	-	N	-	-	-	N	-
1350	TBIU001350	TBIGR001_TRINITY_DN16637_c0_g1_i1	-	Un	1	469	+	-	NOVEL	-	3	0	0	0	0	0	0	0	0	0	0	0	0	0.84	0	0	0	0	0	0	0	0	0.94	0	0.77	N	1	1	0	N	1	1	0	N	1	1	0	N	1
1351	TBIU001351	TBIGR001_TRINITY_DN1663_c0_g1_i1	-	Un	1	321	+	-	NOVEL	-	0	0	0	0	0	0	0	0	0	0	0	0	0	0	0	0	0	0	0	0	0	0	0	0	0	N	-	-	-	N	-	-	-	N	-	-	-	N	-
1352	TBIU001352	TBIGR001_TRINITY_DN16657_c0_g1_i1	TENM3	Un	1	260	+	-	KNOWN	Teneurin-3 [Source:SWISS;ACC:Q9P273]	2	25.24	0	0	0	0	0	0	0	0	0	0	0	0	0	0.45	0	0	0	0	0	0	0	0	0	N	1	1	-6.22	N	1	1	0	N	1	1	0	N	0.661072
1353	TBIU001353	TBIGR001_TRINITY_DN16698_c0_g1_i1	-	Un	1	207	+	-	NOVEL	-	0	0	0	0	0	0	0	0	0	0	0	0	0	0	0	0	0	0	0	0	0	0	0	0	0	N	1	1	-6.22	N	1	1	0	N	1	1	0	N	1
1354	TBIU001354	TBIGR001_TRINITY_DN16700_c0_g1_i1	-	Un	1	226	+	-	NOVEL	-	11	0.49	0.56	0.69	0	0.25	0	0.4	0	0	0.16	0	0.6	0	0.12	0	0	0	0	0	0.12	0	0	0.14	0.13	N	0.0884415	1	-2.94	N	0.712012	1	-8.37	N	0.258465	1	-3.74	N	1
1355	TBIU001355	TBIGR001_TRINITY_DN16700_c1_g1_i1	-	Un	1	264	+	-	NOVEL	-	3	1.96	1.97	0	2.99	0	0	0	0	0	0	0	0	0	0	0	0	0	0	0	0	0	0	0	0	N	1	1	-0.638	N	1	1	0	N	1	1	0	N	1
1356	TBIU001356	TBIGR001_TRINITY_DN16709_c0_g1_i1	-	Un	1	260	+	-	NOVEL	-	17	0.4	0.92	1.88	1.76	1.41	2.19	0.17	0	0	0	0	0	0.42	0.21	0.09	0.27	0	0	0.58	0.31	0.19	1.14	1.7	1.21	N	0.502544	1	0.632	N	1	1	0.975	N	0.0795241	1	9.57	N	0.140508
1357	TBIU001357	TBIGR001_TRINITY_DN16733_c0_g1_i1	LOC101486585	Un	1	431	+	-	KNOWN	uncharacterized LOC101486585 [Source:NCBI_NR;ACC:XP_004571522.1]	4	0.59	1.29	0	0	1.81	1.51	0	0	0	0	0	0	0	0	0	0	0	0	0	0	0	0	0	0	N	1	1	0.786	N	1	1	0	N	1	1	0	N	1
1358	TBIU001358	TBIGR001_TRINITY_DN16742_c1_g1_i1	-	Un	1	237	+	-	NOVEL	-	1	0	0	0	0	0	0	0	0	0	0	0	0	0	0	0.49	0	0	0	0	0	0	0	0	0	N	1	1	0	N	1	1	0	N	1	1	0	N	0.661068
1359	TBIU001359	TBIGR001_TRINITY_DN16748_c0_g1_i1	-	Un	1	326	+	-	NOVEL	-	1	0	6.01	0	0	0	0	0	0	0	0	0	0	0	0	0	0	0	0	0	0	0	0	0	0	N	1	1	-6.34	N	1	1	0	N	1	1	0	N	1
1360	TBIU001360	TBIGR001_TRINITY_DN1674_c0_g1_i1	LOC103384704	Un	1	210	+	-	KNOWN	myelin transcription factor 1-like [Source:NCBI_NR;ACC:XP_008316539.1]	0	0	0	0	0	0	0	0	0	0	0	0	0	0	0	0	0	0	0	0	0	0	0	0	0	N	-	-	-	N	-	-	-	N	-	-	-	N	-
1361	TBIU001361	TBIGR001_TRINITY_DN16759_c0_g1_i1	-	Un	1	460	+	-	NOVEL	-	1	3.54	0	0	0	0	0	0	0	0	0	0	0	0	0	0	0	0	0	0	0	0	0	0	0	N	1	1	-6.22	N	1	1	0	N	1	1	0	N	1
1362	TBIU001362	TBIGR001_TRINITY_DN16782_c0_g1_i1	Dnah3	Un	1	204	+	-	KNOWN	Dynein heavy chain 3, axonemal [Source:SWISS;ACC:Q8BW94]	0	0	0	0	0	0	0	0	0	0	0	0	0	0	0	0	0	0	0	0	0	0	0	0	0	N	-	-	-	N	-	-	-	N	-	-	-	N	-
1363	TBIU001363	TBIGR001_TRINITY_DN1681_c0_g1_i1	Camsap2	Un	1	307	+	-	KNOWN	Calmodulin-regulated spectrin-associated protein 2 [Source:SWISS;ACC:Q8C1B1]	0	0	0	0	0	0	0	0	0	0	0	0	0	0	0	0	0	0	0	0	0	0	0	0	0	N	1	1	-6.22	N	1	1	0	N	1	1	0	N	1
1364	TBIU001364	TBIGR001_TRINITY_DN16832_c0_g1_i1	-	Un	1	426	+	-	NOVEL	-	0	0	0	0	0	0	0	0	0	0	0	0	0	0	0	0	0	0	0	0	0	0	0	0	0	N	-	-	-	N	-	-	-	N	-	-	-	N	-
1365	TBIU001365	TBIGR001_TRINITY_DN16885_c0_g1_i1	-	Un	1	302	+	-	NOVEL	-	15	1	0.76	0	0	0.5	0.45	0	0	0.54	0	0.11	0.1	0.33	0.38	0	0	0	0	0.69	0.75	0.23	0.51	0.87	0.65	N	0.5768	1	-0.918	N	0.407528	1	-9.34	N	0.30973	1	2.12	N	0.477642
1366	TBIU001366	TBIGR001_TRINITY_DN16892_c0_g1_i1	-	Un	1	455	+	-	NOVEL	-	17	3.73	5.05	5.62	4.8	8.32	9.26	0.09	0	0	0	0	0	0.73	0.17	0.05	0	0.06	0	0.06	0.27	0.1	0.67	0.93	0.51	N	0.44222	1	0.549	N	1	1	-0.656	N	0.128033	1	9.04	N	0.485532
1367	TBIU001367	TBIGR001_TRINITY_DN16894_c0_g1_i1	lmo7	Un	1	318	+	-	KNOWN	LIM domain 7 [Source:NCBI_NR;ACC:XP_008326661.1]	1	0	0	0	0	0	0	0	0	0	0	0	0	0	0	0	0	0	0	0	0.91	0	0	0	0	N	1	1	0	N	1	1	0	N	1	1	5.96	N	1
1368	TBIU001368	TBIGR001_TRINITY_DN16926_c0_g1_i1	-	Un	1	300	+	-	NOVEL	-	0	0	0	0	0	0	0	0	0	0	0	0	0	0	0	0	0	0	0	0	0	0	0	0	0	N	-	-	-	N	-	-	-	N	-	-	-	N	-
1369	TBIU001369	TBIGR001_TRINITY_DN16934_c0_g1_i1	-	Un	1	527	+	-	NOVEL	-	1	0	0	0	0	0	0	0	0	0	0	0	0	0	0	0	0	0	0	0	0	0	0	1.14	0	N	1	1	0	N	1	1	0	N	1	1	0	N	0.627129
1370	TBIU001370	TBIGR001_TRINITY_DN16943_c0_g1_i1	-	Un	1	206	+	-	NOVEL	-	7	0.47	1.03	0	0.68	0	0	0	0	0	0	0	0	0.62	0	0	0	0	0	0	0.48	0	0	0.58	0.77	N	0.687266	1	-1.24	N	1	1	0	N	1	1	6.96	N	0.789665
1371	TBIU001371	TBIGR001_TRINITY_DN16944_c0_g1_i1	-	Un	1	632	+	-	NOVEL	-	1	0	0	0	0	0	0	0	0	0	0	0	0	0	0	0.57	0	0	0	0	0	0	0	0	0	N	1	1	-6.22	N	1	1	0	N	1	1	0	N	0.661065
1372	TBIU001372	TBIGR001_TRINITY_DN16962_c0_g1_i1	CDH10	Un	1	303	+	-	KNOWN	Cadherin-10 [Source:SWISS;ACC:P79995]	17	1	0.97	1	2.08	2.13	1.35	0	0	0	0.28	0	0.09	0.58	0.11	0	0	0.11	0.11	0.37	0.22	0	0.3	0.13	0.11	N	0.387874	1	0.808	N	1	1	6.99	N	1	1	0.058	N	1
1373	TBIU001373	TBIGR001_TRINITY_DN16981_c0_g1_i1	Znf385a	Un	1	266	+	-	KNOWN	Zinc finger protein 385A [Source:SWISS;ACC:Q8VD12]	12	3.37	2.92	1.39	1.74	1.49	2.13	0	0	0	0.36	0	0	0.56	0	0	0	0.43	0.14	0	0	0.13	0	0	0.15	N	0.489976	1	-0.584	N	0.457793	1	8	N	0.789451	1	-2.05	N	0.750352
1374	TBIU001374	TBIGR001_TRINITY_DN17001_c0_g1_i1	-	Un	1	219	+	-	NOVEL	-	2	0	0	0	0	0	0	0	0	0	0	0	0	0	0	0	0	0	0	0	1.39	0	0	0	1.54	N	1	1	0	N	1	1	0	N	1	1	5.96	N	1
1375	TBIU001375	TBIGR001_TRINITY_DN17017_c0_g1_i1	-	Un	1	238	+	-	NOVEL	-	11	1.74	1.68	0.35	0.36	0	0.66	0	0	0	0	0	0.13	0.43	0.16	0	0	0	0	0	0.33	0	0.45	0.39	0	N	0.149674	1	-1.9	N	1	1	0	N	1	1	0.0856	N	1
1376	TBIU001376	TBIGR001_TRINITY_DN17023_c0_g1_i1	LOC100699594	Un	1	408	+	-	KNOWN	clathrin coat assembly protein AP180-like [Source:NCBI_NR;ACC:XP_005472626.1]	0	0	0	0	0	0	0	0	0	0	0	0	0	0	0	0	0	0	0	0	0	0	0	0	0	N	-	-	-	N	-	-	-	N	-	-	-	N	-
1377	TBIU001377	TBIGR001_TRINITY_DN17044_c0_g1_i1	-	Un	1	205	+	-	NOVEL	-	7	0.39	1.3	1.1	1.14	2.36	1.02	0	0	0	0	0	0	0	0	0	0	0	0	0	0	0	0	0.26	0	N	0.706324	1	0.595	N	1	1	0	N	1	1	0	N	1
1378	TBIU001378	TBIGR001_TRINITY_DN17046_c0_g1_i1	-	Un	1	281	+	-	NOVEL	-	1	0	0	0	0	0	0	0	0	0	1.39	0	0	0	0	0	0	0	0	0	0	0	0	0	0	N	1	1	0	N	1	1	0	N	1	1	-7.71	N	1
1379	TBIU001379	TBIGR001_TRINITY_DN17060_c0_g1_i1	-	Un	1	278	+	-	NOVEL	-	19	2.37	1.25	0	0	5.7	0	1.07	1.64	1.02	0	0.3	2.49	4.02	5.02	0.52	0	1.47	1.74	2.29	0.71	1.67	2.87	1.74	0.76	N	1	1	0.442	N	0.738556	1	-0.56	N	0.89063	1	-0.382	N	0.27385
1380	TBIU001380	TBIGR001_TRINITY_DN17068_c0_g1_i1	TG	Un	1	266	+	-	KNOWN	Thyroglobulin [Source:SWISS;ACC:P01267]	22	0.78	1.44	0.47	0.71	1.37	0.93	0.58	0.15	0.05	0	0	0.04	0.7	0.04	0.04	0.11	0.04	0.09	0.2	0.09	0.04	0.06	0.54	0.23	N	0.937073	1	0.102	N	0.376365	1	-1.55	N	0.338234	1	2.22	N	0.935598
1381	TBIU001381	TBIGR001_TRINITY_DN17082_c1_g1_i1	-	Un	1	203	+	-	NOVEL	-	1	0	0	0	0	0	0	0	0	0	0	0	0	0	0	0	0.75	0	0	0	0	0	0	0	0	N	1	1	0	N	1	1	6.65	N	1	1	0	N	1
1382	TBIU001382	TBIGR001_TRINITY_DN170_c0_g1_i1	-	Un	1	383	+	-	NOVEL	-	2	0	0	0	0	0	0	0	0	0	0	0	0	1.67	0	0	0	0	0	0.7	0	0	0	0	0	N	1	1	0	N	1	1	0	N	1	1	6.44	N	0.593093
1383	TBIU001383	TBIGR001_TRINITY_DN17111_c0_g1_i1	-	Un	1	330	+	-	NOVEL	-	14	1.06	0.9	0.98	1.67	2.49	1.68	0	0	0	0	0	0	0.79	0.53	0	0	0	0.07	0.33	0	0.13	1.11	1.44	0.62	N	0.283263	1	0.895	N	1	1	5.95	N	0.237499	1	8.92	N	0.419148
1384	TBIU001384	TBIGR001_TRINITY_DN1711_c0_g1_i1	-	Un	1	263	+	-	NOVEL	-	0	0	0	0	0	0	0	0	0	0	0	0	0	0	0	0	0	0	0	0	0	0	0	0	0	N	-	-	-	N	-	-	-	N	-	-	-	N	-
1385	TBIU001385	TBIGR001_TRINITY_DN17126_c0_g1_i1	Prdm16	Un	1	208	+	-	KNOWN	PR domain zinc finger protein 16 [Source:SWISS;ACC:A2A935]	9	0	0.75	0	1.05	0	0	0	0	0	0	0	0.07	0.38	0	0.02	0	0.06	0	0	0	0	0.12	0.03	0.15	N	0.883981	1	0.44	N	1	1	6.02	N	0.500794	1	-8.14	N	1
1386	TBIU001386	TBIGR001_TRINITY_DN17126_c0_g1_i2	Prdm16	Un	1	214	+	-	KNOWN	PR domain zinc finger protein 16 [Source:SWISS;ACC:A2A935]	19	1.7	0.75	1.82	1.05	3.41	2.06	1.13	0.49	0.32	0.22	0	0.07	0.38	0	0.02	0	0.06	0	0	0.46	0.16	0.12	0.03	0.15	N	0.569995	1	0.501	Y	0.0305829	1	-5.14	N	1	1	0.278	N	1
1387	TBIU001387	TBIGR001_TRINITY_DN17135_c0_g1_i1	-	Un	1	374	+	-	NOVEL	-	8	0.18	0.56	1.37	2.15	1.1	1.52	0	0	0	0.14	0	0	0	0	0	0	0	0	0	0	0	0.37	0	0	N	0.27098	1	1.04	N	1	1	0	N	0.509193	1	-8.71	N	0.291791
1388	TBIU001388	TBIGR001_TRINITY_DN17165_c0_g1_i1	-	Un	1	371	+	-	NOVEL	-	14	1.87	0.05	0.63	0.19	0.39	1.05	0	0.17	0	0.13	0.19	0	0.27	0.35	0	0	0.21	0.1	0	0	0	0	0	0.11	N	0.702396	1	-0.712	N	1	1	0.785	N	0.268313	1	-9.05	N	0.379233
1389	TBIU001389	TBIGR001_TRINITY_DN1718_c0_g1_i1	Rassf1	Un	1	228	+	-	KNOWN	Ras association domain-containing protein 1 [Source:SWISS;ACC:Q99MK9]	1	0	0	0	0	0	11.48	0	0	0	0	0	0	0	0	0	0	0	0	0	0	0	0	0	0	N	1	1	7.07	N	1	1	0	N	1	1	0	N	1
1390	TBIU001390	TBIGR001_TRINITY_DN17194_c0_g1_i1	-	Un	1	242	+	-	NOVEL	-	3	0	8.55	0	0	3.43	0	0	0	0	0	0	0	0.87	0	0	0	0	0	0	0	0	0	0	0	N	0.583822	1	-1.54	N	1	1	0	N	1	1	0	N	0.593089
1391	TBIU001391	TBIGR001_TRINITY_DN17194_c0_g2_i1	-	Un	1	348	+	-	NOVEL	-	4	3.26	7.5	4.75	2.41	0	0	0	0	0	0	0	0	0	0	0	0	0	0	0	0	0	0	0	0	Y	0.0309874	0.86732	-2.84	N	1	1	0	N	1	1	0	N	1
1392	TBIU001392	TBIGR001_TRINITY_DN17198_c1_g1_i1	-	Un	1	214	+	-	NOVEL	-	0	0	0	0	0	0	0	0	0	0	0	0	0	0	0	0	0	0	0	0	0	0	0	0	0	N	-	-	-	N	-	-	-	N	-	-	-	N	-
1393	TBIU001393	TBIGR001_TRINITY_DN1720_c0_g1_i1	-	Un	1	419	+	-	NOVEL	-	2	0	0	0	0	0	0	0	0	0	0	0	0	0	0	0	0	0	0	1.03	0	0	0	0	0.53	N	1	1	0	N	1	1	0	N	0.691387	1	7.49	N	1
1394	TBIU001394	TBIGR001_TRINITY_DN17232_c0_g1_i1	-	Un	1	282	+	-	NOVEL	-	0	0	0	0	0	0	0	0	0	0	0	0	0	0	0	0	0	0	0	0	0	0	0	0	0	N	-	-	-	N	-	-	-	N	-	-	-	N	-
1395	TBIU001395	TBIGR001_TRINITY_DN17257_c0_g1_i1	-	Un	1	278	+	-	NOVEL	-	0	0	0	0	0	0	0	0	0	0	0	0	0	0	0	0	0	0	0	0	0	0	0	0	0	N	-	-	-	N	-	-	-	N	-	-	-	N	-
1396	TBIU001396	TBIGR001_TRINITY_DN17273_c0_g1_i1	-	Un	1	300	+	-	NOVEL	-	9	1.53	1.34	0.98	2.57	3.33	1.75	0	0	0	0	0	0	0.25	0	0	0	0	0	0	0	0	0.13	0.22	0	N	0.293085	1	0.903	N	1	1	0	N	1	1	0	N	1
1397	TBIU001397	TBIGR001_TRINITY_DN17286_c0_g1_i1	-	Un	1	258	+	-	NOVEL	-	2	0	0	0	0	0	0	0	0	0	0	0	0	1.13	0	0.57	0	0	0	0	0	0	0	0	0	N	1	1	0	N	1	1	0	N	1	1	0	N	0.365607
1398	TBIU001398	TBIGR001_TRINITY_DN17288_c0_g1_i1	-	Un	1	221	+	-	NOVEL	-	7	0.72	0.4	0.51	0	1.09	0.95	0	0	0	0	0	0	0	0	0	0	0	0	0	0	0	0.57	0.5	0	N	1	1	0.257	N	1	1	0	N	1	1	0	N	0.35369
1399	TBIU001399	TBIGR001_TRINITY_DN17293_c0_g1_i1	HSBP1	Un	1	208	+	-	KNOWN	Heat shock factor-binding protein 1 [Source:SWISS;ACC:O75506]	2	0	0	0	0	0	0	0	0	0	1.59	0	0	0	0	0	0	0	0	0	0	0	0	2.08	0	N	1	1	0	N	1	1	0	N	1	1	-7.71	N	1
1400	TBIU001400	TBIGR001_TRINITY_DN17299_c0_g1_i1	-	Un	1	211	+	-	NOVEL	-	2	4.15	0	0	0	7.04	0	0	0	0	0	0	0	0	0	0	0	0	0	0	0	0	0	0	0	N	1	1	0.483	N	1	1	0	N	1	1	0	N	1
1401	TBIU001401	TBIGR001_TRINITY_DN17305_c0_g1_i1	-	Un	1	282	+	-	NOVEL	-	3	0	11.1	0	0	0	0	0	0	0	0	0	0	0	0	0.37	0	0	0	0	0	0	0	0.7	0	N	1	1	-6.34	N	1	1	0	N	1	1	0	N	1
1402	TBIU001402	TBIGR001_TRINITY_DN17311_c0_g1_i1	-	Un	1	246	+	-	NOVEL	-	3	0	0	0	0	0	0	0	0	0	0	0	0	0	0.96	0	0	0	0	0	0	0	1.6	1.65	0	N	1	1	0	N	1	1	0	N	1	1	0	N	1
1403	TBIU001403	TBIGR001_TRINITY_DN17315_c0_g1_i1	-	Un	1	695	+	-	NOVEL	-	2	1.36	2.51	0	0	0	0	0	0	0	0	0	0	0	0	0	0	0	0	0	0	0	0	0	0	N	0.0722885	1	-9.3	N	1	1	0	N	1	1	0	N	1
1404	TBIU001404	TBIGR001_TRINITY_DN17326_c0_g1_i1	-	Un	1	201	+	-	NOVEL	-	5	0	5.67	0	0.93	0	0	0	0.65	0	0	0.37	0	0	0.4	0	0	0	0	0	0	0	0	0	0	N	0.601406	1	-2.95	N	1	1	-7.49	N	1	1	-7.33	N	1
1405	TBIU001405	TBIGR001_TRINITY_DN17336_c0_g1_i1	-	Un	1	242	+	-	NOVEL	-	5	0.8	0.6	0.75	0	0.8	1.07	0	0	0	0	0	0	0	0	0	0	0	0	0	0	0	0	0	0	N	1	1	-0.261	N	1	1	0	N	1	1	0	N	1
1406	TBIU001406	TBIGR001_TRINITY_DN17349_c0_g1_i1	-	Un	1	204	+	-	NOVEL	-	14	1.51	0.38	0.7	1.71	1.51	0.45	0	0	0.67	0	0	0	0.33	0.63	0	0	0	0	0	0.12	0.11	1.02	0.43	0.13	N	0.747986	1	0.385	N	0.349689	1	-9.66	N	1	1	6.97	N	0.888916
1407	TBIU001407	TBIGR001_TRINITY_DN17367_c0_g1_i1	Eno1	Un	1	212	+	-	KNOWN	Alpha-enolase [Source:SWISS;ACC:P17182]	3	0	0	0	0	0	0	0	0	0	2.08	0	0	0	0	0	0	0	0	0.97	0	0	1.24	0	0	N	1	1	0	N	1	1	0	N	0.793101	1	-1.54	N	1
1408	TBIU001408	TBIGR001_TRINITY_DN17367_c1_g1_i1	Eno1	Un	1	400	+	-	KNOWN	Alpha-enolase [Source:SWISS;ACC:P17182]	2	38.4	0	0	0	0	0	0	0	0	0	0	0	0	0	0	0	0	0	0	0	0	1.15	0	0	N	1	1	-6.22	N	1	1	0	N	1	1	0	N	1
1409	TBIU001409	TBIGR001_TRINITY_DN17372_c0_g1_i1	-	Un	1	225	+	-	NOVEL	-	8	1.79	0.96	0	2.64	4.21	0	0	0	0	0.39	0	0	0	0.62	0	0	0	0	0	0	0	0.44	0	1.04	N	0.571799	1	1.16	N	1	1	0	N	1	1	-7.71	N	1
1410	TBIU001410	TBIGR001_TRINITY_DN17375_c0_g1_i1	-	Un	1	315	+	-	NOVEL	-	4	1.57	0	0.75	0	0.8	1.35	0	0	0	0	0	0	0	0	0	0	0	0	0	0	0	0	0	0	N	1	1	-0.14	N	1	1	0	N	1	1	0	N	1
1411	TBIU001411	TBIGR001_TRINITY_DN17393_c0_g1_i1	-	Un	1	218	+	-	NOVEL	-	1	0	6.84	0	0	0	0	0	0	0	0	0	0	0	0	0	0	0	0	0	0	0	0	0	0	N	1	1	-6.34	N	1	1	0	N	1	1	0	N	1
1412	TBIU001412	TBIGR001_TRINITY_DN17394_c0_g1_i1	-	Un	1	263	+	-	NOVEL	-	7	1.4	2.9	4.23	4.19	6.8	3.27	0	0	0	0	0	0	0.93	0	0	0	0	0	0	0	0	0	0	0	N	0.667455	1	0.632	N	1	1	0	N	1	1	0	N	0.593086
1413	TBIU001413	TBIGR001_TRINITY_DN17396_c0_g1_i1	PIK3CA	Un	1	278	+	-	KNOWN	Phosphatidylinositol 4,5-bisphosphate 3-kinase catalytic subunit alpha isoform [Source:SWISS;ACC:P42336]	3	21.43	0	0	20.81	0	0	0	0	0	0	0	0	1.35	0	0	0	0	0	0	0	0	0	0	0	N	1	1	-0.576	N	1	1	0	N	1	1	0	N	0.593083
1414	TBIU001414	TBIGR001_TRINITY_DN17405_c0_g1_i1	-	Un	1	249	+	-	NOVEL	-	5	0.39	0.44	0	0	0	0.51	0	0	0	0	0	0	0	0	0	0	0	0	0	0	0	0.3	0	0.23	N	1	1	-0.639	N	1	1	0	N	1	1	0	N	0.537829
1415	TBIU001415	TBIGR001_TRINITY_DN17412_c0_g1_i1	Chmp3	Un	1	402	+	-	KNOWN	Charged multivesicular body protein 3 [Source:SWISS;ACC:Q8CGS4]	24	35.3	39.15	38.68	40.31	40.88	40.89	10.82	13.54	11.01	12.62	15.03	10.88	25	27.26	5.79	8.77	14.7	11.83	15.82	21.48	21.55	19.8	21.84	21.73	N	0.971763	1	0.0193	N	0.912708	1	-0.081	N	0.915056	1	-0.0812	N	0.536489
1416	TBIU001416	TBIGR001_TRINITY_DN17417_c0_g1_i1	-	Un	1	256	+	-	NOVEL	-	13	0	4.46	0	0	0	13.94	0	0	0	0	0.4	0.63	0.59	0.44	0.33	0	0.5	0	0	1.43	0.45	0.64	1.79	0.51	N	0.746516	1	1.89	N	1	1	6.02	N	1	1	-0.422	N	1
1417	TBIU001417	TBIGR001_TRINITY_DN17431_c0_g1_i1	-	Un	1	308	+	-	NOVEL	-	0	0	0	0	0	0	0	0	0	0	0	0	0	0	0	0	0	0	0	0	0	0	0	0	0	N	-	-	-	N	-	-	-	N	-	-	-	N	-
1418	TBIU001418	TBIGR001_TRINITY_DN17435_c0_g1_i1	Sbk2	Un	1	367	+	-	KNOWN	Serine/threonine-protein kinase SBK2 [Source:SWISS;ACC:B1WBU5]	6	0.46	0.52	0	0	0.23	0	0	0	0	0	0	0	0.15	0	0	0	0	0	0	0.12	0	0	0	0.24	N	0.346706	1	-2.16	N	1	1	0	N	1	1	5.96	N	1
1419	TBIU001419	TBIGR001_TRINITY_DN17482_c0_g1_i1	ankfn1	Un	1	278	+	-	KNOWN	ankyrin-repeat and fibronectin type III domain containing 1 [Source:NCBI_NR;ACC:XP_010740860.1]	2	0	0	0	0	0	0	0	0	0	1.9	0	0	0	0	0	0	0	0	0	0	0	0	2.25	0	N	1	1	0	N	1	1	0	N	0.509158	1	-8.71	N	0.627089
1420	TBIU001420	TBIGR001_TRINITY_DN17487_c0_g1_i1	-	Un	1	215	+	-	NOVEL	-	1	6.65	0	0	0	0	0	0	0	0	0	0	0	0	0	0	0	0	0	0	0	0	0	0	0	N	0.616262	1	-7.81	N	1	1	0	N	1	1	0	N	1
1421	TBIU001421	TBIGR001_TRINITY_DN17498_c0_g1_i1	S100b	Un	1	353	+	-	KNOWN	Protein S100-B [Source:SWISS;ACC:P04631]	14	2.66	0.48	0.35	7.07	1.98	2.17	0.03	0.08	0	0	0	0.01	2.04	0	0.03	0	0.04	0	0	0	0.03	0	0.09	0	N	0.0824296	1	1.59	N	0.539146	1	-1.59	N	1	1	0.187	Y	0.0364725
1422	TBIU001422	TBIGR001_TRINITY_DN17498_c0_g1_i2	S100b	Un	1	260	+	-	KNOWN	Protein S100-B [Source:SWISS;ACC:P04631]	19	3.91	0.78	0.54	12.11	2.41	2.9	0	0.36	0	0.22	0	0.09	31.01	0.14	1.32	1.34	1.61	0	0.38	0.37	5	0.14	4.32	0	N	0.0887476	1	1.64	N	0.15114	1	3.18	Y	0.0341257	1	3.58	N	0.0771553
1423	TBIU001423	TBIGR001_TRINITY_DN17506_c0_g1_i1	-	Un	1	451	+	-	NOVEL	-	7	0.62	1.41	0.29	0.61	1.87	1.39	0	0	0	0	0	0	0	0	0	0	0	0	0.16	0	0	0	0	0	N	0.605849	1	0.689	N	1	1	0	N	1	1	6.49	N	1
1424	TBIU001424	TBIGR001_TRINITY_DN17531_c0_g1_i1	Megf10	Un	1	230	+	-	KNOWN	Multiple epidermal growth factor-like domains protein 10 [Source:SWISS;ACC:Q6DIB5]	3	1.35	0.25	0	0	0	0	0	0	0	0	0	0	0.4	0	0	0	0	0	0	0	0	0	0	0	N	0.127922	1	-9.05	N	1	1	0	N	1	1	0	N	0.59308
1425	TBIU001425	TBIGR001_TRINITY_DN17551_c0_g1_i1	-	Un	1	215	+	-	NOVEL	-	5	0.55	1.24	0	0	0	0.37	0	0	0	0	0	0	0	0	0	0	0.36	0	0	0	0.16	0	0	0	N	0.360144	1	-2.24	N	0.707814	1	7.02	N	1	1	5.98	N	1
1426	TBIU001426	TBIGR001_TRINITY_DN17571_c0_g1_i1	MYO6	Un	1	271	+	-	KNOWN	Unconventional myosin-VI [Source:SWISS;ACC:Q29122]	2	0	0	0	0	0	0	0	6.56	0	0	0	0	0	0	0	0	0	0	0	0	0	1.74	0	0	N	1	1	0	N	0.410115	1	-9.49	N	1	1	0	N	1
1427	TBIU001427	TBIGR001_TRINITY_DN17587_c0_g1_i1	-	Un	1	259	+	-	NOVEL	-	6	3.73	1.03	0.66	1.37	0	1.82	0	0	0	0	0	0	0	0	0.19	0	0	0	0	0	0	0	0	0	N	0.606014	1	-0.8	N	1	1	0	N	1	1	0	N	0.661061
1428	TBIU001428	TBIGR001_TRINITY_DN17609_c0_g1_i1	-	Un	1	388	+	-	NOVEL	-	0	0	0	0	0	0	0	0	0	0	0	0	0	0	0	0	0	0	0	0	0	0	0	0	0	N	-	-	-	N	-	-	-	N	-	-	-	N	-
1429	TBIU001429	TBIGR001_TRINITY_DN17620_c0_g1_i1	-	Un	1	337	+	-	NOVEL	-	3	0	0	0	0	0	0	0	0	0	0	0	0	0	0.67	0	0	0	0	0	0	0	2.09	0	0.87	N	1	1	0	N	1	1	0	N	1	1	0	N	0.714451
1430	TBIU001430	TBIGR001_TRINITY_DN17627_c0_g1_i1	-	Un	1	335	+	-	NOVEL	-	1	0	0	0	0	0	0	3.8	0	0	0	0	0	0	0	0	0	0	0	0	0	0	0	0	0	N	1	1	0	N	0.71201	1	-8.37	N	1	1	0	N	1
1431	TBIU001431	TBIGR001_TRINITY_DN17637_c1_g1_i1	-	Un	1	1235	+	-	NOVEL	-	0	0	0	0	0	0	0	0	0	0	0	0	0	0	0	0	0	0	0	0	0	0	0	0	0	N	-	-	-	N	-	-	-	N	-	-	-	N	-
1432	TBIU001432	TBIGR001_TRINITY_DN17666_c0_g1_i1	-	Un	1	453	+	-	NOVEL	-	0	0	0	0	0	0	0	0	0	0	0	0	0	0	0	0	0	0	0	0	0	0	0	0	0	N	-	-	-	N	-	-	-	N	-	-	-	N	-
1433	TBIU001433	TBIGR001_TRINITY_DN17670_c0_g1_i1	-	Un	1	513	+	-	NOVEL	-	6	0	0	0	0	0	0	1.94	0	2.11	1.59	1.12	1.46	0	2.3	0	0	0	0	0	0	0	0	0	0	N	1	1	0	N	0.442804	1	-8.94	N	0.150168	1	-9.54	N	0.603247
1434	TBIU001434	TBIGR001_TRINITY_DN17670_c1_g1_i1	-	Un	1	286	+	-	NOVEL	-	2	0	36.57	0	0	0	0	0	0	0.61	0	0	0	0	0	0	0	0	0	0	0	0	0	0	0	N	1	1	-6.34	N	1	1	-7.34	N	1	1	0	N	1
1435	TBIU001435	TBIGR001_TRINITY_DN17687_c0_g1_i1	Slc22a5	Un	1	240	+	-	KNOWN	Solute carrier family 22 member 5 [Source:SWISS;ACC:O70594]	9	1.96	0.37	0	0	0.49	0	0.31	1.6	0	0.25	0.53	0	0.26	0	0	0	0	0	0	0	0	0	1.63	0	N	0.304439	1	-2.34	N	0.217893	1	-10.1	N	0.217509	1	-9.43	N	0.503659
1436	TBIU001436	TBIGR001_TRINITY_DN17687_c1_g1_i1	-	Un	1	233	+	-	NOVEL	-	8	2.15	0	0	0	0	1.81	0.45	1.86	0	0	0.52	0	0	0	0.22	0	0	0	0	1.19	0	0	2.51	0	N	1	1	-0.162	N	0.25205	1	-9.79	N	1	1	0.317	N	0.877209
1437	TBIU001437	TBIGR001_TRINITY_DN1768_c0_g1_i1	-	Un	1	211	+	-	KNOWN	-	2	0	0	0	0	0	0	0	0	0	0.09	0	0	0	0	0	0	0	0	0	0	0	0.2	0	0	N	1	1	0	N	1	1	0	N	0.509134	1	-8.66	N	0.370549
1438	TBIU001438	TBIGR001_TRINITY_DN1768_c0_g1_i2	-	Un	1	249	+	-	NOVEL	-	12	1.12	0.96	0.78	1.28	1.49	1.32	0	0	0	0	0	0	1.22	0.49	0	0	0	0	0.2	0	0.2	0	0.33	0.57	N	0.600206	1	0.429	N	1	1	0	N	0.106965	1	6.72	N	0.583726
1439	TBIU001439	TBIGR001_TRINITY_DN176_c0_g1_i1	-	Un	1	363	+	-	NOVEL	-	1	18.16	0	0	0	0	0	0	0	0	0	0	0	0	0	0	0	0	0	0	0	0	0	0	0	N	1	1	-6.22	N	1	1	0	N	1	1	0	N	1
1440	TBIU001440	TBIGR001_TRINITY_DN17716_c0_g1_i1	-	Un	1	265	+	-	NOVEL	-	5	22.13	0	0	0	0	0	0	0	1.13	0	0.54	0.4	0	0	0	0	0	0	0	0.66	0	0	0	0	N	1	1	-6.22	N	0.711195	1	-8.34	N	1	1	-1.8	N	1
1441	TBIU001441	TBIGR001_TRINITY_DN17723_c0_g1_i1	Mcm3	Un	1	271	+	-	KNOWN	DNA replication licensing factor MCM3 [Source:SWISS;ACC:P25206]	1	34.42	0	0	0	0	0	0	0	0	0	0	0	0	0	0	0	0	0	0	0	0	0	0	0	N	1	1	-6.22	N	1	1	0	N	1	1	0	N	1
1442	TBIU001442	TBIGR001_TRINITY_DN17732_c0_g1_i1	-	Un	1	213	+	-	NOVEL	-	3	0	0	0	0	0	0	2.76	0	0	0	0	0	0	0	0	0	0	0	0	1.03	0	0	0	1.14	N	1	1	0	N	0.712007	1	-8.37	N	1	1	5.96	N	1
1443	TBIU001443	TBIGR001_TRINITY_DN17740_c0_g1_i1	Magi2	Un	1	424	+	-	KNOWN	Membrane-associated guanylate kinase, WW and PDZ domain-containing protein 2 [Source:SWISS;ACC:Q9WVQ1]	13	0.91	0.29	0.18	0.38	0.39	0	0	0.51	0	0.13	0	0	0.13	0.1	0.09	0	0	0	0	0.1	0	0.14	0	0.11	N	0.44982	1	-0.962	N	0.481	1	-9.08	N	1	1	-1.06	N	0.758309
1444	TBIU001444	TBIGR001_TRINITY_DN17749_c0_g1_i1	-	Un	1	207	+	-	NOVEL	-	13	1.05	0.95	0.59	22.39	3.79	2.54	0	0	0	0	0	0	0	0.15	0.24	0	0	0	0.16	0	0.27	0.2	0.34	0.31	Y	0.00292874	0.238729	3.36	N	1	1	0	N	0.5789	1	7.75	N	0.851311
1445	TBIU001445	TBIGR001_TRINITY_DN17750_c0_g1_i1	rps15a	Un	1	394	+	-	KNOWN	40S ribosomal protein S15a [Source:SWISS;ACC:P46793]	2	10.09	0	20.89	0	0	0	0	0	0	0	0	0	0	0	0	0	0	0	0	0	0	0	0	0	N	0.541394	1	-7.54	N	1	1	0	N	1	1	0	N	1
1446	TBIU001446	TBIGR001_TRINITY_DN17753_c0_g1_i1	-	Un	1	594	+	-	NOVEL	-	0	0	0	0	0	0	0	0	0	0	0	0	0	0	0	0	0	0	0	0	0	0	0	0	0	N	-	-	-	N	-	-	-	N	-	-	-	N	-
1447	TBIU001447	TBIGR001_TRINITY_DN17757_c0_g1_i1	-	Un	1	377	+	-	NOVEL	-	8	0.73	2.19	2.39	3.55	1.83	4.87	0	0	0	0	0	0	0.21	0	0	0	0	0	0	0	0	0	0.19	0	N	0.343712	1	0.87	N	1	1	0	N	1	1	0	N	1
1448	TBIU001448	TBIGR001_TRINITY_DN17758_c0_g1_i1	rad9b	Un	1	202	+	-	KNOWN	RAD9 homolog B (S. pombe) [Source:NCBI_NR;ACC:XP_010738511.1]	2	0	0	0	0	0	0	0	0	0	0	0	0	3.75	0	0	0	0	1.03	0	0	0	0	0	0	N	1	1	0	N	1	1	5.95	N	1	1	0	N	0.422643
1449	TBIU001449	TBIGR001_TRINITY_DN17763_c0_g1_i1	srsf1	Un	1	417	+	-	KNOWN	Serine/arginine-rich splicing factor 1 [Source:SWISS;ACC:Q6DII2]	3	2.48	1.65	0	0	0	0.64	0	0	0	0	0	0	0	0	0	0	0	0	0	0	0	0	0	0	N	0.196595	1	-2.62	N	1	1	0	N	1	1	0	N	1
1450	TBIU001450	TBIGR001_TRINITY_DN17770_c1_g1_i1	-	Un	1	214	+	-	NOVEL	-	3	1.58	3.25	0	0	0	0	0	0	0	0	0	0	0	0	0	0	0	0	0	0	0	0.52	0	0	N	0.321849	1	-7.89	N	1	1	0	N	1	1	0	N	1
1451	TBIU001451	TBIGR001_TRINITY_DN17772_c0_g1_i1	-	Un	1	281	+	-	NOVEL	-	2	2.04	0	0	0	0	2.26	0	0	0	0	0	0	0	0	0	0	0	0	0	0	0	0	0	0	N	1	1	0.423	N	1	1	0	N	1	1	0	N	1
1452	TBIU001452	TBIGR001_TRINITY_DN17821_c0_g1_i1	RALA	Un	1	300	+	-	KNOWN	Ras-related protein Ral-A [Source:SWISS;ACC:P63320]	2	11.79	0	0	0	0	12	0	0	0	0	0	0	0	0	0	0	0	0	0	0	0	0	0	0	N	1	1	0.423	N	1	1	0	N	1	1	0	N	1
1453	TBIU001453	TBIGR001_TRINITY_DN17829_c0_g1_i1	SLC2A5	Un	1	213	+	-	KNOWN	Solute carrier family 2, facilitated glucose transporter member 5 [Source:SWISS;ACC:P22732]	9	0	3.35	0	0	8.04	0	0	3.53	0	0	0.33	0	0	0	0.28	0	0	0	0.83	3.49	0	0.52	1.44	0	N	1	1	0.947	N	0.306582	1	-10.1	N	0.287098	1	2.89	N	1
1454	TBIU001454	TBIGR001_TRINITY_DN17834_c0_g1_i1	-	Un	1	591	+	-	NOVEL	-	0	0	0	0	0	0	0	0	0	0	0	0	0	0	0	0	0	0	0	0	0	0	0	0	0	N	-	-	-	N	-	-	-	N	-	-	-	N	-
1455	TBIU001455	TBIGR001_TRINITY_DN17836_c1_g1_i1	-	Un	1	511	+	-	NOVEL	-	6	6.59	19.22	0	0	0	12.94	0	0	0	0	0	0	1.24	0.46	0	0	0	0	0	0	0	0.68	0	0	N	1	1	-0.669	N	1	1	0	N	1	1	0	N	0.701207
1456	TBIU001456	TBIGR001_TRINITY_DN17846_c0_g1_i1	-	Un	1	218	+	-	NOVEL	-	1	0	0	0	0	0	0	0	0	0	0	0	0	0	0.72	0	0	0	0	0	0	0	0	0	0	N	1	1	0	N	1	1	0	N	1	1	0	N	1
1457	TBIU001457	TBIGR001_TRINITY_DN1785_c0_g1_i1	LOX	Un	1	281	+	-	KNOWN	Protein-lysine 6-oxidase [Source:SWISS;ACC:P45845]	11	0.09	0.67	1.18	0.82	0.28	0.38	0	0	0	0	0	0	0.41	0	0	0	0.08	0	0	0	0.14	0	0.18	0.08	N	0.766378	1	-0.517	N	1	1	6.02	N	1	1	6.98	N	1
1458	TBIU001458	TBIGR001_TRINITY_DN1785_c0_g2_i1	LOX	Un	1	326	+	-	KNOWN	Protein-lysine 6-oxidase [Source:SWISS;ACC:P45845]	1	0	1.54	0	0	0	0	0	0	0	0	0	0	0	0	0	0	0	0	0	0	0	0	0	0	Y	0.0490712	1	-10.3	N	1	1	0	N	1	1	0	N	1
1459	TBIU001459	TBIGR001_TRINITY_DN17868_c0_g1_i1	LOC103365111	Un	1	322	+	-	KNOWN	unconventional myosin-XV-like [Source:NCBI_NR;ACC:XP_008290678.1]	1	0	0	0	0	0	0	0	0	0	0	0	0	0	0	0.93	0	0	0	0	0	0	0	0	0	N	1	1	0	N	1	1	0	N	1	1	0	N	0.393977
1460	TBIU001460	TBIGR001_TRINITY_DN17873_c0_g1_i1	-	Un	1	202	+	-	NOVEL	-	5	0	0	0	51.64	43.17	0	0	0	0	0	0	0	0	0	0.44	0	0	0	0	0	0	1.82	1.78	0	N	0.539141	1	8.1	N	1	1	0	N	1	1	0	N	1
1461	TBIU001461	TBIGR001_TRINITY_DN178_c1_g1_i1	-	Un	1	418	+	-	NOVEL	-	1	0	0	0	0	0	0	2.21	0	0	0	0	0	0	0	0	0	0	0	0	0	0	0	0	0	N	1	1	0	N	0.564783	1	-8.96	N	1	1	0	N	1
1462	TBIU001462	TBIGR001_TRINITY_DN17904_c0_g1_i1	-	Un	1	291	+	-	NOVEL	-	10	3.05	0.83	1.11	1.13	1.19	0.96	0	0	0	0	0	0	0	0	0	0	0	0	0	0.61	0	0.41	0.37	1.3	N	0.772453	1	-0.69	N	1	1	0	N	1	1	6.96	N	0.147254
1463	TBIU001463	TBIGR001_TRINITY_DN17912_c0_g1_i1	-	Un	1	210	+	-	NOVEL	-	0	0	0	0	0	0	0	0	0	0	0	0	0	0	0	0	0	0	0	0	0	0	0	0	0	N	-	-	-	N	-	-	-	N	-	-	-	N	-
1464	TBIU001464	TBIGR001_TRINITY_DN17920_c1_g1_i1	-	Un	1	202	+	-	NOVEL	-	8	1.43	2.15	0.67	1.39	0	0.95	0	0	0	0.2	0	0	0	0	0.13	0	0	0	0	0	0.15	0	0	0	N	0.424724	1	-0.914	N	1	1	0	N	1	1	-1.05	N	0.661057
1465	TBIU001465	TBIGR001_TRINITY_DN17932_c0_g1_i1	-	Un	1	242	+	-	NOVEL	-	0	0	0	0	0	0	0	0	0	0	0	0	0	0	0	0	0	0	0	0	0	0	0	0	0	N	-	-	-	N	-	-	-	N	-	-	-	N	-
1466	TBIU001466	TBIGR001_TRINITY_DN17946_c0_g1_i1	-	Un	1	316	+	-	NOVEL	-	2	6.59	0	0	0	0	0	0	0	0	0	0	0	0	0	0	0	0.53	0	0	0	0	0	0	0	N	1	1	-6.22	N	1	1	6.02	N	1	1	0	N	1
1467	TBIU001467	TBIGR001_TRINITY_DN1794_c1_g1_i1	-	Un	1	391	+	-	NOVEL	-	0	0	0	0	0	0	0	0	0	0	0	0	0	0	0	0	0	0	0	0	0	0	0	0	0	N	1	1	7.13	N	1	1	0	N	1	1	0	N	1
1468	TBIU001468	TBIGR001_TRINITY_DN17959_c0_g1_i1	-	Un	1	262	+	-	NOVEL	-	2	0.5	0	0	0	0	0	0	0	0	0	0	0	0	0	0	0	0	0	0	0	2.36	0	0	0	N	0.321356	1	-8.59	N	1	1	0	N	0.0774299	1	11	N	1
1469	TBIU001469	TBIGR001_TRINITY_DN17959_c0_g1_i2	-	Un	1	202	+	-	NOVEL	-	4	0.53	0.25	0	0	0	0	0	0	0	0	0	0	0.82	0	0	0	0	0	0	0	6.25	0	0	0	N	0.104401	1	-9.03	N	1	1	0	Y	0.0299872	1	12.3	N	0.202439
1470	TBIU001470	TBIGR001_TRINITY_DN17959_c0_g1_i3	-	Un	1	739	+	-	NOVEL	-	5	4.93	0	0.23	2.19	3.35	1.93	0	0	0	0	0	0	0	0	0	0	0	0	0	0	0	0	0	0	N	0.732057	1	0.447	N	1	1	0	N	1	1	0	N	1
1471	TBIU001471	TBIGR001_TRINITY_DN17959_c0_g2_i1	-	Un	1	209	+	-	NOVEL	-	8	0.66	0	0	0	0	0	0	0	0	1.73	0.08	0	0	0.09	0	0	0.09	0	0	0.27	4.63	0	0.1	0	N	0.247333	1	-8.78	N	1	1	6.02	N	0.701076	1	0.861	N	1
1472	TBIU001472	TBIGR001_TRINITY_DN1795_c0_g1_i1	-	Un	1	289	+	-	NOVEL	-	14	0	2.21	2.92	2.98	0	0	0	0	0	0.71	0	0.21	1.1	0.28	0	0	0.89	0.28	0	0.29	0.27	2.34	1.4	1.23	N	0.686962	1	-0.945	N	0.457816	1	8	N	0.547114	1	-1.59	N	0.260538
1473	TBIU001473	TBIGR001_TRINITY_DN17965_c0_g1_i1	RGS22	Un	1	335	+	-	KNOWN	Regulator of G-protein signaling 22 [Source:SWISS;ACC:Q8NE09]	10	0.71	0.81	0.25	0.26	0.8	0.48	1.27	0	0	0	0	0	0	0	0.11	0	0	0	0	3.92	0	0	1.37	0	N	1	1	-0.261	N	0.304499	1	-9.96	N	0.0848254	1	10.9	N	0.698728
1474	TBIU001474	TBIGR001_TRINITY_DN17969_c0_g1_i1	-	Un	1	201	+	-	NOVEL	-	6	0.64	0.49	0	0.31	0.8	0.29	0	0	0	0.11	0	0	0	0	0	0	0	0	0	0	0	0	0	0	N	0.884661	1	0.255	N	1	1	0	N	1	1	-7.71	N	1
1475	TBIU001475	TBIGR001_TRINITY_DN17974_c1_g1_i1	-	Un	1	622	+	-	NOVEL	-	1	0	60.96	0	0	0	0	0	0	0	0	0	0	0	0	0	0	0	0	0	0	0	0	0	0	N	0.601389	1	-7.34	N	1	1	0	N	1	1	0	N	1
1476	TBIU001476	TBIGR001_TRINITY_DN17978_c0_g1_i1	MECOM	Un	1	226	+	-	KNOWN	MDS1 and EVI1 complex locus protein MDS1 [Source:SWISS;ACC:Q13465]	0	0	0	0	0	0	0	0	0	0	0	0	0	0	0	0	0	0	0	0	0	0	0	0	0	N	-	-	-	N	-	-	-	N	-	-	-	N	-
1477	TBIU001477	TBIGR001_TRINITY_DN17983_c0_g1_i1	Epb41l3	Un	1	213	+	-	KNOWN	Band 4.1-like protein 3 [Source:SWISS;ACC:Q9WV92]	2	19.76	0	0	0	0	0	0	0	0	0	0	0	0	0	0	0	0	0	0	0	0	0	0.82	0	N	1	1	-6.22	N	1	1	0	N	1	1	0	N	1
1478	TBIU001478	TBIGR001_TRINITY_DN17994_c0_g1_i1	-	Un	1	387	+	-	NOVEL	-	1	0	0	0	0	0	0	0	0	0	0	0	0	3.69	0	0	0	0	0	0	0	0	0	0	0	N	1	1	0	N	1	1	0	N	1	1	0	N	0.422622
1479	TBIU001479	TBIGR001_TRINITY_DN18008_c0_g1_i1	-	Un	1	270	+	-	NOVEL	-	0	0	0	0	0	0	0	0	0	0	0	0	0	0	0	0	0	0	0	0	0	0	0	0	0	N	-	-	-	N	-	-	-	N	-	-	-	N	-
1480	TBIU001480	TBIGR001_TRINITY_DN18013_c0_g1_i1	-	Un	1	210	+	-	NOVEL	-	0	0	0	0	0	0	0	0	0	0	0	0	0	0	0	0	0	0	0	0	0	0	0	0	0	N	-	-	-	N	-	-	-	N	-	-	-	N	-
1481	TBIU001481	TBIGR001_TRINITY_DN18019_c0_g1_i1	-	Un	1	274	+	-	NOVEL	-	9	3.57	0	2.62	1.32	1.4	1.1	0	0	0	0	0	0	0	0.31	0	0	0	0	0	0	0	0.44	0.39	0.35	N	0.612613	1	-0.777	N	1	1	0	N	1	1	0	N	1
1482	TBIU001482	TBIGR001_TRINITY_DN18024_c0_g1_i1	-	Un	1	212	+	-	NOVEL	-	0	0	0	0	0	0	0	0	0	0	0	0	0	0	0	0	0	0	0	0	0	0	0	0	0	N	-	-	-	N	-	-	-	N	-	-	-	N	-
1483	TBIU001483	TBIGR001_TRINITY_DN18033_c0_g1_i1	LOC104929949	Un	1	420	+	-	KNOWN	uncharacterized LOC104929949 [Source:NCBI_NR;ACC:XP_010742900.1]	4	1.4	1.45	0	0	0	0	0	0	0	0	0.32	0	0.47	0	0	0	0	0	0	0	0	0	0	0	N	0.535955	1	-7.28	N	1	1	0	N	1	1	-7.33	N	1
1484	TBIU001484	TBIGR001_TRINITY_DN18045_c0_g1_i1	-	Un	1	258	+	-	NOVEL	-	9	1.55	2.52	3.38	1.14	1.21	1.94	0	0	0	0	0	0	0.39	0	0	0	0	0	0	0	0	0.41	0	0.33	N	0.496299	1	-0.847	N	1	1	0	N	1	1	0	N	1
1485	TBIU001485	TBIGR001_TRINITY_DN18058_c0_g1_i1	Xirp2	Un	1	255	+	-	KNOWN	Xin actin-binding repeat-containing protein 2 [Source:SWISS;ACC:Q4U4S6]	6	1.57	0	0	0.41	0	0.19	0	0	0	0	0	0	0.49	0	0	0	0	0.06	0	0.06	0	0	0	0	N	0.386587	1	-1.45	N	1	1	5.95	N	1	1	5.96	N	0.251762
1486	TBIU001486	TBIGR001_TRINITY_DN1805_c0_g1_i1	LOC104936910	Un	1	256	+	-	KNOWN	uncharacterized LOC104936910 [Source:NCBI_NR;ACC:XP_010751308.1]	1	0	0	0	0	0	32.43	0	0	0	0	0	0	0	0	0	0	0	0	0	0	0	0	0	0	N	1	1	7.07	N	1	1	0	N	1	1	0	N	1
1487	TBIU001487	TBIGR001_TRINITY_DN18061_c1_g1_i1	-	Un	1	213	+	-	NOVEL	-	11	1	2.54	0.35	0	0.38	0.67	0.27	0	0	0	0	0	0.22	0.17	0	0	0	0	0.18	0	0	0	0.2	0.18	N	0.164852	1	-1.91	N	1	1	-7.37	N	1	1	6.49	N	1
1488	TBIU001488	TBIGR001_TRINITY_DN18062_c0_g1_i1	-	Un	1	383	+	-	NOVEL	-	14	0.61	0.34	1.28	0	0	0	0	0	0.39	0	0.34	0.15	0	0.93	0.45	1.64	0.58	0.37	0	0	0.35	0	0.44	0.6	N	0.0702736	1	-9.14	N	0.276779	1	2.35	N	0.576012	1	-1.33	N	0.409365
1489	TBIU001489	TBIGR001_TRINITY_DN18083_c0_g1_i1	-	Un	1	360	+	-	NOVEL	-	0	0	0	0	0	0	0	0	0	0	0	0	0	0	0	0	0	0	0	0	0	0	0	0	0	N	-	-	-	N	-	-	-	N	-	-	-	N	-
1490	TBIU001490	TBIGR001_TRINITY_DN1808_c0_g1_i1	-	Un	1	246	+	-	NOVEL	-	1	37.36	0	0	0	0	0	0	0	0	0	0	0	0	0	0	0	0	0	0	0	0	0	0	0	N	1	1	-6.22	N	1	1	0	N	1	1	0	N	1
1491	TBIU001491	TBIGR001_TRINITY_DN1808_c1_g1_i1	-	Un	1	501	+	-	NOVEL	-	0	0	0	0	0	0	0	0	0	0	0	0	0	0	0	0	0	0	0	0	0	0	0	0	0	N	-	-	-	N	-	-	-	N	-	-	-	N	-
1492	TBIU001492	TBIGR001_TRINITY_DN18112_c0_g1_i1	-	Un	1	430	+	-	NOVEL	-	0	0	0	0	0	0	0	0	0	0	0	0	0	0	0	0	0	0	0	0	0	0	0	0	0	N	-	-	-	N	-	-	-	N	-	-	-	N	-
1493	TBIU001493	TBIGR001_TRINITY_DN18115_c1_g1_i1	-	Un	1	260	+	-	NOVEL	-	1	5.85	0	0	0	0	0	0	0	0	0	0	0	0	0	0	0	0	0	0	0	0	0	0	0	N	1	1	-6.22	N	1	1	0	N	1	1	0	N	1
1494	TBIU001494	TBIGR001_TRINITY_DN18120_c0_g1_i1	fkbp2	Un	1	433	+	-	KNOWN	FK506-binding protein 2 [Source:SWISS;ACC:Q54SR7]	1	0	19.42	0	0	0	0	0	0	0	0	0	0	0	0	0	0	0	0	0	0	0	0	0	0	N	1	1	-6.34	N	1	1	0	N	1	1	0	N	1
1495	TBIU001495	TBIGR001_TRINITY_DN18124_c0_g1_i1	-	Un	1	425	+	-	NOVEL	-	2	12.76	0	0	0	0	0	0	0	0	0	0	0	0	1.53	0	0	0	0	0	0	0	0	0	0	N	1	1	-6.22	N	1	1	0	N	1	1	0	N	0.433442
1496	TBIU001496	TBIGR001_TRINITY_DN18129_c1_g1_i1	-	Un	1	244	+	-	NOVEL	-	3	0	0	0	0	0	0	0	0	0	0	0	0	1.1	3.12	0	0	0	0	0	0	0	0	1.25	0	N	1	1	0	N	1	1	0	N	1	1	0	N	0.408699
1497	TBIU001497	TBIGR001_TRINITY_DN18135_c0_g1_i1	-	Un	1	367	+	-	KNOWN	-	1	0	0	0	0	0	0	0	0	0	0	0	0	1.53	0	0	0	0	0	0	0	0	0	0	0	N	1	1	0	N	1	1	0	N	1	1	0	N	1
1498	TBIU001498	TBIGR001_TRINITY_DN18141_c0_g1_i1	-	Un	1	786	+	-	NOVEL	-	0	0	0	0	0	0	0	0	0	0	0	0	0	0	0	0	0	0	0	0	0	0	0	0	0	N	-	-	-	N	-	-	-	N	-	-	-	N	-
1499	TBIU001499	TBIGR001_TRINITY_DN18147_c0_g1_i1	-	Un	1	259	+	-	NOVEL	-	1	0	0	0	0	0	0	0	0	0.82	0	0	0	0	0	0	0	0	0	0	0	0	0	0	0	N	1	1	0	N	1	1	-7.34	N	1	1	0	N	1
1500	TBIU001500	TBIGR001_TRINITY_DN18158_c0_g1_i1	POU6F2	Un	1	231	+	-	KNOWN	POU domain, class 6, transcription factor 2 [Source:SWISS;ACC:P78424]	0	0	0	0	0	0	0	0	0	0	0	0	0	0	0	0	0	0	0	0	0	0	0	0	0	N	-	-	-	N	-	-	-	N	-	-	-	N	-
1501	TBIU001501	TBIGR001_TRINITY_DN18161_c0_g1_i1	FNBP1	Un	1	417	+	-	KNOWN	Formin-binding protein 1 [Source:SWISS;ACC:Q96RU3]	1	0	0	0	0	0	0	0	0	0	0	0	0	0	0	0.59	0	0	0	0	0	0	0	0	0	N	1	1	0	N	1	1	0	N	1	1	0	N	0.661054
1502	TBIU001502	TBIGR001_TRINITY_DN18180_c0_g1_i1	Pip5k1a	Un	1	372	+	-	KNOWN	Phosphatidylinositol 4-phosphate 5-kinase type-1 alpha [Source:SWISS;ACC:P70182]	4	0.93	0	1.31	0	0.93	0.82	0	0	0	0	0	0	0	0	0	0	0	0	0	0	0	0	0	0	N	0.83027	1	-0.451	N	1	1	0	N	1	1	0	N	1
1503	TBIU001503	TBIGR001_TRINITY_DN18184_c0_g1_i1	Tshz3	Un	1	271	+	-	KNOWN	Teashirt homolog 3 [Source:SWISS;ACC:Q8CGV9]	1	4.91	0	0	0	0	0	0	0	0	0	0	0	0	0	0	0	0	0	0	0	0	0	0	0	N	1	1	-6.22	N	1	1	0	N	1	1	0	N	1
1504	TBIU001504	TBIGR001_TRINITY_DN18199_c0_g1_i1	-	Un	1	299	+	-	NOVEL	-	0	0	0	0	0	0	0	0	0	0	0	0	0	0	0	0	0	0	0	0	0	0	0	0	0	N	-	-	-	N	-	-	-	N	-	-	-	N	-
1505	TBIU001505	TBIGR001_TRINITY_DN18202_c0_g1_i1	lekr1	Un	1	202	+	-	KNOWN	leucine, glutamate and lysine rich 1 [Source:NCBI_NR;ACC:XP_010735671.1]	2	0	15.62	0	0	0	0	0	0	0	0	0	0	0	0.47	0	0	0	0	0	0	0	0	0	0	N	0.601381	1	-7.34	N	1	1	0	N	1	1	0	N	1
1506	TBIU001506	TBIGR001_TRINITY_DN18241_c0_g1_i1	-	Un	1	233	+	-	NOVEL	-	0	0	0	0	0	0	0	0	0	0	0	0	0	0	0	0	0	0	0	0	0	0	0	0	0	N	-	-	-	N	-	-	-	N	-	-	-	N	-
1507	TBIU001507	TBIGR001_TRINITY_DN18243_c0_g1_i1	-	Un	1	221	+	-	NOVEL	-	4	0.61	1.34	0	0	0.94	2.35	0	0	0	0	0	0	0	0	0	0	0	0	0	0	0	0	0	0	N	1	1	0.771	N	1	1	0	N	1	1	0	N	1
1508	TBIU001508	TBIGR001_TRINITY_DN18252_c0_g1_i1	-	Un	1	421	+	-	NOVEL	-	0	0	0	0	0	0	0	0	0	0	0	0	0	0	0	0	0	0	0	0	0	0	0	0	0	N	-	-	-	N	-	-	-	N	-	-	-	N	-
1509	TBIU001509	TBIGR001_TRINITY_DN18253_c0_g1_i1	-	Un	1	262	+	-	NOVEL	-	1	0	0	0	0	0	0	0	0	0	0	0	0	3.05	0	0	0	0	0	0	0	0	0	0	0	N	1	1	0	N	1	1	0	N	1	1	0	N	0.593077
1510	TBIU001510	TBIGR001_TRINITY_DN18255_c0_g1_i1	-	Un	1	418	+	-	NOVEL	-	1	0	5.67	0	0	0	0	0	0	0	0	0	0	0	0	0	0	0	0	0	0	0	0	0	0	N	0.601374	1	-7.34	N	1	1	0	N	1	1	0	N	1
1511	TBIU001511	TBIGR001_TRINITY_DN18262_c0_g1_i1	-	Un	1	260	+	-	NOVEL	-	2	0	17.01	0	0	0	0	0	0	0	0	0	0	0	1.58	0	0	0	0	0	0	0	0	0	0	N	1	1	-6.34	N	1	1	0	N	1	1	0	N	0.433434
1512	TBIU001512	TBIGR001_TRINITY_DN18265_c0_g1_i1	-	Un	1	227	+	-	NOVEL	-	0	0	0	0	0	0	0	0	0	0	0	0	0	0	0	0	0	0	0	0	0	0	0	0	0	N	-	-	-	N	-	-	-	N	-	-	-	N	-
1513	TBIU001513	TBIGR001_TRINITY_DN18266_c0_g1_i1	for	Un	1	313	+	-	KNOWN	cGMP-dependent protein kinase, isozyme 2 forms cD5/T2 [Source:SWISS;ACC:P32023]	4	0	11.38	6.75	0	6.65	4	0	0	0	0	0	0	0	0	0	0	0	0	0	0	0	0	0	0	N	0.75185	1	-0.797	N	1	1	0	N	1	1	0	N	1
1514	TBIU001514	TBIGR001_TRINITY_DN18267_c0_g1_i1	PPIII	Un	1	261	+	-	KNOWN	Caricain [Source:SWISS;ACC:P10056]	5	5.23	0	3.39	2.09	1.45	3.09	0	0	0	0	0	0	0	0	0	0	0	0	0	0	0	0	0	0	N	0.760481	1	-0.451	N	1	1	0	N	1	1	0	N	1
1515	TBIU001515	TBIGR001_TRINITY_DN18268_c0_g1_i1	-	Un	1	221	+	-	NOVEL	-	3	0	0	0	0	0	0	0	0	0	0	0	0	1.65	0	0	0	0	0	0	0	0	1.93	0	1.65	N	1	1	0	N	1	1	0	N	1	1	0	N	1
1516	TBIU001516	TBIGR001_TRINITY_DN18275_c0_g1_i1	-	Un	1	209	+	-	NOVEL	-	4	1.55	0	0	2.29	2.41	2.91	0	0	0	0	0	0	0	0	0	0	0	0	0	0	0	0	0	0	N	0.283292	1	2.25	N	1	1	0	N	1	1	0	N	1
1517	TBIU001517	TBIGR001_TRINITY_DN18276_c0_g1_i1	KCNMB2	Un	1	400	+	-	KNOWN	Calcium-activated potassium channel subunit beta-2 [Source:SWISS;ACC:Q9Y691]	6	0.84	1.82	0	0	1.32	0	0	0.49	0	0	0	0	0	0	0	0	0	0	0	0.63	0	0	0	0.34	N	0.688068	1	-1.18	N	1	1	-7.49	N	1	1	6.96	N	1
1518	TBIU001518	TBIGR001_TRINITY_DN18277_c0_g1_i1	-	Un	1	479	+	-	NOVEL	-	10	0.78	0	0	0.76	0.78	0.69	0	0	0	0	0	0	1.56	0.17	0	0.64	0	0	0	0.34	0	0.23	0.4	0	N	0.407147	1	1.44	N	0.602658	1	8.24	N	1	1	6.96	N	0.426109
1519	TBIU001519	TBIGR001_TRINITY_DN18281_c0_g1_i1	DNAH5	Un	1	429	+	-	KNOWN	Dynein heavy chain 5, axonemal [Source:SWISS;ACC:Q8TE73]	0	0	0	0	0	0	0	0	0	0	0	0	0	0	0	0	0	0	0	0	0	0	0	0	0	N	-	-	-	N	-	-	-	N	-	-	-	N	-
1520	TBIU001520	TBIGR001_TRINITY_DN18286_c0_g1_i1	ndnf	Un	1	216	+	-	KNOWN	Protein NDNF [Source:SWISS;ACC:Q6GNK9]	8	0.6	1.37	0.56	2.64	0.6	1.62	0	0	0	0	0	0	0	0.29	0	0	0	0	0	0.43	0	0	0	0	N	0.441281	1	0.872	N	1	1	0	N	0.688673	1	7.55	N	0.603248
1521	TBIU001521	TBIGR001_TRINITY_DN18305_c0_g1_i1	LOC103374231	Un	1	566	+	-	KNOWN	uncharacterized LOC103374231 [Source:NCBI_NR;ACC:XP_008302516.1]	0	0	0	0	0	0	0	0	0	0	0	0	0	0	0	0	0	0	0	0	0	0	0	0	0	N	-	-	-	N	-	-	-	N	-	-	-	N	-
1522	TBIU001522	TBIGR001_TRINITY_DN18308_c0_g1_i1	-	Un	1	202	+	-	NOVEL	-	6	1.28	1.34	1.93	0	2.07	1.52	0	0	0	0	0	0	0	0	0.27	0	0	0	0	0	0	0	0	0	N	1	1	-0.388	N	1	1	0	N	1	1	0	N	0.66105
1523	TBIU001523	TBIGR001_TRINITY_DN1830_c0_g1_i1	LOC101166049	Un	1	240	+	-	KNOWN	zinc finger protein 335-like [Source:NCBI_NR;ACC:XP_004070728.1]	9	0	2.56	4.59	1.16	2.46	0	0	0	0	0.37	0	0	0.78	0.29	0	0	0	0	0.67	0	0	0.83	0	0	N	0.528044	1	-1.16	N	1	1	0	N	1	1	0.46	N	1
1524	TBIU001524	TBIGR001_TRINITY_DN18333_c0_g1_i1	-	Un	1	341	+	-	NOVEL	-	18	2.74	1.31	1.67	1.72	4.17	0.51	1.04	0.71	0.45	1.09	0	0	3.12	1.51	0.17	0	1.13	0	0	1.76	0	1.49	1.83	0.47	N	1	1	0.0386	N	0.705759	1	-1.17	N	1	1	-0.0646	N	0.616846
1525	TBIU001525	TBIGR001_TRINITY_DN18338_c1_g1_i1	-	Un	1	404	+	-	NOVEL	-	4	0	31.56	0	0	0	0	0	0	0	0	0	0	0	0	0	0	0	0	0	0	0.66	0.91	0.89	0	N	1	1	-6.34	N	1	1	0	N	1	1	5.98	N	0.534592
1526	TBIU001526	TBIGR001_TRINITY_DN18355_c0_g1_i1	GPR176	Un	1	298	+	-	KNOWN	Probable G-protein coupled receptor 176 [Source:SWISS;ACC:Q14439]	14	0.62	0.7	0.88	0	0	0.82	0	0	1	0.24	0	0.15	0	0.38	0	0	0.39	0.19	0.21	0.19	0	0.26	0	0.2	N	0.402005	1	-1.42	N	0.657549	1	-1.38	N	1	1	-0.705	N	1
1527	TBIU001527	TBIGR001_TRINITY_DN1836_c0_g1_i1	rpl-4	Un	1	237	+	-	KNOWN	60S ribosomal protein L4 [Source:SWISS;ACC:O02056]	6	0.92	1.18	6.41	1.34	2.74	3.74	0	0	0	0	0	0	0	0	0	0	0	0	0	0	0	0	0	0	N	0.833277	1	-0.25	N	1	1	0	N	1	1	0	N	1
1528	TBIU001528	TBIGR001_TRINITY_DN18374_c0_g1_i1	-	Un	1	211	+	-	NOVEL	-	3	8.41	0	0	0	0	0	0	1.54	0	0	0	0	0.65	0	0	0	0	0	0	0	0	0	0	0	N	1	1	-6.22	N	0.714677	1	-8.49	N	1	1	0	N	1
1529	TBIU001529	TBIGR001_TRINITY_DN18389_c0_g1_i1	-	Un	1	226	+	-	NOVEL	-	6	0.91	0.34	0	0.89	0	1.21	0	0	0	0	0	0	0	0	0	0	0	0.56	0	0	0	0	0.22	0	N	0.802496	1	0.714	N	0.722762	1	7.53	N	1	1	0	N	1
1530	TBIU001530	TBIGR001_TRINITY_DN18392_c0_g1_i1	Dimt1	Un	1	207	+	-	KNOWN	Probable dimethyladenosine transferase [Source:SWISS;ACC:Q9D0D4]	5	0	0	0	0	0	0	0	0	0	0	0	0	0.82	0	0	0	0	0	0.72	0	0.66	1.82	0	0.75	N	1	1	0	N	1	1	0	N	0.549712	1	7.25	N	0.712642
1531	TBIU001531	TBIGR001_TRINITY_DN18395_c0_g1_i1	-	Un	1	221	+	-	NOVEL	-	0	0	0	0	0	0	0	0	0	0	0	0	0	0	0	0	0	0	0	0	0	0	0	0	0	N	-	-	-	N	-	-	-	N	-	-	-	N	-
1532	TBIU001532	TBIGR001_TRINITY_DN183_c0_g1_i1	MYO6	Un	1	652	+	-	KNOWN	Unconventional myosin-VI [Source:SWISS;ACC:Q9UM54]	0	0	0	0	0	0	0	0	0	0	0	0	0	0	0	0	0	0	0	0	0	0	0	0	0	N	-	-	-	N	-	-	-	N	-	-	-	N	-
1533	TBIU001533	TBIGR001_TRINITY_DN18401_c0_g1_i1	LOC102193744	Un	1	251	+	-	KNOWN	PDZ domain-containing RING finger protein 4-like [Source:NCBI_NR;ACC:XP_005728208.1]	0	0	0	0	0	0	0	0	0	0	0	0	0	0	0	0	0	0	0	0	0	0	0	0	0	N	-	-	-	N	-	-	-	N	-	-	-	N	-
1534	TBIU001534	TBIGR001_TRINITY_DN1841_c0_g1_i1	-	Un	1	208	+	-	NOVEL	-	5	0	0.99	0	0	1.35	0.58	0	0	0	0.58	0	0	0	0	0	0	0	0	0	0	0	0	0.56	0	N	1	1	0.927	N	1	1	0	N	0.509132	1	-8.71	N	0.627049
1535	TBIU001535	TBIGR001_TRINITY_DN18432_c0_g1_i1	mov10b.1	Un	1	739	+	-	KNOWN	Putative helicase mov-10-B.1 [Source:SWISS;ACC:Q1LXK4]	0	0	0	0	0	0	0	0	0	0	0	0	0	0	0	0	0	0	0	0	0	0	0	0	0	N	-	-	-	N	-	-	-	N	-	-	-	N	-
1536	TBIU001536	TBIGR001_TRINITY_DN18436_c0_g1_i1	RGR	Un	1	211	+	-	KNOWN	RPE-retinal G protein-coupled receptor [Source:SWISS;ACC:P47803]	22	1.26	0.51	1.05	1.13	0.37	2.51	0.57	3.82	1.73	0.7	1.33	0	0	2.29	0.3	0.51	1.64	4.5	1.55	2.37	1.7	2.77	1.51	8.75	N	0.720357	1	0.427	N	0.990315	1	-0.042	N	0.546645	1	0.866	N	0.254444
1537	TBIU001537	TBIGR001_TRINITY_DN18436_c0_g2_i1	RGR	Un	1	254	+	-	KNOWN	RPE-retinal G protein-coupled receptor [Source:SWISS;ACC:P47803]	3	1.6	0	0.45	0	3.14	0	0	0	0	0	0	0	0	0	0	0	0	0	0	0	0	0	0	0	N	0.755741	1	0.505	N	1	1	0	N	1	1	0	N	1
1538	TBIU001538	TBIGR001_TRINITY_DN18449_c0_g1_i1	usp43	Un	1	266	+	-	KNOWN	ubiquitin specific peptidase 43 [Source:NCBI_NR;ACC:XP_008315005.1]	1	0	0	0	0	0	0	0	0	0	0	0	0	0	0	2.06	0	0	0	0	0	0	0	0	0	N	1	1	-6.22	N	1	1	0	N	1	1	0	N	0.222645
1539	TBIU001539	TBIGR001_TRINITY_DN18449_c1_g1_i1	USP43	Un	1	367	+	-	KNOWN	Ubiquitin carboxyl-terminal hydrolase 43 [Source:SWISS;ACC:Q70EL4]	1	0	0	0	0	0	0	0	0	0	0	0	0	0	0	0.52	0	0	0	0	0	0	0	0	0	N	1	1	0	N	1	1	0	N	1	1	0	N	0.661046
1540	TBIU001540	TBIGR001_TRINITY_DN1844_c0_g1_i2	-	Un	1	204	+	-	NOVEL	-	12	4.41	0	4.91	1.64	5.27	5.33	0	0	0	0.42	0	0	2.52	0	0.26	0	0.72	0	0	0	0.65	0.47	0.43	0	N	0.872572	1	0.361	N	0.707822	1	7.02	N	1	1	-0.047	N	0.349327
1541	TBIU001541	TBIGR001_TRINITY_DN18454_c0_g1_i1	GPD1	Un	1	355	+	-	KNOWN	Glyceraldehyde-3-phosphate dehydrogenase [Source:SWISS;ACC:P53430]	0	0	0	0	0	0	0	0	0	0	0	0	0	0	0	0	0	0	0	0	0	0	0	0	0	N	-	-	-	N	-	-	-	N	-	-	-	N	-
1542	TBIU001542	TBIGR001_TRINITY_DN18455_c0_g1_i1	CSPG4	Un	1	628	+	-	KNOWN	Chondroitin sulfate proteoglycan 4 [Source:SWISS;ACC:Q6UVK1]	17	0.74	0.65	0.58	0.75	0.55	0.61	0.08	0	0	0.12	0	0	0.19	0.07	0.06	0	0.05	0	0.08	0.09	0	0.09	0.26	0.1	N	0.875044	1	-0.135	N	1	1	-0.656	N	1	1	-0.00857	N	0.931994
1543	TBIU001543	TBIGR001_TRINITY_DN18457_c0_g2_i1	-	Un	1	260	+	-	NOVEL	-	11	0.77	1.47	0.36	1.13	1.35	1.57	0.66	0	0	0	0	0	0	0	0.09	0	0	0	0	1.72	0	0.28	0.58	0	N	0.557119	1	0.59	N	0.404666	1	-9.37	N	0.151652	1	10	N	0.84538
1544	TBIU001544	TBIGR001_TRINITY_DN18459_c0_g1_i1	-	Un	1	290	+	-	NOVEL	-	1	1.82	0	0	0	0	0	0	0	0	0	0	0	0	0	0	0	0	0	0	0	0	0	0	0	N	1	1	-6.22	N	1	1	0	N	1	1	0	N	1
1545	TBIU001545	TBIGR001_TRINITY_DN18461_c0_g1_i1	-	Un	1	617	+	-	NOVEL	-	0	0	0	0	0	0	0	0	0	0	0	0	0	0	0	0	0	0	0	0	0	0	0	0	0	N	-	-	-	N	-	-	-	N	-	-	-	N	-
1546	TBIU001546	TBIGR001_TRINITY_DN18462_c0_g1_i1	LOC101070563	Un	1	657	+	-	KNOWN	uncharacterized LOC101070563 [Source:NCBI_NR;ACC:XP_003978885.1]	11	1.62	1.19	1.55	3.98	7.48	5.58	0.4	0	0.26	0	0	0.19	1.34	0	0	0	0	0	0.28	0	0	0	0	0	Y	0.0466011	1	1.88	N	0.595752	1	-8.36	N	1	1	-0.389	N	0.436688
1547	TBIU001547	TBIGR001_TRINITY_DN1846_c0_g1_i1	ADRA1D	Un	1	214	+	-	KNOWN	Alpha-1D adrenergic receptor [Source:SWISS;ACC:O02666]	0	0	0	0	0	0	0	0	0	0	0	0	0	0	0	0	0	0	0	0	0	0	0	0	0	N	-	-	-	N	-	-	-	N	-	-	-	N	-
1548	TBIU001548	TBIGR001_TRINITY_DN18480_c0_g1_i1	-	Un	1	317	+	-	NOVEL	-	5	0.67	2.21	0	0	1.04	1.71	0	0	0	0.35	0	0	0	0	0	0	0	0	0	0	0	0	0	0	N	1	1	-0.0636	N	1	1	0	N	1	1	-7.71	N	1
1549	TBIU001549	TBIGR001_TRINITY_DN18491_c0_g1_i1	-	Un	1	213	+	-	NOVEL	-	4	0.82	2.28	0	0	1.87	0.54	0	0	0	0	0	0	0	0	0	0	0	0	0	0	0	0	0	0	N	0.84043	1	-0.427	N	1	1	0	N	1	1	0	N	1
1550	TBIU001550	TBIGR001_TRINITY_DN18498_c0_g1_i1	-	Un	1	636	+	-	NOVEL	-	23	2.41	0.9	1.14	0	0.61	2.63	0.35	0.72	1.6	0.55	3.16	1.36	12.94	1.31	1.57	1.92	2.52	4.42	6.82	2.01	11.77	4.83	6.91	5.9	N	0.747787	1	-0.463	N	0.380416	1	1.37	N	0.353151	1	1.25	N	0.773666
1551	TBIU001551	TBIGR001_TRINITY_DN1849_c0_g1_i1	LOC103376140	Un	1	812	+	-	KNOWN	synaptotagmin-2-like [Source:NCBI_NR;ACC:XP_008304728.1]	17	0.64	2.18	0	0.94	0	0.29	0.24	0	0	0.19	0.27	0	1.75	1.04	0	0	0.15	0.3	0.82	1.64	2.6	1.62	2.09	1.56	N	0.443855	1	-1.25	N	1	1	0.881	N	0.100676	1	2.82	N	0.614547
1552	TBIU001552	TBIGR001_TRINITY_DN18502_c0_g1_i1	-	Un	1	254	+	-	KNOWN	-	1	0	0	0	0	0	0	0	0	0	0	0	0	0	0	0	0	1.07	0	0	0	0	0	0	0	N	1	1	0	N	1	1	6.02	N	1	1	0	N	1
1553	TBIU001553	TBIGR001_TRINITY_DN18505_c1_g1_i1	-	Un	1	293	+	-	NOVEL	-	3	1.01	1.07	1.49	0	0	0	0	0	0	0	0	0	0	0	0	0	0	0	0	0	0	0	0	0	N	0.282291	1	-8.06	N	1	1	0	N	1	1	0	N	1
1554	TBIU001554	TBIGR001_TRINITY_DN18511_c0_g1_i1	-	Un	1	513	+	-	NOVEL	-	6	1.52	0	0	0	0.77	0	0.39	0	0	0	0.22	0	0	0	0	0	0	0	0	0	0.47	0	0.61	0	N	1	1	-1.1	N	1	1	-7.37	N	1	1	0.335	N	0.627008
1555	TBIU001555	TBIGR001_TRINITY_DN18529_c0_g1_i1	GREB1L	Un	1	280	+	-	KNOWN	GREB1-like protein [Source:SWISS;ACC:Q9C091]	5	0	17.93	0	0	16.07	0	0	2.33	0	0	0	0	1.31	0	0	0	0	0	0	0.54	0	0	0	0	N	1	1	-0.638	N	0.481024	1	-9.08	N	1	1	5.96	N	0.593074
1556	TBIU001556	TBIGR001_TRINITY_DN18529_c1_g1_i1	Greb1l	Un	1	309	+	-	KNOWN	GREB1-like protein [Source:SWISS;ACC:B9EJV3]	11	1	0.37	0	1.46	3.02	0.88	0	0.97	0	0.25	0	0	1.81	0	0.48	0	0	0	0	0.2	0	0	0.24	0	N	0.144836	1	1.88	N	0.480996	1	-9.08	N	1	1	-1.06	N	0.111134
1557	TBIU001557	TBIGR001_TRINITY_DN18538_c0_g1_i1	YG039_HUMAN	Un	1	244	+	-	KNOWN	Putative uncharacterized protein FLJ38264 [Source:SWISS;ACC:Q8N976]	8	0	0	0	0	0	0	11.84	32.25	0	38.88	0	0	0	1.01	0	40.7	0	0	1.32	0	0	5.1	0	1.44	N	1	1	0	N	1	1	-0.03	N	0.0775911	1	-5.35	N	0.723889
1558	TBIU001558	TBIGR001_TRINITY_DN18545_c0_g1_i1	HYDIN	Un	1	425	+	-	KNOWN	Hydrocephalus-inducing protein homolog [Source:SWISS;ACC:Q4G0P3]	1	0	0	0	0	0	0	0	1.36	0	0	0	0	0	0	0	0	0	0	0	0	0	0	0	0	N	1	1	0	N	1	1	-7.49	N	1	1	0	N	1
1559	TBIU001559	TBIGR001_TRINITY_DN1855_c0_g1_i1	-	Un	1	257	+	-	NOVEL	-	3	0	0	0	0	0	0	0	0	0	0	0	0.44	0.9	0	0.48	0	0	0	0	0	0	0	0	0	N	1	1	0	N	1	1	0	N	1	1	-7.56	N	0.365621
1560	TBIU001560	TBIGR001_TRINITY_DN1855_c1_g1_i1	-	Un	1	218	+	-	NOVEL	-	0	0	0	0	0	0	0	0	0	0	0	0	0	0	0	0	0	0	0	0	0	0	0	0	0	N	-	-	-	N	-	-	-	N	-	-	-	N	-
1561	TBIU001561	TBIGR001_TRINITY_DN18600_c0_g1_i1	-	Un	1	285	+	-	NOVEL	-	3	4.39	4.22	0	0	0	0	0	0	0	0	0	0	0.58	0	0	0	0	0	0	0	0	0	0	0	N	0.535952	1	-7.28	N	1	1	0	N	1	1	0	N	1
1562	TBIU001562	TBIGR001_TRINITY_DN18617_c0_g1_i1	BRAFLDRAFT_63315	Un	1	227	+	-	KNOWN	hypothetical protein [Source:NCBI_NR;ACC:XP_002588365.1]	0	0	0	0	0	0	0	0	0	0	0	0	0	0	0	0	0	0	0	0	0	0	0	0	0	N	1	1	-6.22	N	1	1	0	N	1	1	0	N	1
1563	TBIU001563	TBIGR001_TRINITY_DN18618_c0_g1_i1	-	Un	1	576	+	-	NOVEL	-	4	0	30.48	0	0	0	0	0	0	0	0	0	0	0.81	0	0	0	0	0	0	0	0	0.9	0.88	0	N	1	1	-6.34	N	1	1	0	N	1	1	0	N	1
1564	TBIU001564	TBIGR001_TRINITY_DN18624_c0_g1_i1	-	Un	1	313	+	-	NOVEL	-	1	2.57	0	0	0	0	0	0	0	0	0	0	0	0	0	0	0	0	0	0	0	0	0	0	0	N	0.604382	1	-7.22	N	1	1	0	N	1	1	0	N	1
1565	TBIU001565	TBIGR001_TRINITY_DN18629_c0_g1_i1	-	Un	1	325	+	-	NOVEL	-	0	0	0	0	0	0	0	0	0	0	0	0	0	0	0	0	0	0	0	0	0	0	0	0	0	N	-	-	-	N	-	-	-	N	-	-	-	N	-
1566	TBIU001566	TBIGR001_TRINITY_DN18657_c0_g1_i1	mocos	Un	1	269	+	-	KNOWN	Molybdenum cofactor sulfurase {ECO:0000255|HAMAP-Rule:MF_03050} [Source:SWISS;ACC:A2VD33]	3	0	30.48	0	50.2	0	0	0	0	0	0	0	0	0	0	0	0	0	1.31	0	0	0	0	0	0	N	1	1	0.303	N	1	1	6.95	N	1	1	0	N	1
1567	TBIU001567	TBIGR001_TRINITY_DN1866_c0_g1_i1	-	Un	1	339	+	-	NOVEL	-	15	0	0.7	0.99	1.11	1.13	0.28	0	0.23	0	0.12	0.13	0.08	0.43	0	0	0.12	0	0	0.05	0	0.08	0	0.05	0.05	N	0.70885	1	0.449	N	0.880738	1	-0.73	N	0.262735	1	-1.88	N	0.372248
1568	TBIU001568	TBIGR001_TRINITY_DN1866_c0_g1_i2	-	Un	1	284	+	-	NOVEL	-	2	0.76	1.27	0	0	0	0	0	0	0	0	0	0	0	0	0	0	0	0	0	0	0	0	0	0	Y	0.00166592	0.170738	-11.5	N	1	1	0	N	1	1	0	N	1
1569	TBIU001569	TBIGR001_TRINITY_DN18676_c0_g1_i1	-	Un	1	205	+	-	NOVEL	-	2	3.73	0	0	0	0	3.81	0	0	0	0	0	0	0	0	0	0	0	0	0	0	0	0	0	0	N	1	1	0.423	N	1	1	0	N	1	1	0	N	1
1570	TBIU001570	TBIGR001_TRINITY_DN18682_c0_g1_i1	WDR16	Un	1	359	+	-	KNOWN	WD repeat-containing protein 16 [Source:SWISS;ACC:Q95JL5]	11	0.35	1.57	0.48	1.76	0.52	1.16	0.21	0	0	0	0	0	0	0	0.11	0	0	0	0	1.66	0	0.17	0.3	0	N	0.73364	1	0.464	N	1	1	-7.37	N	0.201885	1	9.66	N	1
1571	TBIU001571	TBIGR001_TRINITY_DN18682_c1_g1_i1	Wdr16	Un	1	582	+	-	KNOWN	WD repeat-containing protein 16 [Source:SWISS;ACC:Q5F201]	8	0.58	0.98	0.82	2.56	1.32	2.71	0	0.6	0	0	0	0	0	0	0	0	0	0	0	0.18	0	0	0	0	N	0.158514	1	1.39	N	0.71469	1	-8.49	N	1	1	5.96	N	1
1572	TBIU001572	TBIGR001_TRINITY_DN18688_c0_g1_i1	TESK1	Un	1	236	+	-	KNOWN	Dual specificity testis-specific protein kinase 1 [Source:SWISS;ACC:Q15569]	1	0	0	0	0	0	0	0	0	0	0	0	0	0	0	0.77	0	0	0	0	0	0	0	0	0	N	1	1	0	N	1	1	0	N	1	1	0	N	0.661043
1573	TBIU001573	TBIGR001_TRINITY_DN18688_c1_g1_i1	Tesk1	Un	1	446	+	-	KNOWN	Dual specificity testis-specific protein kinase 1 [Source:SWISS;ACC:O70146]	1	0	0	0	0	0	0	0	0	0	0	0	0	2.81	0	0	0	0	0	0	0	0	0	0	0	N	1	1	0	N	1	1	0	N	1	1	0	N	0.436705
1574	TBIU001574	TBIGR001_TRINITY_DN18693_c0_g1_i1	-	Un	1	385	+	-	NOVEL	-	8	0.86	1.21	0.3	1.25	0.64	0.57	0	0	0	0	0	0	0	0.15	0.12	0	0	0	0	0	0	0	0	0	N	1	1	-0.0121	N	1	1	0	N	1	1	0	N	0.36244
1575	TBIU001575	TBIGR001_TRINITY_DN18695_c0_g1_i1	-	Un	1	454	+	-	NOVEL	-	0	0	0	0	0	0	0	0	0	0	0	0	0	0	0	0	0	0	0	0	0	0	0	0	0	N	-	-	-	N	-	-	-	N	-	-	-	N	-
1576	TBIU001576	TBIGR001_TRINITY_DN18732_c0_g1_i1	-	Un	1	217	+	-	NOVEL	-	3	0	0	0	0	0	0	0	0	0	0	0	0	0	0	0	0.92	0	0	0.85	0	0	1.08	0	0	N	1	1	0	N	1	1	6.65	N	1	1	6.49	N	1
1577	TBIU001577	TBIGR001_TRINITY_DN1873_c0_g1_i1	-	Un	1	227	+	-	NOVEL	-	1	18.96	0	0	0	0	0	0	0	0	0	0	0	0	0	0	0	0	0	0	0	0	0	0	0	N	1	1	-6.22	N	1	1	0	N	1	1	0	N	1
1578	TBIU001578	TBIGR001_TRINITY_DN18741_c0_g1_i1	Trim9	Un	1	380	+	-	KNOWN	E3 ubiquitin-protein ligase TRIM9 [Source:SWISS;ACC:Q91ZY8]	3	5.04	0	0	0	4.2	0	0	0	0	0	0	0	0	0	0	0	0	0	0	0	0.4	0	0	0	N	1	1	-0.517	N	1	1	0	N	1	1	5.98	N	1
1579	TBIU001579	TBIGR001_TRINITY_DN18744_c0_g1_i1	rps10	Un	1	217	+	-	KNOWN	40S ribosomal protein S10 [Source:SWISS;ACC:Q90YR4]	24	1817.5	1426.84	1494.91	1510.7	1357.28	1511.1	2147.11	3329	4523.81	3165.62	2507.38	3092.13	4671.42	6052.54	753.53	4939.67	2034.86	3915.04	4023.11	3967.66	6832.38	5212.05	5675.97	4602.29	N	0.691486	1	-0.202	N	0.991558	1	-0.00777	N	0.992452	1	0.00666	N	0.915999
1580	TBIU001580	TBIGR001_TRINITY_DN18745_c0_g1_i1	RAB39B	Un	1	479	+	-	KNOWN	Ras-related protein Rab-39B [Source:SWISS;ACC:Q17QU4]	4	1.97	0	0	0	0	0	0	0	0	0	0	0	1.27	0	0	0	0	0	0	0	0.31	0	0.82	0	N	0.604373	1	-7.22	N	1	1	0	N	1	1	5.98	N	0.759039
1581	TBIU001581	TBIGR001_TRINITY_DN18753_c0_g1_i1	ROBO3	Un	1	230	+	-	KNOWN	Roundabout homolog 3 [Source:SWISS;ACC:Q96MS0]	0	0	0	0	0	0	0	0	0	0	0	0	0	0	0	0	0	0	0	0	0	0	0	0	0	N	-	-	-	N	-	-	-	N	-	-	-	N	-
1582	TBIU001582	TBIGR001_TRINITY_DN18757_c0_g1_i1	-	Un	1	399	+	-	NOVEL	-	3	0	0.75	0.94	0	0.5	0	0	0	0	0	0	0	0	0	0	0	0	0	0	0	0	0	0	0	N	0.485198	1	-1.89	N	1	1	0	N	1	1	0	N	1
1583	TBIU001583	TBIGR001_TRINITY_DN18759_c0_g1_i1	TMPRSS7	Un	1	574	+	-	KNOWN	Transmembrane protease serine 7 [Source:SWISS;ACC:Q7RTY8]	10	2.62	0	0	0	0	1.35	1.2	0.82	0	0	0	0	3.95	0.25	0.2	0	0	0	0	1.29	0.24	0	0.31	0	N	0.821639	1	-0.899	N	0.232236	1	-9.74	N	0.322448	1	8.55	N	0.0812032
1584	TBIU001584	TBIGR001_TRINITY_DN1875_c0_g1_i1	-	Un	1	322	+	-	NOVEL	-	2	0	0	0	0	0	0	0	0	0	0	0	0	0	0.75	0	0	0	2.57	0	0	0	0	0	0	N	1	1	0	N	0.722757	1	7.53	N	1	1	0	N	1
1585	TBIU001585	TBIGR001_TRINITY_DN18778_c1_g1_i1	-	Un	1	267	+	-	NOVEL	-	1	0	0	0	0	0	0	0	0	0	0	1.02	0	0	0	0	0	0	0	0	0	0	0	0	0	N	1	1	0	N	1	1	0	N	1	1	-7.33	N	1
1586	TBIU001586	TBIGR001_TRINITY_DN18820_c0_g1_i1	-	Un	1	278	+	-	NOVEL	-	12	1.9	4.44	2.79	3.34	4.02	4.35	0	0	0.09	0	0	0.07	0	0	0.28	0	0.08	0	0.09	0	0	0	0	0.17	N	0.723236	1	0.287	N	1	1	-0.622	N	1	1	-0.389	N	0.292201
1587	TBIU001587	TBIGR001_TRINITY_DN18832_c0_g1_i1	-	Un	1	359	+	-	NOVEL	-	8	0.64	0	0	0.94	0	0.43	0	0	0	0	0	0.15	0	0.77	0	0	0	0.19	0	0	0	0	0.23	0.41	N	1	1	1.01	N	1	1	5.95	N	1	1	-7.56	N	0.805728
1588	TBIU001588	TBIGR001_TRINITY_DN18858_c0_g1_i1	-	Un	1	229	+	-	NOVEL	-	0	0	0	0	0	0	0	0	0	0	0	0	0	0	0	0	0	0	0	0	0	0	0	0	0	N	-	-	-	N	-	-	-	N	-	-	-	N	-
1589	TBIU001589	TBIGR001_TRINITY_DN18865_c0_g1_i1	-	Un	1	353	+	-	NOVEL	-	1	0	0	0	0	0	0	0	0	0	0	0	0	0	1.93	0	0	0	0	0	0	0	0	0	0	N	1	1	0	N	1	1	0	N	1	1	0	N	0.603233
1590	TBIU001590	TBIGR001_TRINITY_DN18897_c0_g1_i1	-	Un	1	411	+	-	NOVEL	-	11	3.26	1.55	2.28	3.37	3.66	1.84	0	0	0	0	0	0.09	0.42	0.11	0	0	0	0	0	0	0	0.43	0.37	0	N	0.8129	1	0.216	N	1	1	0	N	1	1	-7.56	N	0.823851
1591	TBIU001591	TBIGR001_TRINITY_DN188_c0_g1_i1	-	Un	1	403	+	-	NOVEL	-	3	0	45.9	0	0	0	0	0	0	1.36	0	0	0	0	0	0	0	0	0	0	0	0	1.11	0	0	N	1	1	-6.34	N	0.711184	1	-8.34	N	1	1	0	N	1
1592	TBIU001592	TBIGR001_TRINITY_DN18909_c0_g1_i1	-	Un	1	306	+	-	NOVEL	-	1	5.04	0	0	0	0	0	0	0	0	0	0	0	0	0	0	0	0	0	0	0	0	0	0	0	N	0.604355	1	-7.22	N	1	1	0	N	1	1	0	N	1
1593	TBIU001593	TBIGR001_TRINITY_DN18910_c0_g1_i1	si:dkeyp-38g8.5	Un	1	480	+	-	KNOWN	si:dkeyp-38g8.5 [Source:NCBI_NR;ACC:NP_001116762.1]	17	1.86	6.96	6.82	6.88	1.46	4.57	0.5	0	0	0	0	0.23	0.83	1.25	0	0	0	1.29	1.06	0.33	0.31	1.77	0.8	2.45	N	0.903334	1	-0.344	N	0.825774	1	1.27	N	0.550652	1	1.75	N	0.571519
1594	TBIU001594	TBIGR001_TRINITY_DN18915_c0_g1_i1	LOC100332023	Un	1	221	+	-	KNOWN	THAP domain-containing protein 2-like [Source:NCBI_NR;ACC:XP_009301534.1]	23	0.98	0.87	1.51	0.63	0.49	0	1.01	1.19	0.29	1.92	2.27	0.74	1.75	1.8	0.07	1.01	0.18	0.44	0.29	1.06	0.16	0.36	0.51	0.46	N	0.124723	1	-1.72	N	0.74269	1	-0.504	N	0.0864671	1	-2.44	N	0.17493
1595	TBIU001595	TBIGR001_TRINITY_DN18919_c0_g1_i1	-	Un	1	256	+	-	NOVEL	-	1	0	1.28	0	0	0	0	0	0	0	0	0	0	0	0	0	0	0	0	0	0	0	0	0	0	N	1	1	-6.34	N	1	1	0	N	1	1	0	N	1
1596	TBIU001596	TBIGR001_TRINITY_DN18927_c0_g1_i1	-	Un	1	329	+	-	NOVEL	-	12	9.5	0	0	17.95	0	0	0.78	0	0	0	0.89	0.34	0	0.49	0	1.26	0	0	1.71	1.62	1.03	2.16	0	0.59	N	1	1	0.424	N	1	1	0.975	N	0.852024	1	0.874	N	0.723884
1597	TBIU001597	TBIGR001_TRINITY_DN18935_c0_g1_i1	Kcna1	Un	1	268	+	-	KNOWN	Potassium voltage-gated channel subfamily A member 1 [Source:SWISS;ACC:P16388]	0	0	0	0	0	0	0	0	0	0	0	0	0	0	0	0	0	0	0	0	0	0	0	0	0	N	-	-	-	N	-	-	-	N	-	-	-	N	-
1598	TBIU001598	TBIGR001_TRINITY_DN18936_c0_g1_i1	PCDHGB2	Un	1	240	+	-	KNOWN	Protocadherin gamma-B2 [Source:SWISS;ACC:Q5DRA9]	2	0	0	0	0	0	0	0	0	0	0	0	0	0	0	0.87	0	0	0	0	0	0	0	0	0.43	N	1	1	0	N	1	1	0	N	1	1	0	N	0.390992
1599	TBIU001599	TBIGR001_TRINITY_DN18957_c0_g1_i1	CP045_PONAB	Un	1	234	+	-	KNOWN	Uncharacterized protein C16orf45 homolog [Source:SWISS;ACC:Q5R562]	7	0.25	0.57	0.36	0.74	1.53	0	0	0	0	0	0	0	2.18	0.67	0	0	0	0	0	0	0	0	0	0	N	0.821645	1	0.825	N	1	1	0	N	1	1	0	Y	0.0378799
1600	TBIU001600	TBIGR001_TRINITY_DN18961_c0_g1_i1	-	Un	1	202	+	-	NOVEL	-	4	1.03	0	0	0	0	0	0	0	0	0	0	0	0	0	0	0.41	0.7	0	0	0.68	0	0	0	0	N	1	1	-6.22	N	0.433037	1	7.85	N	1	1	6.96	N	1
1601	TBIU001601	TBIGR001_TRINITY_DN18968_c0_g1_i1	PTMA	Un	1	419	+	-	KNOWN	Prothymosin alpha [Source:SWISS;ACC:P06454]	3	31.72	0	0	0	0	0	0	0	0	5.26	0	0	0	0	0	0	0	0	0	0	0	6.19	0	0	N	1	1	-6.22	N	1	1	0	N	0.21531	1	-10.3	N	0.241331
1602	TBIU001602	TBIGR001_TRINITY_DN19007_c0_g1_i1	USP31	Un	1	323	+	-	KNOWN	Ubiquitin carboxyl-terminal hydrolase 31 [Source:SWISS;ACC:Q70CQ4]	1	2.16	0	0	0	0	0	0	0	0	0	0	0	0	0	0	0	0	0	0	0	0	0	0	0	N	0.604336	1	-7.22	N	1	1	0	N	1	1	0	N	1
1603	TBIU001603	TBIGR001_TRINITY_DN19014_c0_g1_i1	-	Un	1	312	+	-	NOVEL	-	7	0	0	1.64	4.92	3.51	0	0	0	0	0	0	0	0.88	0	0	0	1.08	0	0	0	0	1.87	0.95	0	N	0.358649	1	2.19	N	0.722551	1	7.61	N	1	1	0	N	0.648125
1604	TBIU001604	TBIGR001_TRINITY_DN19031_c0_g1_i1	RGS5	Un	1	204	+	-	KNOWN	Regulator of G-protein signaling 5 [Source:SWISS;ACC:Q864Z2]	16	0	0	0	28.08	8.96	5.82	0	0	0	0.8	0	0.23	180.19	1.25	1.22	5.56	2.73	0.65	1.07	0	8.34	1.78	1.61	0.71	Y	0.000164581	0.0384184	12	Y	0.0230895	1	11	N	0.247313	1	2.38	Y	0.000970589
1605	TBIU001605	TBIGR001_TRINITY_DN19038_c0_g1_i1	GRIP1	Un	1	278	+	-	KNOWN	Glutamate receptor-interacting protein 1 [Source:SWISS;ACC:Q9Y3R0]	2	0	1.88	0	0	0	0	0	1	0	0	0	0	0	0	0	0	0	0	0	0	0	0	0	0	N	0.6014	1	-7.34	N	0.714702	1	-8.49	N	1	1	0	N	1
1606	TBIU001606	TBIGR001_TRINITY_DN19038_c1_g1_i1	Grip1	Un	1	226	+	-	KNOWN	Glutamate receptor-interacting protein 1 [Source:SWISS;ACC:Q925T6]	0	0	0	0	0	0	0	0	0	0	0	0	0	0	0	0	0	0	0	0	0	0	0	0	0	N	-	-	-	N	-	-	-	N	-	-	-	N	-
1607	TBIU001607	TBIGR001_TRINITY_DN19052_c0_g1_i1	H33_VITVI	Un	1	201	+	-	KNOWN	Histone H3.3 [Source:SWISS;ACC:Q71H73]	6	4.24	3.01	9.84	2.26	6.44	7.59	0	0	0	0	0	0	0	0	0	0	0	0	0	0	0	0	0	0	N	0.887259	1	-0.157	N	1	1	0	N	1	1	0	N	1
1608	TBIU001608	TBIGR001_TRINITY_DN19069_c0_g1_i1	-	Un	1	209	+	-	NOVEL	-	0	0	0	0	0	0	0	0	0	0	0	0	0	0	0	0	0	0	0	0	0	0	0	0	0	N	1	1	-6.22	N	1	1	0	N	1	1	0	N	1
1609	TBIU001609	TBIGR001_TRINITY_DN1906_c0_g1_i1	LOC103386196	Un	1	330	+	-	KNOWN	uncharacterized protein C2orf16-like [Source:NCBI_NR;ACC:XP_008318576.1]	11	0.56	0.94	0	0.82	0.42	0	0	0	0	0	0	0.14	0	0	0.29	0	0.18	0	0	0.89	0.16	0.73	1.26	0	N	1	1	-0.367	N	1	1	6.02	N	0.603351	1	1.67	N	0.897935
1610	TBIU001610	TBIGR001_TRINITY_DN19072_c0_g1_i1	-	Un	1	586	+	-	NOVEL	-	5	1.21	1.36	0	0	0	0.4	0	0	0.2	0	0	0	0	0	0	0	0	0	0	0	0.35	0	0	0	N	0.192619	1	-2.64	N	1	1	-7.34	N	1	1	6.98	N	1
1611	TBIU001611	TBIGR001_TRINITY_DN19079_c0_g1_i1	-	Un	1	265	+	-	NOVEL	-	15	1.09	1.55	1.39	1.45	1.35	0.86	0	0	0	0	0	0.06	0.2	0.16	0	0	0	0	0.17	0.3	0.07	0.41	0.26	0.08	N	0.822295	1	-0.232	N	1	1	0	N	0.4107	1	2.07	N	0.708461
1612	TBIU001612	TBIGR001_TRINITY_DN19088_c0_g1_i1	-	Un	1	421	+	-	NOVEL	-	1	0.93	0	0	0	0	0	0	0	0	0	0	0	0	0	0	0	0	0	0	0	0	0	0	0	N	1	1	-6.22	N	1	1	0	N	1	1	0	N	1
1613	TBIU001613	TBIGR001_TRINITY_DN19094_c0_g1_i1	Pak7	Un	1	287	+	-	KNOWN	Serine/threonine-protein kinase PAK 7 [Source:SWISS;ACC:Q8C015]	0	0	0	0	0	0	0	0	0	0	0	0	0	0	0	0	0	0	0	0	0	0	0	0	0	N	-	-	-	N	-	-	-	N	-	-	-	N	-
1614	TBIU001614	TBIGR001_TRINITY_DN1909_c0_g1_i1	-	Un	1	354	+	-	NOVEL	-	1	0	0	0	0	0	0	0	0	0	0	0	0	0	0	0	0	0	2.18	0	0	0	0	0	0	N	1	1	0	N	1	1	6.95	N	1	1	0	N	1
1615	TBIU001615	TBIGR001_TRINITY_DN1910_c0_g1_i1	-	Un	1	300	+	-	NOVEL	-	2	1.7	1.73	0	0	0	0	0	0	0	0	0	0	0	0	0	0	0	0	0	0	0	0	0	0	N	0.535949	1	-7.28	N	1	1	0	N	1	1	0	N	1
1616	TBIU001616	TBIGR001_TRINITY_DN19114_c0_g1_i1	GLA	Un	1	201	+	-	KNOWN	Alpha-galactosidase A [Source:SWISS;ACC:P06280]	24	859.3	793.56	967.17	749.05	1011.1	1024.77	603.75	819.92	1332.85	926.31	1070.46	926.82	1429.92	1817.35	349.48	972.46	814.76	1108.74	1080.51	1228.7	1858.86	1579.76	1247.4	1341.73	N	0.991722	1	-0.00538	N	0.930179	1	-0.0616	N	0.797785	1	-0.177	N	0.601313
1617	TBIU001617	TBIGR001_TRINITY_DN19123_c0_g1_i1	-	Un	1	259	+	-	NOVEL	-	3	0.83	1.79	0	2.45	0	0	0	0	0	0	0	0	0	0	0	0	0	0	0	0	0	0	0	0	N	1	1	-0.243	N	1	1	0	N	1	1	0	N	1
1618	TBIU001618	TBIGR001_TRINITY_DN1912_c0_g1_i1	HS3ST3A1	Un	1	264	+	-	KNOWN	Heparan sulfate glucosamine 3-O-sulfotransferase 3A1 [Source:SWISS;ACC:Q9Y663]	3	0	0	0	0	0	0	0	0	0	0.82	0	0	0	0	0	0	0.76	0	0	0	1.41	0	0	0	N	1	1	0	N	1	1	6.02	N	1	1	-0.047	N	1
1619	TBIU001619	TBIGR001_TRINITY_DN1914_c0_g1_i1	A33_PLEWA	Un	1	235	+	-	KNOWN	Zinc-binding protein A33 [Source:SWISS;ACC:Q02084]	7	1.27	0	2.76	0	1.97	0.81	0	7.99	0	0	0	0	0	0	0	0	0	0	0	0	0.26	0	0.68	0	N	0.803828	1	-0.649	N	0.0946009	1	-11.7	N	1	1	5.98	N	0.626968
1620	TBIU001620	TBIGR001_TRINITY_DN19154_c0_g1_i1	-	Un	1	1425	+	-	NOVEL	-	0	0	0	0	0	0	0	0	0	0	0	0	0	0	0	0	0	0	0	0	0	0	0	0	0	N	-	-	-	N	-	-	-	N	-	-	-	N	-
1621	TBIU001621	TBIGR001_TRINITY_DN19176_c0_g1_i1	dnaK	Un	1	426	+	-	KNOWN	Chaperone protein DnaK {ECO:0000255|HAMAP-Rule:MF_00332} [Source:SWISS;ACC:Q8K9Y8]	0	0	0	0	0	0	0	0	0	0	0	0	0	0	0	0	0	0	0	0	0	0	0	0	0	N	-	-	-	N	-	-	-	N	-	-	-	N	-
1622	TBIU001622	TBIGR001_TRINITY_DN191_c0_g1_i1	-	Un	1	320	+	-	NOVEL	-	4	0	0	0	0	0	0	0	0	0	0	0.61	0	0	0	0	0	0.37	0	0.38	0	0	0	0.44	0	N	1	1	0	N	1	1	6.02	N	1	1	-1.16	N	1
1623	TBIU001623	TBIGR001_TRINITY_DN19201_c0_g1_i1	-	Un	1	714	+	-	NOVEL	-	2	0	0	0	0	0	0	0	0	0	0	0	0	1.19	0	0	0	0	0	0	0	0	0	0	1.14	N	1	1	0	N	1	1	0	N	1	1	0	N	1
1624	TBIU001624	TBIGR001_TRINITY_DN19206_c0_g1_i1	-	Un	1	205	+	-	NOVEL	-	13	0.72	2.34	0	1.06	0	0	0	0	0	0	0.26	0.22	0	0.57	0	0.36	0	0	0.64	0.3	0.28	0.4	1.8	1.26	N	0.699899	1	-1.67	N	1	1	6.65	N	1	1	0.487	N	0.317189
1625	TBIU001625	TBIGR001_TRINITY_DN19208_c0_g1_i1	TKTL2	Un	1	248	+	-	KNOWN	Transketolase-like protein 2 [Source:SWISS;ACC:Q2NKZ4]	2	1.82	0.98	0	0	0	0	0	0	0	0	0	0	0	0	0	0	0	0	0	0	0	0	0	0	N	0.317675	1	-7.85	N	1	1	0	N	1	1	0	N	1
1626	TBIU001626	TBIGR001_TRINITY_DN19208_c1_g1_i1	Tktl2	Un	1	347	+	-	KNOWN	Transketolase-like protein 2 [Source:SWISS;ACC:Q9D4D4]	0	0	0	0	0	0	0	0	0	0	0	0	0	0	0	0	0	0	0	0	0	0	0	0	0	N	-	-	-	N	-	-	-	N	-	-	-	N	-
1627	TBIU001627	TBIGR001_TRINITY_DN19220_c0_g1_i1	-	Un	1	831	+	-	NOVEL	-	6	0	2.03	2.78	0	2.99	2.33	0	0	0	0	0	0	0	0	0.49	0.79	0	0	0	0	0	0	0	0	N	1	1	0.0842	N	0.740899	1	7.65	N	1	1	0	N	0.393974
1628	TBIU001628	TBIGR001_TRINITY_DN19224_c0_g1_i1	socs7	Un	1	531	+	-	KNOWN	suppressor of cytokine signaling 7 [Source:NCBI_NR;ACC:XP_008282471.1]	8	0.99	0.43	0.52	0.54	0.09	0.25	0.09	0	0.06	0	0	0	0	0	0	0	0	0	0	0	0	0	0	0	N	0.247402	1	-1.23	N	0.595774	1	-8.36	N	1	1	0	N	1
1629	TBIU001629	TBIGR001_TRINITY_DN19231_c0_g1_i1	-	Un	1	333	+	-	NOVEL	-	6	0	4.09	0	0	3.38	0	0	0	0	0	0	0.28	1.02	0.38	0	0	0	0	0	0	0	0	1.52	0	N	1	1	-0.638	N	1	1	0	N	1	1	-7.56	N	1
1630	TBIU001630	TBIGR001_TRINITY_DN19246_c0_g1_i1	-	Un	1	332	+	-	NOVEL	-	1	0	0	0	0	0	0	0	0	0	0	0	0	0	0	0	0	0	0	0	0	0	0.69	0	0	N	1	1	0	N	1	1	0	N	1	1	0	N	1
1631	TBIU001631	TBIGR001_TRINITY_DN19250_c1_g1_i1	-	Un	1	267	+	-	NOVEL	-	1	0	0	0	0	0	0	0	0	0	0	0	0	0	0	0	0	0	0	0	0	0	0	0	1.41	N	1	1	0	N	1	1	0	N	1	1	0	N	1
1632	TBIU001632	TBIGR001_TRINITY_DN192_c1_g1_i1	-	Un	1	329	+	-	NOVEL	-	0	0	0	0	0	0	0	0	0	0	0	0	0	0	0	0	0	0	0	0	0	0	0	0	0	N	-	-	-	N	-	-	-	N	-	-	-	N	-
1633	TBIU001633	TBIGR001_TRINITY_DN19301_c0_g1_i1	Meis3	Un	1	382	+	-	KNOWN	Homeobox protein Meis3 [Source:SWISS;ACC:P97368]	13	1.26	0.28	0	0	0.38	0.67	0	0.27	0	0.42	0	0.13	0.65	0	0.14	0	0	0.33	0.37	0.5	0	0	0.2	0	N	0.811615	1	-0.578	N	1	1	0.151	N	1	1	-0.0459	N	0.402643
1634	TBIU001634	TBIGR001_TRINITY_DN19306_c0_g1_i1	depdc7	Un	1	258	+	-	KNOWN	DEP domain-containing protein 7 [Source:SWISS;ACC:Q1JQ19]	12	0.97	0.6	0.12	2.57	1.31	0.84	0.12	0.13	0	0	0	0	0.88	0	0.19	0	0	0	0	0	0.61	0	0.08	0	N	0.152113	1	1.4	N	0.607195	1	-8.43	N	0.296377	1	9.15	N	0.0879158
1635	TBIU001635	TBIGR001_TRINITY_DN19309_c0_g1_i1	-	Un	1	347	+	-	NOVEL	-	1	0	2.83	0	0	0	0	0	0	0	0	0	0	0	0	0	0	0	0	0	0	0	0	0	0	N	1	1	-6.34	N	1	1	0	N	1	1	0	N	1
1636	TBIU001636	TBIGR001_TRINITY_DN19311_c0_g1_i1	FN	Un	1	256	+	-	KNOWN	Fibronectin [Source:SWISS;ACC:Q91289]	8	0	15.45	10.55	10.18	14.69	14.53	0	0	0	0.49	0	0	0.52	0	0	0	0	0	0	0	0	0.56	0	0	N	0.728082	1	0.545	N	1	1	0	N	1	1	-7.71	N	1
1637	TBIU001637	TBIGR001_TRINITY_DN19312_c0_g1_i1	-	Un	1	472	+	-	NOVEL	-	3	1.58	0	0	2.39	2.59	0	0	0	0	0	0	0	0	0	0	0	0	0	0	0	0	0	0	0	N	1	1	1.45	N	1	1	0	N	1	1	0	N	1
1638	TBIU001638	TBIGR001_TRINITY_DN19316_c0_g1_i1	Capn9	Un	1	416	+	-	KNOWN	Calpain-9 [Source:SWISS;ACC:Q9D805]	21	0.31	1.08	0	0.76	0.31	0.57	0.84	0	0.57	0.44	0.63	1.51	7.04	0.79	0.44	0.22	0.43	0	1.05	2.31	0.86	0.58	0.98	0.89	N	0.906183	1	0.217	N	0.584352	1	-1.21	N	0.908222	1	-0.172	N	0.109345
1639	TBIU001639	TBIGR001_TRINITY_DN19320_c0_g1_i1	-	Un	1	314	+	-	NOVEL	-	4	0	1.38	0	0	0	0	0.9	0	0	0	0	0	0	0	0.3	0	0	0	0	0	0	0	0.22	0	N	0.323033	1	-8.34	N	0.564782	1	-8.96	N	1	1	0	N	0.526745
1640	TBIU001640	TBIGR001_TRINITY_DN19353_c0_g1_i1	-	Un	1	749	+	-	NOVEL	-	6	2.1	0	0	2.05	0	0.46	0	0	0	0	0.18	0	0	0	0	0	0	0.2	0	0	0	0	0.49	0	N	1	1	0.16	N	1	1	5.95	N	1	1	-7.33	N	0.626928
1641	TBIU001641	TBIGR001_TRINITY_DN19365_c0_g1_i1	-	Un	1	203	+	-	NOVEL	-	5	0.65	0	0	0	0.49	0	0	0	0	0	0	0	0	0.12	0	0	0	0	0	0.12	0	0.17	0	0	N	1	1	-0.517	N	1	1	0	N	1	1	5.96	N	1
1642	TBIU001642	TBIGR001_TRINITY_DN19383_c0_g1_i1	-	Un	1	245	+	-	NOVEL	-	3	5.04	7.47	0	3.9	0	0	0	0	0	0	0	0	0	0	0	0	0	0	0	0	0	0	0	0	N	0.484827	1	-1.97	N	1	1	0	N	1	1	0	N	1
1643	TBIU001643	TBIGR001_TRINITY_DN19387_c0_g1_i1	-	Un	1	394	+	-	NOVEL	-	5	0	2.56	0	1.82	1.95	0	0	0	0	0	0	0	1.35	0	0	0	0	0	0	0	0	0	0	0.38	N	1	1	0.333	N	1	1	0	N	1	1	0	N	0.750343
1644	TBIU001644	TBIGR001_TRINITY_DN19387_c0_g1_i2	-	Un	1	216	+	-	NOVEL	-	3	0	0	0	0	0	2.26	0	0	0	0	0	0	0	0	0	0	0	1.99	0	0	0	0	0.51	0	N	1	1	7.07	N	0.490357	1	8.27	N	1	1	0	N	1
1645	TBIU001645	TBIGR001_TRINITY_DN1939_c0_g1_i1	-	Un	1	264	+	-	NOVEL	-	10	0.59	0.17	0.62	1.07	0.22	0.6	0	0	0	0	0	0	0	0.23	0.09	0	0	0	0.12	0	0	0	0	0.47	N	0.745694	1	0.341	N	1	1	0	N	1	1	6.49	N	1
1646	TBIU001646	TBIGR001_TRINITY_DN19405_c0_g1_i1	SALL3	Un	1	286	+	-	KNOWN	Sal-like protein 3 [Source:SWISS;ACC:Q9BXA9]	11	0.1	0.83	0.58	0.15	0.31	0.56	0.14	0.14	0	0.11	0	0	0.11	0	0	0	0	0	0	0.08	0	0	0	0	N	0.775496	1	-0.62	N	0.607218	1	-8.43	N	1	1	-1.06	N	1
1647	TBIU001647	TBIGR001_TRINITY_DN19412_c0_g1_i1	-	Un	1	828	+	-	NOVEL	-	2	3.73	0	0	0	0	0	0	0	0	0	0	0.3	0	0	0	0	0	0	0	0	0	0	0	0	N	1	1	-6.22	N	1	1	0	N	1	1	-7.56	N	1
1648	TBIU001648	TBIGR001_TRINITY_DN19416_c0_g1_i1	-	Un	1	206	+	-	NOVEL	-	1	0	0	0	0	0	0	0	0	0	0	0	0	0	0	0.77	0	0	0	0	0	0	0	0	0	N	1	1	0	N	1	1	0	N	1	1	0	N	0.661046
1649	TBIU001649	TBIGR001_TRINITY_DN19420_c0_g1_i1	-	Un	1	206	+	-	NOVEL	-	0	0	0	0	0	0	0	0	0	0	0	0	0	0	0	0	0	0	0	0	0	0	0	0	0	N	-	-	-	N	-	-	-	N	-	-	-	N	-
1650	TBIU001650	TBIGR001_TRINITY_DN19430_c0_g1_i1	-	Un	1	219	+	-	NOVEL	-	2	0	0	0	0	0	0	0	0	0	0	0	0.48	0	0	0	0	0.89	0	0	0	0	0	0	0	N	1	1	0	N	1	1	6.02	N	1	1	-7.56	N	1
1651	TBIU001651	TBIGR001_TRINITY_DN19430_c1_g1_i1	-	Un	1	216	+	-	NOVEL	-	6	1.21	0	0	1.78	1.86	2.32	0	1.3	0	0	0	0	0	0	0	0	0	0	0	0	0	0	0.33	0	N	0.283284	1	2.25	N	0.480987	1	-9.08	N	1	1	0	N	1
1652	TBIU001652	TBIGR001_TRINITY_DN19438_c0_g1_i1	-	Un	1	229	+	-	NOVEL	-	2	0	0	0	0	0	0	0	0	0	0	0	0	0.96	0	0	0	0	0	0	0	0	0	1.07	0	N	1	1	0	N	1	1	0	N	1	1	0	N	1
1653	TBIU001653	TBIGR001_TRINITY_DN19442_c0_g1_i1	-	Un	1	380	+	-	NOVEL	-	6	0.33	1.47	1.39	0.48	0.99	0.43	0	0	0	0	0	0	0	0	0	0	0	0	0	0	0	0	0	0	N	0.514858	1	-0.845	N	1	1	0	N	1	1	0	N	1
1654	TBIU001654	TBIGR001_TRINITY_DN19447_c0_g1_i2	-	Un	1	243	+	-	NOVEL	-	8	118.41	99.09	0	0	65.47	166.28	0	0	0.7	0	0	0	0	0	0	0	0	0	0	0	0.86	2.33	1.17	0	N	1	1	0.0193	N	1	1	-7.34	N	1	1	5.98	N	0.356584
1655	TBIU001655	TBIGR001_TRINITY_DN19449_c0_g1_i1	-	Un	1	234	+	-	NOVEL	-	5	0	0	0	0	0	0	0	0	0	0	0	0	1.07	0.76	0	0	0	0	0	1.83	0	1.2	2.41	0	N	1	1	0	N	1	1	0	N	1	1	6.96	N	1
1656	TBIU001656	TBIGR001_TRINITY_DN19459_c0_g1_i1	Rnd2	Un	1	653	+	-	KNOWN	Rho-related GTP-binding protein RhoN [Source:SWISS;ACC:Q9QYM5]	11	1.94	0.6	1.98	0.52	1.32	0.48	0	0	0	0	0	0	0.51	0.26	0	0	0.26	0	0	0.26	0	0.18	0	0	N	0.314319	1	-1.09	N	0.707831	1	7.02	N	1	1	6.96	N	0.509948
1657	TBIU001657	TBIGR001_TRINITY_DN19495_c0_g1_i1	TNC	Un	1	701	+	-	KNOWN	Tenascin [Source:SWISS;ACC:P10039]	5	0.78	0.88	0	0.38	0	0	0	0	0	0	0	0	0	0	0	0	0	0	0	0.17	0.16	0	0	0	N	0.345805	1	-2.22	N	1	1	0	N	1	1	6.97	N	1
1658	TBIU001658	TBIGR001_TRINITY_DN19499_c0_g1_i1	prmt8b	Un	1	589	+	-	KNOWN	Protein arginine N-methyltransferase 8-B [Source:SWISS;ACC:Q5RGQ2]	2	0	0	0	0	0	0	0	0	0	0	0	0	1.69	0	0	0	0	0	0	0	0	0	2.08	0	N	1	1	0	N	1	1	0	N	1	1	0	N	1
1659	TBIU001659	TBIGR001_TRINITY_DN194_c0_g1_i1	spag17	Un	1	264	+	-	KNOWN	sperm associated antigen 17 [Source:NCBI_NR;ACC:XP_008296225.1]	2	18.16	0	0	0	0	0	0	0	0	0	0	0	0	0	0	0	0	0	0	1.24	0	0	0	0	N	1	1	-6.22	N	1	1	0	N	1	1	6.96	N	1
1660	TBIU001660	TBIGR001_TRINITY_DN19505_c0_g1_i1	-	Un	1	775	+	-	NOVEL	-	7	0.73	0.83	0.69	0.71	1.1	0.65	0	0	0	0	0	0	0.21	0	0	0	0	0	0	0	0	0	0	0	N	1	1	0.0442	N	1	1	0	N	1	1	0	N	1
1661	TBIU001661	TBIGR001_TRINITY_DN19508_c0_g1_i1	Usp4	Un	1	420	+	-	KNOWN	Ubiquitin carboxyl-terminal hydrolase 4 [Source:SWISS;ACC:B2GUZ1]	1	0	0	0	0	0	0	0	0	0	0.66	0	0	0	0	0	0	0	0	0	0	0	0	0	0	N	1	1	0	N	1	1	0	N	1	1	-7.71	N	1
1662	TBIU001662	TBIGR001_TRINITY_DN19519_c0_g1_i1	-	Un	1	236	+	-	NOVEL	-	5	1.37	1.49	0.99	2.02	0	0	0	0	0	0	0	0	0.74	0	0	0	0	0	0	0	0	0	0	0	N	0.548658	1	-1.08	N	1	1	0	N	1	1	0	N	0.593071
1663	TBIU001663	TBIGR001_TRINITY_DN19529_c0_g1_i1	Camsap2	Un	1	214	+	-	KNOWN	Calmodulin-regulated spectrin-associated protein 2 [Source:SWISS;ACC:Q8C1B1]	6	1.44	0	0	0.71	0	0.62	0.77	0	0	0	0	0	0.32	0	0	0	0	0	0	0	0	0.33	0	0	N	1	1	-0.162	N	0.71198	1	-8.37	N	1	1	0	N	1
1664	TBIU001664	TBIGR001_TRINITY_DN19534_c0_g1_i1	-	Un	1	291	+	-	NOVEL	-	0	0	0	0	0	0	0	0	0	0	0	0	0	0	0	0	0	0	0	0	0	0	0	0	0	N	-	-	-	N	-	-	-	N	-	-	-	N	-
1665	TBIU001665	TBIGR001_TRINITY_DN19538_c0_g1_i1	SLC12A3	Un	1	391	+	-	KNOWN	Solute carrier family 12 member 3 [Source:SWISS;ACC:P55017]	2	1.44	0.53	0	0	0	0	0	0	0	0	0	0	0	0	0	0	0	0	0	0	0	0	0	0	N	0.334793	1	-8.25	N	1	1	0	N	1	1	0	N	1
1666	TBIU001666	TBIGR001_TRINITY_DN19539_c0_g1_i1	-	Un	1	206	+	-	NOVEL	-	1	0	0	0	0	0	0	0	0	0	0	0	0	0	0	0	1.27	0	0	0	0	0	0	0	0	N	1	1	0	N	1	1	6.65	N	1	1	0	N	1
1667	TBIU001667	TBIGR001_TRINITY_DN19565_c0_g1_i1	-	Un	1	274	+	-	NOVEL	-	4	3	0.81	0	0	0	0.94	0	0	0	0	0	0	0.77	0	0	0	0	0	0	0	0	0	0	0	N	0.508602	1	-1.92	N	1	1	0	N	1	1	0	N	0.59306
1668	TBIU001668	TBIGR001_TRINITY_DN19578_c0_g1_i1	-	Un	1	1146	+	-	NOVEL	-	1	12.76	0	0	0	0	0	0	0	0	0	0	0	0	0	0	0	0	0	0	0	0	0	0	0	N	1	1	-6.22	N	1	1	0	N	1	1	0	N	1
1669	TBIU001669	TBIGR001_TRINITY_DN19593_c0_g1_i1	-	Un	1	231	+	-	NOVEL	-	1	0	0	0	0	0	0	0	0	0	0	0	0	0	0	0	0	0	0	0	0	0	0	1.4	0	N	1	1	0	N	1	1	0	N	1	1	0	N	1
1670	TBIU001670	TBIGR001_TRINITY_DN195_c0_g1_i1	zc2hc1c	Un	1	230	+	-	KNOWN	zinc finger, C2HC-type containing 1C [Source:NCBI_NR;ACC:XP_010732174.1]	2	7.91	0	0	0	0	0	0	0	0	0	0	0	0	0	0.36	0	0	0	0	0	0	0	0	0	N	1	1	-6.22	N	1	1	0	N	1	1	0	N	0.66105
1671	TBIU001671	TBIGR001_TRINITY_DN19612_c1_g1_i1	-	Un	1	223	+	-	NOVEL	-	2	1.54	0	0	0	0	0	0	0	0	0	0	0	0	0	0	0	0	0	0	0	0.24	0	0	0	N	0.616256	1	-7.81	N	1	1	0	N	1	1	5.98	N	1
1672	TBIU001672	TBIGR001_TRINITY_DN19637_c0_g1_i1	-	Un	1	215	+	-	NOVEL	-	10	2.69	1.93	1.39	2.89	3.82	2.3	0	0	0	0	0.1	0	0.29	0	0	0	0	0	0.12	0	0	0	0.13	0	N	0.587462	1	0.497	N	1	1	0	N	1	1	-0.158	N	1
1673	TBIU001673	TBIGR001_TRINITY_DN1963_c0_g1_i1	-	Un	1	232	+	-	NOVEL	-	12	3.01	0.84	4.27	2.75	0.57	4.94	1.69	0	0.44	0	0	0	0.28	0.42	0	0	0	0	0	2.8	0	0	1.02	0	N	1	1	-0.0417	N	0.172747	1	-10.2	N	0.201884	1	9.66	N	1
1674	TBIU001674	TBIGR001_TRINITY_DN19646_c0_g1_i1	-	Un	1	256	+	-	NOVEL	-	12	0.39	0.66	0.27	0.56	0.29	0.26	0.45	0	0.15	0	0	0	0.18	0	0	0	0	0	0	0.28	0	0.19	0.16	0	N	1	1	-0.318	N	0.443601	1	-8.95	N	1	1	6.96	N	1
1675	TBIU001675	TBIGR001_TRINITY_DN19658_c0_g1_i1	-	Un	1	581	+	-	NOVEL	-	7	0.63	0	0	0.93	0	0	0	0	0	0	0.24	0	0	0	0.21	0	0	0	0.3	0	0.52	0.38	0	0	N	1	1	0.424	N	1	1	0	N	1	1	1.11	N	1
1676	TBIU001676	TBIGR001_TRINITY_DN19667_c0_g1_i1	DCLK1	Un	1	255	+	-	KNOWN	Serine/threonine-protein kinase DCLK1 [Source:SWISS;ACC:O15075]	1	0	0	0	0	0	0	0	0	0	0	0	0	0	0	0.46	0	0	0	0	0	0	0	0	0	N	1	1	0	N	1	1	0	N	1	1	0	N	0.393969
1677	TBIU001677	TBIGR001_TRINITY_DN1966_c0_g1_i1	LOC101169532	Un	1	212	+	-	KNOWN	RNA-directed DNA polymerase from mobile element jockey-like [Source:NCBI_NR;ACC:XP_004070110.1]	20	2.05	2.83	0.73	0.75	0.78	0.66	0.39	0.4	1.79	0	1.12	0.57	1.3	0.99	0	0	0.78	1.25	0.28	0.51	0.71	0.69	0	0.27	N	0.259305	1	-1.42	N	0.760129	1	-0.859	N	0.570485	1	-1.08	N	0.399184
1678	TBIU001678	TBIGR001_TRINITY_DN19676_c0_g1_i1	LOC104931121	Un	1	541	+	-	KNOWN	nuclear factor 7, ovary-like [Source:NCBI_NR;ACC:XP_010744354.1]	0	0	0	0	0	0	0	0	0	0	0	0	0	0	0	0	0	0	0	0	0	0	0	0	0	N	-	-	-	N	-	-	-	N	-	-	-	N	-
1679	TBIU001679	TBIGR001_TRINITY_DN19686_c0_g1_i1	Ptprd	Un	1	302	+	-	KNOWN	Receptor-type tyrosine-protein phosphatase delta [Source:SWISS;ACC:Q64487]	10	1.44	0.27	0.11	1.05	0.83	0.44	0	0	0	0	0	0.06	0.09	0	0.06	0	0	0	0	0	0	0	0	0.35	N	0.832005	1	0.258	N	1	1	0	N	1	1	-7.56	N	1
1680	TBIU001680	TBIGR001_TRINITY_DN19691_c0_g1_i1	Ptprd	Un	1	212	+	-	KNOWN	Receptor-type tyrosine-protein phosphatase delta [Source:SWISS;ACC:Q64487]	13	1.32	0.44	0.24	1.06	1.7	0.43	0	0	0	0	0	0.03	0.56	0	0.03	0	0.03	0.06	0	0.03	0	0	0.18	0	N	0.558041	1	0.588	N	0.613765	1	7.56	N	1	1	-0.914	N	0.438984
1681	TBIU001681	TBIGR001_TRINITY_DN19695_c0_g1_i1	-	Un	1	542	+	-	NOVEL	-	24	13.47	7.95	13.23	11.52	8.08	9.23	15.29	20.83	12.46	14.3	63.09	17.74	47.27	53.18	7.87	27.08	19.8	15.11	55.19	56.17	74.29	67.21	63.97	105.53	N	0.597433	1	-0.369	N	0.667127	1	0.339	N	0.735971	1	0.281	N	0.360545
1682	TBIU001682	TBIGR001_TRINITY_DN19696_c0_g1_i1	map1a	Un	1	276	+	-	KNOWN	microtubule-associated protein 1A [Source:NCBI_NR;ACC:XP_008290326.1]	8	1.29	0	0	0.63	0.66	0.56	0	0	0	0	0	0.35	0.3	0	0	0	0.48	0	0	0	1.29	0	0	0	N	1	1	0.443	N	0.707843	1	7.02	N	1	1	0.688	N	1
1683	TBIU001683	TBIGR001_TRINITY_DN19705_c0_g1_i1	-	Un	1	307	+	-	NOVEL	-	0	0	0	0	0	0	0	0	0	0	0	0	0	0	0	0	0	0	0	0	0	0	0	0	0	N	-	-	-	N	-	-	-	N	-	-	-	N	-
1684	TBIU001684	TBIGR001_TRINITY_DN19708_c0_g1_i1	-	Un	1	358	+	-	NOVEL	-	12	0.53	0.6	0	2.01	0.63	1.59	0	0	0	0	0	0	8.02	0.09	0.22	0.22	0	0	0	0	0.87	0.35	0.3	0	N	0.0804271	1	1.86	N	0.740889	1	7.65	N	0.225927	1	9.44	Y	0.0354804
1685	TBIU001685	TBIGR001_TRINITY_DN1970_c0_g1_i1	SP15_TORCA	Un	1	350	+	-	KNOWN	SITS-binding protein [Source:SWISS;ACC:P19965]	4	0.91	0	0	0.89	0.46	0	0	0	0	0	0	0	0	0	0	0	0	0	0	0	0	0	0	0.4	N	1	1	0.444	N	1	1	0	N	1	1	0	N	0.623118
1686	TBIU001686	TBIGR001_TRINITY_DN1970_c1_g1_i1	SP15_TORCA	Un	1	347	+	-	KNOWN	SITS-binding protein [Source:SWISS;ACC:P19965]	0	0	0	0	0	0	0	0	0	0	0	0	0	0	0	0	0	0	0	0	0	0	0	0	0	N	-	-	-	N	-	-	-	N	-	-	-	N	-
1687	TBIU001687	TBIGR001_TRINITY_DN19718_c0_g1_i1	-	Un	1	212	+	-	NOVEL	-	24	7.02	9.33	2.82	5.86	7.55	13.39	2.12	0.55	1.23	1.67	1.5	4.21	6.94	4.64	0.94	1.87	1.53	2.48	5.31	6.16	3.21	5.88	3.12	7.88	N	0.617313	1	0.442	N	0.778628	1	0.473	N	0.942092	1	0.103	N	0.984103
1688	TBIU001688	TBIGR001_TRINITY_DN19723_c0_g1_i1	-	Un	1	209	+	-	NOVEL	-	5	1	1.11	0	0.74	2.3	0	0	0	0	0	0	0	0	0.24	0	0	0	0	0	0	0	0	0	0	N	1	1	0.407	N	1	1	0	N	1	1	0	N	1
1689	TBIU001689	TBIGR001_TRINITY_DN19725_c0_g1_i1	ATP5L	Un	1	264	+	-	KNOWN	ATP synthase subunit g, mitochondrial [Source:SWISS;ACC:Q5RFH0]	24	433.1	463.02	512.52	465.48	463.54	414.8	242.66	265.94	279.47	189.64	237.12	158.16	392.15	612.83	119.17	202.03	265.21	319.85	202.63	484.16	351.12	342.16	389.57	386.84	N	0.752973	1	-0.162	N	0.827463	1	-0.145	N	0.932684	1	0.0599	N	0.312544
1690	TBIU001690	TBIGR001_TRINITY_DN19728_c0_g1_i1	TRAF2	Un	1	371	+	-	KNOWN	TNF receptor-associated factor 2 [Source:SWISS;ACC:Q12933]	6	0.34	3.07	0.97	0.5	1.56	0.45	0	0	0	0	0	0	0	0	0	0	0	0	0	0	0	0	0	0	N	0.502318	1	-0.884	N	1	1	0	N	1	1	0	N	1
1691	TBIU001691	TBIGR001_TRINITY_DN19731_c0_g1_i1	LOC104925364	Un	1	220	+	-	KNOWN	chromosome unknown open reading frame, human C5orf42 [Source:NCBI_NR;ACC:XP_010737273.1]	11	0.28	1.28	0.2	0.41	0.21	0.38	0	0	0	0.28	0	0	0.14	0	0.09	0	0.11	0	0	0.11	0	0	0	0	N	0.487104	1	-0.851	N	1	1	6.02	N	0.789515	1	-2.06	N	0.365635
1692	TBIU001692	TBIGR001_TRINITY_DN19746_c0_g1_i1	pik3c2g	Un	1	468	+	-	KNOWN	phosphatidylinositol-4-phosphate 3-kinase, catalytic subunit type 2 gamma [Source:NCBI_NR;ACC:XP_008277150.1]	2	0	0	0	0	0	0	0	0	0	0	0	0	0	0	0	0	0	0	0	0.43	0	0	0.54	0	N	1	1	0	N	1	1	0	N	1	1	5.96	N	1
1693	TBIU001693	TBIGR001_TRINITY_DN19746_c1_g1_i1	pik3c2g	Un	1	660	+	-	KNOWN	phosphatidylinositol-4-phosphate 3-kinase, catalytic subunit type 2 gamma [Source:NCBI_NR;ACC:XP_010755630.1]	4	6.21	0	0	0	0	0	1.46	0	0	0	0	0	0	0	0	0	0	0	0.53	1	0	0	0	0	N	1	1	-6.22	N	0.711952	1	-8.37	N	0.577879	1	7.74	N	1
1694	TBIU001694	TBIGR001_TRINITY_DN1977_c0_g1_i1	LOC103460981	Un	1	425	+	-	KNOWN	uncharacterized LOC103460981 [Source:NCBI_NR;ACC:XP_008401519.1]	24	27.22	1.28	2.98	88.68	16.27	5.5	0.15	3.99	0.6	7.68	0.83	0.68	23.51	0.83	28.5	1.38	4.78	0.36	0.61	1.09	35.85	27.15	4.9	26.21	N	0.130196	1	1.69	N	0.792519	1	0.426	N	0.340365	1	1.42	N	0.235572
1695	TBIU001695	TBIGR001_TRINITY_DN19789_c0_g1_i1	-	Un	1	219	+	-	NOVEL	-	13	0.33	1.32	0.23	0	0	0.22	0	0	0	0.16	0.11	0	0.16	0.25	0.1	0	0.13	0	0.14	0	0	0.17	0.14	0	N	0.0959235	1	-3.05	N	1	1	6.02	N	0.725799	1	-1.36	N	0.576786
1696	TBIU001696	TBIGR001_TRINITY_DN19793_c0_g1_i1	LOC103385307	Un	1	389	+	-	KNOWN	specifically androgen-regulated gene protein-like [Source:NCBI_NR;ACC:XP_008317377.1]	9	1.07	2.95	0	2.36	0.82	1.38	0.4	0.41	0	0	0	0	0.66	0	0	0	0	0	0	1.04	0	0	0	0	N	1	1	0.124	N	0.607241	1	-8.43	N	0.531418	1	7.96	N	0.593048
1697	TBIU001697	TBIGR001_TRINITY_DN19803_c0_g1_i1	Myadml2	Un	1	203	+	-	KNOWN	Myeloid-associated differentiation marker-like protein 2 [Source:SWISS;ACC:B2RZ87]	2	1	0	0	0	0	0	0	0	0	0	0	0	0.26	0	0	0	0	0	0	0	0	0	0	0	N	0.616261	1	-7.81	N	1	1	0	N	1	1	0	N	1
1698	TBIU001698	TBIGR001_TRINITY_DN19819_c0_g1_i1	XRRA1	Un	1	410	+	-	KNOWN	X-ray radiation resistance-associated protein 1 [Source:SWISS;ACC:Q6P2D8]	4	0.52	2.31	0	0	0	0	0	0	0	0	0	0	0	0	0.4	0	0	0	0	0.26	0	0	0	0	N	0.236867	1	-8.64	N	1	1	0	N	1	1	5.96	N	0.393944
1699	TBIU001699	TBIGR001_TRINITY_DN19822_c0_g1_i1	DYHC_HELCR	Un	1	252	+	-	KNOWN	Dynein beta chain, ciliary [Source:SWISS;ACC:P39057]	1	0	0	0	0	0	0	0	0	0	0	0	0	0	0	0.7	0	0	0	0	0	0	0	0	0	N	1	1	0	N	1	1	0	N	1	1	0	N	0.661054
1700	TBIU001700	TBIGR001_TRINITY_DN19823_c0_g1_i1	-	Un	1	403	+	-	NOVEL	-	7	0.34	0.52	0.16	0.17	0.51	0.62	0	0	0	0	0	0	0.12	0	0	0	0	0	0	0	0	0	0	0	N	0.860585	1	0.301	N	1	1	0	N	1	1	0	N	1
1701	TBIU001701	TBIGR001_TRINITY_DN19834_c0_g1_i1	ola1	Un	1	220	+	-	KNOWN	Obg-like ATPase 1 {ECO:0000255|HAMAP-Rule:MF_03167} [Source:SWISS;ACC:Q7ZU42]	0	0	0	0	0	0	0	0	0	0	0	0	0	0	0	0	0	0	0	0	0	0	0	0	0	N	-	-	-	N	-	-	-	N	-	-	-	N	-
1702	TBIU001702	TBIGR001_TRINITY_DN19836_c0_g1_i1	-	Un	1	662	+	-	NOVEL	-	1	0	0	0	0	0	0	0	0	0	0	1.08	0	0	0	0	0	0	0	0	0	0	0	0	0	N	1	1	0	N	1	1	0	N	1	1	-7.33	N	1
1703	TBIU001703	TBIGR001_TRINITY_DN19843_c0_g1_i1	Kif1a	Un	1	374	+	-	KNOWN	Kinesin-like protein KIF1A [Source:SWISS;ACC:P33173]	4	0.77	0	0.27	0	0.29	0.77	0	0	0	0	0	0	0	0	0	0	0	0	0	0	0	0	0	0	N	1	1	-0.0203	N	1	1	0	N	1	1	0	N	1
1704	TBIU001704	TBIGR001_TRINITY_DN19847_c0_g1_i1	-	Un	1	468	+	-	NOVEL	-	2	0	0	0	0	0	0	0	0	0	0	0	0	0	0	0	0	0	0	0	0	0	2.61	1.32	0	N	1	1	0	N	1	1	0	N	1	1	0	N	0.35661
1705	TBIU001705	TBIGR001_TRINITY_DN19860_c0_g1_i1	Cnksr2	Un	1	274	+	-	KNOWN	Connector enhancer of kinase suppressor of ras 2 [Source:SWISS;ACC:Q9Z1T4]	0	0	0	0	0	0	0	0	0	0	0	0	0	0	0	0	0	0	0	0	0	0	0	0	0	N	-	-	-	N	-	-	-	N	-	-	-	N	-
1706	TBIU001706	TBIGR001_TRINITY_DN19860_c1_g1_i1	CNKSR2	Un	1	214	+	-	KNOWN	Connector enhancer of kinase suppressor of ras 2 [Source:SWISS;ACC:Q8WXI2]	1	1.76	0	0	0	0	0	0	0	0	0	0	0	0	0	0	0	0	0	0	0	0	0	0	0	N	1	1	-6.22	N	1	1	0	N	1	1	0	N	1
1707	TBIU001707	TBIGR001_TRINITY_DN19874_c0_g1_i1	-	Un	1	783	+	-	NOVEL	-	6	0.94	1.85	0.33	0	0.7	1.25	0	0	0	0	0.14	0	0	0	0	0	0	0	0	0	0	0	0	0	N	0.548106	1	-0.684	N	1	1	0	N	1	1	-7.33	N	1
1708	TBIU001708	TBIGR001_TRINITY_DN19889_c0_g1_i1	-	Un	1	297	+	-	NOVEL	-	2	0	23.23	43.53	0	0	0	0	0	0	0	0	0	0	0	0	0	0	0	0	0	0	0	0	0	N	0.540459	1	-7.59	N	1	1	0	N	1	1	0	N	1
1709	TBIU001709	TBIGR001_TRINITY_DN19898_c0_g1_i1	-	Un	1	527	+	-	NOVEL	-	0	0	0	0	0	0	0	0	0	0	0	0	0	0	0	0	0	0	0	0	0	0	0	0	0	N	-	-	-	N	-	-	-	N	-	-	-	N	-
1710	TBIU001710	TBIGR001_TRINITY_DN19899_c0_g1_i1	Greb1l	Un	1	517	+	-	KNOWN	GREB1-like protein [Source:SWISS;ACC:B9EJV3]	4	0	2.6	4.28	0	0	0	0	0	0	1.02	0	0	0	0	0	0	0	0	0	0.43	0	0	0	0	N	0.540454	1	-7.59	N	1	1	0	N	0.7895	1	-2.06	N	1
1711	TBIU001711	TBIGR001_TRINITY_DN19905_c0_g1_i1	LOC103368178	Un	1	394	+	-	KNOWN	nuclear protein MDM1-like [Source:NCBI_NR;ACC:XP_008294675.1]	3	1.97	1.05	0	0	0	1.21	0	0	0	0	0	0	0	0	0	0	0	0	0	0	0	0	0	0	N	0.684203	1	-1.2	N	1	1	0	N	1	1	0	N	1
1712	TBIU001712	TBIGR001_TRINITY_DN1993_c0_g1_i1	LOC103358682	Un	1	268	+	-	KNOWN	protein Wiz-like [Source:NCBI_NR;ACC:XP_008281962.1]	8	0.55	1.24	0	0.4	0.41	0.73	0	0	0	0	0	0	0	0	0.14	0	0.36	0	0	0.18	0	0	0	0	N	1	1	-0.228	N	0.707855	1	7.02	N	1	1	5.96	N	0.661057
1713	TBIU001713	TBIGR001_TRINITY_DN19950_c0_g1_i1	-	Un	1	295	+	-	NOVEL	-	9	0.23	0.65	0.64	1	0.34	0.62	0	0	0	0	0	0.08	0	0	0.16	0	0.09	0	0	0	0	0	0	0	N	0.791541	1	0.272	N	1	1	6.02	N	1	1	-7.56	N	0.39392
1714	TBIU001714	TBIGR001_TRINITY_DN19976_c0_g1_i1	-	Un	1	279	+	-	NOVEL	-	14	0.56	1.01	1	0.47	0.6	0.98	0	0	0	0	0.06	0.06	0	0	0.06	0	0.07	0	0	0	0.12	0.09	0.54	0.14	N	0.647228	1	-0.409	N	1	1	6.02	N	1	1	-0.786	N	0.49903
1715	TBIU001715	TBIGR001_TRINITY_DN19976_c1_g1_i1	-	Un	1	371	+	-	NOVEL	-	16	0.39	1.72	0	1.13	0	0.51	0.34	0	0	0.81	0.58	0	0	0.21	0	0.54	0.22	0	1.19	0.65	0.4	0.89	2.85	1.84	N	1	1	-0.411	N	0.77904	1	1.38	N	1	1	0.14	Y	0.0320482
1716	TBIU001716	TBIGR001_TRINITY_DN19981_c0_g1_i1	-	Un	1	542	+	-	NOVEL	-	3	0	0.71	0.22	0	0	0	0	0	0	0	0	0	0	0	0	0	0	0	0	0	0	0	0.14	0	N	0.156465	1	-8.77	N	1	1	0	N	1	1	0	N	1
1717	TBIU001717	TBIGR001_TRINITY_DN19992_c0_g1_i1	-	Un	1	635	+	-	NOVEL	-	2	0	0	0	0	0	0	0	0	0	0	0	0	0	0	0	0	0	0	0	1.15	1.14	0	0	0	N	1	1	0	N	1	1	0	N	1	1	6.97	N	1
1718	TBIU001718	TBIGR001_TRINITY_DN20005_c0_g1_i1	RABGAP1	Un	1	320	+	-	KNOWN	Rab GTPase-activating protein 1 [Source:SWISS;ACC:Q9Y3P9]	1	14.01	0	0	0	0	0	0	0	0	0	0	0	0	0	0	0	0	0	0	0	0	0	0	0	N	0.604318	1	-7.22	N	1	1	0	N	1	1	0	N	1
1719	TBIU001719	TBIGR001_TRINITY_DN20033_c0_g1_i1	-	Un	1	476	+	-	NOVEL	-	0	0	0	0	0	0	0	0	0	0	0	0	0	0	0	0	0	0	0	0	0	0	0	0	0	N	-	-	-	N	-	-	-	N	-	-	-	N	-
1720	TBIU001720	TBIGR001_TRINITY_DN20041_c0_g1_i1	-	Un	1	549	+	-	NOVEL	-	1	0	0	0	0	0	0	0	0	0	0	0.52	0	0	0	0	0	0	0	0	0	0	0	0	0	N	1	1	0	N	1	1	0	N	1	1	-7.33	N	1
1721	TBIU001721	TBIGR001_TRINITY_DN20058_c0_g1_i1	-	Un	1	523	+	-	NOVEL	-	5	0	5.69	0	2.54	0	3.69	0	0	0	0	0	0	0	0	0	0	0.28	0.27	0	0	0	0	0	0	N	1	1	0.132	N	1	1	6.99	N	1	1	0	N	1
1722	TBIU001722	TBIGR001_TRINITY_DN20058_c0_g1_i2	-	Un	1	1369	+	-	NOVEL	-	2	2.17	0	0	0	1.66	0	0	0	0	0	0	0	0	0	0	0	0	0	0	0	0	0	0	0	N	1	1	-0.517	N	1	1	0	N	1	1	0	N	1
1723	TBIU001723	TBIGR001_TRINITY_DN20068_c0_g1_i1	CCT5	Un	1	416	+	-	KNOWN	T-complex protein 1 subunit epsilon [Source:SWISS;ACC:Q4R6V2]	0	0	0	0	0	0	0	0	0	0	0	0	0	0	0	0	0	0	0	0	0	0	0	0	0	N	-	-	-	N	-	-	-	N	-	-	-	N	-
1724	TBIU001724	TBIGR001_TRINITY_DN2006_c0_g1_i1	-	Un	1	215	+	-	NOVEL	-	14	2.22	4.41	0	6.78	0	4.84	0	0	0	0	0.7	0.28	1.55	0.38	0	0	0	0	0.88	0.83	1.56	1.11	4.63	0.89	N	1	1	0.756	N	1	1	0	N	0.851457	1	0.809	N	0.331278
1725	TBIU001725	TBIGR001_TRINITY_DN20076_c0_g1_i1	-	Un	1	356	+	-	NOVEL	-	11	3.04	2.97	5.02	0	5.09	3.19	0	0	0	0.52	0	0	1.09	0	0	0	0	0	0	0	1.25	1.77	3.86	2.85	N	1	1	-0.388	N	1	1	0	N	1	1	0.538	N	0.14077
1726	TBIU001726	TBIGR001_TRINITY_DN20078_c0_g1_i1	-	Un	1	238	+	-	NOVEL	-	2	0	0	0	0	0	0	0	0	0	0	0	0	0	0	0	0	0	0	0	0	0	0	0.86	0.73	N	1	1	0	N	1	1	0	N	1	1	0	N	0.508883
1727	TBIU001727	TBIGR001_TRINITY_DN20092_c0_g1_i1	-	Un	1	326	+	-	NOVEL	-	1	0	2.39	0	0	0	0	0	0	0	0	0	0	0	0	0	0	0	0	0	0	0	0	0	0	N	1	1	-6.34	N	1	1	0	N	1	1	0	N	1
1728	TBIU001728	TBIGR001_TRINITY_DN20100_c0_g1_i1	Ten-a	Un	1	396	+	-	KNOWN	Teneurin-a [Source:SWISS;ACC:Q9VYN8]	0	0	0	0	0	0	0	0	0	0	0	0	0	0	0	0	0	0	0	0	0	0	0	0	0	N	-	-	-	N	-	-	-	N	-	-	-	N	-
1729	TBIU001729	TBIGR001_TRINITY_DN20106_c0_g1_i1	LAMP2	Un	1	219	+	-	KNOWN	Lysosome-associated membrane glycoprotein 2 [Source:SWISS;ACC:Q90617]	24	62.03	78.02	53.83	62.09	70.03	64.25	2.24	4.75	0.61	2.01	0.19	0.58	2.8	0.42	2.1	0.26	1.58	3.74	0.76	1.7	0.43	1.49	0.47	1.48	N	0.912616	1	-0.0607	N	0.702299	1	-0.512	N	0.665052	1	-0.627	N	0.132151
1730	TBIU001730	TBIGR001_TRINITY_DN20125_c0_g1_i1	NTN3	Un	1	455	+	-	KNOWN	Netrin-3 [Source:SWISS;ACC:Q90923]	1	0	1.91	0	0	0	0	0	0	0	0	0	0	0	0	0	0	0	0	0	0	0	0	0	0	N	1	1	-6.34	N	1	1	0	N	1	1	0	N	1
1731	TBIU001731	TBIGR001_TRINITY_DN20125_c1_g1_i1	NTN3	Un	1	429	+	-	KNOWN	Netrin-3 [Source:SWISS;ACC:Q90923]	0	0	0	0	0	0	0	0	0	0	0	0	0	0	0	0	0	0	0	0	0	0	0	0	0	N	-	-	-	N	-	-	-	N	-	-	-	N	-
1732	TBIU001732	TBIGR001_TRINITY_DN20126_c0_g1_i1	-	Un	1	269	+	-	NOVEL	-	0	0	0	0	0	0	0	0	0	0	0	0	0	0	0	0	0	0	0	0	0	0	0	0	0	N	-	-	-	N	-	-	-	N	-	-	-	N	-
1733	TBIU001733	TBIGR001_TRINITY_DN20134_c0_g1_i1	-	Un	1	525	+	-	NOVEL	-	7	17.45	25.01	19.54	7.92	4.09	9.58	0	0	0	0	0	0	1.22	0	0	0	0	0	0	0	0	0	0	0	Y	0.0450517	1	-1.59	N	1	1	0	N	1	1	0	N	0.323613
1734	TBIU001734	TBIGR001_TRINITY_DN20137_c0_g1_i1	HSPA8	Un	1	484	+	-	KNOWN	Heat shock cognate 71 kDa protein [Source:SWISS;ACC:Q71U34]	3	0	0	0	0	0	0	0	0	0	8.81	0	1.36	1.04	0	0	0	0	0	0	0	0	0	0	0	N	1	1	0	N	1	1	0	Y	0.0494017	1	-11.2	N	1
1735	TBIU001735	TBIGR001_TRINITY_DN20165_c0_g1_i1	Kif1b	Un	1	241	+	-	KNOWN	Kinesin-like protein KIF1B [Source:SWISS;ACC:O88658]	0	0	0	0	0	0	0	0	0	0	0	0	0	0	0	0	0	0	0	0	0	0	0	0	0	N	-	-	-	N	-	-	-	N	-	-	-	N	-
1736	TBIU001736	TBIGR001_TRINITY_DN20167_c0_g1_i1	-	Un	1	307	+	-	NOVEL	-	3	0	1.99	0.87	0.89	0	0	0	0	0	0	0	0	0	0	0	0	0	0	0	0	0	0	0	0	N	0.492846	1	-1.83	N	1	1	0	N	1	1	0	N	1
1737	TBIU001737	TBIGR001_TRINITY_DN20170_c0_g1_i1	-	Un	1	1318	+	-	NOVEL	-	1	0	0	0	0	0	0	0	0	0	0	0	0	0	0	0	0	0	0	2.93	0	0	0	0	0	N	1	1	0	N	1	1	0	N	0.691398	1	7.49	N	1
1738	TBIU001738	TBIGR001_TRINITY_DN20171_c0_g1_i1	FABP2	Un	1	219	+	-	KNOWN	Fatty acid-binding protein, intestinal [Source:SWISS;ACC:Q56JX9]	9	14.49	5.67	4.75	131.22	0	0	12.29	154.32	2.43	0	0	0	0	0	15.13	0	0	0	0	0	2.07	0	0	0	N	0.199079	1	2.17	Y	1.96e-05	0.0251223	-15.5	N	0.423021	1	8.3	Y	0.00659813
1739	TBIU001739	TBIGR001_TRINITY_DN20171_c0_g2_i1	FABP2	Un	1	471	+	-	KNOWN	Fatty acid-binding protein, intestinal [Source:SWISS;ACC:Q56JX9]	2	0	0	0	0	0	0	0	0	0	1.68	0	0	1.78	0	0	0	0	0	0	0	0	0	0	0	N	1	1	0	N	1	1	0	N	0.50911	1	-8.71	N	0.593037
1740	TBIU001740	TBIGR001_TRINITY_DN20173_c0_g1_i1	-	Un	1	338	+	-	NOVEL	-	7	2.2	0.41	0.52	1.61	3.9	1.93	0	0	0	0	0	0	0	0	0	0	0	0	0	0	0	0	0.25	0	N	0.352838	1	1.16	N	1	1	0	N	1	1	0	N	1
1741	TBIU001741	TBIGR001_TRINITY_DN20180_c0_g1_i1	-	Un	1	260	+	-	NOVEL	-	6	1.44	0.27	0.34	0.35	0.36	0.64	0	0	0	0	0	0	0	0	0	0	0	0	0	0	0	0	0	0	N	0.659648	1	-0.663	N	1	1	0	N	1	1	0	N	1
1742	TBIU001742	TBIGR001_TRINITY_DN20188_c0_g1_i1	si:ch73-217n20.1	Un	1	404	+	-	KNOWN	si:ch73-217n20.1 [Source:NCBI_NR;ACC:XP_009295404.1]	3	0	0.46	0	0.6	0	0	0	0	0	0.28	0	0	0	0	0	0	0	0	0	0	0	0	0	0	N	1	1	0.303	N	1	1	0	N	1	1	-7.71	N	1
1743	TBIU001743	TBIGR001_TRINITY_DN20200_c0_g1_i1	Arhgap18	Un	1	350	+	-	KNOWN	Rho GTPase-activating protein 18 [Source:SWISS;ACC:Q8K0Q5]	18	1.13	0.62	0.75	0.73	0.4	0.21	0	0	0	0.05	0.03	0.06	0.24	0.15	0	0	0.21	0.43	0	0.18	0.03	0.19	0.48	0.11	N	0.257167	1	-1	N	0.0920793	1	10.1	N	1	1	-0.313	N	0.563853
1744	TBIU001744	TBIGR001_TRINITY_DN20200_c1_g1_i1	arhgap28	Un	1	484	+	-	KNOWN	Rho GTPase activating protein 28 [Source:NCBI_NR;ACC:XP_008326693.1]	4	0	0	0	0	0	0	0	0	0	0	0	0	0.96	1.38	0	0	0	0.78	0	0	0	0	1.07	0	N	1	1	0	N	1	1	5.95	N	1	1	0	N	0.70157
1745	TBIU001745	TBIGR001_TRINITY_DN20204_c0_g1_i1	-	Un	1	236	+	-	NOVEL	-	18	0	0	0	0	0	0	9.69	23.7	33.81	1.59	19.07	14.58	16.88	13.8	8.73	1.64	20.99	19.97	9.18	101.71	21.41	3.96	27.05	18.59	N	1	1	0.424	N	0.301034	1	-1.51	N	0.773364	1	0.421	N	0.283525
1746	TBIU001746	TBIGR001_TRINITY_DN20207_c0_g1_i1	-	Un	1	212	+	-	NOVEL	-	1	0	0	0	0	0	0	0	1.79	0	0	0	0	0	0	0	0	0	0	0	0	0	0	0	0	N	1	1	0	N	1	1	-7.49	N	1	1	0	N	1
1747	TBIU001747	TBIGR001_TRINITY_DN20219_c0_g1_i1	-	Un	1	218	+	-	NOVEL	-	1	0	0	0	0	0	0	0	0	0	0	0	0	0	0	0	0	0	0	0	0	0	1.4	0	0	N	1	1	0	N	1	1	0	N	1	1	0	N	1
1748	TBIU001748	TBIGR001_TRINITY_DN20229_c0_g1_i1	LOC104930589	Un	1	287	+	-	KNOWN	uncharacterized LOC104930589 [Source:NCBI_NR;ACC:XP_010743720.1]	20	2.32	0	0	0	0	1.94	2.34	4.3	3.01	1.86	3.72	6.85	3.89	1.76	0.69	10.37	6.63	5.42	5.95	5.22	2.57	3.3	1.49	4.9	N	1	1	-0.162	N	0.407457	1	1.07	N	0.538944	1	-0.813	N	1
1749	TBIU001749	TBIGR001_TRINITY_DN20232_c0_g1_i1	-	Un	1	294	+	-	NOVEL	-	8	0.24	0.54	0.34	0	0	0.32	0.26	0	0.17	0	0	0	0	0	0	0	0	0	0	0.16	0	0	0.19	0	N	0.437084	1	-1.8	N	0.595796	1	-8.36	N	1	1	5.96	N	1
1750	TBIU001750	TBIGR001_TRINITY_DN2023_c0_g1_i1	-	Un	1	406	+	-	NOVEL	-	6	0.84	2.34	1.79	0.62	0	0.55	0	0	0	0	0	0	0	0	0	0	0.23	0	0	0	0	0	0	0	N	0.152366	1	-2.15	N	1	1	6.02	N	1	1	0	N	1
1751	TBIU001751	TBIGR001_TRINITY_DN20242_c0_g1_i1	ENOL	Un	1	396	+	-	KNOWN	Enolase [Source:SWISS;ACC:Q9U615]	1	0.82	0	0	0	0	0	0	0	0	0	0	0	0	0	0	0	0	0	0	0	0	0	0	0	N	0.6043	1	-7.22	N	1	1	0	N	1	1	0	N	1
1752	TBIU001752	TBIGR001_TRINITY_DN20259_c0_g1_i1	ttc34	Un	1	280	+	-	KNOWN	Tetratricopeptide repeat protein 34 [Source:SWISS;ACC:Q5PPS5]	17	0.47	1.18	0.26	0.41	0.56	0.9	0.13	0	0	0.4	0.07	0	0.1	0	0.53	0	0.16	0	0.09	0.63	0.43	0.21	0	0.16	N	1	1	-0.0708	N	1	1	0.344	N	0.765028	1	0.638	N	0.193292
1753	TBIU001753	TBIGR001_TRINITY_DN20260_c0_g1_i1	-	Un	1	280	+	-	NOVEL	-	22	0.68	1.54	1.28	3.99	3.08	1.83	0.75	0	0.5	1.18	0.7	0.74	3.86	1.87	0.25	0	0.16	0.62	1.89	1.71	1.14	1.06	3.09	2.45	N	0.172485	1	1.24	N	0.793796	1	-0.96	N	0.959531	1	0.131	N	0.898448
1754	TBIU001754	TBIGR001_TRINITY_DN2026_c0_g1_i1	KCNIP2	Un	1	589	+	-	KNOWN	Kv channel-interacting protein 2 [Source:SWISS;ACC:Q9NS61]	0	0	0	0	0	0	0	0	0	0	0	0	0	0	0	0	0	0	0	0	0	0	0	0	0	N	1	1	0.424	N	1	1	0	N	1	1	0	N	1
1755	TBIU001755	TBIGR001_TRINITY_DN20274_c0_g1_i1	atp6v0a1	Un	1	282	+	-	KNOWN	V-type proton ATPase 116 kDa subunit a isoform 1 [Source:SWISS;ACC:A1A5G6]	0	0	0	0	0	0	0	0	0	0	0	0	0	0	0	0	0	0	0	0	0	0	0	0	0	N	-	-	-	N	-	-	-	N	-	-	-	N	-
1756	TBIU001756	TBIGR001_TRINITY_DN20275_c0_g1_i1	-	Un	1	211	+	-	NOVEL	-	0	0	0	0	0	0	0	0	0	0	0	0	0	0	0	0	0	0	0	0	0	0	0	0	0	N	-	-	-	N	-	-	-	N	-	-	-	N	-
1757	TBIU001757	TBIGR001_TRINITY_DN20278_c0_g1_i1	LOC103477516	Un	1	272	+	-	KNOWN	caspase recruitment domain-containing protein 8-like [Source:NCBI_NR;ACC:XP_008428894.1]	1	0	0	0	0	0	0	0	0	0.9	0	0	0	0	0	0	0	0	0	0	0	0	0	0	0	N	1	1	0	N	1	1	-7.34	N	1	1	0	N	1
1758	TBIU001758	TBIGR001_TRINITY_DN20281_c0_g1_i1	-	Un	1	303	+	-	NOVEL	-	10	1.26	0.78	0.16	0.33	1.2	0.62	0	0	0	0	0	0.08	0	0.19	0.16	0	0	0	0	0.09	0	0	0	0	N	1	1	-0.0934	N	1	1	0	N	1	1	-0.914	N	0.151916
1759	TBIU001759	TBIGR001_TRINITY_DN20287_c0_g1_i1	Col26a1	Un	1	436	+	-	KNOWN	Collagen alpha-1(XXVI) chain [Source:SWISS;ACC:Q91VF6]	4	11.37	0	0	0	0	0	0	0	0	0	0	0	0	0.5	0	0	1.75	0	0	0	0	0.74	0	0	N	1	1	-6.22	N	0.722547	1	7.61	N	1	1	0	N	1
1760	TBIU001760	TBIGR001_TRINITY_DN20293_c0_g1_i1	cfap46	Un	1	222	+	-	KNOWN	cilia and flagella associated protein 46 [Source:NCBI_NR;ACC:XP_010749174.1]	1	0	0	0	0	0	0	0	0	0	0	0	0	0	0	0	0	0	0	0	5.43	0	0	0	0	N	1	1	0	N	1	1	0	N	0.531388	1	7.96	N	1
1761	TBIU001761	TBIGR001_TRINITY_DN2029_c0_g1_i1	-	Un	1	310	+	-	NOVEL	-	0	0	0	0	0	0	0	0	0	0	0	0	0	0	0	0	0	0	0	0	0	0	0	0	0	N	-	-	-	N	-	-	-	N	-	-	-	N	-
1762	TBIU001762	TBIGR001_TRINITY_DN20320_c0_g1_i1	-	Un	1	710	+	-	NOVEL	-	6	0.13	1.35	0	0	0	0.18	0	0	0	0.13	0	0	0.14	0.1	0	0	0	0	0	0	0	0	0	0	N	0.17318	1	-3.01	N	1	1	0	N	1	1	-7.71	N	0.528857
1763	TBIU001763	TBIGR001_TRINITY_DN20338_c0_g1_i1	-	Un	1	266	+	-	NOVEL	-	10	0.45	0.51	0.42	0.44	0.45	0	0	0	0	0	0	0.09	0	0.12	0	0	0	0	0	0.23	0.1	0.16	0	0	N	0.641724	1	-0.756	N	1	1	0	N	1	1	0.676	N	1
1764	TBIU001764	TBIGR001_TRINITY_DN20391_c0_g1_i1	-	Un	1	277	+	-	NOVEL	-	1	0	0	0	0	0	0	0	0	0	0	0	0	0	0	0	0	0	0	0	0	0	0	1.98	0	N	1	1	0	N	1	1	0	N	1	1	0	N	1
1765	TBIU001765	TBIGR001_TRINITY_DN20408_c0_g1_i1	-	Un	1	390	+	-	KNOWN	-	2	4.83	0	0	7.43	0	0	0	0	0	0	0	0	0	0	0	0	0	0	0	0	0	0	0	0	N	1	1	0.424	N	1	1	0	N	1	1	0	N	1
1766	TBIU001766	TBIGR001_TRINITY_DN2040_c0_g1_i1	-	Un	1	277	+	-	NOVEL	-	10	0.83	2.17	0.39	1.61	1.25	0.37	0	0	0	0.22	0	0.14	0	0	0	0	0.36	0	0	0	0	0.24	0	0	N	1	1	-0.152	N	0.707867	1	7.02	N	0.363016	1	-8.64	N	1
1767	TBIU001767	TBIGR001_TRINITY_DN20420_c0_g1_i1	-	Un	1	259	+	-	NOVEL	-	5	0.73	0.82	0	0	3.27	0.65	0	0	0	0	0	0	0	0	0	0	0	0	0	0	0	0	0.19	0	N	0.440212	1	1.29	N	1	1	0	N	1	1	0	N	1
1768	TBIU001768	TBIGR001_TRINITY_DN20423_c0_g1_i1	-	Un	1	698	+	-	NOVEL	-	1	0.23	0	0	0	0	0	0	0	0	0	0	0	0	0	0	0	0	0	0	0	0	0	0	0	N	1	1	-6.22	N	1	1	0	N	1	1	0	N	1
1769	TBIU001769	TBIGR001_TRINITY_DN20433_c0_g1_i1	-	Un	1	411	+	-	NOVEL	-	0	0	0	0	0	0	0	0	0	0	0	0	0	0	0	0	0	0	0	0	0	0	0	0	0	N	-	-	-	N	-	-	-	N	-	-	-	N	-
1770	TBIU001770	TBIGR001_TRINITY_DN20443_c0_g1_i1	-	Un	1	690	+	-	NOVEL	-	8	0	0	1.52	0	0	0	1.03	0	0	0.82	0	0	0	0	0	0	0.7	2.33	0	0.34	0.32	0.91	0	0	N	1	1	-6.8	N	0.639631	1	1.46	N	0.758825	1	-1.06	N	0.631461
1771	TBIU001771	TBIGR001_TRINITY_DN20444_c0_g1_i1	-	Un	1	1077	+	-	NOVEL	-	12	0	0	0	0	0	0	0	1.46	7.75	2.49	4.4	1.8	0	0	1.3	0	6.11	4.37	1.17	6.92	2.29	0	4.65	0	N	1	1	0.303	N	0.686559	1	-0.822	N	0.558608	1	-0.917	N	0.729689
1772	TBIU001772	TBIGR001_TRINITY_DN20449_c0_g1_i1	-	Un	1	343	+	-	NOVEL	-	1	0	0	0	0	0	0	0	0	0	0	1.02	0	0	0	0	0	0	0	0	0	0	0	0	0	N	1	1	0	N	1	1	0	N	1	1	-7.33	N	1
1773	TBIU001773	TBIGR001_TRINITY_DN20455_c0_g1_i1	Slitrk3	Un	1	344	+	-	KNOWN	SLIT and NTRK-like protein 3 [Source:SWISS;ACC:Q810B9]	2	1.97	1.05	0	0	0	0	0	0	0	0	0	0	0	0	0	0	0	0	0	0	0	0	0	0	N	0.317686	1	-7.85	N	1	1	0	N	1	1	0	N	1
1774	TBIU001774	TBIGR001_TRINITY_DN20456_c0_g1_i1	-	Un	1	975	+	-	NOVEL	-	1	0	0	0	0	0	0	0	0	0	0	0	0	0	0	0.78	0	0	0	0	0	0	0	0	0	N	1	1	0	N	1	1	0	N	1	1	0	N	0.661061
1775	TBIU001775	TBIGR001_TRINITY_DN20462_c0_g1_i1	-	Un	1	353	+	-	NOVEL	-	8	0	10.63	0	0	0	0	0	0	0.44	0.58	0	0	0	0.45	0	0	0	0	1.56	0	0.47	0	0.62	1.06	N	0.601379	1	-7.34	N	1	1	-7.34	N	0.599408	1	1.35	N	1
1776	TBIU001776	TBIGR001_TRINITY_DN20473_c0_g1_i1	-	Un	1	204	+	-	NOVEL	-	11	0.81	1.49	1.12	0.88	1.35	1.1	0	0	0	0.11	0	0	0	0	0	0	0	0	0	0	0.15	0.11	0.29	0.17	N	0.945354	1	-0.121	N	1	1	0	N	1	1	-0.047	N	0.125567
1777	TBIU001777	TBIGR001_TRINITY_DN20474_c0_g1_i1	tpi1b	Un	1	256	+	-	KNOWN	Triosephosphate isomerase B [Source:SWISS;ACC:Q90XG0]	24	1559.15	515.09	402.66	306.94	329.42	385.29	93.07	678.2	115.61	64.33	71.65	51.07	132.86	174.62	37.58	37.99	102.36	104.17	45.45	66.44	83.93	136.14	141.96	125.99	Y	0.029778	0.852189	-1.36	Y	0.0271701	1	-1.89	N	0.375182	1	-0.626	N	0.557719
1778	TBIU001778	TBIGR001_TRINITY_DN20480_c0_g1_i1	-	Un	1	1118	+	-	NOVEL	-	2	1.5	0	0	2.21	0	0	0	0	0	0	0	0	0	0	0	0	0	0	0	0	0	0	0	0	N	1	1	0.424	N	1	1	0	N	1	1	0	N	1
1779	TBIU001779	TBIGR001_TRINITY_DN20489_c0_g1_i1	-	Un	1	392	+	-	NOVEL	-	0	0	0	0	0	0	0	0	0	0	0	0	0	0	0	0	0	0	0	0	0	0	0	0	0	N	-	-	-	N	-	-	-	N	-	-	-	N	-
1780	TBIU001780	TBIGR001_TRINITY_DN20496_c0_g1_i1	Zmynd19	Un	1	649	+	-	KNOWN	Zinc finger MYND domain-containing protein 19 [Source:SWISS;ACC:Q7TSV3]	23	16.21	57.91	26.21	22.29	29.76	29.86	1.28	2.56	0.6	1.31	0	0.66	4.46	1.54	0.77	0.23	1.51	1.32	0.94	1.14	0.87	1.8	2.79	1.61	N	0.582324	1	-0.354	N	0.640138	1	-0.609	N	0.960317	1	-0.118	N	0.519492
1781	TBIU001781	TBIGR001_TRINITY_DN2049_c1_g1_i1	-	Un	1	258	+	-	NOVEL	-	1	0	0	0	0	0	0	0	0	0	0	0	0	0	0	0	0	0	0	0	0	0	0	0.6	0	N	1	1	0	N	1	1	0	N	1	1	0	N	1
1782	TBIU001782	TBIGR001_TRINITY_DN20507_c0_g1_i1	-	Un	1	209	+	-	NOVEL	-	13	4.69	4.7	10.27	4.19	7.46	7.64	0.27	0	0	0	0	0	0.67	0.34	0	0	0	0	0	0.34	0.31	0.46	1	0	N	0.903535	1	-0.126	N	1	1	-7.37	N	0.378676	1	7.97	N	1
1783	TBIU001783	TBIGR001_TRINITY_DN20510_c0_g1_i1	-	Un	1	387	+	-	NOVEL	-	13	0.42	0.97	0.24	0.49	0.25	0.46	0.12	0	0	0	0	0	0.1	0.07	0.12	0.09	0	0	0.08	0	0	0	0.08	0	N	0.721295	1	-0.48	N	1	1	-0.0252	N	1	1	6.49	N	0.30098
1784	TBIU001784	TBIGR001_TRINITY_DN20512_c0_g1_i1	Pcdh3	Un	1	263	+	-	KNOWN	Protocadherin-3 [Source:SWISS;ACC:Q63418]	0	0	0	0	0	0	0	0	0	0	0	0	0	0	0	0	0	0	0	0	0	0	0	0	0	N	-	-	-	N	-	-	-	N	-	-	-	N	-
1785	TBIU001785	TBIGR001_TRINITY_DN20512_c1_g1_i1	PCDH10	Un	1	375	+	-	KNOWN	Protocadherin-10 [Source:SWISS;ACC:Q9P2E7]	2	1.7	0	0	0	0	0	0	0	0	0	0	0	0	0	0.28	0	0	0	0	0	0	0	0	0	N	1	1	-6.22	N	1	1	0	N	1	1	0	N	0.661065
1786	TBIU001786	TBIGR001_TRINITY_DN20538_c0_g1_i1	Unc79	Un	1	1050	+	-	KNOWN	Protein unc-79 homolog [Source:SWISS;ACC:Q0KK59]	3	0	0	0	0	0	0	0	3.09	0	0	0	0	10.66	0	0	0	0	0	0	0	0	0	1.95	0	N	1	1	0	N	0.480978	1	-9.08	N	1	1	0	N	0.238322
1787	TBIU001787	TBIGR001_TRINITY_DN20544_c0_g1_i1	-	Un	1	611	+	-	NOVEL	-	3	0.65	0.71	0	0	0	0	0.44	0	0	0	0	0	0	0	0	0	0	0	0	0	0	0	0	0	N	0.535947	1	-7.28	N	1	1	-7.37	N	1	1	0	N	1
1788	TBIU001788	TBIGR001_TRINITY_DN20552_c0_g1_i1	EFNA5	Un	1	383	+	-	KNOWN	Ephrin-A5 [Source:SWISS;ACC:P52803]	9	1.28	0.16	0.2	0.62	0.21	2.11	0.18	0	0	0	0	0	0	0	0	0	0	0	0.12	0.11	0	0	0	0	N	0.549493	1	0.8	N	1	1	-7.37	N	0.547366	1	7.25	N	1
1789	TBIU001789	TBIGR001_TRINITY_DN20560_c0_g1_i1	lamtor4	Un	1	430	+	-	KNOWN	Ragulator complex protein LAMTOR4 [Source:SWISS;ACC:Q0P3X8]	18	0	0	0	0	0	0	3.16	4.16	3.13	2.56	2.43	9.33	7.2	14.28	2.85	5.16	16.76	1.46	3.94	5.32	8.83	2.01	9.88	9.96	N	1	1	0	N	0.630528	1	0.74	N	0.490785	1	-0.989	N	0.319023
1790	TBIU001790	TBIGR001_TRINITY_DN20572_c0_g1_i1	Col9a2	Un	1	373	+	-	KNOWN	Collagen alpha-2(IX) chain [Source:SWISS;ACC:Q07643]	13	0.69	0.52	0.85	3.22	0.91	1.15	0	0	0	0	0	0	0.96	0.4	0.06	0	0	0	0	0	0.12	0.27	0.82	0.27	N	0.184202	1	1.24	N	1	1	0	N	1	1	6.98	N	0.876459
1791	TBIU001791	TBIGR001_TRINITY_DN20575_c1_g1_i1	-	Un	1	302	+	-	NOVEL	-	0	0	0	0	0	0	0	0	0	0	0	0	0	0	0	0	0	0	0	0	0	0	0	0	0	N	-	-	-	N	-	-	-	N	-	-	-	N	-
1792	TBIU001792	TBIGR001_TRINITY_DN20577_c0_g1_i1	fabG	Un	1	1200	+	-	KNOWN	3-oxoacyl-[acyl-carrier-protein] reductase FabG [Source:SWISS;ACC:P0A0I0]	12	2.84	0.8	1.24	0.26	0.8	0.72	0	0	0	0	0	0	0.34	0.52	0	0	0	0	0.43	0.26	0	0.18	0.15	0	N	0.172379	1	-1.54	N	1	1	0	N	0.293788	1	8.62	N	0.60915
1793	TBIU001793	TBIGR001_TRINITY_DN20584_c1_g1_i1	-	Un	1	274	+	-	NOVEL	-	10	1.47	0.66	0.83	1.29	3.98	4.28	0	0	0	0	0	0	0	0	0.15	0	0	0	0	0	0	0.75	1.74	0.97	N	0.111735	1	1.62	N	1	1	0	N	1	1	0	N	0.246639
1794	TBIU001794	TBIGR001_TRINITY_DN20595_c0_g1_i1	LOC102778632	Un	1	281	+	-	KNOWN	uncharacterized LOC102778632 [Source:NCBI_NR;ACC:XP_006799249.1]	2	3.64	0	0	0	0	0	0	0	0	0	0	0	0.5	0	0	0	0	0	0	0	0	0	0	0	N	0.604281	1	-7.22	N	1	1	0	N	1	1	0	N	1
1795	TBIU001795	TBIGR001_TRINITY_DN20599_c0_g1_i1	Mmp16	Un	1	276	+	-	KNOWN	Matrix metalloproteinase-16 [Source:SWISS;ACC:Q9WTR0]	7	1.43	2.11	0.68	0	0	1.24	0	0	0	0	0	0	0.31	0	0	0	0	0	0	0	0	0	0.29	0.26	N	0.309607	1	-1.72	N	1	1	0	N	1	1	0	N	1
1796	TBIU001796	TBIGR001_TRINITY_DN20602_c0_g1_i1	BMPR1B	Un	1	318	+	-	KNOWN	Bone morphogenetic protein receptor type-1B [Source:SWISS;ACC:O00238]	23	1.09	0.32	0.69	1.27	0.51	0.6	0	0.45	0.13	0.3	0.16	0.18	2.36	0.3	0.05	0.37	0.67	0.64	0.36	0.66	1.07	0.71	0.81	0.33	N	0.951056	1	0.0613	N	0.35078	1	1.46	N	0.405843	1	1.02	N	0.625933
1797	TBIU001797	TBIGR001_TRINITY_DN20614_c0_g1_i1	-	Un	1	677	+	-	NOVEL	-	10	1.57	4.22	2.39	1.87	1.92	1.74	0	0	0	0	0	0	0.29	0.33	0	0	0	0	0	0	0	0	0.13	0.34	N	0.466153	1	-0.64	N	1	1	0	N	1	1	0	N	1
1798	TBIU001798	TBIGR001_TRINITY_DN20615_c0_g1_i1	-	Un	1	423	+	-	NOVEL	-	7	0.26	0.29	0	0	0	0	0	0.84	0	0.21	0.15	0	0	0	0.14	0	0	0	0	0.34	0	0	0	0	N	0.535944	1	-7.28	N	0.48097	1	-9.08	N	0.738874	1	-0.886	N	0.661068
1799	TBIU001799	TBIGR001_TRINITY_DN2061_c0_g1_i1	-	Un	1	233	+	-	NOVEL	-	7	0.8	1.19	0	0.39	0	0	0	0	0	0	0	0	0	0	0.14	0	0	0	0	0.17	0	0.23	0.2	0	N	0.257999	1	-2.45	N	1	1	0	N	1	1	5.96	N	1
1800	TBIU001800	TBIGR001_TRINITY_DN20621_c0_g1_i1	-	Un	1	551	+	-	NOVEL	-	0	0	0	0	0	0	0	0	0	0	0	0	0	0	0	0	0	0	0	0	0	0	0	0	0	N	-	-	-	N	-	-	-	N	-	-	-	N	-
1801	TBIU001801	TBIGR001_TRINITY_DN20634_c0_g1_i1	-	Un	1	603	+	-	NOVEL	-	5	0	0	0	0	0	0	0	0	0	0	0	0	1.65	1.13	0	0	0	0	0	0	1.49	0	4.06	1.65	N	1	1	0	N	1	1	0	N	1	1	5.98	N	1
1802	TBIU001802	TBIGR001_TRINITY_DN20642_c0_g1_i1	LOC103363574	Un	1	530	+	-	KNOWN	activated CDC42 kinase 1-like [Source:NCBI_NR;ACC:XP_008288620.1]	8	1.21	0.59	0	0	0.78	0.94	0	0	0	0	0	0	2.01	0	0	0.32	0	0	0	0	0.12	0	0.59	0	N	1	1	-0.103	N	0.740879	1	7.65	N	1	1	5.98	N	0.501382
1803	TBIU001803	TBIGR001_TRINITY_DN20647_c0_g1_i1	-	Un	1	267	+	-	NOVEL	-	11	3.36	4.26	1.37	4.94	2.94	3.74	0	0	0	0.3	0	0	0	0	0.19	0.9	0	0	0.27	0	0	0	1.18	0	N	0.84086	1	0.301	N	0.602649	1	8.24	N	1	1	-0.54	N	1
1804	TBIU001804	TBIGR001_TRINITY_DN2064_c0_g1_i1	-	Un	1	452	+	-	NOVEL	-	0	0	0	0	0	0	0	0	0	0	0	0	0	0	0	0	0	0	0	0	0	0	0	0	0	N	-	-	-	N	-	-	-	N	-	-	-	N	-
1805	TBIU001805	TBIGR001_TRINITY_DN20652_c0_g1_i1	-	Un	1	202	+	-	NOVEL	-	11	8.77	4.22	0	0	7.46	0	0	0	0	0	0.4	0	0	0	0.66	0	0.49	0	0	0.95	2.24	0.63	0.59	0.51	N	0.685109	1	-1.14	N	1	1	6.02	N	0.468058	1	2.14	N	0.801784
1806	TBIU001806	TBIGR001_TRINITY_DN20656_c0_g1_i1	nrxn1a	Un	1	442	+	-	KNOWN	Neurexin-1a-beta [Source:SWISS;ACC:A1XQX1]	4	2.94	0	0	0	0	0.64	0	0	0	0	0	0	0.96	0	0	0	0	0	0	0	0	0	0.3	0	N	0.46958	1	-2.16	N	1	1	0	N	1	1	0	N	0.7499
1807	TBIU001807	TBIGR001_TRINITY_DN20668_c1_g1_i1	-	Un	1	256	+	-	NOVEL	-	9	9.5	0	0	0	0	0	0.78	0	2.4	0	1.79	0	0	0.49	0	0	2.26	0	0	1.08	1.55	0	0.68	0	N	1	1	-6.22	N	0.714173	1	-1.21	N	1	1	-0.35	N	1
1808	TBIU001808	TBIGR001_TRINITY_DN20675_c0_g1_i1	-	Un	1	282	+	-	NOVEL	-	5	6.95	1.22	0	0	0	2.78	0	0	0.68	0	0	0.25	0	0	0	0	0	0	0	0	0	0	0	0	N	0.51444	1	-1.4	N	0.711174	1	-8.34	N	1	1	-7.56	N	1
1809	TBIU001809	TBIGR001_TRINITY_DN20677_c0_g1_i1	tm7sf2	Un	1	240	+	-	KNOWN	transmembrane 7 superfamily member 2 [Source:NCBI_NR;ACC:NP_001008597.1]	4	1.36	0	0	4.07	0	1.6	0	0	0	0	0	0	0	0	0	0	0	0	0	0.74	0	0	0	0	N	0.68641	1	2.01	N	1	1	0	N	1	1	6.96	N	1
1810	TBIU001810	TBIGR001_TRINITY_DN20682_c0_g1_i1	-	Un	1	446	+	-	NOVEL	-	5	1.28	0.48	0	4.07	1.3	1.12	0	0	0	0	0	0	0	0	0	0	0	0	0	0	0	0	0	0	N	0.187302	1	1.8	N	1	1	0	N	1	1	0	N	1
1811	TBIU001811	TBIGR001_TRINITY_DN20687_c0_g1_i1	-	Un	1	212	+	-	NOVEL	-	1	0	0	0	0	0	0	0	0	0	0	0	0.54	0	0	0	0	0	0	0	0	0	0	0	0	N	1	1	0	N	1	1	0	N	1	1	-7.56	N	1
1812	TBIU001812	TBIGR001_TRINITY_DN20697_c0_g1_i1	slc39a4	Un	1	273	+	-	KNOWN	solute carrier family 39 (zinc transporter), member 4 [Source:NCBI_NR;ACC:XP_008329751.1]	0	0	0	0	0	0	0	0	0	0	0	0	0	0	0	0	0	0	0	0	0	0	0	0	0	N	-	-	-	N	-	-	-	N	-	-	-	N	-
1813	TBIU001813	TBIGR001_TRINITY_DN20698_c0_g1_i1	TUBA1	Un	1	240	+	-	KNOWN	Tubulin alpha-1 chain [Source:SWISS;ACC:P46259]	1	0	0	0	0	0	0	0	0	0	0	0	0	1.23	0	0	0	0	0	0	0	0	0	0	0	N	1	1	0	N	1	1	0	N	1	1	0	N	1
1814	TBIU001814	TBIGR001_TRINITY_DN20702_c0_g1_i1	-	Un	1	275	+	-	NOVEL	-	4	1.52	1.71	0	0.45	0	0	0	0	0	0	0.17	0	0	0	0	0	0	0	0	0	0	0	0	0	N	0.150652	1	-2.96	N	1	1	0	N	1	1	-7.33	N	1
1815	TBIU001815	TBIGR001_TRINITY_DN20705_c0_g1_i1	-	Un	1	398	+	-	NOVEL	-	10	3.87	15.11	4.51	2.29	3.62	14.57	0	0	0	0	0	0.22	0.78	0	0	0	0	0	0	0	0.29	0.83	0	0	N	0.900841	1	-0.18	N	1	1	0	N	1	1	-0.897	N	1
1816	TBIU001816	TBIGR001_TRINITY_DN20709_c0_g1_i1	PCDHGB7	Un	1	591	+	-	KNOWN	Protocadherin gamma-B7 [Source:SWISS;ACC:Q9Y5F8]	0	0	0	0	0	0	0	0	0	0	0	0	0	0	0	0	0	0	0	0	0	0	0	0	0	N	-	-	-	N	-	-	-	N	-	-	-	N	-
1817	TBIU001817	TBIGR001_TRINITY_DN20719_c0_g1_i1	KLB	Un	1	294	+	-	KNOWN	Beta-klotho [Source:SWISS;ACC:Q86Z14]	1	26.01	0	0	0	0	0	0	0	0	0	0	0	0	0	0	0	0	0	0	0	0	0	0	0	N	1	1	-6.22	N	1	1	0	N	1	1	0	N	1
1818	TBIU001818	TBIGR001_TRINITY_DN20721_c0_g1_i1	LOC102198347	Un	1	428	+	-	KNOWN	N-acetylglucosamine-6-sulfatase-like [Source:NCBI_NR;ACC:XP_005739169.1]	0	0	0	0	0	0	0	0	0	0	0	0	0	0	0	0	0	0	0	0	0	0	0	0	0	N	1	1	-6.22	N	1	1	0	N	1	1	0	N	1
1819	TBIU001819	TBIGR001_TRINITY_DN20730_c0_g1_i1	-	Un	1	308	+	-	NOVEL	-	6	1.21	0.66	0.87	2.67	0	0	0	0	0	0	0	0	0	0	0	0	0	0.54	0	0	0	0	0	0.59	N	1	1	-0.188	N	1	1	6.95	N	1	1	0	N	0.623109
1820	TBIU001820	TBIGR001_TRINITY_DN20739_c0_g1_i1	-	Un	1	270	+	-	NOVEL	-	1	0	0	0	0	0	0	0	0	0	0	0	0	0	0	0	0	0	0	0	0	0	0	1.46	0	N	1	1	0	N	1	1	0	N	1	1	0	N	1
1821	TBIU001821	TBIGR001_TRINITY_DN20741_c0_g1_i1	-	Un	1	310	+	-	NOVEL	-	1	0	0	0	0	0	0	0	0	2.58	0	0	0	0	0	0	0	0	0	0	0	0	0	0	0	N	1	1	0	N	0.56709	1	-8.92	N	1	1	0	N	1
1822	TBIU001822	TBIGR001_TRINITY_DN20747_c0_g1_i1	LOC103357030	Un	1	375	+	-	KNOWN	neuroglobin-like [Source:NCBI_NR;ACC:XP_008279629.1]	1	0	0	0	0	0	0	0	0	0	0	0	0	0.99	0	0	0	0	0	0	0	0	0	0	0	N	1	1	0	N	1	1	0	N	1	1	0	N	1
1823	TBIU001823	TBIGR001_TRINITY_DN20750_c0_g1_i1	-	Un	1	202	+	-	NOVEL	-	4	0.93	0	0	0	0	0	0	0	0	0.3	0	0	0.62	0	0	0	0.25	0	0	0	0	0	0	0	N	0.604263	1	-7.22	N	1	1	6.02	N	1	1	-7.71	N	0.593026
1824	TBIU001824	TBIGR001_TRINITY_DN20752_c0_g1_i1	LOC103361685	Un	1	212	+	-	KNOWN	ankyrin-2-like [Source:NCBI_NR;ACC:XP_008286053.1]	1	0	1.41	0	0	0	0	0	0	0	0	0	0	0	0	0	0	0	0	0	0	0	0	0	0	N	1	1	-6.34	N	1	1	0	N	1	1	0	N	1
1825	TBIU001825	TBIGR001_TRINITY_DN20792_c0_g1_i1	-	Un	1	240	+	-	NOVEL	-	7	1.53	0	0	1.35	0	0.81	0	0	0	0.24	0	0	0.25	0	0	0	0	0.19	0.21	0	0	0	0	0	N	1	1	0.423	N	1	1	5.95	N	1	1	-0.54	N	1
[truncated: 106,326 more rows]
[truncated: 3 more columns]
