# Supplementary material for: RNA-seq data for olive flounder (Paralichthys olivaceus) according to water temperature
Source: Data Brief. 2019 Aug 12;25:104384. doi: 10.1016/j.dib.2019.104384 (PMC6717212; doi:10.1016/j.dib.2019.104384)
Supplement: Multimedia component 2 [file mmc2.xlsx]

## Sheet: 13_4h-1_13_4h-2_13_4h-3-20_4h-1
Supplementary Table 2. Detailed DEG data
GeneId	GeneAcc	GeneName	Desc	Value_1	Value_2	log2fc	p-value	q-value	DEG:PV=0.05:SELECT	DEG:UP_DOWN	DEG:QV<=0.05	DEG:QV<=0.10	DEG:PV<=0.01	DEG:PV<=0.05	DEG:FC2>=0	EXP:13_4h-1:FPKM	EXP:13_4h-2:FPKM	EXP:13_4h-3:FPKM	EXP:20_4h-1:FPKM	EXP:20_4h-2:FPKM	EXP:20_4h-3:FPKM
TBIU053131	TBIGR001_TRINITY_DN71186_c1_g1_i1	TLN1	Talin-1 [Source:SWISS;ACC:P54939]	2400	0	-19.4	6.78884e-05	0.0212355	yes	DOWN	Y	Y	Y	Y	Y	48.86	0	0	0	0	0
TBIU054452	TBIGR001_TRINITY_DN71386_c0_g2_i2	ints10	Integrator complex subunit 10 [Source:SWISS;ACC:Q6TNU3]	1430	0	-18.6	3.25537e-26	9.85346e-22	yes	DOWN	Y	Y	Y	Y	Y	9.52	5.72	13.26	0	0	0
TBIU038181	TBIGR001_TRINITY_DN68630_c1_g1_i4	PLCG2	1-phosphatidylinositol 4,5-bisphosphate phosphodiesterase gamma-2 [Source:SWISS;ACC:P16885]	1130	0	-18.3	8.53626e-27	7.75135e-22	yes	DOWN	Y	Y	Y	Y	Y	14	10.4	15.34	0	0	0
TBIU038182	TBIGR001_TRINITY_DN68630_c1_g1_i5	PLCG2	1-phosphatidylinositol 4,5-bisphosphate phosphodiesterase gamma-2 [Source:SWISS;ACC:P16885]	1070	0	-18.2	2.16199e-26	9.816e-22	yes	DOWN	Y	Y	Y	Y	Y	14.24	11.33	16.52	0	0	0
TBIU040018	TBIGR001_TRINITY_DN68976_c3_g1_i5	CHD9	Chromodomain-helicase-DNA-binding protein 9 [Source:SWISS;ACC:Q3L8U1]	973	0	-18.1	1.24389e-07	0.00014862	yes	DOWN	Y	Y	Y	Y	Y	7.69	0	6.33	0	0	0
TBIU038180	TBIGR001_TRINITY_DN68630_c1_g1_i3	Plcg2	1-phosphatidylinositol 4,5-bisphosphate phosphodiesterase gamma-2 [Source:SWISS;ACC:Q8CIH5]	751	0	-17.7	4.60614e-23	1.04565e-18	yes	DOWN	Y	Y	Y	Y	Y	13.5	6.95	7.33	0	0	0
TBIU042617	TBIGR001_TRINITY_DN69452_c6_g1_i2	CPNE3	Copine-3 [Source:SWISS;ACC:O75131]	651	0	-17.5	0.000129545	0.0331865	yes	DOWN	Y	Y	Y	Y	Y	40.57	0	0	0	0	0
TBIU051031	TBIGR001_TRINITY_DN70860_c2_g1_i4	Wipf1	WAS/WASL-interacting protein family member 1 [Source:SWISS;ACC:Q6IN36]	595	0	-17.3	0.000136904	0.0341528	yes	DOWN	Y	Y	Y	Y	Y	0	29.21	0	0	0	0
TBIU035154	TBIGR001_TRINITY_DN67985_c0_g1_i1	foxo1a	Forkhead box protein O1-A [Source:SWISS;ACC:A3RK74]	529	0	-17.2	0.000146449	0.0358341	yes	DOWN	Y	Y	Y	Y	Y	0	22.82	0	0	0	0
TBIU053576	TBIGR001_TRINITY_DN71248_c0_g1_i2	anln	Actin-binding protein anillin [Source:SWISS;ACC:Q801E2]	499	0	-17.1	2.5057e-07	0.000270869	yes	DOWN	Y	Y	Y	Y	Y	12	6.81	0	0	0	0
TBIU053577	TBIGR001_TRINITY_DN71248_c0_g1_i3	anln	Actin-binding protein anillin [Source:SWISS;ACC:Q801E2]	470	0	-17	5.18592e-07	0.000500965	yes	DOWN	Y	Y	Y	Y	Y	3.28	15.01	0	0	0	0
TBIU056684	TBIGR001_TRINITY_DN71680_c8_g1_i6	SPTBN1	Spectrin beta chain, non-erythrocytic 1 [Source:SWISS;ACC:Q01082]	463	0	-17	0.000159847	0.0380969	yes	DOWN	Y	Y	Y	Y	Y	0	15.42	0	0	0	0
TBIU045836	TBIGR001_TRINITY_DN70020_c1_g1_i2	Slc30a4	Zinc transporter 4 [Source:SWISS;ACC:O35149]	471	0	-17	3.10335e-20	4.69667e-16	yes	DOWN	Y	Y	Y	Y	Y	4.58	4.31	7.53	0	0	0
TBIU049062	TBIGR001_TRINITY_DN70552_c1_g1_i1	Me2	NAD-dependent malic enzyme, mitochondrial [Source:SWISS;ACC:Q99KE1]	437	0	-16.9	8.81926e-16	7.2803e-12	yes	DOWN	Y	Y	Y	Y	Y	7.14	1.74	9.72	0	0	0
TBIU023642	TBIGR001_TRINITY_DN64472_c0_g1_i2	FSTL1	Follistatin-related protein 1 [Source:SWISS;ACC:Q12841]	406	0	-16.8	0.000175549	0.0397758	yes	DOWN	Y	Y	Y	Y	Y	29.57	0	0	0	0	0
TBIU022126	TBIGR001_TRINITY_DN63756_c0_g2_i2	banf1	Barrier-to-autointegration factor [Source:SWISS;ACC:Q6P026]	406	0	-16.8	0.000175652	0.0397758	yes	DOWN	Y	Y	Y	Y	Y	58.74	0	0	0	0	0
TBIU035012	TBIGR001_TRINITY_DN67963_c5_g1_i8	AFG3L2	AFG3-like protein 2 [Source:SWISS;ACC:Q2KJI7]	396	0	-16.8	0.000177891	0.040083	yes	DOWN	Y	Y	Y	Y	Y	0	18.46	0	0	0	0
TBIU031079	TBIGR001_TRINITY_DN67066_c3_g1_i11	Wdr33	pre-mRNA 3' end processing protein WDR33 [Source:SWISS;ACC:Q8K4P0]	378	0	-16.7	3.25547e-05	0.0122661	yes	DOWN	Y	Y	Y	Y	Y	0	19.26	0.08	0	0	0
TBIU042761	TBIGR001_TRINITY_DN69473_c0_g1_i2	Tap1	Antigen peptide transporter 1 [Source:SWISS;ACC:P21958]	381	0	-16.7	5.35582e-07	0.000511932	yes	DOWN	Y	Y	Y	Y	Y	5.83	18.54	0	0	0	0
TBIU049721	TBIGR001_TRINITY_DN70649_c1_g1_i4	COL17A1	Collagen alpha-1(XVII) chain [Source:SWISS;ACC:Q9UMD9]	360	0	-16.6	7.75967e-07	0.000671063	yes	DOWN	Y	Y	Y	Y	Y	7.79	2.02	0	0	0	0
TBIU043142	TBIGR001_TRINITY_DN69551_c3_g1_i1	TNIP1	TNFAIP3-interacting protein 1 [Source:SWISS;ACC:Q15025]	339	0	-16.5	8.90713e-07	0.000735284	yes	DOWN	Y	Y	Y	Y	Y	7.32	0	19.15	0	0	0
TBIU053040	TBIGR001_TRINITY_DN71175_c0_g1_i1	LONRF3	LON peptidase N-terminal domain and RING finger protein 3 [Source:SWISS;ACC:Q8HXH0]	319	0	-16.4	1.02115e-06	0.000820584	yes	DOWN	Y	Y	Y	Y	Y	7.13	0	2.38	0	0	0
TBIU035352	TBIGR001_TRINITY_DN68026_c2_g1_i2	Kif20b	Kinesin-like protein KIF20B [Source:SWISS;ACC:Q80WE4]	306	0	-16.4	0.000226281	0.0463826	yes	DOWN	Y	Y	Y	Y	Y	0	12.71	0	0	0	0
TBIU038969	TBIGR001_TRINITY_DN68788_c3_g1_i2	POLD3	DNA polymerase delta subunit 3 [Source:SWISS;ACC:Q15054]	310	0	-16.4	0.000223173	0.0460573	yes	DOWN	Y	Y	Y	Y	Y	0	38	0	0	0	0
TBIU055723	TBIGR001_TRINITY_DN71548_c5_g1_i6	DRAM2	DNA damage-regulated autophagy modulator protein 2 [Source:SWISS;ACC:Q6UX65]	299	0	-16.4	4.5875e-16	5.95097e-12	yes	DOWN	Y	Y	Y	Y	Y	7.24	6.47	15.49	0	0	0
TBIU051403	TBIGR001_TRINITY_DN70923_c3_g1_i3	SCARB2	Lysosome membrane protein 2 [Source:SWISS;ACC:Q14108]	309	0	-16.4	0.000224081	0.0461399	yes	DOWN	Y	Y	Y	Y	Y	11.37	0	0	0	0	0
TBIU057417	TBIGR001_TRINITY_DN71794_c6_g1_i2	LTF	Lactotransferrin [Source:SWISS;ACC:P02788]	312	0	-16.4	6.02242e-16	6.62978e-12	yes	DOWN	Y	Y	Y	Y	Y	7	2.49	7.45	0	0	0
TBIU021879	TBIGR001_TRINITY_DN63646_c0_g1_i1	CASP3	Caspase-3 [Source:SWISS;ACC:Q08DY9]	284	0	-16.3	1.42559e-06	0.00106107	yes	DOWN	Y	Y	Y	Y	Y	25.85	0	8.11	0	0	0
TBIU032628	TBIGR001_TRINITY_DN67451_c1_g1_i2	FCER2	Low affinity immunoglobulin epsilon Fc receptor [Source:SWISS;ACC:P06734]	292	0	-16.3	6.73775e-07	0.000599825	yes	DOWN	Y	Y	Y	Y	Y	19.43	13.87	0	0	0	0
TBIU048215	TBIGR001_TRINITY_DN70418_c3_g1_i1	WNK1	Serine/threonine-protein kinase WNK1 [Source:SWISS;ACC:Q9H4A3]	291	0	-16.3	8.64581e-07	0.000726928	yes	DOWN	Y	Y	Y	Y	Y	6.68	0	6.19	0	0	0
TBIU048435	TBIGR001_TRINITY_DN70454_c1_g1_i4	DOCK10	Dedicator of cytokinesis protein 10 [Source:SWISS;ACC:Q96BY6]	282	0	-16.3	0.000246398	0.0487682	yes	DOWN	Y	Y	Y	Y	Y	6.09	0	0	0	0	0
TBIU055658	TBIGR001_TRINITY_DN71540_c1_g1_i9	LRP1	Low-density lipoprotein receptor-related protein 1 [Source:SWISS;ACC:P98157]	282	0	-16.3	0.000246822	0.0487682	yes	DOWN	Y	Y	Y	Y	Y	2.68	0	0	0	0	0
TBIU044823	TBIGR001_TRINITY_DN69840_c1_g1_i3	DNM1L	Dynamin-1-like protein [Source:SWISS;ACC:Q2KIA5]	268	0	-16.2	1.06382e-06	0.000832761	yes	DOWN	Y	Y	Y	Y	Y	5.63	0	5.73	0	0	0
TBIU055746	TBIGR001_TRINITY_DN71551_c1_g1_i4	MAP3K3	Mitogen-activated protein kinase kinase kinase 3 [Source:SWISS;ACC:Q99759]	263	0	-16.2	1.97692e-06	0.00139159	yes	DOWN	Y	Y	Y	Y	Y	0	10.22	2.53	0	0	0
TBIU027703	TBIGR001_TRINITY_DN66092_c1_g1_i1	ZNF622	Zinc finger protein 622 [Source:SWISS;ACC:Q969S3]	255	0	-16.1	1.30122e-06	0.000984641	yes	DOWN	Y	Y	Y	Y	Y	6.72	19.34	0	0	0	0
TBIU028336	TBIGR001_TRINITY_DN66277_c0_g1_i5	Xrcc3	DNA repair protein XRCC3 [Source:SWISS;ACC:Q9CXE6]	251	0	-16.1	0.00027839	0.0528786	yes	DOWN	N	Y	Y	Y	Y	11.47	0	0	0	0	0
TBIU055678	TBIGR001_TRINITY_DN71543_c7_g2_i3	TMEM30C	Cell cycle control protein 50C [Source:SWISS;ACC:Q2T9P5]	259	0	-16.1	2.97657e-12	1.50159e-08	yes	DOWN	Y	Y	Y	Y	Y	16.79	2.96	3.15	0	0	0
TBIU053126	TBIGR001_TRINITY_DN71185_c0_g1_i6	-	-	259	0	-16.1	1.18863e-06	0.000922507	yes	DOWN	Y	Y	Y	Y	Y	0	7.03	8.2	0	0	0
TBIU017759	TBIGR001_TRINITY_DN61151_c0_g1_i2	Glo1	Lactoylglutathione lyase [Source:SWISS;ACC:Q6P7Q4]	227	0	-16	2.16249e-06	0.0015105	yes	DOWN	Y	Y	Y	Y	Y	22.37	0	8.29	0	0	0
TBIU016223	TBIGR001_TRINITY_DN59884_c0_g2_i1	IGFN1	Immunoglobulin-like and fibronectin type III domain-containing protein 1 [Source:SWISS;ACC:Q86VF2]	240	0	-16	1.53596e-05	0.00707983	yes	DOWN	Y	Y	Y	Y	Y	8.59	0.25	0	0	0	0
TBIU034006	TBIGR001_TRINITY_DN67764_c10_g1_i3	ranbp10	Ran-binding protein 10 [Source:SWISS;ACC:Q1LUS8]	236	0	-16	1.51072e-06	0.00111529	yes	DOWN	Y	Y	Y	Y	Y	4.06	0	2.7	0	0	0
TBIU042330	TBIGR001_TRINITY_DN69403_c4_g1_i1	Pctp	Phosphatidylcholine transfer protein [Source:SWISS;ACC:P53809]	233	0	-16	0.000300817	0.0554071	yes	DOWN	N	Y	Y	Y	Y	0	22.72	0	0	0	0
TBIU057266	TBIGR001_TRINITY_DN71767_c4_g2_i13	PLEKHG3	Pleckstrin homology domain-containing family G member 3 [Source:SWISS;ACC:A1L390]	232	0	-16	0.000303005	0.0556972	yes	DOWN	N	Y	Y	Y	Y	8.54	0	0	0	0	0
TBIU034004	TBIGR001_TRINITY_DN67764_c10_g1_i1	ranbp10	Ran-binding protein 10 [Source:SWISS;ACC:Q1LUS8]	224	0	-15.9	1.67852e-06	0.00121935	yes	DOWN	Y	Y	Y	Y	Y	3.53	0	2.84	0	0	0
TBIU057076	TBIGR001_TRINITY_DN71738_c2_g1_i4	nlrc5	Protein NLRC5 [Source:SWISS;ACC:C6FG12]	209	0	-15.8	2.38809e-06	0.00163045	yes	DOWN	Y	Y	Y	Y	Y	0	1.87	3.25	0	0	0
TBIU046292	TBIGR001_TRINITY_DN70091_c3_g2_i1	LOC103365653	uncharacterized LOC103365653 [Source:NCBI_NR;ACC:XP_008291364.1]	202	0	-15.8	9.77263e-09	1.88809e-05	yes	DOWN	Y	Y	Y	Y	Y	5.75	0.18	6.14	0	0	0
TBIU029962	TBIGR001_TRINITY_DN66771_c2_g2_i1	Per2	Period circadian protein homolog 2 [Source:SWISS;ACC:Q9Z301]	208	0	-15.8	4.30411e-12	2.05703e-08	yes	DOWN	Y	Y	Y	Y	Y	0.86	5.27	1.73	0	0	0
TBIU051519	TBIGR001_TRINITY_DN70941_c5_g1_i2	LMAN2	Vesicular integral-membrane protein VIP36 [Source:SWISS;ACC:P49256]	208	0	-15.8	0.000344565	0.0621172	yes	DOWN	N	Y	Y	Y	Y	24.96	0	0	0	0	0
TBIU045775	TBIGR001_TRINITY_DN70007_c2_g4_i13	UNC13D	Protein unc-13 homolog D [Source:SWISS;ACC:Q70J99]	192	0	-15.7	9.32723e-09	1.84122e-05	yes	DOWN	Y	Y	Y	Y	Y	0.25	7.79	1.49	0	0	0
TBIU045020	TBIGR001_TRINITY_DN69869_c4_g1_i4	NFATC2	Nuclear factor of activated T-cells, cytoplasmic 2 [Source:SWISS;ACC:Q13469]	195	0	-15.7	7.43966e-12	3.21694e-08	yes	DOWN	Y	Y	Y	Y	Y	5.74	2.15	11.38	0	0	0
TBIU037921	TBIGR001_TRINITY_DN68579_c0_g1_i5	CSF3R	Granulocyte colony-stimulating factor receptor [Source:SWISS;ACC:Q99062]	196	0	-15.7	0.000368129	0.0650349	yes	DOWN	N	Y	Y	Y	Y	0	10.12	0	0	0	0
TBIU047535	TBIGR001_TRINITY_DN70303_c3_g3_i2	Rasgrp1	RAS guanyl-releasing protein 1 [Source:SWISS;ACC:Q9R1K8]	188	0	-15.7	1.52427e-13	9.88651e-10	yes	DOWN	Y	Y	Y	Y	Y	3.59	2.37	5.46	0	0	0
TBIU052193	TBIGR001_TRINITY_DN71051_c0_g5_i16	FUK	L-fucose kinase [Source:SWISS;ACC:Q8N0W3]	185	0	-15.7	1.30233e-05	0.00625702	yes	DOWN	Y	Y	Y	Y	Y	8.09	0	0.64	0	0	0
TBIU018798	TBIGR001_TRINITY_DN61836_c1_g1_i1	-	-	176	0	-15.6	3.12812e-06	0.00198636	yes	DOWN	Y	Y	Y	Y	Y	18.91	0	16.67	0	0	0
TBIU041897	TBIGR001_TRINITY_DN69329_c7_g1_i1	Slc4a7	Sodium bicarbonate cotransporter 3 [Source:SWISS;ACC:Q8BTY2]	182	0	-15.6	9.27868e-05	0.0259246	yes	DOWN	Y	Y	Y	Y	Y	16.33	0.07	0	0	0	0
TBIU046294	TBIGR001_TRINITY_DN70091_c3_g2_i2	LOC103365653	uncharacterized LOC103365653 [Source:NCBI_NR;ACC:XP_008291364.1]	181	0	-15.6	2.57027e-06	0.00171609	yes	DOWN	Y	Y	Y	Y	Y	3.61	7.61	0	0	0	0
TBIU039263	TBIGR001_TRINITY_DN68839_c1_g1_i10	ITGAM	Integrin alpha-M [Source:SWISS;ACC:P11215]	173	0	-15.6	4.13571e-06	0.00252042	yes	DOWN	Y	Y	Y	Y	Y	3.55	0	7.47	0	0	0
TBIU036767	TBIGR001_TRINITY_DN68350_c2_g1_i1	SRPX2	Sushi repeat-containing protein SRPX2 [Source:SWISS;ACC:Q5EA25]	180	0	-15.6	3.05435e-06	0.00196702	yes	DOWN	Y	Y	Y	Y	Y	3.41	0	2.27	0	0	0
TBIU035329	TBIGR001_TRINITY_DN68022_c0_g1_i1	CLEC4M	C-type lectin domain family 4 member M [Source:SWISS;ACC:Q8HY10]	181	0	-15.6	0.000399771	0.0677739	yes	DOWN	N	Y	Y	Y	Y	15.17	0	0	0	0	0
TBIU044192	TBIGR001_TRINITY_DN69734_c0_g1_i4	GON4L	GON-4-like protein [Source:SWISS;ACC:Q3T8J9]	164	0	-15.5	1.30799e-07	0.000152272	yes	DOWN	Y	Y	Y	Y	Y	1.18	4.41	0.04	0	0	0
TBIU057418	TBIGR001_TRINITY_DN71794_c6_g1_i3	tf1	Serotransferrin-1 [Source:SWISS;ACC:P80426]	170	0	-15.5	1.25684e-12	6.71336e-09	yes	DOWN	Y	Y	Y	Y	Y	4.32	1.51	1.96	0	0	0
TBIU042946	TBIGR001_TRINITY_DN69511_c5_g2_i2	DDIT3	DNA damage-inducible transcript 3 protein [Source:SWISS;ACC:P35638]	167	0	-15.5	3.69636e-06	0.00229896	yes	DOWN	Y	Y	Y	Y	Y	0	6.51	8.05	0	0	0
TBIU053156	TBIGR001_TRINITY_DN71193_c0_g1_i4	Rnf213	E3 ubiquitin-protein ligase RNF213 [Source:SWISS;ACC:E9Q555]	169	0	-15.5	0.000434782	0.0716523	yes	DOWN	N	Y	Y	Y	Y	3.61	0	0	0	0	0
TBIU016565	TBIGR001_TRINITY_DN60160_c1_g1_i1	agbl5	Cytosolic carboxypeptidase-like protein 5 [Source:SWISS;ACC:Q68EI3]	150	0	-15.4	2.65828e-13	1.50866e-09	yes	DOWN	Y	Y	Y	Y	Y	2.81	2.19	2.3	0	0	0
TBIU031529	TBIGR001_TRINITY_DN67186_c0_g1_i3	LSM14A	Protein LSM14 homolog A [Source:SWISS;ACC:Q5R4R4]	149	0	-15.3	0.00049671	0.079408	yes	DOWN	N	Y	Y	Y	Y	0	6.68	0	0	0	0
TBIU029000	TBIGR001_TRINITY_DN66469_c1_g1_i4	KLHL13	Kelch-like protein 13 [Source:SWISS;ACC:A6QQY2]	147	0	-15.3	4.71239e-06	0.00277863	yes	DOWN	Y	Y	Y	Y	Y	4.1	0	3.96	0	0	0
TBIU029637	TBIGR001_TRINITY_DN66673_c0_g1_i2	smim19	Small integral membrane protein 19 [Source:SWISS;ACC:Q4V921]	148	0	-15.3	4.79495e-06	0.00280907	yes	DOWN	Y	Y	Y	Y	Y	18.08	0	22.37	0	0	0
TBIU037329	TBIGR001_TRINITY_DN68463_c1_g1_i2	U2surp	U2 snRNP-associated SURP motif-containing protein [Source:SWISS;ACC:Q6NV83]	141	0	-15.3	0.000526632	0.0824496	yes	DOWN	N	Y	Y	Y	Y	4.64	0	0	0	0	0
TBIU027438	TBIGR001_TRINITY_DN66000_c0_g1_i1	PET100	Protein PET100 homolog, mitochondrial [Source:SWISS;ACC:A1XQS1]	146	0	-15.3	0.0005061	0.080484	yes	DOWN	N	Y	Y	Y	Y	0	21.26	0	0	0	0
TBIU049304	TBIGR001_TRINITY_DN70593_c0_g3_i1	RBL2	Retinoblastoma-like protein 2 [Source:SWISS;ACC:Q08999]	140	0	-15.3	6.31093e-11	2.20409e-07	yes	DOWN	Y	Y	Y	Y	Y	1.08	4.92	1.58	0	0	0
TBIU041650	TBIGR001_TRINITY_DN69283_c2_g3_i1	ZFHX2	Zinc finger homeobox protein 2 [Source:SWISS;ACC:Q9C0A1]	133	0	-15.2	0.000561211	0.0857925	yes	DOWN	N	Y	Y	Y	Y	3.17	0	0	0	0	0
TBIU054085	TBIGR001_TRINITY_DN71332_c4_g7_i11	Eif2ak2	Interferon-induced, double-stranded RNA-activated protein kinase [Source:SWISS;ACC:Q63184]	135	0	-15.2	0.000550414	0.084782	yes	DOWN	N	Y	Y	Y	Y	10.36	0	0	0	0	0
TBIU030941	TBIGR001_TRINITY_DN67025_c7_g1_i1	dnajb6-a	DnaJ homolog subfamily B member 6-A [Source:SWISS;ACC:Q5FWN8]	133	0	-15.2	0.000562538	0.0858508	yes	DOWN	N	Y	Y	Y	Y	0	8.85	0	0	0	0
TBIU053618	TBIGR001_TRINITY_DN71255_c6_g1_i5	PCF11	Pre-mRNA cleavage complex 2 protein Pcf11 [Source:SWISS;ACC:O94913]	960	0.025	-15.2	1.4615e-21	2.65422e-17	yes	DOWN	Y	Y	Y	Y	Y	5.54	22.17	9.26	0	0	0
TBIU039613	TBIGR001_TRINITY_DN68900_c2_g1_i1	Matk	Megakaryocyte-associated tyrosine-protein kinase [Source:SWISS;ACC:P41243]	137	0	-15.2	7.30284e-06	0.004019	yes	DOWN	Y	Y	Y	Y	Y	3.09	0	6.83	0	0	0
TBIU044813	TBIGR001_TRINITY_DN69840_c1_g1_i13	dnm1l	Dynamin-1-like protein [Source:SWISS;ACC:Q7SXN5]	138	0	-15.2	5.71772e-06	0.00330699	yes	DOWN	Y	Y	Y	Y	Y	3.43	0	2.39	0	0	0
TBIU047478	TBIGR001_TRINITY_DN70291_c4_g2_i4	RWDD4	RWD domain-containing protein 4 [Source:SWISS;ACC:Q6NW29]	133	0	-15.2	5.65971e-05	0.0189636	yes	DOWN	Y	Y	Y	Y	Y	7.34	0.19	0	0	0	0
TBIU019100	TBIGR001_TRINITY_DN62063_c0_g1_i3	Ninj1	Ninjurin-1 [Source:SWISS;ACC:O70131]	131	0	-15.2	8.85353e-07	0.000735284	yes	DOWN	Y	Y	Y	Y	Y	3.5	0.11	13.99	0	0	0
TBIU051725	TBIGR001_TRINITY_DN70973_c4_g5_i2	ATP8A1	Phospholipid-transporting ATPase IA [Source:SWISS;ACC:Q9Y2Q0]	134	0	-15.2	7.54836e-06	0.00411023	yes	DOWN	Y	Y	Y	Y	Y	0	4.75	1.8	0	0	0
TBIU016899	TBIGR001_TRINITY_DN60435_c0_g1_i2	TMEM14A	Transmembrane protein 14A [Source:SWISS;ACC:P56982]	124	0	-15.1	0.000602892	0.0897469	yes	DOWN	N	Y	Y	Y	Y	23.74	0	0	0	0	0
TBIU026793	TBIGR001_TRINITY_DN65765_c0_g1_i3	PRKX	cAMP-dependent protein kinase catalytic subunit PRKX [Source:SWISS;ACC:P51817]	127	0	-15.1	0.000589286	0.0881551	yes	DOWN	N	Y	Y	Y	Y	0	8.88	0	0	0	0
TBIU051906	TBIGR001_TRINITY_DN71010_c1_g1_i4	TMED3	Transmembrane emp24 domain-containing protein 3 [Source:SWISS;ACC:Q9Y3Q3]	120	0	-15	7.60442e-06	0.00411023	yes	DOWN	Y	Y	Y	Y	Y	5.06	0	4.44	0	0	0
TBIU046807	TBIGR001_TRINITY_DN70178_c1_g1_i1	Ampd2	AMP deaminase 2 [Source:SWISS;ACC:Q02356]	115	0	-15	6.38289e-06	0.00357777	yes	DOWN	Y	Y	Y	Y	Y	2.13	1.88	0	0	0	0
TBIU056184	TBIGR001_TRINITY_DN71604_c4_g1_i5	MIA3	Melanoma inhibitory activity protein 3 [Source:SWISS;ACC:Q0VC16]	120	0	-15	0.000626186	0.0920139	yes	DOWN	N	Y	Y	Y	Y	0	6.6	0	0	0	0
TBIU055484	TBIGR001_TRINITY_DN71524_c8_g1_i13	LMO7	LIM domain only protein 7 [Source:SWISS;ACC:Q8WWI1]	119	0	-15	5.98768e-06	0.0033982	yes	DOWN	Y	Y	Y	Y	Y	1.76	2.24	0	0	0	0
TBIU051449	TBIGR001_TRINITY_DN70932_c0_g3_i1	Scaf4	Splicing factor, arginine/serine-rich 15 [Source:SWISS;ACC:Q63627]	117	0	-15	3.16133e-08	4.8655e-05	yes	DOWN	Y	Y	Y	Y	Y	4.46	0.29	5.23	0	0	0
TBIU024248	TBIGR001_TRINITY_DN64765_c1_g1_i2	-	-	106	0	-14.9	8.82448e-06	0.00455288	yes	DOWN	Y	Y	Y	Y	Y	9.73	5.38	0	0	0	0
TBIU041909	TBIGR001_TRINITY_DN69329_c8_g2_i13	SLC4A10	Sodium-driven chloride bicarbonate exchanger [Source:SWISS;ACC:Q6U841]	106	0	-14.9	3.39092e-05	0.0127237	yes	DOWN	Y	Y	Y	Y	Y	3.98	0	0.4	0	0	0
TBIU051483	TBIGR001_TRINITY_DN70937_c2_g2_i1	-	-	112	0	-14.9	0.000670102	0.0965851	yes	DOWN	N	Y	Y	Y	Y	0	7.2	0	0	0	0
TBIU046488	TBIGR001_TRINITY_DN70121_c2_g1_i4	Klhl7	Kelch-like protein 7 [Source:SWISS;ACC:Q8BUL5]	109	0	-14.9	0.000692479	0.0984046	yes	DOWN	N	Y	Y	Y	Y	3.54	0	0	0	0	0
TBIU047741	TBIGR001_TRINITY_DN70346_c1_g1_i1	RABGGTB	Geranylgeranyl transferase type-2 subunit beta [Source:SWISS;ACC:P53611]	110	0	-14.9	0.000683667	0.0977644	yes	DOWN	N	Y	Y	Y	Y	0	8.33	0	0	0	0
TBIU044673	TBIGR001_TRINITY_DN69812_c2_g1_i3	Sorbs1	Sorbin and SH3 domain-containing protein 1 [Source:SWISS;ACC:Q62417]	106	0	-14.9	0.000713255	0.100726	yes	DOWN	N	N	Y	Y	Y	4.27	0	0	0	0	0
TBIU042435	TBIGR001_TRINITY_DN69424_c6_g1_i2	NHE-8	Sodium/hydrogen exchanger 8 [Source:SWISS;ACC:Q5ZJ75]	108	0	-14.9	4.82852e-09	1.09613e-05	yes	DOWN	Y	Y	Y	Y	Y	7.36	2.03	0.93	0	0	0
TBIU047431	TBIGR001_TRINITY_DN70286_c6_g1_i2	P2ry14	P2Y purinoceptor 14 [Source:SWISS;ACC:Q9ESG6]	98.7	0	-14.8	0.000766435	0.105044	yes	DOWN	N	N	Y	Y	Y	0	5.7	0	0	0	0
TBIU026976	TBIGR001_TRINITY_DN65837_c3_g1_i2	ZNF574	Zinc finger protein 574 [Source:SWISS;ACC:Q4R8S8]	105	0	-14.8	1.03989e-07	0.000129352	yes	DOWN	Y	Y	Y	Y	Y	0.1	2.8	1.09	0	0	0
TBIU032701	TBIGR001_TRINITY_DN67462_c2_g1_i2	TOM1	Target of Myb protein 1 [Source:SWISS;ACC:O60784]	105	0	-14.8	1.01765e-05	0.00513374	yes	DOWN	Y	Y	Y	Y	Y	0	3.97	3.73	0	0	0
TBIU017032	TBIGR001_TRINITY_DN60552_c0_g1_i1	lrrc57	Leucine-rich repeat-containing protein 57 [Source:SWISS;ACC:Q6DHL5]	101	0	-14.8	0.000746315	0.104084	yes	DOWN	N	N	Y	Y	Y	11.29	0	0	0	0	0
TBIU036722	TBIGR001_TRINITY_DN68341_c1_g2_i12	Gpatch2l	G patch domain-containing protein 2-like [Source:SWISS;ACC:Q6PE65]	102	0	-14.8	1.09088e-05	0.00547276	yes	DOWN	Y	Y	Y	Y	Y	3.25	0	3.31	0	0	0
TBIU037644	TBIGR001_TRINITY_DN68520_c0_g1_i5	Secisbp2	Selenocysteine insertion sequence-binding protein 2 [Source:SWISS;ACC:Q9QX72]	103	0	-14.8	1.76926e-05	0.00761411	yes	DOWN	Y	Y	Y	Y	Y	3.76	0	0.94	0	0	0
TBIU054827	TBIGR001_TRINITY_DN71433_c3_g2_i7	SREK1	Splicing regulatory glutamine/lysine-rich protein 1 [Source:SWISS;ACC:Q8WXA9]	102	0	-14.8	0.000739214	0.103348	yes	DOWN	N	N	Y	Y	Y	3.88	0	0	0	0	0
TBIU049858	TBIGR001_TRINITY_DN70669_c0_g1_i5	Tpcn1	Two pore calcium channel protein 1 [Source:SWISS;ACC:Q9EQJ0]	104	0	-14.8	0.000723767	0.101736	yes	DOWN	N	N	Y	Y	Y	3.18	0	0	0	0	0
TBIU096921	TBIGR001_TRINITY_DN71579_c5_g2_i2	-	-	92.7	0	-14.7	0.000829841	0.110328	yes	DOWN	N	N	Y	Y	Y	7.56	0	0	0	0	0
TBIU050881	TBIGR001_TRINITY_DN70833_c1_g2_i11	pou6f1	POU domain, class 6, transcription factor 1 [Source:SWISS;ACC:P31367]	95.2	0	-14.7	1.47057e-05	0.00681304	yes	DOWN	Y	Y	Y	Y	Y	1.93	0	3.34	0	0	0
TBIU045427	TBIGR001_TRINITY_DN69939_c4_g1_i5	Gripap1	GRIP1-associated protein 1 [Source:SWISS;ACC:Q8VD04]	95.5	0	-14.7	4.98009e-08	7.17805e-05	yes	DOWN	Y	Y	Y	Y	Y	0.17	2.14	2.52	0	0	0
TBIU025678	TBIGR001_TRINITY_DN65366_c0_g1_i4	EDEM2	ER degradation-enhancing alpha-mannosidase-like protein 2 [Source:SWISS;ACC:Q9BV94]	93.8	0	-14.7	1.2385e-06	0.000953065	yes	DOWN	Y	Y	Y	Y	Y	6.47	2.9	0.07	0	0	0
TBIU032487	TBIGR001_TRINITY_DN67421_c0_g1_i9	Hnrnpf	Heterogeneous nuclear ribonucleoprotein F [Source:SWISS;ACC:Q794E4]	92.2	0	-14.7	2.34154e-05	0.00953467	yes	DOWN	Y	Y	Y	Y	Y	2.51	0	0.62	0	0	0
TBIU020360	TBIGR001_TRINITY_DN62840_c0_g3_i1	Ptpn9	Tyrosine-protein phosphatase non-receptor type 9 [Source:SWISS;ACC:Q641Z2]	92.8	0	-14.7	1.40336e-09	3.98226e-06	yes	DOWN	Y	Y	Y	Y	Y	0.8	3.26	0.95	0	0	0
TBIU052085	TBIGR001_TRINITY_DN71034_c3_g2_i4	ANKRD28	Serine/threonine-protein phosphatase 6 regulatory ankyrin repeat subunit A [Source:SWISS;ACC:O15084]	96.7	0	-14.7	0.000787351	0.106659	yes	DOWN	N	N	Y	Y	Y	5.74	0	0	0	0	0
TBIU049720	TBIGR001_TRINITY_DN70649_c1_g1_i3	COL17A1	Collagen alpha-1(XVII) chain [Source:SWISS;ACC:Q9UMD9]	92.2	0	-14.7	1.40104e-05	0.00660868	yes	DOWN	Y	Y	Y	Y	Y	0	1.28	1.24	0	0	0
TBIU053166	TBIGR001_TRINITY_DN71195_c0_g2_i1	smyd2a	N-lysine methyltransferase SMYD2-A [Source:SWISS;ACC:Q5BJI7]	98.3	0	-14.7	1.21601e-05	0.0059048	yes	DOWN	Y	Y	Y	Y	Y	5.88	0	3.9	0	0	0
TBIU090511	TBIGR001_TRINITY_DN68172_c11_g1_i2	-	-	90.8	0	-14.6	2.56244e-08	4.15504e-05	yes	DOWN	Y	Y	Y	Y	Y	2.64	1.47	10.53	0	0	0
TBIU042773	TBIGR001_TRINITY_DN69477_c1_g1_i5	Lnpep	Leucyl-cystinyl aminopeptidase [Source:SWISS;ACC:Q8C129]	89.6	0	-14.6	0.000863859	0.112867	yes	DOWN	N	N	Y	Y	Y	2.62	0	0	0	0	0
TBIU037396	TBIGR001_TRINITY_DN68475_c0_g1_i7	C2CD5	C2 domain-containing protein 5 [Source:SWISS;ACC:Q86YS7]	89.3	0	-14.6	0.000867206	0.112943	yes	DOWN	N	N	Y	Y	Y	5.54	0	0	0	0	0
TBIU039060	TBIGR001_TRINITY_DN68810_c8_g1_i8	Ttc14	Tetratricopeptide repeat protein 14 [Source:SWISS;ACC:Q9CSP9]	85.9	0	-14.6	1.70598e-05	0.00744768	yes	DOWN	Y	Y	Y	Y	Y	0	1.97	1.32	0	0	0
TBIU028575	TBIGR001_TRINITY_DN66354_c0_g1_i2	Plin3	Perilipin-3 [Source:SWISS;ACC:Q9DBG5]	90.7	0	-14.6	0.000855893	0.112149	yes	DOWN	N	N	Y	Y	Y	0	11.48	0	0	0	0
TBIU044268	TBIGR001_TRINITY_DN69743_c0_g2_i8	STIM1	Stromal interaction molecule 1 [Source:SWISS;ACC:Q13586]	89.3	0	-14.6	0.000867145	0.112943	yes	DOWN	N	N	Y	Y	Y	7.13	0	0	0	0	0
TBIU054798	TBIGR001_TRINITY_DN71429_c4_g1_i6	LOC101471061	uncharacterized LOC101471061 [Source:NCBI_NR;ACC:XP_004548108.1]	85.8	0	-14.6	0.000906957	0.116042	yes	DOWN	N	N	Y	Y	Y	6.45	0	0	0	0	0
TBIU050134	TBIGR001_TRINITY_DN70710_c1_g1_i5	PTPN12	Tyrosine-protein phosphatase non-receptor type 12 [Source:SWISS;ACC:Q05209]	88.6	0	-14.6	2.75874e-05	0.0108445	yes	DOWN	Y	Y	Y	Y	Y	5.24	0	1.18	0	0	0
TBIU025658	TBIGR001_TRINITY_DN65360_c0_g1_i3	Fbxl20	F-box/LRR-repeat protein 20 [Source:SWISS;ACC:Q9CZV8]	81.6	0	-14.5	1.66545e-08	2.83596e-05	yes	DOWN	Y	Y	Y	Y	Y	2.17	0.74	0.31	0	0	0
TBIU056447	TBIGR001_TRINITY_DN71644_c7_g1_i4	pbx2	Pre-B-cell leukemia transcription factor 2 {ECO:0000250|UniProtKB:P40425} [Source:SWISS;ACC:B3DM47]	85.2	0	-14.5	0.000917121	0.116312	yes	DOWN	N	N	Y	Y	Y	0	3.77	0	0	0	0
TBIU036829	TBIGR001_TRINITY_DN68364_c2_g1_i1	-	-	85.5	0	-14.5	1.6717e-05	0.00744768	yes	DOWN	Y	Y	Y	Y	Y	5.58	0	6.03	0	0	0
TBIU048164	TBIGR001_TRINITY_DN70413_c0_g1_i11	STAB2	Stabilin-2 [Source:SWISS;ACC:Q8WWQ8]	82.5	0	-14.5	0.000112491	0.0300433	yes	DOWN	Y	Y	Y	Y	Y	0	3.69	0.14	0	0	0
TBIU055499	TBIGR001_TRINITY_DN71524_c8_g1_i7	LMO7	LIM domain only protein 7 [Source:SWISS;ACC:Q8WWI1]	81.1	0	-14.5	1.92318e-09	5.29195e-06	yes	DOWN	Y	Y	Y	Y	Y	1	2.12	0.51	0	0	0
TBIU050202	TBIGR001_TRINITY_DN70719_c4_g2_i1	BIVM	Basic immunoglobulin-like variable motif-containing protein [Source:SWISS;ACC:Q86UB2]	80.6	0	-14.5	3.38048e-09	8.29634e-06	yes	DOWN	Y	Y	Y	Y	Y	0.54	2.19	0.72	0	0	0
TBIU089900	TBIGR001_TRINITY_DN67739_c1_g1_i2	-	-	79.3	0	-14.4	4.78619e-05	0.0168453	yes	DOWN	Y	Y	Y	Y	Y	9.89	1.22	0	0	0	0
TBIU043074	TBIGR001_TRINITY_DN69537_c4_g3_i1	UBN2	Ubinuclein-2 [Source:SWISS;ACC:E1B7L7]	78.8	0	-14.4	0.000997663	0.123328	yes	DOWN	N	N	Y	Y	Y	0	3.59	0	0	0	0
TBIU026193	TBIGR001_TRINITY_DN65550_c0_g1_i4	KDELC2	KDEL motif-containing protein 2 [Source:SWISS;ACC:Q7Z4H8]	77	0	-14.4	8.90047e-09	1.79602e-05	yes	DOWN	Y	Y	Y	Y	Y	1.72	1.15	4.77	0	0	0
TBIU031030	TBIGR001_TRINITY_DN67051_c7_g1_i1	PARVA	Alpha-parvin [Source:SWISS;ACC:Q9NVD7]	77.2	0	-14.4	0.00100812	0.123706	yes	DOWN	N	N	Y	Y	Y	6.61	0	0	0	0	0
TBIU036591	TBIGR001_TRINITY_DN68308_c0_g1_i7	ARID1A	AT-rich interactive domain-containing protein 1A [Source:SWISS;ACC:O14497]	79.4	0	-14.4	0.000988365	0.122607	yes	DOWN	N	N	Y	Y	Y	0	2.53	0	0	0	0
TBIU026434	TBIGR001_TRINITY_DN65632_c0_g1_i2	Nr2f6	Nuclear receptor subfamily 2 group F member 6 [Source:SWISS;ACC:P43136]	75.8	0	-14.4	0.00102578	0.124693	yes	DOWN	N	N	Y	Y	Y	0	3.9	0	0	0	0
TBIU041380	TBIGR001_TRINITY_DN69235_c3_g1_i4	GINS1	DNA replication complex GINS protein PSF1 [Source:SWISS;ACC:Q14691]	78.6	0	-14.4	0.00100125	0.12353	yes	DOWN	N	N	Y	Y	Y	0	4.13	0	0	0	0
TBIU035013	TBIGR001_TRINITY_DN67963_c5_g1_i9	AFG3L2	AFG3-like protein 2 [Source:SWISS;ACC:Q2KJI7]	75.9	0	-14.4	0.00102575	0.124693	yes	DOWN	N	N	Y	Y	Y	0	3.52	0	0	0	0
TBIU032895	TBIGR001_TRINITY_DN67501_c5_g1_i3	narf	Nuclear prelamin A recognition factor [Source:SWISS;ACC:Q6DHP6]	76.2	0	-14.4	1.31183e-09	3.84261e-06	yes	DOWN	Y	Y	Y	Y	Y	1.59	1.42	3.23	0	0	0
TBIU051276	TBIGR001_TRINITY_DN70902_c1_g2_i3	KIF13B	Kinesin-like protein KIF13B [Source:SWISS;ACC:Q9NQT8]	75.8	0	-14.4	2.12892e-05	0.00886775	yes	DOWN	Y	Y	Y	Y	Y	1.53	0	1.53	0	0	0
TBIU044006	TBIGR001_TRINITY_DN69705_c0_g1_i5	spata5l1	Spermatogenesis-associated protein 5-like protein 1 [Source:SWISS;ACC:Q0VA52]	77.5	0	-14.4	4.75011e-09	1.09613e-05	yes	DOWN	Y	Y	Y	Y	Y	2.6	3.02	0.6	0	0	0
TBIU042777	TBIGR001_TRINITY_DN69477_c1_g1_i9	Lnpep	Leucyl-cystinyl aminopeptidase [Source:SWISS;ACC:Q8C129]	77.2	0	-14.4	0.0010081	0.123706	yes	DOWN	N	N	Y	Y	Y	2.32	0	0	0	0	0
TBIU047216	TBIGR001_TRINITY_DN70251_c2_g1_i6	LRCH3	Leucine-rich repeat and calponin homology domain-containing protein 3 [Source:SWISS;ACC:Q96II8]	70.3	0	-14.3	0.00111525	0.131349	yes	DOWN	N	N	Y	Y	Y	0	2.92	0	0	0	0
TBIU022457	TBIGR001_TRINITY_DN63966_c0_g1_i2	-	-	70.9	0	-14.3	2.4863e-05	0.010079	yes	DOWN	Y	Y	Y	Y	Y	0	5.56	6.37	0	0	0
TBIU047217	TBIGR001_TRINITY_DN70251_c2_g1_i8	LRCH3	Leucine-rich repeat and calponin homology domain-containing protein 3 [Source:SWISS;ACC:Q96II8]	74.3	0	-14.3	0.00105749	0.127018	yes	DOWN	N	N	Y	Y	Y	0	3.06	0	0	0	0
TBIU026948	TBIGR001_TRINITY_DN65828_c0_g2_i2	PRKG1	cGMP-dependent protein kinase 1 [Source:SWISS;ACC:P00516]	73	0	-14.3	5.76436e-05	0.0191034	yes	DOWN	Y	Y	Y	Y	Y	3.44	0.42	0	0	0	0
TBIU038852	TBIGR001_TRINITY_DN68761_c0_g1_i6	Casp8	Caspase-8 [Source:SWISS;ACC:O89110]	70.4	0	-14.3	0.00111361	0.131326	yes	DOWN	N	N	Y	Y	Y	6.69	0	0	0	0	0
TBIU046816	TBIGR001_TRINITY_DN70178_c1_g1_i7	Ampd2	AMP deaminase 2 [Source:SWISS;ACC:Q02356]	70.8	0	-14.3	0.00110883	0.130932	yes	DOWN	N	N	Y	Y	Y	0	2.45	0	0	0	0
TBIU040346	TBIGR001_TRINITY_DN69041_c2_g1_i2	ERN1	Serine/threonine-protein kinase/endoribonuclease IRE1 [Source:SWISS;ACC:O75460]	73.6	0	-14.3	3.70314e-08	5.4236e-05	yes	DOWN	Y	Y	Y	Y	Y	1.34	1.81	0.2	0	0	0
TBIU034351	TBIGR001_TRINITY_DN67836_c2_g2_i4	PDK1	[Pyruvate dehydrogenase (acetyl-transferring)] kinase isozyme 1, mitochondrial [Source:SWISS;ACC:Q15118]	71.3	0	-14.3	3.69146e-09	8.82113e-06	yes	DOWN	Y	Y	Y	Y	Y	2.54	1.05	0.81	0	0	0
TBIU041280	TBIGR001_TRINITY_DN69222_c1_g1_i3	slc25a39	Solute carrier family 25 member 39 [Source:SWISS;ACC:Q7SXW0]	70.1	0	-14.3	0.00112104	0.131825	yes	DOWN	N	N	Y	Y	Y	5.46	0	0	0	0	0
TBIU030305	TBIGR001_TRINITY_DN66843_c1_g2_i3	2019-03-06	E3 ubiquitin-protein ligase MARCH6 [Source:SWISS;ACC:O60337]	67.3	0	-14.2	7.04681e-05	0.021691	yes	DOWN	Y	Y	Y	Y	Y	2.03	0	0.27	0	0	0
TBIU029286	TBIGR001_TRINITY_DN66561_c0_g2_i5	TAPBPL	Tapasin-related protein [Source:SWISS;ACC:Q5R8H1]	67.4	0	-14.2	0.00116804	0.134849	yes	DOWN	N	N	Y	Y	Y	5.96	0	0	0	0	0
TBIU038782	TBIGR001_TRINITY_DN68747_c0_g2_i1	USP9X	Probable ubiquitin carboxyl-terminal hydrolase FAF-X [Source:SWISS;ACC:Q93008]	69.5	0	-14.2	3.18634e-09	8.26672e-06	yes	DOWN	Y	Y	Y	Y	Y	0.53	0.32	0.87	0	0	0
TBIU041049	TBIGR001_TRINITY_DN69176_c4_g1_i3	CLCN5	H(+)/Cl(-) exchange transporter 5 [Source:SWISS;ACC:Q9TTU3]	68.6	0	-14.2	0.00114375	0.133324	yes	DOWN	N	N	Y	Y	Y	3.9	0	0	0	0	0
TBIU016919	TBIGR001_TRINITY_DN60453_c0_g1_i1	MSS51	Putative protein MSS51 homolog, mitochondrial [Source:SWISS;ACC:Q4VC12]	63.1	0	-14.1	1.65713e-05	0.00744768	yes	DOWN	Y	Y	Y	Y	Y	4.36	0.75	0.03	0	0	0
TBIU019839	TBIGR001_TRINITY_DN62557_c0_g1_i5	Bloc1s2	Biogenesis of lysosome-related organelles complex-1 subunit 2 [Source:SWISS;ACC:Q32WR5]	63.2	0	-14.1	2.75544e-05	0.0108445	yes	DOWN	Y	Y	Y	Y	Y	2.94	5.54	0	0	0	0
TBIU036780	TBIGR001_TRINITY_DN68351_c1_g1_i6	Asb13	Ankyrin repeat and SOCS box protein 13 [Source:SWISS;ACC:Q8VBX0]	60.9	0	-14.1	0.00130541	0.144559	yes	DOWN	N	N	Y	Y	Y	3.28	0	0	0	0	0
TBIU044421	TBIGR001_TRINITY_DN69770_c1_g1_i8	CYTH2	Cytohesin-2 [Source:SWISS;ACC:Q76MY7]	61.2	0	-14.1	3.04727e-06	0.00196702	yes	DOWN	Y	Y	Y	Y	Y	0.48	0.21	3.85	0	0	0
TBIU039532	TBIGR001_TRINITY_DN68882_c0_g1_i1	Frmd4a	FERM domain-containing protein 4A [Source:SWISS;ACC:Q8BIE6]	62.3	0	-14.1	0.00127579	0.142462	yes	DOWN	N	N	Y	Y	Y	1.71	0	0	0	0	0
TBIU036938	TBIGR001_TRINITY_DN68384_c0_g3_i2	Spg20	Spartin [Source:SWISS;ACC:Q8R1X6]	58	0	-14	0.0013892	0.150893	yes	DOWN	N	N	Y	Y	Y	0	3.19	0	0	0	0
TBIU053986	TBIGR001_TRINITY_DN71321_c2_g2_i2	RTTN	Rotatin [Source:SWISS;ACC:Q86VV8]	57.2	0	-14	1.41966e-08	2.52769e-05	yes	DOWN	Y	Y	Y	Y	Y	1.09	0.88	0.3	0	0	0
TBIU042977	TBIGR001_TRINITY_DN69515_c0_g1_i4	ZC3H7A	Zinc finger CCCH domain-containing protein 7A [Source:SWISS;ACC:Q8IWR0]	57	0	-14	0.0014004	0.151226	yes	DOWN	N	N	Y	Y	Y	2.04	0	0	0	0	0
TBIU027242	TBIGR001_TRINITY_DN65929_c1_g1_i5	ALAD	Delta-aminolevulinic acid dehydratase [Source:SWISS;ACC:Q60HH9]	59.3	0	-14	2.87698e-05	0.0111168	yes	DOWN	Y	Y	Y	Y	Y	3.17	3.08	0	0	0	0
TBIU031083	TBIGR001_TRINITY_DN67066_c3_g1_i3	Wdr33	pre-mRNA 3' end processing protein WDR33 [Source:SWISS;ACC:Q8K4P0]	56.5	0	-14	0.000639793	0.0930021	yes	DOWN	N	Y	Y	Y	Y	0	2.86	0.02	0	0	0
TBIU053926	TBIGR001_TRINITY_DN71317_c1_g2_i1	Phf6	PHD finger protein 6 [Source:SWISS;ACC:Q9D4J7]	59.1	0	-14	0.00134689	0.148068	yes	DOWN	N	N	Y	Y	Y	4.65	0	0	0	0	0
TBIU034079	TBIGR001_TRINITY_DN67776_c1_g1_i1	znf148	Zinc finger protein 148 [Source:SWISS;ACC:A0MS83]	58.3	0	-14	3.49307e-05	0.013053	yes	DOWN	Y	Y	Y	Y	Y	1.36	2.88	0	0	0	0
TBIU045773	TBIGR001_TRINITY_DN70007_c2_g4_i11	UNC13D	Protein unc-13 homolog D [Source:SWISS;ACC:Q70J99]	58.2	0	-14	1.27261e-07	0.000150077	yes	DOWN	Y	Y	Y	Y	Y	0.67	2.12	0.26	0	0	0
TBIU034101	TBIGR001_TRINITY_DN67779_c1_g1_i3	RIPK3	Receptor-interacting serine/threonine-protein kinase 3 [Source:SWISS;ACC:Q9Y572]	57	0	-14	0.00140179	0.151226	yes	DOWN	N	N	Y	Y	Y	0	4.11	0	0	0	0
TBIU044538	TBIGR001_TRINITY_DN69789_c0_g1_i3	KIAA0753	Uncharacterized protein KIAA0753 [Source:SWISS;ACC:Q2KHM9]	58.3	0	-14	3.01379e-05	0.0115961	yes	DOWN	Y	Y	Y	Y	Y	1.09	1.5	0	0	0	0
TBIU050467	TBIGR001_TRINITY_DN70758_c0_g1_i6	Rnf103	E3 ubiquitin-protein ligase RNF103 [Source:SWISS;ACC:Q9EPZ8]	58.8	0	-14	3.74499e-05	0.0138802	yes	DOWN	Y	Y	Y	Y	Y	1.66	0	1.73	0	0	0
TBIU049589	TBIGR001_TRINITY_DN70633_c1_g1_i8	AGA	N(4)-(beta-N-acetylglucosaminyl)-L-asparaginase [Source:SWISS;ACC:P20933]	60.4	0	-14	3.36405e-09	8.29634e-06	yes	DOWN	Y	Y	Y	Y	Y	1.4	0.8	1.51	0	0	0
TBIU055500	TBIGR001_TRINITY_DN71524_c8_g1_i8	LMO7	LIM domain only protein 7 [Source:SWISS;ACC:Q8WWI1]	57.3	0	-14	7.62024e-09	1.57263e-05	yes	DOWN	Y	Y	Y	Y	Y	0.43	1.17	0.74	0	0	0
TBIU010587	TBIGR001_TRINITY_DN52694_c0_g1_i1	Asb10	Ankyrin repeat and SOCS box protein 10 [Source:SWISS;ACC:Q91ZT7]	53.7	0	-13.9	0.00150614	0.159772	yes	DOWN	N	N	Y	Y	Y	4.52	0	0	0	0	0
TBIU025149	TBIGR001_TRINITY_DN65156_c0_g1_i1	Ucp2	Mitochondrial uncoupling protein 2 [Source:SWISS;ACC:P70406]	54.7	0	-13.9	2.69047e-05	0.0107153	yes	DOWN	Y	Y	Y	Y	Y	7.13	0.37	0.16	0	0	0
TBIU028715	TBIGR001_TRINITY_DN66397_c0_g1_i1	Fermt1	Fermitin family homolog 1 [Source:SWISS;ACC:P59113]	53.2	0	-13.9	0.00152646	0.160938	yes	DOWN	N	N	Y	Y	Y	5.3	0	0	0	0	0
TBIU043776	TBIGR001_TRINITY_DN69660_c2_g2_i1	SRGAP3	SLIT-ROBO Rho GTPase-activating protein 3 [Source:SWISS;ACC:O43295]	54.3	0	-13.9	7.0267e-09	1.48386e-05	yes	DOWN	Y	Y	Y	Y	Y	2.19	1.21	1.1	0	0	0
TBIU048811	TBIGR001_TRINITY_DN70517_c4_g1_i4	ADAM8	Disintegrin and metalloproteinase domain-containing protein 8 [Source:SWISS;ACC:P78325]	54.9	0	-13.9	0.00147256	0.156759	yes	DOWN	N	N	Y	Y	Y	3.74	0	0	0	0	0
TBIU030770	TBIGR001_TRINITY_DN66974_c0_g1_i7	tfcp2	Transcription factor CP2 [Source:SWISS;ACC:Q4V860]	53.5	0	-13.9	6.27807e-05	0.0200733	yes	DOWN	Y	Y	Y	Y	Y	0	3.16	0.98	0	0	0
TBIU020355	TBIGR001_TRINITY_DN62836_c0_g1_i5	RNF26	RING finger protein 26 [Source:SWISS;ACC:Q9BY78]	55.2	0	-13.9	0.00146068	0.15586	yes	DOWN	N	N	Y	Y	Y	5.78	0	0	0	0	0
TBIU041534	TBIGR001_TRINITY_DN69261_c0_g2_i7	THADA	Thyroid adenoma-associated protein homolog [Source:SWISS;ACC:A8C752]	53.1	0	-13.9	0.00152776	0.160938	yes	DOWN	N	N	Y	Y	Y	0	1.35	0	0	0	0
TBIU031084	TBIGR001_TRINITY_DN67066_c3_g1_i4	Wdr33	pre-mRNA 3' end processing protein WDR33 [Source:SWISS;ACC:Q8K4P0]	52.3	0	-13.8	0.000702687	0.0996992	yes	DOWN	N	Y	Y	Y	Y	0	2.49	0.01	0	0	0
TBIU026223	TBIGR001_TRINITY_DN65561_c0_g1_i3	LOC101157743	pituitary tumor-transforming gene 1 protein-interacting protein-like [Source:NCBI_NR;ACC:XP_004082257.1]	52	0	-13.8	7.99256e-05	0.023417	yes	DOWN	Y	Y	Y	Y	Y	0.95	0	3.35	0	0	0
TBIU039860	TBIGR001_TRINITY_DN68945_c2_g6_i5	tmem71	Transmembrane protein 71 [Source:SWISS;ACC:B0S728]	50.7	0	-13.8	0.00160325	0.166571	yes	DOWN	N	N	Y	Y	Y	3.22	0	0	0	0	0
TBIU047046	TBIGR001_TRINITY_DN70219_c4_g1_i4	JAG2	Protein jagged-2 [Source:SWISS;ACC:Q9Y219]	50.5	0	-13.8	5.31542e-05	0.017943	yes	DOWN	Y	Y	Y	Y	Y	1.26	0	0.86	0	0	0
TBIU052250	TBIGR001_TRINITY_DN71062_c1_g1_i3	CDAN1	Codanin-1 [Source:SWISS;ACC:Q8IWY9]	52.3	0	-13.8	0.00156267	0.163289	yes	DOWN	N	N	Y	Y	Y	0	3.38	0	0	0	0
TBIU040511	TBIGR001_TRINITY_DN69072_c7_g1_i2	Sbk2	Serine/threonine-protein kinase SBK2 [Source:SWISS;ACC:B1WBU5]	50.3	0	-13.8	1.3889e-07	0.000157649	yes	DOWN	Y	Y	Y	Y	Y	3.53	0.65	2.34	0	0	0
TBIU035593	TBIGR001_TRINITY_DN68078_c1_g1_i5	Dennd4b	DENN domain-containing protein 4B [Source:SWISS;ACC:Q3U1Y4]	49.7	0	-13.8	0.000237967	0.0478066	yes	DOWN	Y	Y	Y	Y	Y	1.26	0.06	0	0	0	0
TBIU041525	TBIGR001_TRINITY_DN69259_c0_g1_i4	Obscn	Obscurin [Source:SWISS;ACC:A2AAJ9]	49.8	0	-13.8	0.000186696	0.0410677	yes	DOWN	Y	Y	Y	Y	Y	1.19	0.08	0	0	0	0
TBIU045689	TBIGR001_TRINITY_DN69989_c0_g1_i5	FBF1	Fas-binding factor 1 homolog [Source:SWISS;ACC:Q5ZIB2]	50	0	-13.8	0.00047307	0.0764193	yes	DOWN	N	Y	Y	Y	Y	0.05	3.57	0	0	0	0
TBIU021487	TBIGR001_TRINITY_DN63464_c1_g1_i2	adck3	Chaperone activity of bc1 complex-like, mitochondrial [Source:SWISS;ACC:Q5RGU1]	46	0	-13.7	8.29542e-05	0.0237623	yes	DOWN	Y	Y	Y	Y	Y	0.96	0	2.3	0	0	0
TBIU028854	TBIGR001_TRINITY_DN66429_c1_g1_i6	IMPA1	Inositol monophosphatase 1 [Source:SWISS;ACC:P29218]	47.9	0	-13.7	0.00171288	0.172246	yes	DOWN	N	N	Y	Y	Y	3.27	0	0	0	0	0
TBIU046929	TBIGR001_TRINITY_DN70196_c2_g1_i5	LOC103358588	E3 ubiquitin-protein ligase RNF38-like [Source:NCBI_NR;ACC:XP_008281833.1]	49.2	0	-13.7	9.73026e-08	0.000124445	yes	DOWN	Y	Y	Y	Y	Y	0.54	2.65	1.19	0	0	0
TBIU049846	TBIGR001_TRINITY_DN70668_c0_g2_i8	DDX11L8	Putative ATP-dependent RNA helicase DDX11-like protein 8 [Source:SWISS;ACC:A8MPP1]	48.6	0	-13.7	7.32193e-05	0.0223296	yes	DOWN	Y	Y	Y	Y	Y	1.49	0	0.56	0	0	0
TBIU036014	TBIGR001_TRINITY_DN68174_c2_g2_i7	PDLIM7	PDZ and LIM domain protein 7 [Source:SWISS;ACC:Q3SX40]	47.9	0	-13.7	0.000169629	0.0388754	yes	DOWN	Y	Y	Y	Y	Y	7.42	0	0.73	0	0	0
TBIU041712	TBIGR001_TRINITY_DN69292_c0_g3_i6	Arsa	Arylsulfatase A [Source:SWISS;ACC:P50428]	47.3	0	-13.7	6.48936e-05	0.0206037	yes	DOWN	Y	Y	Y	Y	Y	0.88	0	1.38	0	0	0
TBIU045790	TBIGR001_TRINITY_DN70009_c0_g1_i1	ZC3H12B	Probable ribonuclease ZC3H12B [Source:SWISS;ACC:Q5HYM0]	46.2	0	-13.7	8.29406e-05	0.0237623	yes	DOWN	Y	Y	Y	Y	Y	3.3	0.9	0	0	0	0
TBIU044193	TBIGR001_TRINITY_DN69734_c0_g1_i5	GON4L	GON-4-like protein [Source:SWISS;ACC:Q3T8J9]	47.8	0	-13.7	3.61785e-08	5.38556e-05	yes	DOWN	Y	Y	Y	Y	Y	0.93	0.35	0.74	0	0	0
TBIU055620	TBIGR001_TRINITY_DN71536_c2_g3_i20	KLHL6	Kelch-like protein 6 [Source:SWISS;ACC:Q8WZ60]	47.6	0	-13.7	0.00172692	0.172701	yes	DOWN	N	N	Y	Y	Y	1.9	0	0	0	0	0
TBIU045255	TBIGR001_TRINITY_DN69906_c0_g1_i7	SUCO	SUN domain-containing ossification factor [Source:SWISS;ACC:Q9UBS9]	49.1	0	-13.7	0.00167656	0.171056	yes	DOWN	N	N	Y	Y	Y	0	2.13	0	0	0	0
TBIU056984	TBIGR001_TRINITY_DN71726_c0_g2_i3	-	-	47.4	0	-13.7	1.66392e-08	2.83596e-05	yes	DOWN	Y	Y	Y	Y	Y	4.6	2.42	3.49	0	0	0
TBIU047697	TBIGR001_TRINITY_DN70338_c7_g1_i3	btbd11b	Ankyrin repeat and BTB/POZ domain-containing protein BTBD11-B [Source:SWISS;ACC:P0C7A6]	47.1	0	-13.7	2.55617e-06	0.00171609	yes	DOWN	Y	Y	Y	Y	Y	1.57	0.14	0.25	0	0	0
TBIU091535	TBIGR001_TRINITY_DN68810_c7_g1_i3	-	-	43.4	0	-13.6	0.00192643	0.185307	yes	DOWN	N	N	Y	Y	Y	5.23	0	0	0	0	0
TBIU025635	TBIGR001_TRINITY_DN65349_c2_g3_i8	Ppp6r3	Serine/threonine-protein phosphatase 6 regulatory subunit 3 [Source:SWISS;ACC:Q922D4]	44.6	0	-13.6	1.74943e-08	2.88831e-05	yes	DOWN	Y	Y	Y	Y	Y	0.68	0.61	0.37	0	0	0
TBIU022498	TBIGR001_TRINITY_DN63983_c0_g1_i1	ZNF500	Zinc finger protein 500 [Source:SWISS;ACC:O60304]	45.4	0	-13.6	6.60405e-05	0.0208948	yes	DOWN	Y	Y	Y	Y	Y	0	2.25	2	0	0	0
TBIU038538	TBIGR001_TRINITY_DN68706_c1_g2_i10	acsA	Acetyl-coenzyme A synthetase {ECO:0000255|HAMAP-Rule:MF_01123} [Source:SWISS;ACC:A4VKA0]	42.9	0	-13.6	0.00196714	0.187633	yes	DOWN	N	N	Y	Y	Y	0	2.89	0	0	0	0
TBIU044828	TBIGR001_TRINITY_DN69840_c1_g1_i8	DNM1L	Dynamin-1-like protein [Source:SWISS;ACC:Q2KIA5]	43.9	0	-13.6	0.0019117	0.185066	yes	DOWN	N	N	Y	Y	Y	0	1.96	0	0	0	0
TBIU044987	TBIGR001_TRINITY_DN69863_c1_g1_i8	KLHDC10	Kelch domain-containing protein 10 [Source:SWISS;ACC:Q0IIC2]	43.8	0	-13.6	0.0019076	0.184867	yes	DOWN	N	N	Y	Y	Y	2.27	0	0	0	0	0
TBIU023279	TBIGR001_TRINITY_DN64318_c1_g1_i2	-	-	43.2	0	-13.6	7.78175e-05	0.0229423	yes	DOWN	Y	Y	Y	Y	Y	6.38	0	3.78	0	0	0
TBIU019447	TBIGR001_TRINITY_DN62295_c0_g1_i2	CAB39	Calcium-binding protein 39 [Source:SWISS;ACC:Q9Y376]	44.9	0	-13.6	2.65957e-08	4.23688e-05	yes	DOWN	Y	Y	Y	Y	Y	1.01	0.57	1.05	0	0	0
TBIU037817	TBIGR001_TRINITY_DN68552_c0_g1_i2	PIK3R5	Phosphoinositide 3-kinase regulatory subunit 5 [Source:SWISS;ACC:Q5ZIB8]	43.1	0	-13.6	0.00232567	0.209497	yes	DOWN	N	N	Y	Y	Y	0	0	2.31	0	0	0
TBIU028333	TBIGR001_TRINITY_DN66277_c0_g1_i1	XRCC3	DNA repair protein XRCC3 [Source:SWISS;ACC:O43542]	45.5	0	-13.6	0.00180116	0.178358	yes	DOWN	N	N	Y	Y	Y	2.03	0	0	0	0	0
TBIU057268	TBIGR001_TRINITY_DN71767_c4_g2_i19	PLEKHG3	Pleckstrin homology domain-containing family G member 3 [Source:SWISS;ACC:A1L390]	44.3	0	-13.6	0.00186248	0.181542	yes	DOWN	N	N	Y	Y	Y	1.57	0	0	0	0	0
TBIU046795	TBIGR001_TRINITY_DN70175_c3_g1_i1	AKAP1	A-kinase anchor protein 1, mitochondrial [Source:SWISS;ACC:Q92667]	43.2	0	-13.6	0.000154502	0.0371153	yes	DOWN	Y	Y	Y	Y	Y	0	2.67	0.4	0	0	0
TBIU053492	TBIGR001_TRINITY_DN71237_c1_g2_i7	sbf2	Myotubularin-related protein 13 [Source:SWISS;ACC:Q6NTN5]	42.9	0	-13.6	7.60305e-05	0.022727	yes	DOWN	Y	Y	Y	Y	Y	0.99	0	1.2	0	0	0
TBIU053068	TBIGR001_TRINITY_DN71179_c1_g2_i4	TBC1D22B	TBC1 domain family member 22B [Source:SWISS;ACC:Q9NU19]	44.4	0	-13.6	1.03306e-07	0.000129352	yes	DOWN	Y	Y	Y	Y	Y	1.97	1.13	0.47	0	0	0
TBIU037493	TBIGR001_TRINITY_DN68497_c0_g1_i2	myo19	Unconventional myosin-XIX [Source:SWISS;ACC:Q569U0]	45.1	0	-13.6	0.000135166	0.033812	yes	DOWN	Y	Y	Y	Y	Y	1.75	0.26	0	0	0	0
TBIU042871	TBIGR001_TRINITY_DN69496_c0_g1_i2	Zdhhc9	Palmitoyltransferase ZDHHC9 [Source:SWISS;ACC:P59268]	45.8	0	-13.6	6.82866e-05	0.0212355	yes	DOWN	Y	Y	Y	Y	Y	0.67	0	0.98	0	0	0
TBIU049849	TBIGR001_TRINITY_DN70669_c0_g1_i1	Tpcn1	Two pore calcium channel protein 1 [Source:SWISS;ACC:Q9EQJ0]	43.7	0	-13.6	7.21181e-08	9.92224e-05	yes	DOWN	Y	Y	Y	Y	Y	0.75	0.29	0.28	0	0	0
TBIU051935	TBIGR001_TRINITY_DN71013_c0_g2_i2	dcaf17	DDB1- and CUL4-associated factor 17 [Source:SWISS;ACC:A8WHR0]	44.9	0	-13.6	2.87619e-08	4.50297e-05	yes	DOWN	Y	Y	Y	Y	Y	1.13	1.5	2.3	0	0	0
TBIU031770	TBIGR001_TRINITY_DN67238_c0_g1_i3	CISH	Cytokine-inducible SH2-containing protein [Source:SWISS;ACC:Q9PW70]	41.9	0	-13.5	0.000189736	0.0414158	yes	DOWN	Y	Y	Y	Y	Y	0.36	0	2.34	0	0	0
TBIU028956	TBIGR001_TRINITY_DN66459_c1_g1_i5	UBN2	Ubinuclein-2 [Source:SWISS;ACC:Q6ZU65]	40.9	0	-13.5	6.82087e-05	0.0212355	yes	DOWN	Y	Y	Y	Y	Y	0.58	0.9	0	0	0	0
TBIU031552	TBIGR001_TRINITY_DN67190_c0_g1_i3	Tor2a	Torsin-2A [Source:SWISS;ACC:Q6AYR4]	41.7	0	-13.5	0.00201295	0.190402	yes	DOWN	N	N	Y	Y	Y	0	4.06	0	0	0	0
TBIU044711	TBIGR001_TRINITY_DN69819_c1_g1_i5	rogdi	Protein rogdi homolog [Source:SWISS;ACC:Q7ZVT5]	41.2	0	-13.5	0.00202615	0.191252	yes	DOWN	N	N	Y	Y	Y	3.77	0	0	0	0	0
TBIU030943	TBIGR001_TRINITY_DN67025_c7_g1_i3	dnajb6-a	DnaJ homolog subfamily B member 6-A [Source:SWISS;ACC:Q5FWN8]	41.1	0	-13.5	0.00205398	0.192876	yes	DOWN	N	N	Y	Y	Y	0	2.73	0	0	0	0
TBIU041106	TBIGR001_TRINITY_DN69191_c6_g1_i4	KIF1C	Kinesin-like protein KIF1C [Source:SWISS;ACC:O43896]	41.5	0	-13.5	0.00203272	0.191474	yes	DOWN	N	N	Y	Y	Y	0	1.84	0	0	0	0
TBIU050889	TBIGR001_TRINITY_DN70833_c1_g2_i4	pou6f1	POU domain, class 6, transcription factor 1 [Source:SWISS;ACC:P31367]	42.5	0	-13.5	0.00234565	0.209497	yes	DOWN	N	N	Y	Y	Y	0	0	2.56	0	0	0
TBIU038105	TBIGR001_TRINITY_DN68616_c2_g2_i7	TGM2	Protein-glutamine gamma-glutamyltransferase 2 [Source:SWISS;ACC:P21980]	42.6	0	-13.5	0.00195709	0.18687	yes	DOWN	N	N	Y	Y	Y	0	2.1	0	0	0	0
TBIU048593	TBIGR001_TRINITY_DN70478_c8_g2_i4	ENDOG	Endonuclease G, mitochondrial [Source:SWISS;ACC:Q14249]	88	0.00733	-13.5	4.02871e-10	1.26147e-06	yes	DOWN	Y	Y	Y	Y	Y	0.68	1.17	1.78	0	0	0
TBIU050205	TBIGR001_TRINITY_DN70719_c4_g2_i12	HMT-2	Homocysteine S-methyltransferase 2 [Source:SWISS;ACC:Q9FUM9]	41.5	0	-13.5	0.00203263	0.191474	yes	DOWN	N	N	Y	Y	Y	0	1.1	0	0	0	0
TBIU052159	TBIGR001_TRINITY_DN71047_c5_g1_i11	SYNE1	Nesprin-1 [Source:SWISS;ACC:Q8NF91]	40.5	0	-13.5	0.00206229	0.193457	yes	DOWN	N	N	Y	Y	Y	0	0.87	0	0	0	0
TBIU055873	TBIGR001_TRINITY_DN71567_c2_g2_i3	SLC26A11	Sodium-independent sulfate anion transporter [Source:SWISS;ACC:Q86WA9]	42.6	0	-13.5	0.000140357	0.0347985	yes	DOWN	Y	Y	Y	Y	Y	0	0.38	1.59	0	0	0
TBIU046392	TBIGR001_TRINITY_DN70104_c7_g4_i4	NCOR1	Nuclear receptor corepressor 1 [Source:SWISS;ACC:O75376]	40.1	0	-13.5	0.00207724	0.194659	yes	DOWN	N	N	Y	Y	Y	1.6	0	0	0	0	0
TBIU015701	TBIGR001_TRINITY_DN59365_c0_g1_i1	-	-	37.9	0	-13.4	8.14633e-05	0.0235957	yes	DOWN	Y	Y	Y	Y	Y	4.58	3.48	0	0	0	0
TBIU032639	TBIGR001_TRINITY_DN67454_c0_g1_i2	Ice2	Little elongation complex subunit 2 [Source:SWISS;ACC:Q3UZ18]	38.7	0	-13.4	7.68066e-05	0.022727	yes	DOWN	Y	Y	Y	Y	Y	0.58	0.88	0	0	0	0
TBIU038067	TBIGR001_TRINITY_DN68613_c0_g1_i4	OGFOD1	Prolyl 3-hydroxylase OGFOD1 [Source:SWISS;ACC:Q5R4R3]	38.7	0	-13.4	1.489e-07	0.000166924	yes	DOWN	Y	Y	Y	Y	Y	2.07	0.71	1.69	0	0	0
TBIU036686	TBIGR001_TRINITY_DN68331_c0_g1_i4	srebf2	Sterol regulatory element-binding protein 2 [Source:SWISS;ACC:A3KNA7]	38.7	0	-13.4	7.01394e-08	9.79848e-05	yes	DOWN	Y	Y	Y	Y	Y	0.75	0.69	1.18	0	0	0
TBIU047603	TBIGR001_TRINITY_DN70323_c4_g1_i1	serinc5	Serine incorporator 5 [Source:SWISS;ACC:Q803X0]	37.5	0	-13.4	0.00010021	0.0272442	yes	DOWN	Y	Y	Y	Y	Y	2.19	0	1.96	0	0	0
TBIU022614	TBIGR001_TRINITY_DN64037_c1_g1_i6	Scube1	Signal peptide, CUB and EGF-like domain-containing protein 1 [Source:SWISS;ACC:Q6NZL8]	37.8	0	-13.4	7.99434e-05	0.023417	yes	DOWN	Y	Y	Y	Y	Y	2.2	1.86	0	0	0	0
TBIU029817	TBIGR001_TRINITY_DN66732_c3_g1_i5	PHF12	PHD finger protein 12 [Source:SWISS;ACC:Q96QT6]	37.5	0	-13.4	0.00113323	0.132778	yes	DOWN	N	N	Y	Y	Y	1.6	0.01	0	0	0	0
TBIU041713	TBIGR001_TRINITY_DN69292_c0_g3_i7	Arsa	Arylsulfatase A [Source:SWISS;ACC:P50428]	38.6	0	-13.4	9.4099e-05	0.0261305	yes	DOWN	Y	Y	Y	Y	Y	1.4	0	1.54	0	0	0
TBIU034092	TBIGR001_TRINITY_DN67778_c0_g1_i1	mtmr10	Myotubularin-related protein 10 [Source:SWISS;ACC:A0JMF6]	39.1	0	-13.4	9.8386e-05	0.0269095	yes	DOWN	Y	Y	Y	Y	Y	0.54	0	0.82	0	0	0
TBIU043021	TBIGR001_TRINITY_DN69526_c2_g1_i2	Senp7	Sentrin-specific protease 7 [Source:SWISS;ACC:D3ZF42]	38.1	0	-13.4	0.00224748	0.205314	yes	DOWN	N	N	Y	Y	Y	1.33	0	0	0	0	0
TBIU088174	TBIGR001_TRINITY_DN66220_c6_g14_i5	-	-	35.9	0	-13.3	7.59811e-08	0.000102977	yes	DOWN	Y	Y	Y	Y	Y	1.84	1.75	2.59	0	0	0
TBIU025934	TBIGR001_TRINITY_DN65449_c0_g2_i5	MYOM2	Myomesin-2 [Source:SWISS;ACC:P54296]	36.3	0	-13.3	0.000191035	0.0414998	yes	DOWN	Y	Y	Y	Y	Y	3.01	0.52	0	0	0	0
TBIU047635	TBIGR001_TRINITY_DN70326_c2_g1_i3	PPM1D	Protein phosphatase 1D [Source:SWISS;ACC:O15297]	35.5	0	-13.3	0.00245937	0.215355	yes	DOWN	N	N	Y	Y	Y	0	2.94	0	0	0	0
TBIU029146	TBIGR001_TRINITY_DN66508_c0_g2_i6	LRCH2	Leucine-rich repeat and calponin homology domain-containing protein 2 [Source:SWISS;ACC:Q5VUJ6]	36.2	0	-13.3	0.00109792	0.130153	yes	DOWN	N	N	Y	Y	Y	2.31	0	0.02	0	0	0
TBIU024369	TBIGR001_TRINITY_DN64823_c0_g1_i1	aasdh	Acyl-CoA synthetase family member 4 [Source:SWISS;ACC:Q5RG49]	35.9	0	-13.3	0.000132956	0.0335435	yes	DOWN	Y	Y	Y	Y	Y	0.44	1.48	0	0	0	0
TBIU048384	TBIGR001_TRINITY_DN70449_c1_g1_i2	PEX1	Peroxisome biogenesis factor 1 [Source:SWISS;ACC:O43933]	35.2	0	-13.3	5.09264e-07	0.000499203	yes	DOWN	Y	Y	Y	Y	Y	0.7	0.87	0.17	0	0	0
TBIU042874	TBIGR001_TRINITY_DN69496_c0_g1_i5	Zdhhc9	Palmitoyltransferase ZDHHC9 [Source:SWISS;ACC:P59268]	36.7	0	-13.3	0.000132984	0.0335435	yes	DOWN	Y	Y	Y	Y	Y	1.02	0	0.37	0	0	0
TBIU030945	TBIGR001_TRINITY_DN67025_c7_g1_i5	dnajb6-a	DnaJ homolog subfamily B member 6-A [Source:SWISS;ACC:Q5FWN8]	37	0	-13.3	0.00232335	0.209497	yes	DOWN	N	N	Y	Y	Y	0	2.39	0	0	0	0
TBIU051555	TBIGR001_TRINITY_DN70945_c1_g1_i3	AGRN	Agrin [Source:SWISS;ACC:P31696]	36.1	0	-13.3	0.000128132	0.0329605	yes	DOWN	Y	Y	Y	Y	Y	0.2	0.64	0	0	0	0
TBIU054373	TBIGR001_TRINITY_DN71371_c1_g1_i6	NAA25	N-alpha-acetyltransferase 25, NatB auxiliary subunit [Source:SWISS;ACC:Q14CX7]	35.7	0	-13.3	6.13157e-07	0.000562401	yes	DOWN	Y	Y	Y	Y	Y	0.15	0.76	0.37	0	0	0
TBIU046487	TBIGR001_TRINITY_DN70121_c2_g1_i3	Klhl7	Kelch-like protein 7 [Source:SWISS;ACC:Q5XHZ6]	35	0	-13.3	0.00245114	0.214841	yes	DOWN	N	N	Y	Y	Y	1.34	0	0	0	0	0
TBIU046868	TBIGR001_TRINITY_DN70187_c0_g2_i4	Tmcc1	Transmembrane and coiled-coil domains protein 1 [Source:SWISS;ACC:Q69ZZ6]	35.3	0	-13.3	9.34601e-05	0.0260327	yes	DOWN	Y	Y	Y	Y	Y	1.31	1.7	0	0	0	0
TBIU050183	TBIGR001_TRINITY_DN70717_c5_g3_i1	Mllt4	Afadin [Source:SWISS;ACC:O35889]	36	0	-13.3	0.000154143	0.0371153	yes	DOWN	Y	Y	Y	Y	Y	0.2	0.89	0	0	0	0
TBIU093473	TBIGR001_TRINITY_DN70003_c1_g1_i2	-	-	34.7	0	-13.2	0.000117904	0.0310327	yes	DOWN	Y	Y	Y	Y	Y	6.83	0	5.84	0	0	0
TBIU012636	TBIGR001_TRINITY_DN55710_c0_g1_i2	-	-	32.7	0	-13.2	1.11774e-07	0.000135559	yes	DOWN	Y	Y	Y	Y	Y	1.18	1.22	0.79	0	0	0
TBIU026979	TBIGR001_TRINITY_DN65837_c3_g1_i6	ZNF574	Zinc finger protein 574 [Source:SWISS;ACC:Q5R4P8]	32.8	0	-13.2	2.60138e-05	0.0104521	yes	DOWN	Y	Y	Y	Y	Y	0.02	0.7	0.64	0	0	0
TBIU015819	TBIGR001_TRINITY_DN59514_c0_g1_i2	FNTB	Protein farnesyltransferase subunit beta [Source:SWISS;ACC:P49355]	33.5	0	-13.2	4.77891e-07	0.000481881	yes	DOWN	Y	Y	Y	Y	Y	0.66	0.76	1.77	0	0	0
TBIU016604	TBIGR001_TRINITY_DN60188_c0_g1_i2	CA106_MOUSE	Uncharacterized protein C1orf106 homolog [Source:SWISS;ACC:Q7TN12]	33.8	0	-13.2	8.76772e-08	0.000115384	yes	DOWN	Y	Y	Y	Y	Y	0.91	0.64	0.68	0	0	0
TBIU026331	TBIGR001_TRINITY_DN65592_c0_g1_i12	rbck1	RanBP-type and C3HC4-type zinc finger-containing protein 1 [Source:SWISS;ACC:E6ZIJ1]	34.5	0	-13.2	0.00253561	0.217624	yes	DOWN	N	N	Y	Y	Y	3.42	0	0	0	0	0
TBIU037484	TBIGR001_TRINITY_DN68496_c5_g1_i2	SENP7	Sentrin-specific protease 7 [Source:SWISS;ACC:A7MBJ2]	33.1	0	-13.2	0.00266133	0.224593	yes	DOWN	N	N	Y	Y	Y	0	1.82	0	0	0	0
TBIU046022	TBIGR001_TRINITY_DN70048_c0_g1_i4	Trmt2a	tRNA (uracil-5-)-methyltransferase homolog A [Source:SWISS;ACC:Q8BNV1]	34.7	0	-13.2	0.00251437	0.217314	yes	DOWN	N	N	Y	Y	Y	0	2.72	0	0	0	0
TBIU045901	TBIGR001_TRINITY_DN70028_c4_g1_i8	inpp5f	Phosphatidylinositide phosphatase SAC2 [Source:SWISS;ACC:A8E7C5]	34.2	0	-13.2	0.00252649	0.217314	yes	DOWN	N	N	Y	Y	Y	0	2.13	0	0	0	0
TBIU034516	TBIGR001_TRINITY_DN67871_c0_g1_i8	SYNPCC7002_A1628	Uncharacterized protein SYNPCC7002_A1628 [Source:SWISS;ACC:P28606]	32.7	0	-13.2	0.000133816	0.0336598	yes	DOWN	Y	Y	Y	Y	Y	1.57	0	1.48	0	0	0
TBIU034236	TBIGR001_TRINITY_DN67809_c1_g2_i17	CSAD	Cysteine sulfinic acid decarboxylase [Source:SWISS;ACC:Q9Y600]	33.6	0	-13.2	5.11271e-07	0.000499203	yes	DOWN	Y	Y	Y	Y	Y	0.63	0.51	1.47	0	0	0
TBIU040164	TBIGR001_TRINITY_DN69001_c2_g1_i3	TMEM110	Transmembrane protein 110 [Source:SWISS;ACC:Q86TL2]	33.8	0	-13.2	1.03408e-06	0.000823681	yes	DOWN	Y	Y	Y	Y	Y	0.23	1.16	0.97	0	0	0
TBIU046436	TBIGR001_TRINITY_DN70114_c3_g1_i4	CI091_MOUSE	Transmembrane protein C9orf91 homolog [Source:SWISS;ACC:Q8R239]	33.7	0	-13.2	0.00258718	0.219559	yes	DOWN	N	N	Y	Y	Y	2.35	0	0	0	0	0
TBIU043783	TBIGR001_TRINITY_DN69660_c2_g2_i5	SRGAP3	SLIT-ROBO Rho GTPase-activating protein 3 [Source:SWISS;ACC:O43295]	34.7	0	-13.2	0.000100747	0.0273085	yes	DOWN	Y	Y	Y	Y	Y	1.55	2.61	0	0	0	0
TBIU047491	TBIGR001_TRINITY_DN70292_c7_g3_i3	Camk2g	Calcium/calmodulin-dependent protein kinase type II subunit gamma [Source:SWISS;ACC:P11730]	33.3	0	-13.2	0.000509762	0.0805026	yes	DOWN	N	Y	Y	Y	Y	3.18	0	0.19	0	0	0
TBIU089214	TBIGR001_TRINITY_DN67270_c3_g1_i2	-	-	30.6	0	-13.1	0.000167263	0.038647	yes	DOWN	Y	Y	Y	Y	Y	2.04	0	1.14	0	0	0
TBIU095095	TBIGR001_TRINITY_DN70782_c1_g3_i1	-	-	30.4	0	-13.1	4.82916e-07	0.000481881	yes	DOWN	Y	Y	Y	Y	Y	1.93	0.74	0.96	0	0	0
TBIU034430	TBIGR001_TRINITY_DN67852_c0_g1_i3	dctn1	Dynactin subunit 1 [Source:SWISS;ACC:Q6PCJ1]	30.3	0	-13.1	0.00294751	0.239458	yes	DOWN	N	N	Y	Y	Y	1.2	0	0	0	0	0
TBIU052070	TBIGR001_TRINITY_DN71033_c0_g1_i3	LOC103361113	uncharacterized LOC103361113 [Source:NCBI_NR;ACC:XP_008285342.1]	31.9	0	-13.1	0.00275287	0.229756	yes	DOWN	N	N	Y	Y	Y	3.78	0	0	0	0	0
TBIU019600	TBIGR001_TRINITY_DN62390_c0_g1_i3	-	-	31.3	0	-13.1	0.00132132	0.145861	yes	DOWN	N	N	Y	Y	Y	0	16.57	0.21	0	0	0
TBIU036037	TBIGR001_TRINITY_DN68179_c0_g1_i1	SLC43A2	Large neutral amino acids transporter small subunit 4 [Source:SWISS;ACC:Q0VCM6]	32.2	0	-13.1	0.0027176	0.227804	yes	DOWN	N	N	Y	Y	Y	0	1.93	0	0	0	0
TBIU025514	TBIGR001_TRINITY_DN65299_c1_g1_i2	ZNF341	Zinc finger protein 341 [Source:SWISS;ACC:Q9BYN7]	31.7	0	-13.1	2.89542e-07	0.000305719	yes	DOWN	Y	Y	Y	Y	Y	0.51	0.69	1.04	0	0	0
TBIU055677	TBIGR001_TRINITY_DN71543_c7_g2_i2	Tmem30a	Cell cycle control protein 50A [Source:SWISS;ACC:Q8VEK0]	30.4	0	-13.1	0.000243122	0.0483079	yes	DOWN	Y	Y	Y	Y	Y	0	0.56	1.77	0	0	0
TBIU021782	TBIGR001_TRINITY_DN63601_c0_g1_i3	-	-	31.3	0	-13.1	0.000163896	0.0384081	yes	DOWN	Y	Y	Y	Y	Y	1.56	0	2.61	0	0	0
TBIU039788	TBIGR001_TRINITY_DN68936_c3_g1_i13	NFKB1	Nuclear factor NF-kappa-B p105 subunit [Source:SWISS;ACC:Q04861]	30.6	0	-13.1	0.00290055	0.237182	yes	DOWN	N	N	Y	Y	Y	1.28	0	0	0	0	0
TBIU031088	TBIGR001_TRINITY_DN67066_c3_g1_i8	Wdr33	pre-mRNA 3' end processing protein WDR33 [Source:SWISS;ACC:Q8K4P0]	32.4	0	-13.1	0.00125778	0.141578	yes	DOWN	N	N	Y	Y	Y	0	1.57	0.01	0	0	0
TBIU036723	TBIGR001_TRINITY_DN68341_c1_g2_i2	-	-	31.4	0	-13.1	0.000146858	0.0358341	yes	DOWN	Y	Y	Y	Y	Y	1.39	0	1.28	0	0	0
TBIU050758	TBIGR001_TRINITY_DN70808_c1_g2_i2	slc52a3a	Solute carrier family 52, riboflavin transporter, member 3-A [Source:SWISS;ACC:B0S5Y3]	30.8	0	-13.1	0.00289981	0.237182	yes	DOWN	N	N	Y	Y	Y	5.03	0	0	0	0	0
TBIU044779	TBIGR001_TRINITY_DN69834_c3_g4_i7	RCOR3	REST corepressor 3 [Source:SWISS;ACC:Q9P2K3]	31.8	0	-13.1	0.000146796	0.0358341	yes	DOWN	Y	Y	Y	Y	Y	0	0.89	1.02	0	0	0
TBIU056838	TBIGR001_TRINITY_DN71706_c0_g1_i2	Nudt6	Nucleoside diphosphate-linked moiety X motif 6 [Source:SWISS;ACC:Q8CH40]	32.4	0	-13.1	0.00271945	0.227804	yes	DOWN	N	N	Y	Y	Y	2.11	0	0	0	0	0
TBIU053581	TBIGR001_TRINITY_DN71250_c0_g2_i1	LOC104952969	uncharacterized LOC104952969 [Source:NCBI_NR;ACC:XP_010778186.1]	30.7	0	-13.1	1.01128e-06	0.000819901	yes	DOWN	Y	Y	Y	Y	Y	1.04	0.53	1.93	0	0	0
TBIU053139	TBIGR001_TRINITY_DN71189_c0_g1_i1	ACTPC_ACTTE	Tenebrosin-C [Source:SWISS;ACC:P61915]	31.1	0	-13.1	0.00281776	0.232817	yes	DOWN	N	N	Y	Y	Y	2.7	0	0	0	0	0
TBIU090492	TBIGR001_TRINITY_DN68185_c3_g3_i2	-	-	29.1	0	-13	0.00364166	0.27488	yes	DOWN	N	N	Y	Y	Y	0	0	4.96	0	0	0
TBIU094127	TBIGR001_TRINITY_DN70384_c1_g3_i2	-	-	30.2	0	-13	0.000219849	0.0456962	yes	DOWN	Y	Y	Y	Y	Y	0	1.61	4.07	0	0	0
TBIU018497	TBIGR001_TRINITY_DN61647_c0_g1_i3	-	-	30	0	-13	0.000167783	0.0386688	yes	DOWN	Y	Y	Y	Y	Y	0	15.86	10.1	0	0	0
TBIU050929	TBIGR001_TRINITY_DN70839_c1_g1_i3	VPS8	Vacuolar protein sorting-associated protein 8 homolog [Source:SWISS;ACC:Q8N3P4]	29.5	0	-13	0.000313255	0.0572336	yes	DOWN	N	Y	Y	Y	Y	0	0.45	2.05	0	0	0
TBIU020699	TBIGR001_TRINITY_DN63021_c0_g1_i3	Cutc	Copper homeostasis protein cutC homolog [Source:SWISS;ACC:Q9D8X1]	29.2	0	-13	0.000182123	0.040633	yes	DOWN	Y	Y	Y	Y	Y	2.9	1.17	0	0	0	0
TBIU047067	TBIGR001_TRINITY_DN70221_c4_g3_i2	LOC102080136	zinc finger and SCAN domain-containing protein 21-like [Source:NCBI_NR;ACC:XP_005468752.1]	28.3	0	-13	1.71797e-06	0.0012381	yes	DOWN	Y	Y	Y	Y	Y	0.68	2.06	2.77	0	0	0
TBIU041765	TBIGR001_TRINITY_DN69307_c1_g2_i3	DOCK7	Dedicator of cytokinesis protein 7 [Source:SWISS;ACC:Q96N67]	28.3	0	-13	1.24918e-06	0.000953206	yes	DOWN	Y	Y	Y	Y	Y	0.31	1.07	1.04	0	0	0
TBIU028179	TBIGR001_TRINITY_DN66226_c0_g1_i4	ZDHHC2	Palmitoyltransferase ZDHHC2 [Source:SWISS;ACC:Q9UIJ5]	28.7	0	-13	0.000241325	0.0481615	yes	DOWN	Y	Y	Y	Y	Y	1.58	0	0.48	0	0	0
TBIU031434	TBIGR001_TRINITY_DN67158_c0_g2_i7	pvrl4	Nectin-4 [Source:SWISS;ACC:Q5FWR8]	28.8	0	-13	0.00368703	0.276924	yes	DOWN	N	N	Y	Y	Y	0	0	1.46	0	0	0
TBIU016781	TBIGR001_TRINITY_DN60335_c0_g1_i2	CLK2	Dual specificity protein kinase CLK2 [Source:SWISS;ACC:P49760]	29.4	0	-13	0.000346115	0.0621862	yes	DOWN	N	Y	Y	Y	Y	3.91	0.53	0	0	0	0
TBIU033234	TBIGR001_TRINITY_DN67579_c4_g1_i7	sec31a	Protein transport protein Sec31A [Source:SWISS;ACC:Q7SYD5]	28.7	0	-13	2.34936e-06	0.00161616	yes	DOWN	Y	Y	Y	Y	Y	0.44	0.77	1.78	0	0	0
TBIU048463	TBIGR001_TRINITY_DN70459_c3_g1_i6	mepce	7SK snRNA methylphosphate capping enzyme [Source:SWISS;ACC:A3KQ55]	28.5	0	-13	0.000197806	0.042766	yes	DOWN	Y	Y	Y	Y	Y	1	0	1.47	0	0	0
TBIU045238	TBIGR001_TRINITY_DN69905_c3_g3_i14	ANK2	Ankyrin-2 [Source:SWISS;ACC:Q01484]	29.4	0	-13	0.000234244	0.0472678	yes	DOWN	Y	Y	Y	Y	Y	0.35	0	0.89	0	0	0
TBIU023391	TBIGR001_TRINITY_DN64384_c0_g2_i2	PKD1	Polycystin-1 [Source:SWISS;ACC:P98161]	28.5	0	-13	0.000201764	0.0435183	yes	DOWN	Y	Y	Y	Y	Y	0	1.01	0.52	0	0	0
TBIU037966	TBIGR001_TRINITY_DN68590_c0_g1_i5	Aak1	AP2-associated protein kinase 1 [Source:SWISS;ACC:Q3UHJ0]	28.3	0	-13	0.000287064	0.053892	yes	DOWN	N	Y	Y	Y	Y	0.63	0.13	0	0	0	0
TBIU050209	TBIGR001_TRINITY_DN70719_c4_g2_i16	BIVM	Basic immunoglobulin-like variable motif-containing protein [Source:SWISS;ACC:Q86UB2]	29.7	0	-13	0.000222992	0.0460573	yes	DOWN	Y	Y	Y	Y	Y	0.33	0	0.86	0	0	0
TBIU054056	TBIGR001_TRINITY_DN71330_c0_g2_i9	INO80B	INO80 complex subunit B [Source:SWISS;ACC:Q9C086]	28.7	0	-13	0.00315058	0.249206	yes	DOWN	N	N	Y	Y	Y	0	2.29	0	0	0	0
TBIU032424	TBIGR001_TRINITY_DN67405_c2_g1_i7	zgc:174680	zgc:174680 [Source:NCBI_NR;ACC:NP_001108034.1]	28.9	0	-13	0.000149877	0.0362921	yes	DOWN	Y	Y	Y	Y	Y	1.87	1.36	0	0	0	0
TBIU043833	TBIGR001_TRINITY_DN69671_c0_g2_i6	map3k15	mitogen-activated protein kinase kinase kinase 15 [Source:NCBI_NR;ACC:XP_008288624.1]	29.8	0	-13	5.74242e-07	0.000543167	yes	DOWN	Y	Y	Y	Y	Y	0.48	1.28	1.14	0	0	0
TBIU048535	TBIGR001_TRINITY_DN70473_c2_g1_i4	Fancg	Fanconi anemia group G protein homolog [Source:SWISS;ACC:Q9EQR6]	29.4	0	-13	0.000239	0.0479082	yes	DOWN	Y	Y	Y	Y	Y	1.78	0	0.54	0	0	0
TBIU041024	TBIGR001_TRINITY_DN69171_c0_g1_i4	Dcp1a	mRNA-decapping enzyme 1A [Source:SWISS;ACC:Q91YD3]	28.5	0	-13	0.00320945	0.25286	yes	DOWN	N	N	Y	Y	Y	0	1.62	0	0	0	0
TBIU053939	TBIGR001_TRINITY_DN71317_c1_g2_i25	Phf6	PHD finger protein 6 [Source:SWISS;ACC:Q9D4J7]	29.4	0	-13	0.00305508	0.245146	yes	DOWN	N	N	Y	Y	Y	2.33	0	0	0	0	0
TBIU050646	TBIGR001_TRINITY_DN70791_c6_g2_i3	Kif16b	Kinesin-like protein KIF16B [Source:SWISS;ACC:B1AVY7]	28.6	0	-13	0.00368666	0.276924	yes	DOWN	N	N	Y	Y	Y	0	0	0.62	0	0	0
TBIU022758	TBIGR001_TRINITY_DN64100_c2_g1_i2	TMEM182	Transmembrane protein 182 [Source:SWISS;ACC:A4IF75]	27.7	0	-12.9	0.000397677	0.0677739	yes	DOWN	N	Y	Y	Y	Y	3.58	0.49	0	0	0	0
TBIU034544	TBIGR001_TRINITY_DN67879_c3_g1_i4	RGS3	Regulator of G-protein signaling 3 [Source:SWISS;ACC:P49796]	26.8	0	-12.9	0.00338652	0.261777	yes	DOWN	N	N	Y	Y	Y	1.29	0	0	0	0	0
TBIU025339	TBIGR001_TRINITY_DN65236_c0_g1_i2	AUTS2	Autism susceptibility gene 2 protein [Source:SWISS;ACC:Q8WXX7]	28.1	0	-12.9	0.00319066	0.251937	yes	DOWN	N	N	Y	Y	Y	0	1.96	0	0	0	0
TBIU026615	TBIGR001_TRINITY_DN65703_c1_g1_i3	RAPH1	Ras-associated and pleckstrin homology domains-containing protein 1 [Source:SWISS;ACC:Q70E73]	27.2	0	-12.9	2.75062e-07	0.000293847	yes	DOWN	Y	Y	Y	Y	Y	1.49	1.9	1.41	0	0	0
TBIU040172	TBIGR001_TRINITY_DN69002_c2_g2_i2	SLC16A13	Monocarboxylate transporter 13 [Source:SWISS;ACC:Q17QR6]	26.6	0	-12.9	0.000256438	0.0500213	yes	DOWN	N	Y	Y	Y	Y	1.25	0	0.45	0	0	0
TBIU050313	TBIGR001_TRINITY_DN70737_c1_g1_i4	FOCAD	Focadhesin [Source:SWISS;ACC:Q5VW36]	26.6	0	-12.9	4.04201e-07	0.000421879	yes	DOWN	Y	Y	Y	Y	Y	0.92	0.69	0.59	0	0	0
TBIU053586	TBIGR001_TRINITY_DN71250_c0_g2_i5	LOC104952969	uncharacterized LOC104952969 [Source:NCBI_NR;ACC:XP_010778187.1]	28	0	-12.9	7.77579e-06	0.00417799	yes	DOWN	Y	Y	Y	Y	Y	1.52	0.28	0.29	0	0	0
TBIU049918	TBIGR001_TRINITY_DN70678_c0_g1_i2	mios	WD repeat-containing protein mio [Source:SWISS;ACC:Q802U2]	27.1	0	-12.9	1.57287e-06	0.00115181	yes	DOWN	Y	Y	Y	Y	Y	0.72	0.52	0.18	0	0	0
TBIU030760	TBIGR001_TRINITY_DN66974_c0_g1_i23	tfcp2	Transcription factor CP2 [Source:SWISS;ACC:Q4V860]	27.5	0	-12.9	0.000213734	0.0451351	yes	DOWN	Y	Y	Y	Y	Y	0	1.37	0.67	0	0	0
TBIU054043	TBIGR001_TRINITY_DN71330_c0_g2_i1	INO80B	INO80 complex subunit B [Source:SWISS;ACC:Q9C086]	27.3	0	-12.9	0.00334283	0.259062	yes	DOWN	N	N	Y	Y	Y	0	2.26	0	0	0	0
TBIU033996	TBIGR001_TRINITY_DN67761_c0_g1_i11	LPIN2	Phosphatidate phosphatase LPIN2 [Source:SWISS;ACC:Q92539]	26.6	0	-12.9	0.00344118	0.264586	yes	DOWN	N	N	Y	Y	Y	1.53	0	0	0	0	0
TBIU039671	TBIGR001_TRINITY_DN68907_c1_g1_i6	slc20a2	Sodium-dependent phosphate transporter 2 [Source:SWISS;ACC:Q28E01]	26.4	0	-12.9	0.00341516	0.263255	yes	DOWN	N	N	Y	Y	Y	1.62	0	0	0	0	0
TBIU048540	TBIGR001_TRINITY_DN70473_c2_g1_i9	Fancg	Fanconi anemia group G protein homolog [Source:SWISS;ACC:Q9EQR6]	27.8	0	-12.9	0.000210333	0.0447688	yes	DOWN	Y	Y	Y	Y	Y	1.48	0	0.83	0	0	0
TBIU042238	TBIGR001_TRINITY_DN69387_c1_g2_i1	PTGS1	Prostaglandin G/H synthase 1 [Source:SWISS;ACC:O97554]	27.7	0	-12.9	1.05038e-06	0.000829386	yes	DOWN	Y	Y	Y	Y	Y	0.59	0.83	0.21	0	0	0
TBIU040603	TBIGR001_TRINITY_DN69088_c0_g2_i1	Pprc1	Peroxisome proliferator-activated receptor gamma coactivator-related protein 1 [Source:SWISS;ACC:Q6NZN1]	27.9	0	-12.9	0.000346525	0.0621862	yes	DOWN	N	Y	Y	Y	Y	0	1.54	0.28	0	0	0
TBIU043311	TBIGR001_TRINITY_DN69576_c3_g3_i3	SAMD8	Sphingomyelin synthase-related protein 1 [Source:SWISS;ACC:Q96LT4]	28	0	-12.9	0.00324823	0.254711	yes	DOWN	N	N	Y	Y	Y	4.4	0	0	0	0	0
TBIU039536	TBIGR001_TRINITY_DN68882_c0_g1_i5	Frmd4a	FERM domain-containing protein 4A [Source:SWISS;ACC:Q8BIE6]	27.1	0	-12.9	0.00333803	0.259062	yes	DOWN	N	N	Y	Y	Y	1.04	0	0	0	0	0
TBIU050903	TBIGR001_TRINITY_DN70835_c1_g2_i1	Polh	DNA polymerase eta [Source:SWISS;ACC:Q9JJN0]	27.4	0	-12.9	0.0033435	0.259062	yes	DOWN	N	N	Y	Y	Y	0	4.32	0	0	0	0
TBIU048122	TBIGR001_TRINITY_DN70406_c3_g1_i4	EXOC7	Exocyst complex component 7 [Source:SWISS;ACC:Q9UPT5]	27.4	0	-12.9	0.000217712	0.0454947	yes	DOWN	Y	Y	Y	Y	Y	0	4.21	6.51	0	0	0
TBIU052194	TBIGR001_TRINITY_DN71051_c0_g5_i17	FUK	L-fucose kinase [Source:SWISS;ACC:Q8N0W3]	27.5	0	-12.9	5.92515e-07	0.000549014	yes	DOWN	Y	Y	Y	Y	Y	0.55	1.29	0.66	0	0	0
TBIU096000	TBIGR001_TRINITY_DN71285_c2_g1_i2	-	-	26.2	0	-12.8	0.00348145	0.266105	yes	DOWN	N	N	Y	Y	Y	0	6.6	0	0	0	0
TBIU036432	TBIGR001_TRINITY_DN68276_c1_g2_i2	-	-	26.1	0	-12.8	0.000229436	0.0466083	yes	DOWN	Y	Y	Y	Y	Y	0	2.67	3.24	0	0	0
TBIU052365	TBIGR001_TRINITY_DN71081_c0_g2_i2	mrtfb	Myocardin-related transcription factor B [Source:SWISS;ACC:Q8AYC1]	24.7	0	-12.8	7.83868e-07	0.000671501	yes	DOWN	Y	Y	Y	Y	Y	1.72	0.88	1.21	0	0	0
TBIU020918	TBIGR001_TRINITY_DN63130_c0_g1_i3	Pla2g12a	Group XIIA secretory phospholipase A2 [Source:SWISS;ACC:Q9EPR2]	26.2	0	-12.8	0.00348144	0.266105	yes	DOWN	N	N	Y	Y	Y	0	3.09	0	0	0	0
TBIU055897	TBIGR001_TRINITY_DN71569_c1_g1_i4	-	-	25.6	0	-12.8	1.69836e-05	0.00744768	yes	DOWN	Y	Y	Y	Y	Y	1.79	5.85	0.5	0	0	0
TBIU028862	TBIGR001_TRINITY_DN66430_c1_g2_i4	CDC42BPA	Serine/threonine-protein kinase MRCK alpha [Source:SWISS;ACC:Q5VT25]	26	0	-12.8	0.00346578	0.265584	yes	DOWN	N	N	Y	Y	Y	0.92	0	0	0	0	0
TBIU027363	TBIGR001_TRINITY_DN65974_c1_g1_i2	SEMA6D	Semaphorin-6D [Source:SWISS;ACC:Q5R7F5]	25.3	0	-12.8	0.000264719	0.0513628	yes	DOWN	N	Y	Y	Y	Y	0.34	0	0.63	0	0	0
TBIU053128	TBIGR001_TRINITY_DN71185_c0_g1_i8	-	-	25	0	-12.8	0.00429747	0.304393	yes	DOWN	N	N	Y	Y	Y	0	0	1.4	0	0	0
TBIU046765	TBIGR001_TRINITY_DN70172_c2_g2_i5	ATF1	Cyclic AMP-dependent transcription factor ATF-1 [Source:SWISS;ACC:Q08DA8]	26.1	0	-12.8	0.000231463	0.0469152	yes	DOWN	Y	Y	Y	Y	Y	0.29	0	0.45	0	0	0
TBIU042853	TBIGR001_TRINITY_DN69491_c0_g1_i1	si:ch211-214j8.12	si:ch211-214j8.12 [Source:NCBI_NR;ACC:NP_001091661.1]	26	0	-12.8	0.00346586	0.265584	yes	DOWN	N	N	Y	Y	Y	1.27	0	0	0	0	0
TBIU053401	TBIGR001_TRINITY_DN71227_c2_g3_i3	-	-	24.6	0	-12.8	0.000256703	0.0500213	yes	DOWN	N	Y	Y	Y	Y	0	5.36	3.2	0	0	0
TBIU051356	TBIGR001_TRINITY_DN70917_c6_g3_i2	KIF2A	Kinesin-like protein KIF2A [Source:SWISS;ACC:Q5R9Y9]	26	0	-12.8	0.00353746	0.269932	yes	DOWN	N	N	Y	Y	Y	1.6	0	0	0	0	0
TBIU056258	TBIGR001_TRINITY_DN71617_c3_g1_i2	-	-	24.9	0	-12.8	0.00370813	0.27759	yes	DOWN	N	N	Y	Y	Y	0	2.59	0	0	0	0
TBIU082911	TBIGR001_TRINITY_DN58319_c1_g1_i1	-	-	23.1	0	-12.7	0.000640122	0.0930021	yes	DOWN	N	Y	Y	Y	Y	10.64	1.24	0	0	0	0
TBIU088115	TBIGR001_TRINITY_DN66197_c1_g1_i2	-	-	23.6	0	-12.7	3.0794e-06	0.00196919	yes	DOWN	Y	Y	Y	Y	Y	0.76	2.18	2.39	0	0	0
TBIU022571	TBIGR001_TRINITY_DN64021_c1_g1_i2	-	-	24.2	0	-12.7	0.000253094	0.0496543	yes	DOWN	Y	Y	Y	Y	Y	0.79	0	0.63	0	0	0
TBIU030864	TBIGR001_TRINITY_DN67005_c3_g1_i4	LOC101475940	uncharacterized LOC101475940 [Source:NCBI_NR;ACC:XP_004574719.1]	23	0	-12.7	0.00055831	0.0856049	yes	DOWN	N	Y	Y	Y	Y	2.65	0.41	0.02	0	0	0
TBIU022572	TBIGR001_TRINITY_DN64022_c0_g1_i1	ABHD6	Monoacylglycerol lipase ABHD6 [Source:SWISS;ACC:Q9BV23]	23.9	0	-12.7	5.90592e-07	0.000549014	yes	DOWN	Y	Y	Y	Y	Y	2.76	3.16	2.34	0	0	0
TBIU026354	TBIGR001_TRINITY_DN65597_c0_g1_i3	NSUN5	Probable 28S rRNA (cytosine-C(5))-methyltransferase [Source:SWISS;ACC:Q96P11]	23.4	0	-12.7	5.68578e-05	0.0189636	yes	DOWN	Y	Y	Y	Y	Y	0.15	4.1	3.65	0	0	0
TBIU043742	TBIGR001_TRINITY_DN69655_c0_g1_i3	Nedd1	Protein NEDD1 [Source:SWISS;ACC:P33215]	23.7	0	-12.7	0.000276225	0.052584	yes	DOWN	N	Y	Y	Y	Y	2.09	0	1.43	0	0	0
TBIU011590	TBIGR001_TRINITY_DN54333_c1_g1_i1	Klhl26	Kelch-like protein 26 [Source:SWISS;ACC:Q8BGY4]	24.1	0	-12.7	0.000356003	0.0635492	yes	DOWN	N	Y	Y	Y	Y	1.65	0.42	0	0	0	0
TBIU041714	TBIGR001_TRINITY_DN69292_c0_g3_i8	Arsa	Arylsulfatase A [Source:SWISS;ACC:P50428]	23.8	0	-12.7	0.000270752	0.0518684	yes	DOWN	N	Y	Y	Y	Y	2.02	0	1.68	0	0	0
TBIU024482	TBIGR001_TRINITY_DN64866_c1_g1_i11	Puf60	Poly(U)-binding-splicing factor PUF60 [Source:SWISS;ACC:Q9WV25]	24.2	0	-12.7	0.00382558	0.284338	yes	DOWN	N	N	Y	Y	Y	3.05	0	0	0	0	0
TBIU041823	TBIGR001_TRINITY_DN69317_c2_g3_i4	Zfr	Zinc finger RNA-binding protein [Source:SWISS;ACC:Q562A2]	23.7	0	-12.7	0.000275884	0.052584	yes	DOWN	N	Y	Y	Y	Y	0.56	0	0.32	0	0	0
TBIU037647	TBIGR001_TRINITY_DN68520_c0_g1_i8	Secisbp2	Selenocysteine insertion sequence-binding protein 2 [Source:SWISS;ACC:Q9QX72]	23	0	-12.7	0.000391766	0.0677534	yes	DOWN	N	Y	Y	Y	Y	0.91	0	0.26	0	0	0
TBIU032141	TBIGR001_TRINITY_DN67331_c3_g1_i5	Herc4	Probable E3 ubiquitin-protein ligase HERC4 [Source:SWISS;ACC:Q5PQN1]	24.5	0	-12.7	0.00378067	0.281858	yes	DOWN	N	N	Y	Y	Y	0	0.92	0	0	0	0
TBIU093839	TBIGR001_TRINITY_DN70114_c2_g1_i2	-	-	22.8	0	-12.6	0.000520625	0.0816499	yes	DOWN	N	Y	Y	Y	Y	4.53	0.75	0	0	0	0
TBIU030023	TBIGR001_TRINITY_DN66785_c0_g1_i1	ccne1	G1/S-specific cyclin-E1 [Source:SWISS;ACC:P47794]	21.7	0	-12.6	9.58683e-07	0.000784264	yes	DOWN	Y	Y	Y	Y	Y	0.71	0.76	0.69	0	0	0
TBIU040838	TBIGR001_TRINITY_DN69133_c0_g3_i6	Zbtb48	Zinc finger and BTB domain-containing protein 48 [Source:SWISS;ACC:Q1H9T6]	21.6	0	-12.6	0.000269719	0.0518684	yes	DOWN	N	Y	Y	Y	Y	0.77	1.04	0	0	0	0
TBIU032065	TBIGR001_TRINITY_DN67312_c1_g2_i3	MCF2L	Guanine nucleotide exchange factor DBS [Source:SWISS;ACC:O15068]	21.7	0	-12.6	0.000589174	0.0881551	yes	DOWN	N	Y	Y	Y	Y	0.15	1.04	0	0	0	0
TBIU021263	TBIGR001_TRINITY_DN63331_c0_g1_i2	RBM24	RNA-binding protein 24 [Source:SWISS;ACC:Q9BX46]	21.9	0	-12.6	0.000292243	0.054491	yes	DOWN	N	Y	Y	Y	Y	1.34	0.8	0	0	0	0
TBIU043056	TBIGR001_TRINITY_DN69533_c0_g1_i5	EXD2	Exonuclease 3'-5' domain-containing protein 2 [Source:SWISS;ACC:Q9NVH0]	22.4	0	-12.6	0.000359722	0.063798	yes	DOWN	N	Y	Y	Y	Y	0.44	0	0.88	0	0	0
TBIU010294	TBIGR001_TRINITY_DN52084_c0_g1_i1	-	-	22.1	0	-12.6	0.000392654	0.0677534	yes	DOWN	N	Y	Y	Y	Y	0	1.62	3.51	0	0	0
TBIU035342	TBIGR001_TRINITY_DN68024_c2_g1_i6	garnl3	GTPase-activating Rap/Ran-GAP domain-like protein 3 [Source:SWISS;ACC:A5PF44]	22.2	0	-12.6	0.00494212	0.335654	yes	DOWN	N	N	Y	Y	Y	0	0	0.84	0	0	0
TBIU033548	TBIGR001_TRINITY_DN67652_c4_g1_i8	ALG8	Probable dolichyl pyrophosphate Glc1Man9GlcNAc2 alpha-1,3-glucosyltransferase [Source:SWISS;ACC:Q0P5D9]	21.5	0	-12.6	0.00163395	0.168795	yes	DOWN	N	N	Y	Y	Y	1.77	0.05	0	0	0	0
TBIU046485	TBIGR001_TRINITY_DN70121_c2_g1_i11	ASTE1	Protein asteroid homolog 1 [Source:SWISS;ACC:Q2TB18]	21.4	0	-12.6	0.000285122	0.0537782	yes	DOWN	N	Y	Y	Y	Y	0.91	1.42	0	0	0	0
TBIU044707	TBIGR001_TRINITY_DN69819_c1_g1_i10	rogdi	Protein rogdi homolog [Source:SWISS;ACC:Q7ZVT5]	22.4	0	-12.6	0.00416649	0.299982	yes	DOWN	N	N	Y	Y	Y	1.85	0	0	0	0	0
TBIU033491	TBIGR001_TRINITY_DN67641_c2_g1_i4	PARL	Presenilins-associated rhomboid-like protein, mitochondrial [Source:SWISS;ACC:Q9H300]	22.4	0	-12.6	0.000440416	0.0721878	yes	DOWN	N	Y	Y	Y	Y	2.26	0.52	0	0	0	0
TBIU032960	TBIGR001_TRINITY_DN67519_c5_g3_i5	Parp12	Poly [ADP-ribose] polymerase 12 [Source:SWISS;ACC:Q8BZ20]	22.8	0	-12.6	0.0041229	0.298073	yes	DOWN	N	N	Y	Y	Y	0	1.44	0	0	0	0
TBIU043779	TBIGR001_TRINITY_DN69660_c2_g2_i12	SRGAP3	SLIT-ROBO Rho GTPase-activating protein 3 [Source:SWISS;ACC:O43295]	21.6	0	-12.6	2.90237e-06	0.00189604	yes	DOWN	Y	Y	Y	Y	Y	0.25	0.66	0.7	0	0	0
TBIU037319	TBIGR001_TRINITY_DN68462_c3_g1_i12	LOC103380983	uncharacterized LOC103380983 [Source:NCBI_NR;ACC:XP_008311354.1]	21.6	0	-12.6	0.000398886	0.0677739	yes	DOWN	N	Y	Y	Y	Y	2.07	0	4.56	0	0	0
TBIU055726	TBIGR001_TRINITY_DN71548_c6_g1_i2	HECTD4	Probable E3 ubiquitin-protein ligase HECTD4 [Source:SWISS;ACC:Q9Y4D8]	22.9	0	-12.6	0.00412206	0.298073	yes	DOWN	N	N	Y	Y	Y	0	0.33	0	0	0	0
TBIU039857	TBIGR001_TRINITY_DN68945_c2_g6_i1	tmem71	Transmembrane protein 71 [Source:SWISS;ACC:B0S728]	22.8	0	-12.6	0.00410988	0.297945	yes	DOWN	N	N	Y	Y	Y	1.48	0	0	0	0	0
TBIU047299	TBIGR001_TRINITY_DN70263_c2_g1_i5	ddx46	Probable ATP-dependent RNA helicase DDX46 [Source:SWISS;ACC:Q4TVV3]	22	0	-12.6	0.00424419	0.302679	yes	DOWN	N	N	Y	Y	Y	1.28	0	0	0	0	0
TBIU088235	TBIGR001_TRINITY_DN66305_c0_g2_i2	-	-	20.3	0	-12.5	0.00478861	0.328174	yes	DOWN	N	N	Y	Y	Y	4.3	0	0	0	0	0
TBIU096847	TBIGR001_TRINITY_DN71569_c1_g1_i5	-	-	20	0	-12.5	0.000716892	0.101083	yes	DOWN	N	N	Y	Y	Y	0	10.23	1.63	0	0	0
TBIU026329	TBIGR001_TRINITY_DN65592_c0_g1_i1	rbck1	RanBP-type and C3HC4-type zinc finger-containing protein 1 [Source:SWISS;ACC:E6ZIJ1]	21.2	0	-12.5	0.0044143	0.308849	yes	DOWN	N	N	Y	Y	Y	2.03	0	0	0	0	0
TBIU031267	TBIGR001_TRINITY_DN67122_c0_g1_i2	ASMTL	N-acetylserotonin O-methyltransferase-like protein [Source:SWISS;ACC:O95671]	20.4	0	-12.5	0.00481143	0.329241	yes	DOWN	N	N	Y	Y	Y	0	1.76	0	0	0	0
TBIU030425	TBIGR001_TRINITY_DN66877_c0_g1_i8	-	-	20	0	-12.5	0.00566834	0.365564	yes	DOWN	N	N	Y	Y	Y	0	0	1.48	0	0	0
TBIU014764	TBIGR001_TRINITY_DN58346_c0_g1_i1	Kank4	KN motif and ankyrin repeat domain-containing protein 4 [Source:SWISS;ACC:Q6P9J5]	21.4	0	-12.5	0.0044148	0.308849	yes	DOWN	N	N	Y	Y	Y	1.16	0	0	0	0	0
TBIU025542	TBIGR001_TRINITY_DN65311_c0_g1_i1	EME1	Crossover junction endonuclease EME1 [Source:SWISS;ACC:Q5NVA9]	21	0	-12.5	0.00035766	0.0636811	yes	DOWN	N	Y	Y	Y	Y	0.52	1.36	0	0	0	0
TBIU049722	TBIGR001_TRINITY_DN70649_c1_g1_i5	COL17A1	Collagen alpha-1(XVII) chain [Source:SWISS;ACC:Q9UMD9]	20.6	0	-12.5	0.00468769	0.323208	yes	DOWN	N	N	Y	Y	Y	0.58	0	0	0	0	0
TBIU050893	TBIGR001_TRINITY_DN70833_c1_g2_i8	pou6f1	POU domain, class 6, transcription factor 1 [Source:SWISS;ACC:P31367]	20.7	0	-12.5	0.00459288	0.317395	yes	DOWN	N	N	Y	Y	Y	1.56	0	0	0	0	0
TBIU049172	TBIGR001_TRINITY_DN70572_c2_g2_i2	A33_PLEWA	Zinc-binding protein A33 [Source:SWISS;ACC:Q02084]	21.1	0	-12.5	0.00100379	0.123676	yes	DOWN	N	N	Y	Y	Y	2.54	0.2	0	0	0	0
TBIU045357	TBIGR001_TRINITY_DN69929_c0_g1_i2	ODF2	Outer dense fiber protein 2 [Source:SWISS;ACC:Q5ZKK5]	20	0	-12.5	1.2323e-05	0.00595209	yes	DOWN	Y	Y	Y	Y	Y	0.19	0.75	0.2	0	0	0
TBIU037065	TBIGR001_TRINITY_DN68407_c2_g1_i3	Cul4b	Cullin-4B {ECO:0000312|EMBL:CAM17145.1} [Source:SWISS;ACC:A2A432]	21.3	0	-12.5	0.00441406	0.308849	yes	DOWN	N	N	Y	Y	Y	3.48	0	0	0	0	0
TBIU039875	TBIGR001_TRINITY_DN68950_c1_g1_i1	LOC103371657	uncharacterized LOC103371657 [Source:NCBI_NR;ACC:XP_008299273.1]	20.3	0	-12.5	0.000380477	0.0662815	yes	DOWN	N	Y	Y	Y	Y	0	1.53	1.14	0	0	0
TBIU087238	TBIGR001_TRINITY_DN65053_c0_g1_i2	-	-	19.2	0	-12.4	0.00609695	0.381345	yes	DOWN	N	N	Y	Y	Y	0	0	6.81	0	0	0
TBIU035707	TBIGR001_TRINITY_DN68116_c0_g1_i1	Bcl6b	B-cell CLL/lymphoma 6 member B protein [Source:SWISS;ACC:O88282]	18.9	0	-12.4	1.66349e-05	0.00744768	yes	DOWN	Y	Y	Y	Y	Y	1.13	0.48	0.2	0	0	0
TBIU018118	TBIGR001_TRINITY_DN61398_c1_g2_i3	MECOM	MDS1 and EVI1 complex locus protein EVI1 [Source:SWISS;ACC:Q03112]	19.2	0	-12.4	0.000359634	0.063798	yes	DOWN	N	Y	Y	Y	Y	0.4	0.63	0	0	0	0
TBIU023112	TBIGR001_TRINITY_DN64244_c0_g1_i1	GATA2	GATA-binding factor 2 [Source:SWISS;ACC:P23824]	19.7	0	-12.4	5.91392e-05	0.019317	yes	DOWN	Y	Y	Y	Y	Y	0.33	0.14	1.26	0	0	0
TBIU020202	TBIGR001_TRINITY_DN62761_c1_g3_i2	ihhb	Indian hedgehog B protein [Source:SWISS;ACC:Q98862]	19.6	0	-12.4	0.000721539	0.10158	yes	DOWN	N	N	Y	Y	Y	0.37	0	1.63	0	0	0
TBIU034362	TBIGR001_TRINITY_DN67840_c2_g4_i1	LOC103370951	microtubule-associated protein futsch-like [Source:NCBI_NR;ACC:XP_008298373.1]	18.7	0	-12.4	0.00121912	0.138277	yes	DOWN	N	N	Y	Y	Y	4.98	0.48	0	0	0	0
TBIU049972	TBIGR001_TRINITY_DN70691_c2_g1_i2	-	-	19.6	0	-12.4	0.000508377	0.0805026	yes	DOWN	N	Y	Y	Y	Y	0.63	0	1.43	0	0	0
TBIU040416	TBIGR001_TRINITY_DN69056_c0_g2_i2	ZNF462	Zinc finger protein 462 [Source:SWISS;ACC:Q96JM2]	19	0	-12.4	0.00526295	0.348833	yes	DOWN	N	N	Y	Y	Y	0.96	0	0	0	0	0
TBIU032491	TBIGR001_TRINITY_DN67422_c1_g4_i2	CCDC39	Coiled-coil domain-containing protein 39 [Source:SWISS;ACC:E2R1I5]	19.6	0	-12.4	0.00108831	0.12944	yes	DOWN	N	N	Y	Y	Y	2.07	0.17	0	0	0	0
TBIU034005	TBIGR001_TRINITY_DN67764_c10_g1_i2	ranbp10	Ran-binding protein 10 [Source:SWISS;ACC:Q1LUS8]	19.8	0	-12.4	0.000582003	0.087786	yes	DOWN	N	Y	Y	Y	Y	0.89	0	0.22	0	0	0
TBIU032478	TBIGR001_TRINITY_DN67421_c0_g1_i14	Hnrnpf	Heterogeneous nuclear ribonucleoprotein F [Source:SWISS;ACC:Q794E4]	18.9	0	-12.4	0.000434457	0.0716523	yes	DOWN	N	Y	Y	Y	Y	0.68	1.65	0	0	0	0
TBIU038895	TBIGR001_TRINITY_DN68773_c3_g2_i10	NFKBIZ	NF-kappa-B inhibitor zeta [Source:SWISS;ACC:Q9BE45]	19.8	0	-12.4	0.000474649	0.0764193	yes	DOWN	N	Y	Y	Y	Y	1.61	0	0.63	0	0	0
TBIU049716	TBIGR001_TRINITY_DN70648_c1_g2_i8	ATP13A2	Probable cation-transporting ATPase 13A2 [Source:SWISS;ACC:Q9NQ11]	19.7	0	-12.4	6.23119e-06	0.00351443	yes	DOWN	Y	Y	Y	Y	Y	0.15	0.3	0.46	0	0	0
TBIU038975	TBIGR001_TRINITY_DN68788_c4_g1_i8	Trpv1	Transient receptor potential cation channel subfamily V member 1 [Source:SWISS;ACC:Q704Y3]	19.7	0	-12.4	5.02359e-05	0.017363	yes	DOWN	Y	Y	Y	Y	Y	0.09	0.93	0.26	0	0	0
TBIU045538	TBIGR001_TRINITY_DN69957_c3_g1_i2	KIAA0226L	Uncharacterized protein KIAA0226-like [Source:SWISS;ACC:Q9H714]	19.9	0	-12.4	2.82083e-05	0.0109934	yes	DOWN	Y	Y	Y	Y	Y	0.95	0.48	3.07	0	0	0
TBIU044256	TBIGR001_TRINITY_DN69743_c0_g2_i1	STIM1	Stromal interaction molecule 1 [Source:SWISS;ACC:Q58CP9]	18.8	0	-12.4	0.00521782	0.346396	yes	DOWN	N	N	Y	Y	Y	1.03	0	0	0	0	0
TBIU039794	TBIGR001_TRINITY_DN68936_c3_g1_i7	NFKB1	Nuclear factor NF-kappa-B p105 subunit [Source:SWISS;ACC:Q04861]	19.4	0	-12.4	0.00500613	0.33823	yes	DOWN	N	N	Y	Y	Y	0.82	0	0	0	0	0
TBIU042662	TBIGR001_TRINITY_DN69458_c0_g2_i6	MSH5	MutS protein homolog 5 [Source:SWISS;ACC:O43196]	18.7	0	-12.4	0.000634119	0.0925742	yes	DOWN	N	Y	Y	Y	Y	1.01	0.24	0	0	0	0
TBIU052241	TBIGR001_TRINITY_DN71060_c0_g1_i2	XYLT2	Xylosyltransferase 2 [Source:SWISS;ACC:Q5QQ50]	18.8	0	-12.4	0.000396293	0.0677739	yes	DOWN	N	Y	Y	Y	Y	1.06	1.82	0	0	0	0
TBIU054114	TBIGR001_TRINITY_DN71336_c1_g1_i2	-	-	19.7	0	-12.4	0.00489973	0.333274	yes	DOWN	N	N	Y	Y	Y	0	1.39	0	0	0	0
TBIU092210	TBIGR001_TRINITY_DN69262_c3_g1_i1	-	-	18.5	0	-12.3	0.00534989	0.35305	yes	DOWN	N	N	Y	Y	Y	3.35	0	0	0	0	0
TBIU095297	TBIGR001_TRINITY_DN70886_c3_g2_i1	-	-	17.7	0	-12.3	0.00668065	0.399949	yes	DOWN	N	N	Y	Y	Y	0	0	4.06	0	0	0
TBIU095646	TBIGR001_TRINITY_DN71070_c0_g1_i14	-	-	17.9	0	-12.3	0.00122681	0.138903	yes	DOWN	N	N	Y	Y	Y	0.46	0	3.94	0	0	0
TBIU096321	TBIGR001_TRINITY_DN71345_c4_g2_i5	-	-	18.5	0	-12.3	5.87234e-05	0.0192505	yes	DOWN	Y	Y	Y	Y	Y	1.9	1.36	0.16	0	0	0
TBIU097206	TBIGR001_TRINITY_DN71708_c2_g2_i8	-	-	17.5	0	-12.3	0.000215864	0.0453738	yes	DOWN	Y	Y	Y	Y	Y	4.16	0.34	0.42	0	0	0
TBIU034284	TBIGR001_TRINITY_DN67820_c4_g2_i2	S100b	Protein S100-B [Source:SWISS;ACC:P04631]	18.5	0	-12.3	0.00637025	0.390318	yes	DOWN	N	N	Y	Y	Y	0	0	2.19	0	0	0
TBIU045847	TBIGR001_TRINITY_DN70022_c2_g1_i7	Rabgap1	Rab GTPase-activating protein 1 [Source:SWISS;ACC:A2AWA9]	17.8	0	-12.3	0.00649304	0.394304	yes	DOWN	N	N	Y	Y	Y	0	0	0.56	0	0	0
TBIU026032	TBIGR001_TRINITY_DN65486_c4_g1_i6	MAP3K7	Mitogen-activated protein kinase kinase kinase 7 [Source:SWISS;ACC:A2VDU3]	18	0	-12.3	0.000551972	0.0848085	yes	DOWN	N	Y	Y	Y	Y	0	0.65	1.02	0	0	0
TBIU023528	TBIGR001_TRINITY_DN64441_c0_g1_i4	Bcl3	B-cell lymphoma 3 protein homolog [Source:SWISS;ACC:Q9Z2F6]	18.3	0	-12.3	0.00553015	0.359975	yes	DOWN	N	N	Y	Y	Y	0	1.38	0	0	0	0
TBIU055751	TBIGR001_TRINITY_DN71552_c0_g1_i4	rnf181	E3 ubiquitin-protein ligase RNF181 [Source:SWISS;ACC:Q7ZW78]	18.3	0	-12.3	0.00150815	0.159799	yes	DOWN	N	N	Y	Y	Y	1.31	0	0.09	0	0	0
TBIU045001	TBIGR001_TRINITY_DN69865_c1_g3_i2	Zc3h12c	Probable ribonuclease ZC3H12C [Source:SWISS;ACC:Q5DTV4]	18.3	0	-12.3	0.000519481	0.0816138	yes	DOWN	N	Y	Y	Y	Y	0.27	0.74	0	0	0	0
TBIU053670	TBIGR001_TRINITY_DN71266_c1_g2_i1	-	-	17.8	0	-12.3	7.84875e-06	0.00419239	yes	DOWN	Y	Y	Y	Y	Y	1.4	1.64	0.54	0	0	0
TBIU034514	TBIGR001_TRINITY_DN67871_c0_g1_i6	SYNPCC7002_A1628	Uncharacterized protein SYNPCC7002_A1628 [Source:SWISS;ACC:P28606]	17.4	0	-12.3	8.10761e-06	0.00425556	yes	DOWN	Y	Y	Y	Y	Y	1.3	0.55	0.66	0	0	0
TBIU034007	TBIGR001_TRINITY_DN67764_c10_g1_i4	ranbp10	Ran-binding protein 10 [Source:SWISS;ACC:Q1LUS8]	18.5	0	-12.3	0.000532956	0.0830104	yes	DOWN	N	Y	Y	Y	Y	0.59	0	0.26	0	0	0
TBIU044322	TBIGR001_TRINITY_DN69753_c0_g1_i2	Anapc2	Anaphase-promoting complex subunit 2 [Source:SWISS;ACC:Q8BZQ7]	17.7	0	-12.3	0.00564895	0.364793	yes	DOWN	N	N	Y	Y	Y	0	1.29	0	0	0	0
TBIU052233	TBIGR001_TRINITY_DN71059_c0_g2_i2	MAP2K5	Dual specificity mitogen-activated protein kinase kinase 5 [Source:SWISS;ACC:Q13163]	17.8	0	-12.3	2.09559e-05	0.00880974	yes	DOWN	Y	Y	Y	Y	Y	2.27	1.99	0.37	0	0	0
TBIU033448	TBIGR001_TRINITY_DN67631_c0_g1_i4	DPP9	Dipeptidyl peptidase 9 [Source:SWISS;ACC:Q86TI2]	18.2	0	-12.3	0.0054983	0.359085	yes	DOWN	N	N	Y	Y	Y	1.24	0	0	0	0	0
TBIU043292	TBIGR001_TRINITY_DN69575_c2_g4_i5	zgc:66014	LisH domain and HEAT repeat-containing protein KIAA1468 homolog [Source:SWISS;ACC:Q6P6Y1]	17.4	0	-12.3	0.0056229	0.363926	yes	DOWN	N	N	Y	Y	Y	1.73	0	0	0	0	0
TBIU038590	TBIGR001_TRINITY_DN68716_c0_g1_i4	CCDC174	Coiled-coil domain-containing protein 174 [Source:SWISS;ACC:Q6PII3]	18.6	0	-12.3	0.00538331	0.353969	yes	DOWN	N	N	Y	Y	Y	0	1.82	0	0	0	0
TBIU036873	TBIGR001_TRINITY_DN68369_c1_g1_i2	-	-	17.6	0	-12.3	0.00564885	0.364793	yes	DOWN	N	N	Y	Y	Y	0	1.61	0	0	0	0
TBIU035344	TBIGR001_TRINITY_DN68024_c2_g1_i8	garnl3	GTPase-activating Rap/Ran-GAP domain-like protein 3 [Source:SWISS;ACC:A5PF44]	17.8	0	-12.3	0.00668132	0.399949	yes	DOWN	N	N	Y	Y	Y	0	0	0.68	0	0	0
TBIU038103	TBIGR001_TRINITY_DN68616_c2_g2_i5	TGM2	Protein-glutamine gamma-glutamyltransferase 2 [Source:SWISS;ACC:P21980]	18.5	0	-12.3	4.32169e-06	0.00261275	yes	DOWN	Y	Y	Y	Y	Y	0.6	1.38	0.68	0	0	0
TBIU057138	TBIGR001_TRINITY_DN71747_c2_g1_i13	DAK	Bifunctional ATP-dependent dihydroxyacetone kinase/FAD-AMP lyase (cyclizing) [Source:SWISS;ACC:Q3LXA3]	17.9	0	-12.3	0.00550066	0.359085	yes	DOWN	N	N	Y	Y	Y	0	0.5	0	0	0	0
TBIU092368	TBIGR001_TRINITY_DN69313_c3_g1_i1	-	-	16.3	0	-12.2	8.51747e-06	0.00441959	yes	DOWN	Y	Y	Y	Y	Y	1.17	0.84	1.58	0	0	0
TBIU002366	TBIGR001_TRINITY_DN23748_c0_g2_i1	A33_PLEWA	Zinc-binding protein A33 [Source:SWISS;ACC:Q02084]	17	0	-12.2	0.005916	0.374357	yes	DOWN	N	N	Y	Y	Y	2.32	0	0	0	0	0
TBIU028967	TBIGR001_TRINITY_DN66463_c0_g3_i11	TROVE2	60 kDa SS-A/Ro ribonucleoprotein [Source:SWISS;ACC:P10155]	16.6	0	-12.2	0.00629144	0.388636	yes	DOWN	N	N	Y	Y	Y	0	1.29	0	0	0	0
TBIU041059	TBIGR001_TRINITY_DN69181_c1_g3_i1	PIK3CA	Phosphatidylinositol 4,5-bisphosphate 3-kinase catalytic subunit alpha isoform [Source:SWISS;ACC:P42336]	17	0	-12.2	0.000581449	0.087786	yes	DOWN	N	Y	Y	Y	Y	0.43	1.17	0	0	0	0
TBIU025891	TBIGR001_TRINITY_DN65439_c0_g1_i3	Nudt13	Nucleoside diphosphate-linked moiety X motif 13 [Source:SWISS;ACC:Q8JZU0]	16.3	0	-12.2	1.72604e-05	0.00749919	yes	DOWN	Y	Y	Y	Y	Y	0.29	1.11	0.45	0	0	0
TBIU034609	TBIGR001_TRINITY_DN67891_c1_g1_i7	Ptbp3	Polypyrimidine tract-binding protein 3 [Source:SWISS;ACC:Q9Z118]	65.2	0.0143	-12.2	3.13933e-05	0.0120282	yes	DOWN	Y	Y	Y	Y	Y	1.53	0	2.19	0	0	0
TBIU039317	TBIGR001_TRINITY_DN68848_c2_g2_i4	-	-	16.3	0	-12.2	0.00623385	0.386129	yes	DOWN	N	N	Y	Y	Y	3.48	0	0	0	0	0
TBIU028447	TBIGR001_TRINITY_DN66314_c0_g1_i1	-	-	16.4	0	-12.2	0.00627563	0.387923	yes	DOWN	N	N	Y	Y	Y	1.74	0	0	0	0	0
TBIU055498	TBIGR001_TRINITY_DN71524_c8_g1_i6	LMO7	LIM domain only protein 7 [Source:SWISS;ACC:Q8WWI1]	16.5	0	-12.2	9.23277e-06	0.00471001	yes	DOWN	Y	Y	Y	Y	Y	0.34	0.27	0.1	0	0	0
TBIU020216	TBIGR001_TRINITY_DN62767_c0_g1_i2	-	-	16.8	0	-12.2	0.00110858	0.130932	yes	DOWN	N	N	Y	Y	Y	6.06	0.87	0	0	0	0
TBIU055396	TBIGR001_TRINITY_DN71508_c1_g5_i2	Ptger2	Prostaglandin E2 receptor EP2 subtype [Source:SWISS;ACC:Q62928]	16.4	0	-12.2	1.1917e-05	0.00581786	yes	DOWN	Y	Y	Y	Y	Y	1.6	0.56	1.3	0	0	0
TBIU030096	TBIGR001_TRINITY_DN66804_c1_g1_i2	SLC25A46	Solute carrier family 25 member 46 [Source:SWISS;ACC:Q5ZIG3]	16.4	0	-12.2	0.000505609	0.080484	yes	DOWN	N	Y	Y	Y	Y	0.6	0.66	0	0	0	0
TBIU028887	TBIGR001_TRINITY_DN66440_c1_g1_i1	ZBED4	Zinc finger BED domain-containing protein 4 [Source:SWISS;ACC:O75132]	17.1	0	-12.2	0.00593568	0.375203	yes	DOWN	N	N	Y	Y	Y	0	1.51	0	0	0	0
TBIU044998	TBIGR001_TRINITY_DN69865_c1_g1_i3	ZC3H12C	Probable ribonuclease ZC3H12C [Source:SWISS;ACC:Q9C0D7]	16.3	0	-12.2	0.000508967	0.0805026	yes	DOWN	N	Y	Y	Y	Y	1.86	2.24	0	0	0	0
TBIU031104	TBIGR001_TRINITY_DN67068_c0_g1_i3	ptpdc1	Protein tyrosine phosphatase domain-containing protein 1 [Source:SWISS;ACC:A1L1R5]	16.6	0	-12.2	0.000564903	0.0860671	yes	DOWN	N	Y	Y	Y	Y	1.55	3.45	0	0	0	0
TBIU049955	TBIGR001_TRINITY_DN70687_c1_g1_i4	dctn1	Dynactin subunit 1 [Source:SWISS;ACC:Q6PCJ1]	16.7	0	-12.2	0.00610767	0.381345	yes	DOWN	N	N	Y	Y	Y	0	0.75	0	0	0	0
TBIU089438	TBIGR001_TRINITY_DN67490_c0_g2_i1	-	-	15.3	0	-12.1	0.000583918	0.087786	yes	DOWN	N	Y	Y	Y	Y	3.65	3.41	0	0	0	0
TBIU093298	TBIGR001_TRINITY_DN69892_c9_g1_i2	-	-	15.8	0	-12.1	0.00660729	0.39788	yes	DOWN	N	N	Y	Y	Y	2.2	0	0	0	0	0
TBIU014997	TBIGR001_TRINITY_DN58621_c0_g1_i1	-	-	16.2	0	-12.1	0.000779488	0.105894	yes	DOWN	N	N	Y	Y	Y	0	1.12	2.46	0	0	0
TBIU030768	TBIGR001_TRINITY_DN66974_c0_g1_i5	tfcp2	Transcription factor CP2 [Source:SWISS;ACC:Q4V860]	15.2	0	-12.1	0.000774026	0.105534	yes	DOWN	N	N	Y	Y	Y	0	0.61	0.34	0	0	0
TBIU020006	TBIGR001_TRINITY_DN62654_c0_g1_i6	Mitf	Microphthalmia-associated transcription factor [Source:SWISS;ACC:Q08874]	15.4	0	-12.1	0.00681858	0.40607	yes	DOWN	N	N	Y	Y	Y	1.7	0	0	0	0	0
TBIU042967	TBIGR001_TRINITY_DN69512_c3_g1_i6	UBR3	E3 ubiquitin-protein ligase UBR3 [Source:SWISS;ACC:Q6ZT12]	15.2	0	-12.1	0.000747343	0.104084	yes	DOWN	N	N	Y	Y	Y	0	0.43	0.5	0	0	0
TBIU019103	TBIGR001_TRINITY_DN62063_c0_g1_i6	-	-	15.4	0	-12.1	0.000331397	0.060185	yes	DOWN	N	Y	Y	Y	Y	0.62	0.05	1.26	0	0	0
TBIU036590	TBIGR001_TRINITY_DN68308_c0_g1_i6	ARID1A	AT-rich interactive domain-containing protein 1A [Source:SWISS;ACC:O14497]	16	0	-12.1	0.00642127	0.391594	yes	DOWN	N	N	Y	Y	Y	0	0.5	0	0	0	0
TBIU022468	TBIGR001_TRINITY_DN63971_c0_g1_i4	inppl1a	Phosphatidylinositol 3,4,5-trisphosphate 5-phosphatase 2A [Source:SWISS;ACC:Q2I6J1]	15.7	0	-12.1	0.000559041	0.0856049	yes	DOWN	N	Y	Y	Y	Y	0.57	0.53	0	0	0	0
TBIU041710	TBIGR001_TRINITY_DN69292_c0_g3_i4	Arsa	Arylsulfatase A [Source:SWISS;ACC:P50428]	15.1	0	-12.1	0.00705225	0.411802	yes	DOWN	N	N	Y	Y	Y	0.77	0	0	0	0	0
TBIU047982	TBIGR001_TRINITY_DN70382_c0_g3_i1	TNS1	Tensin-1 [Source:SWISS;ACC:Q9HBL0]	15.3	0	-12.1	0.00705167	0.411802	yes	DOWN	N	N	Y	Y	Y	1.99	0	0	0	0	0
TBIU045069	TBIGR001_TRINITY_DN69876_c4_g1_i9	VNX1	Low affinity vacuolar monovalent cation/H(+) antiporter [Source:SWISS;ACC:P42839]	15.9	0	-12.1	0.00641016	0.391594	yes	DOWN	N	N	Y	Y	Y	1.05	0	0	0	0	0
TBIU028564	TBIGR001_TRINITY_DN66350_c2_g3_i1	PECAM1	Platelet endothelial cell adhesion molecule [Source:SWISS;ACC:P16284]	15.8	0	-12.1	0.0066075	0.39788	yes	DOWN	N	N	Y	Y	Y	1.1	0	0	0	0	0
TBIU056087	TBIGR001_TRINITY_DN71590_c3_g2_i8	Kif20b	Kinesin-like protein KIF20B [Source:SWISS;ACC:Q80WE4]	16.1	0	-12.1	0.000590665	0.088216	yes	DOWN	N	Y	Y	Y	Y	1.86	1.09	0	0	0	0
TBIU041557	TBIGR001_TRINITY_DN69263_c0_g1_i8	Snx14	Sorting nexin-14 [Source:SWISS;ACC:Q8BHY8]	16.2	0	-12.1	0.000632571	0.0925742	yes	DOWN	N	Y	Y	Y	Y	0.4	0	0.48	0	0	0
TBIU049353	TBIGR001_TRINITY_DN70602_c1_g2_i10	Iqsec1	IQ motif and SEC7 domain-containing protein 1 [Source:SWISS;ACC:Q8R0S2]	15.8	0	-12.1	0.00642048	0.391594	yes	DOWN	N	N	Y	Y	Y	0	0.62	0	0	0	0
TBIU046701	TBIGR001_TRINITY_DN70157_c2_g1_i8	cr054	CR054 protein [Source:NCBI_NR;ACC:NP_001133348.1]	15.6	0	-12.1	0.000166659	0.0386059	yes	DOWN	Y	Y	Y	Y	Y	1.34	0.1	0.7	0	0	0
TBIU050879	TBIGR001_TRINITY_DN70833_c1_g2_i1	pou6f1	POU domain, class 6, transcription factor 1 [Source:SWISS;ACC:P31367]	15.5	0	-12.1	0.00787114	0.435355	yes	DOWN	N	N	Y	Y	Y	0	0	1.07	0	0	0
TBIU085153	TBIGR001_TRINITY_DN61938_c1_g1_i1	-	-	14.5	0	-12	0.000731699	0.102692	yes	DOWN	N	N	Y	Y	Y	0.93	1.9	0	0	0	0
TBIU086450	TBIGR001_TRINITY_DN63981_c0_g3_i1	-	-	14.8	0	-12	0.0072979	0.418349	yes	DOWN	N	N	Y	Y	Y	0	2.71	0	0	0	0
TBIU088695	TBIGR001_TRINITY_DN66890_c0_g2_i1	-	-	14.6	0	-12	0.00114277	0.133324	yes	DOWN	N	N	Y	Y	Y	0.37	1.87	0	0	0	0
TBIU022691	TBIGR001_TRINITY_DN64070_c1_g1_i2	LOC102080968	hemicentin-2-like [Source:NCBI_NR;ACC:XP_005448522.1]	14.7	0	-12	0.00726376	0.417768	yes	DOWN	N	N	Y	Y	Y	1.7	0	0	0	0	0
TBIU038819	TBIGR001_TRINITY_DN68754_c2_g2_i1	LOC104933880	polyhomeotic-like protein 3 [Source:NCBI_NR;ACC:XP_010747721.1]	14.5	0	-12	0.00749493	0.42483	yes	DOWN	N	N	Y	Y	Y	1.25	0	0	0	0	0
TBIU042097	TBIGR001_TRINITY_DN69366_c0_g1_i1	VPS4A	Vacuolar protein sorting-associated protein 4A [Source:SWISS;ACC:Q9UN37]	14.2	0	-12	0.000188581	0.041263	yes	DOWN	Y	Y	Y	Y	Y	0.81	0.05	0.58	0	0	0
TBIU034431	TBIGR001_TRINITY_DN67852_c0_g1_i4	dctn1	Dynactin subunit 1 [Source:SWISS;ACC:Q6PCJ1]	14.9	0	-12	0.00699704	0.410599	yes	DOWN	N	N	Y	Y	Y	0.9	0	0	0	0	0
TBIU023898	TBIGR001_TRINITY_DN64601_c0_g1_i2	CEP104	Centrosomal protein of 104 kDa [Source:SWISS;ACC:O60308]	14.7	0	-12	0.0072645	0.417768	yes	DOWN	N	N	Y	Y	Y	1.03	0	0	0	0	0
TBIU029753	TBIGR001_TRINITY_DN66715_c0_g1_i2	-	-	14.8	0	-12	8.45318e-06	0.00441144	yes	DOWN	Y	Y	Y	Y	Y	1.57	2.27	1.79	0	0	0
TBIU030763	TBIGR001_TRINITY_DN66974_c0_g1_i27	tfcp2	Transcription factor CP2 [Source:SWISS;ACC:Q4V860]	14.7	0	-12	0.00726452	0.417768	yes	DOWN	N	N	Y	Y	Y	1.2	0	0	0	0	0
TBIU031154	TBIGR001_TRINITY_DN67085_c0_g1_i11	SYTL1	Synaptotagmin-like protein 1 [Source:SWISS;ACC:Q8IYJ3]	14.9	0	-12	0.00699789	0.410599	yes	DOWN	N	N	Y	Y	Y	1.2	0	0	0	0	0
TBIU056167	TBIGR001_TRINITY_DN71602_c1_g1_i3	PLEKHM1	Pleckstrin homology domain-containing family M member 1 [Source:SWISS;ACC:Q9Y4G2]	15	0	-12	0.00705546	0.411802	yes	DOWN	N	N	Y	Y	Y	0	0.55	0	0	0	0
TBIU038307	TBIGR001_TRINITY_DN68657_c0_g2_i4	CABP1	Calcium-binding protein 1 [Source:SWISS;ACC:Q9NZU7]	14.4	0	-12	0.000907199	0.116042	yes	DOWN	N	N	Y	Y	Y	0.8	0	1.17	0	0	0
TBIU053209	TBIGR001_TRINITY_DN71198_c1_g2_i6	Rgs12	Regulator of G-protein signaling 12 [Source:SWISS;ACC:O08774]	14.8	0	-12	0.000793693	0.106881	yes	DOWN	N	N	Y	Y	Y	0.37	0	0.24	0	0	0
TBIU042058	TBIGR001_TRINITY_DN69357_c2_g3_i1	Dazap1	DAZ-associated protein 1 [Source:SWISS;ACC:Q9JII5]	15.1	0	-12	0.00811034	0.441787	yes	DOWN	N	N	Y	Y	Y	0	0	1.09	0	0	0
TBIU061153	TBIGR001_TRINITY_DN81880_c0_g1_i1	hba	Hemoglobin subunit alpha [Source:SWISS;ACC:P56250]	14.6	0	-12	0.000818063	0.109402	yes	DOWN	N	N	Y	Y	Y	26.98	0	31.96	0	0	0
TBIU044257	TBIGR001_TRINITY_DN69743_c0_g2_i10	LOC104926122	stromal interaction molecule 1-like [Source:NCBI_NR;ACC:XP_010738205.1]	14.8	0	-12	0.00726394	0.417768	yes	DOWN	N	N	Y	Y	Y	1.42	0	0	0	0	0
TBIU047023	TBIGR001_TRINITY_DN70214_c0_g1_i6	E2F1	Transcription factor E2F1 [Source:SWISS;ACC:Q90977]	15	0	-12	0.000767838	0.105044	yes	DOWN	N	N	Y	Y	Y	1.16	0	1.03	0	0	0
TBIU053589	TBIGR001_TRINITY_DN71250_c0_g2_i8	LOC104952969	uncharacterized LOC104952969 [Source:NCBI_NR;ACC:XP_010778186.1]	14.7	0	-12	0.00729852	0.418349	yes	DOWN	N	N	Y	Y	Y	0	2.06	0	0	0	0
TBIU053930	TBIGR001_TRINITY_DN71317_c1_g2_i13	Phf6	PHD finger protein 6 [Source:SWISS;ACC:Q9D4J7]	15	0	-12	0.00699676	0.410599	yes	DOWN	N	N	Y	Y	Y	1.58	0	0	0	0	0
TBIU088449	TBIGR001_TRINITY_DN66561_c0_g2_i6	NCR3LG1	Natural cytotoxicity triggering receptor 3 ligand 1 [Source:SWISS;ACC:Q5RFR2]	13.8	0	-11.9	0.0080479	0.439705	yes	DOWN	N	N	Y	Y	Y	2.13	0	0	0	0	0
TBIU094406	TBIGR001_TRINITY_DN70476_c2_g1_i4	LIG3	DNA ligase 3 [Source:SWISS;ACC:P49916]	13.6	0	-11.9	0.000914117	0.116093	yes	DOWN	N	N	Y	Y	Y	0.96	0	1.06	0	0	0
TBIU094984	TBIGR001_TRINITY_DN70725_c0_g1_i2	-	-	14	0	-11.9	0.00775121	0.431557	yes	DOWN	N	N	Y	Y	Y	2.83	0	0	0	0	0
TBIU096874	TBIGR001_TRINITY_DN71536_c2_g4_i1	-	-	13.3	0	-11.9	0.00836948	0.449533	yes	DOWN	N	N	Y	Y	Y	0	2.94	0	0	0	0
TBIU028136	TBIGR001_TRINITY_DN66210_c0_g1_i6	NSMCE4A	Non-structural maintenance of chromosomes element 4 homolog A [Source:SWISS;ACC:Q2TBI1]	13.4	0	-11.9	0.00960638	0.483056	yes	DOWN	N	N	Y	Y	Y	0	0	2.1	0	0	0
TBIU019189	TBIGR001_TRINITY_DN62133_c0_g1_i5	-	-	13.7	0	-11.9	0.00244211	0.214257	yes	DOWN	N	N	Y	Y	Y	0.19	2.2	0	0	0	0
TBIU045980	TBIGR001_TRINITY_DN70041_c2_g1_i5	Mpdz	Multiple PDZ domain protein [Source:SWISS;ACC:O55164]	13.7	0	-11.9	0.00804597	0.439705	yes	DOWN	N	N	Y	Y	Y	0	2.34	0	0	0	0
TBIU013221	TBIGR001_TRINITY_DN56503_c0_g1_i2	-	-	14	0	-11.9	0.000690061	0.0982401	yes	DOWN	N	Y	Y	Y	Y	3.32	4.29	0	0	0	0
TBIU028601	TBIGR001_TRINITY_DN66360_c0_g1_i2	Thbd	Thrombomodulin [Source:SWISS;ACC:P15306]	13.6	0	-11.9	0.00804659	0.439705	yes	DOWN	N	N	Y	Y	Y	0	3.79	0	0	0	0
TBIU033230	TBIGR001_TRINITY_DN67579_c4_g1_i3	sec31a	Protein transport protein Sec31A [Source:SWISS;ACC:Q7SYD5]	13.8	0	-11.9	0.00929386	0.476944	yes	DOWN	N	N	Y	Y	Y	0	0	1.41	0	0	0
TBIU026792	TBIGR001_TRINITY_DN65765_c0_g1_i1	PRKX	cAMP-dependent protein kinase catalytic subunit PRKX [Source:SWISS;ACC:P51817]	13.4	0	-11.9	0.00837136	0.449533	yes	DOWN	N	N	Y	Y	Y	0	1.04	0	0	0	0
TBIU014903	TBIGR001_TRINITY_DN58513_c0_g1_i3	THA2	Probable low-specificity L-threonine aldolase 2 [Source:SWISS;ACC:Q9FPH3]	13.2	0	-11.9	1.68155e-05	0.00744768	yes	DOWN	Y	Y	Y	Y	Y	0.74	0.49	0.43	0	0	0
TBIU048102	TBIGR001_TRINITY_DN70400_c0_g1_i2	Rbbp8	DNA endonuclease RBBP8 [Source:SWISS;ACC:B1WC58]	13.6	0	-11.9	0.00799892	0.438459	yes	DOWN	N	N	Y	Y	Y	3.69	0	0	0	0	0
TBIU030867	TBIGR001_TRINITY_DN67005_c3_g1_i7	LOC103375328	sialoadhesin-like [Source:NCBI_NR;ACC:XP_008303798.1]	13.2	0	-11.9	0.00829963	0.447814	yes	DOWN	N	N	Y	Y	Y	2.33	0	0	0	0	0
TBIU032455	TBIGR001_TRINITY_DN67416_c0_g2_i1	Orc5	Origin recognition complex subunit 5 [Source:SWISS;ACC:Q9WUV0]	13.4	0	-11.9	0.00837008	0.449533	yes	DOWN	N	N	Y	Y	Y	0	2.12	0	0	0	0
TBIU037043	TBIGR001_TRINITY_DN68403_c4_g3_i6	P4HA2	Prolyl 4-hydroxylase subunit alpha-2 [Source:SWISS;ACC:Q5ZLK5]	14	0	-11.9	0.00086817	0.112943	yes	DOWN	N	N	Y	Y	Y	0.69	0	0.49	0	0	0
TBIU044266	TBIGR001_TRINITY_DN69743_c0_g2_i6	STIM1	Stromal interaction molecule 1 [Source:SWISS;ACC:Q13586]	13.2	0	-11.9	0.00829941	0.447814	yes	DOWN	N	N	Y	Y	Y	0.96	0	0	0	0	0
TBIU044517	TBIGR001_TRINITY_DN69787_c1_g1_i5	CRACR2A	EF-hand calcium-binding domain-containing protein 4B [Source:SWISS;ACC:Q9BSW2]	14	0	-11.9	0.00118157	0.135784	yes	DOWN	N	N	Y	Y	Y	0.43	0	1.27	0	0	0
TBIU031958	TBIGR001_TRINITY_DN67276_c1_g1_i8	qtrtd1	Queuine tRNA-ribosyltransferase subunit qtrtd1 {ECO:0000255|HAMAP-Rule:MF_03043} [Source:SWISS;ACC:Q7ZVJ6]	13.5	0	-11.9	0.00800095	0.438459	yes	DOWN	N	N	Y	Y	Y	15.67	0	0	0	0	0
TBIU042328	TBIGR001_TRINITY_DN69402_c1_g1_i6	Zdhhc23	Palmitoyltransferase ZDHHC23 [Source:SWISS;ACC:Q76IC6]	13.5	0	-11.9	0.0057892	0.369682	yes	DOWN	N	N	Y	Y	Y	0.03	0	1	0	0	0
TBIU038941	TBIGR001_TRINITY_DN68780_c3_g1_i2	Znf271	Zinc finger protein 271 [Source:SWISS;ACC:P15620]	13.4	0	-11.9	0.000147196	0.0358341	yes	DOWN	Y	Y	Y	Y	Y	0.14	1.21	0.86	0	0	0
TBIU040244	TBIGR001_TRINITY_DN69023_c3_g1_i3	ccnyl1	Cyclin-Y-like protein 1 [Source:SWISS;ACC:Q08CI4]	13.2	0	-11.9	2.58349e-05	0.0104264	yes	DOWN	Y	Y	Y	Y	Y	1.56	2.79	3.38	0	0	0
TBIU028888	TBIGR001_TRINITY_DN66440_c1_g1_i2	ZBED4	Zinc finger BED domain-containing protein 4 [Source:SWISS;ACC:O75132]	13.2	0	-11.9	0.00837075	0.449533	yes	DOWN	N	N	Y	Y	Y	0	1.07	0	0	0	0
TBIU052414	TBIGR001_TRINITY_DN71092_c1_g2_i2	ABCC5	Multidrug resistance-associated protein 5 [Source:SWISS;ACC:O15440]	13.2	0	-11.9	0.00829989	0.447814	yes	DOWN	N	N	Y	Y	Y	1.48	0	0	0	0	0
TBIU044678	TBIGR001_TRINITY_DN69812_c2_g1_i9	SORBS1	Sorbin and SH3 domain-containing protein 1 [Source:SWISS;ACC:Q9BX66]	13.6	0	-11.9	0.00799866	0.438459	yes	DOWN	N	N	Y	Y	Y	0.67	0	0	0	0	0
TBIU055625	TBIGR001_TRINITY_DN71536_c2_g3_i4	KLHL6	Kelch-like protein 6 [Source:SWISS;ACC:Q8WZ60]	13.7	0	-11.9	0.00799876	0.438459	yes	DOWN	N	N	Y	Y	Y	0.57	0	0	0	0	0
TBIU088714	TBIGR001_TRINITY_DN66811_c2_g2_i2	-	-	12.6	0	-11.8	0.00943248	0.479864	yes	DOWN	N	N	Y	Y	Y	0	3.42	0	0	0	0
TBIU039193	TBIGR001_TRINITY_DN68828_c1_g3_i3	INPP4B	Type II inositol 3,4-bisphosphate 4-phosphatase [Source:SWISS;ACC:O15327]	13	0	-11.8	0.00121975	0.138277	yes	DOWN	N	N	Y	Y	Y	1.29	0.45	0	0	0	0
TBIU055719	TBIGR001_TRINITY_DN71548_c5_g1_i2	DRAM2	DNA damage-regulated autophagy modulator protein 2 [Source:SWISS;ACC:Q6UX65]	12.8	0	-11.8	6.2462e-05	0.0200419	yes	DOWN	Y	Y	Y	Y	Y	0.28	0.6	0.16	0	0	0
TBIU041793	TBIGR001_TRINITY_DN69312_c6_g2_i4	PLAGL2	Zinc finger protein PLAGL2 [Source:SWISS;ACC:Q9UPG8]	12.6	0	-11.8	2.78861e-05	0.0109147	yes	DOWN	Y	Y	Y	Y	Y	0.52	0.26	0.39	0	0	0
TBIU006615	TBIGR001_TRINITY_DN45234_c0_g1_i1	OBSCN	Obscurin [Source:SWISS;ACC:Q5VST9]	13.1	0	-11.8	0.00240103	0.212087	yes	DOWN	N	N	Y	Y	Y	1.6	0.16	0	0	0	0
TBIU036863	TBIGR001_TRINITY_DN68368_c1_g1_i25	Tubgcp4	Gamma-tubulin complex component 4 [Source:SWISS;ACC:Q9D4F8]	12.9	0	-11.8	1.74912e-05	0.00756329	yes	DOWN	Y	Y	Y	Y	Y	0.93	1.01	1.26	0	0	0
TBIU021451	TBIGR001_TRINITY_DN63441_c0_g2_i3	-	-	12.9	0	-11.8	0.00108906	0.12944	yes	DOWN	N	N	Y	Y	Y	1.2	0	1.01	0	0	0
TBIU021338	TBIGR001_TRINITY_DN63386_c0_g2_i1	TEX30	Testis-expressed sequence 30 protein [Source:SWISS;ACC:Q5JUR7]	12.6	0	-11.8	0.0011858	0.135784	yes	DOWN	N	N	Y	Y	Y	2.41	0.99	0	0	0	0
TBIU050459	TBIGR001_TRINITY_DN70757_c0_g1_i2	LOC102297675	cyclin-F-like [Source:NCBI_NR;ACC:XP_005944063.1]	12.8	0	-11.8	0.00902836	0.469811	yes	DOWN	N	N	Y	Y	Y	0	1.42	0	0	0	0
TBIU039372	TBIGR001_TRINITY_DN68861_c0_g1_i2	UTP23	rRNA-processing protein UTP23 homolog [Source:SWISS;ACC:Q9BRU9]	12.5	0	-11.8	0.00118262	0.135784	yes	DOWN	N	N	Y	Y	Y	0	1.2	1.21	0	0	0
TBIU053092	TBIGR001_TRINITY_DN71182_c1_g1_i3	Hdac6	Histone deacetylase 6 [Source:SWISS;ACC:Q9Z2V5]	12.9	0	-11.8	0.0103478	0.500137	yes	DOWN	N	N	N	Y	Y	0	0	0.51	0	0	0
TBIU050384	TBIGR001_TRINITY_DN70747_c4_g2_i14	DYNC1I2	Cytoplasmic dynein 1 intermediate chain 2 [Source:SWISS;ACC:Q0III3]	12.7	0	-11.8	0.00902835	0.469811	yes	DOWN	N	N	Y	Y	Y	0	0.9	0	0	0	0
TBIU025493	TBIGR001_TRINITY_DN65293_c0_g2_i1	-	-	13.1	0	-11.8	0.00121908	0.138277	yes	DOWN	N	N	Y	Y	Y	0	0.58	1.13	0	0	0
TBIU043514	TBIGR001_TRINITY_DN69617_c0_g1_i9	Znf512	Zinc finger protein 512 [Source:SWISS;ACC:Q69Z99]	13.1	0	-11.8	1.68482e-05	0.00744768	yes	DOWN	Y	Y	Y	Y	Y	1.44	1.09	0.9	0	0	0
TBIU022092	TBIGR001_TRINITY_DN63741_c0_g1_i2	FANCF	Fanconi anemia group F protein [Source:SWISS;ACC:Q9NPI8]	13	0	-11.8	7.11929e-05	0.0218401	yes	DOWN	Y	Y	Y	Y	Y	0.24	0.87	0.22	0	0	0
TBIU046474	TBIGR001_TRINITY_DN70120_c3_g1_i2	Psd	PH and SEC7 domain-containing protein 1 [Source:SWISS;ACC:Q5DTT2]	13	0	-11.8	0.00869263	0.461329	yes	DOWN	N	N	Y	Y	Y	0	1.95	0	0	0	0
TBIU029382	TBIGR001_TRINITY_DN66601_c2_g1_i3	TRIM62	E3 ubiquitin-protein ligase TRIM62 [Source:SWISS;ACC:Q9BVG3]	12.9	0	-11.8	0.0103492	0.500137	yes	DOWN	N	N	N	Y	Y	0	0	1.2	0	0	0
TBIU041954	TBIGR001_TRINITY_DN69333_c0_g1_i4	ccdc80	Coiled-coil domain-containing protein 80 [Source:SWISS;ACC:Q90X49]	12.6	0	-11.8	0.0022351	0.204389	yes	DOWN	N	N	Y	Y	Y	0	0.06	0.28	0	0	0
TBIU052192	TBIGR001_TRINITY_DN71051_c0_g5_i15	FUK	L-fucose kinase [Source:SWISS;ACC:Q8N0W3]	12.4	0	-11.8	0.00943293	0.479864	yes	DOWN	N	N	Y	Y	Y	0	2.11	0	0	0	0
TBIU050949	TBIGR001_TRINITY_DN70843_c1_g1_i7	ZDHHC5	Palmitoyltransferase ZDHHC5 [Source:SWISS;ACC:Q2THX1]	12.5	0	-11.8	4.38635e-05	0.0159321	yes	DOWN	Y	Y	Y	Y	Y	0.25	0.55	0.16	0	0	0
TBIU044590	TBIGR001_TRINITY_DN69801_c1_g2_i10	CP059_MOUSE	Uncharacterized protein C16orf59 homolog [Source:SWISS;ACC:Q6GQV0]	13.1	0	-11.8	0.00103449	0.125416	yes	DOWN	N	N	Y	Y	Y	0.35	0	0.26	0	0	0
TBIU048166	TBIGR001_TRINITY_DN70413_c0_g1_i13	STAB2	Stabilin-2 [Source:SWISS;ACC:Q8WWQ8]	13.2	0	-11.8	0.00869184	0.461329	yes	DOWN	N	N	Y	Y	Y	0	1.67	0	0	0	0
TBIU053217	TBIGR001_TRINITY_DN71199_c0_g2_i7	MYSS_CYPCA	Myosin heavy chain, fast skeletal muscle [Source:SWISS;ACC:Q90339]	12.6	0	-11.8	0.00215677	0.199441	yes	DOWN	N	N	Y	Y	Y	4.31	0.56	0	0	0	0
TBIU083106	TBIGR001_TRINITY_DN58671_c0_g2_i1	-	-	12.3	0	-11.7	0.000690239	0.0982401	yes	DOWN	N	Y	Y	Y	Y	9.23	1.97	0.35	0	0	0
TBIU086457	TBIGR001_TRINITY_DN63993_c0_g1_i1	-	-	11.6	0	-11.7	0.010178	0.497698	yes	DOWN	N	N	N	Y	Y	2.87	0	0	0	0	0
TBIU089446	TBIGR001_TRINITY_DN67447_c3_g1_i3	LOC104927428	phosphoglucomutase-1-like [Source:NCBI_NR;ACC:XP_010739808.1]	11.5	0	-11.7	0.00158787	0.165162	yes	DOWN	N	N	Y	Y	Y	1.46	0.59	0	0	0	0
TBIU093362	TBIGR001_TRINITY_DN69979_c2_g1_i2	-	-	12.2	0	-11.7	0.00935088	0.477563	yes	DOWN	N	N	Y	Y	Y	0.84	0	0	0	0	0
TBIU094476	TBIGR001_TRINITY_DN70452_c1_g3_i2	-	-	11.6	0	-11.7	0.00144131	0.154338	yes	DOWN	N	N	Y	Y	Y	0	3.01	2.96	0	0	0
TBIU014059	TBIGR001_TRINITY_DN57507_c0_g1_i2	hes7.1-a	Transcription factor HES-7.1-A [Source:SWISS;ACC:Q8UW74]	11.8	0	-11.7	0.00168829	0.1711	yes	DOWN	N	N	Y	Y	Y	1.49	0.47	0	0	0	0
TBIU022818	TBIGR001_TRINITY_DN64126_c0_g4_i19	stil	SCL-interrupting locus protein homolog [Source:SWISS;ACC:Q8JGS1]	11.9	0	-11.7	0.0117452	0.535405	yes	DOWN	N	N	N	Y	Y	0	0	2.98	0	0	0
TBIU044775	TBIGR001_TRINITY_DN69834_c3_g4_i3	RCOR3	REST corepressor 3 [Source:SWISS;ACC:Q9P2K3]	23.9	0.007	-11.7	0.000253179	0.0496543	yes	DOWN	Y	Y	Y	Y	Y	0	0.73	0.76	0	0	0
TBIU005533	TBIGR001_TRINITY_DN42529_c0_g1_i1	-	-	11.8	0	-11.7	0.000269917	0.0518684	yes	DOWN	N	Y	Y	Y	Y	0.68	1.97	0.17	0	0	0
TBIU033032	TBIGR001_TRINITY_DN67538_c0_g1_i2	SLC22A14	Solute carrier family 22 member 14 [Source:SWISS;ACC:Q9Y267]	11.8	0	-11.7	2.75415e-05	0.0108445	yes	DOWN	Y	Y	Y	Y	Y	0.6	0.55	0.64	0	0	0
TBIU026837	TBIGR001_TRINITY_DN65783_c0_g1_i1	Rgl3	Ral guanine nucleotide dissociation stimulator-like 3 [Source:SWISS;ACC:Q3UYI5]	12.2	0	-11.7	0.000610724	0.0904444	yes	DOWN	N	Y	Y	Y	Y	1.04	0.06	0.6	0	0	0
TBIU045806	TBIGR001_TRINITY_DN70011_c7_g3_i4	LOC104957610	uncharacterized LOC104957610 [Source:NCBI_NR;ACC:XP_010783557.1]	11.6	0	-11.7	0.0012918	0.143401	yes	DOWN	N	N	Y	Y	Y	0.43	0.65	0	0	0	0
TBIU017823	TBIGR001_TRINITY_DN61197_c0_g3_i1	PAPD7	Non-canonical poly(A) RNA polymerase PAPD7 [Source:SWISS;ACC:Q5XG87]	12	0	-11.7	0.000211093	0.0447857	yes	DOWN	Y	Y	Y	Y	Y	1.05	0.18	0.21	0	0	0
TBIU027805	TBIGR001_TRINITY_DN66120_c5_g2_i2	RTN1	Reticulon-1 [Source:SWISS;ACC:Q5IS59]	12.2	0	-11.7	0.00110725	0.130932	yes	DOWN	N	N	Y	Y	Y	0.41	0.32	0	0	0	0
TBIU025150	TBIGR001_TRINITY_DN65156_c0_g1_i2	UCP3	Mitochondrial uncoupling protein 3 [Source:SWISS;ACC:P55916]	11.5	0	-11.7	0.00284198	0.233968	yes	DOWN	N	N	Y	Y	Y	17.14	2.12	0	0	0	0
TBIU042379	TBIGR001_TRINITY_DN69416_c0_g1_i3	CSPP1	Centrosome and spindle pole-associated protein 1 [Source:SWISS;ACC:Q1MSJ5]	11.5	0	-11.7	0.0106984	0.507292	yes	DOWN	N	N	N	Y	Y	0.61	0	0	0	0	0
TBIU021771	TBIGR001_TRINITY_DN63596_c0_g1_i9	SLC6A13	Sodium- and chloride-dependent GABA transporter 2 [Source:SWISS;ACC:A5PJX7]	12	0	-11.7	0.00112941	0.132502	yes	DOWN	N	N	Y	Y	Y	0.31	0.5	0	0	0	0
TBIU028807	TBIGR001_TRINITY_DN66420_c0_g1_i2	bbs2	Bardet-Biedl syndrome 2 protein homolog [Source:SWISS;ACC:Q98SP7]	12.3	0	-11.7	0.00985278	0.490237	yes	DOWN	N	N	Y	Y	Y	0	0.69	0	0	0	0
TBIU024407	TBIGR001_TRINITY_DN64836_c0_g1_i6	A33_PLEWA	Zinc-binding protein A33 [Source:SWISS;ACC:Q02084]	11.7	0	-11.7	0.0102644	0.499207	yes	DOWN	N	N	N	Y	Y	0	1.79	0	0	0	0
TBIU021467	TBIGR001_TRINITY_DN63447_c0_g1_i2	-	-	11.7	0	-11.7	0.0101789	0.497698	yes	DOWN	N	N	N	Y	Y	10.39	0	0	0	0	0
TBIU023927	TBIGR001_TRINITY_DN64615_c0_g3_i2	SNTA1	Alpha-1-syntrophin [Source:SWISS;ACC:Q0P5E6]	11.8	0	-11.7	0.0117421	0.535405	yes	DOWN	N	N	N	Y	Y	0	0	0.85	0	0	0
TBIU033487	TBIGR001_TRINITY_DN67641_c2_g1_i13	Parl	Presenilins-associated rhomboid-like protein, mitochondrial [Source:SWISS;ACC:Q5XJY4]	11.7	0	-11.7	3.5319e-05	0.013144	yes	DOWN	Y	Y	Y	Y	Y	0.98	0.81	1.3	0	0	0
TBIU035336	TBIGR001_TRINITY_DN68024_c2_g1_i11	garnl3	GTPase-activating Rap/Ran-GAP domain-like protein 3 [Source:SWISS;ACC:A5PF44]	11.8	0	-11.7	0.0117432	0.535405	yes	DOWN	N	N	N	Y	Y	0	0	0.44	0	0	0
TBIU045246	TBIGR001_TRINITY_DN69905_c3_g3_i8	ANK2	Ankyrin-2 [Source:SWISS;ACC:Q01484]	11.6	0	-11.7	0.0106973	0.507292	yes	DOWN	N	N	N	Y	Y	0.5	0	0	0	0	0
TBIU047615	TBIGR001_TRINITY_DN70324_c6_g1_i2	Mnt	Max-binding protein MNT [Source:SWISS;ACC:O08789]	12.2	0	-11.7	0.00118504	0.135784	yes	DOWN	N	N	Y	Y	Y	0.55	0.32	0	0	0	0
TBIU030340	TBIGR001_TRINITY_DN66851_c0_g1_i1	GTF2H2	General transcription factor IIH subunit 2 [Source:SWISS;ACC:Q2TBV5]	11.5	0	-11.7	0.000370625	0.0653314	yes	DOWN	N	Y	Y	Y	Y	0.09	0.38	0.88	0	0	0
TBIU038662	TBIGR001_TRINITY_DN68727_c0_g5_i2	trappc13	Trafficking protein particle complex subunit 13 [Source:SWISS;ACC:Q6PBY7]	12.2	0	-11.7	0.00135739	0.148682	yes	DOWN	N	N	Y	Y	Y	1.75	0	0.95	0	0	0
TBIU053804	TBIGR001_TRINITY_DN71293_c3_g3_i1	Sec23ip	SEC23-interacting protein [Source:SWISS;ACC:Q6NZC7]	11.8	0	-11.7	0.00119983	0.136799	yes	DOWN	N	N	Y	Y	Y	0.39	0.61	0	0	0	0
TBIU049348	TBIGR001_TRINITY_DN70600_c5_g2_i1	-	-	12.1	0	-11.7	0.00202188	0.191048	yes	DOWN	N	N	Y	Y	Y	0.52	2.99	0	0	0	0
TBIU039920	TBIGR001_TRINITY_DN68957_c2_g1_i1	CLOCK	Circadian locomoter output cycles protein kaput [Source:SWISS;ACC:Q8QGQ6]	11.8	0	-11.7	0.00129593	0.143684	yes	DOWN	N	N	Y	Y	Y	0.86	0.49	0	0	0	0
TBIU057267	TBIGR001_TRINITY_DN71767_c4_g2_i15	PLEKHG3	Pleckstrin homology domain-containing family G member 3 [Source:SWISS;ACC:A1L390]	12.2	0	-11.7	0.0093471	0.477563	yes	DOWN	N	N	Y	Y	Y	0.43	0	0	0	0	0
TBIU052272	TBIGR001_TRINITY_DN71068_c1_g1_i3	agtpbp1	Cytosolic carboxypeptidase 1 [Source:SWISS;ACC:Q4U2V3]	11.9	0	-11.7	0.00138355	0.150459	yes	DOWN	N	N	Y	Y	Y	0	0.28	0.31	0	0	0
TBIU076134	TBIGR001_TRINITY_DN46897_c0_g1_i1	-	-	11.3	0	-11.6	0.00176148	0.175577	yes	DOWN	N	N	Y	Y	Y	1.34	4.74	0	0	0	0
TBIU090569	TBIGR001_TRINITY_DN68209_c2_g1_i7	-	-	10.8	0	-11.6	0.0039417	0.289819	yes	DOWN	N	N	Y	Y	Y	1.82	0.16	0	0	0	0
TBIU096709	TBIGR001_TRINITY_DN71553_c0_g3_i1	-	-	11.3	0	-11.6	0.0106972	0.507292	yes	DOWN	N	N	N	Y	Y	0	4.1	0	0	0	0
TBIU020994	TBIGR001_TRINITY_DN63169_c0_g1_i1	pm20d1.2	Probable carboxypeptidase PM20D1.2 [Source:SWISS;ACC:Q08BB2]	11.5	0	-11.6	0.0019961	0.18994	yes	DOWN	N	N	Y	Y	Y	1.38	0.29	0	0	0	0
TBIU047451	TBIGR001_TRINITY_DN70289_c3_g1_i3	BRAF	Serine/threonine-protein kinase B-raf [Source:SWISS;ACC:P34908]	11	0	-11.6	0.00191389	0.185081	yes	DOWN	N	N	Y	Y	Y	1.75	0	0.65	0	0	0
TBIU032663	TBIGR001_TRINITY_DN67457_c2_g1_i4	Dph7	Diphthamide biosynthesis protein 7 [Source:SWISS;ACC:Q9CYU6]	11.1	0	-11.6	0.0106132	0.507061	yes	DOWN	N	N	N	Y	Y	1.11	0	0	0	0	0
TBIU022673	TBIGR001_TRINITY_DN64065_c0_g1_i1	CI041_MOUSE	UPF0586 protein C9orf41 homolog [Source:SWISS;ACC:Q80UY1]	11.1	0	-11.6	0.00322876	0.253623	yes	DOWN	N	N	Y	Y	Y	0	2.08	0.19	0	0	0
TBIU041711	TBIGR001_TRINITY_DN69292_c0_g3_i5	Arsa	Arylsulfatase A [Source:SWISS;ACC:P50428]	11.4	0	-11.6	0.010697	0.507292	yes	DOWN	N	N	N	Y	Y	0.57	0	0	0	0	0
TBIU033905	TBIGR001_TRINITY_DN67741_c2_g2_i7	TCEA2	Transcription elongation factor A protein 2 [Source:SWISS;ACC:Q15560]	11.2	0	-11.6	0.0106117	0.507061	yes	DOWN	N	N	N	Y	Y	3.02	0	0	0	0	0
TBIU020577	TBIGR001_TRINITY_DN62948_c0_g1_i4	CCR8	C-C chemokine receptor type 8 [Source:SWISS;ACC:P51685]	11.1	0	-11.6	8.0746e-05	0.0235005	yes	DOWN	Y	Y	Y	Y	Y	0.41	0.63	1.07	0	0	0
TBIU025889	TBIGR001_TRINITY_DN65439_c0_g1_i22	NUDT13	Nucleoside diphosphate-linked moiety X motif 13 [Source:SWISS;ACC:Q86X67]	11	0	-11.6	0.00313901	0.248753	yes	DOWN	N	N	Y	Y	Y	0.18	0	0.95	0	0	0
TBIU052700	TBIGR001_TRINITY_DN71128_c1_g4_i3	-	-	11.2	0	-11.6	0.00170087	0.171881	yes	DOWN	N	N	Y	Y	Y	0	2.46	1.2	0	0	0
TBIU044536	TBIGR001_TRINITY_DN69789_c0_g1_i1	Kiaa0753	Uncharacterized protein KIAA0753 [Source:SWISS;ACC:Q6A000]	10.7	0	-11.6	0.00165089	0.169581	yes	DOWN	N	N	Y	Y	Y	0.39	0	0.2	0	0	0
TBIU030910	TBIGR001_TRINITY_DN67019_c0_g1_i3	SLC17A9	Solute carrier family 17 member 9 [Source:SWISS;ACC:Q9BYT1]	10.7	0	-11.6	0.0117174	0.535405	yes	DOWN	N	N	N	Y	Y	0	0.71	0	0	0	0
TBIU055614	TBIGR001_TRINITY_DN71536_c2_g3_i15	KLHL6	Kelch-like protein 6 [Source:SWISS;ACC:Q8WZ60]	11	0	-11.6	0.0111207	0.519987	yes	DOWN	N	N	N	Y	Y	0.88	0	0	0	0	0
TBIU042378	TBIGR001_TRINITY_DN69416_c0_g1_i2	CSPP1	Centrosome and spindle pole-associated protein 1 [Source:SWISS;ACC:Q1MSJ5]	11.5	0	-11.6	0.00140226	0.151226	yes	DOWN	N	N	Y	Y	Y	0.18	0.45	0	0	0	0
TBIU045187	TBIGR001_TRINITY_DN69898_c0_g6_i1	LRRC8A	Volume-regulated anion channel subunit LRRC8A [Source:SWISS;ACC:Q8IWT6]	11.2	0	-11.6	0.0106115	0.507061	yes	DOWN	N	N	N	Y	Y	1.3	0	0	0	0	0
TBIU050778	TBIGR001_TRINITY_DN70814_c0_g3_i1	Dsel	Dermatan-sulfate epimerase-like protein [Source:SWISS;ACC:Q0VBN2]	10.7	0	-11.6	0.0117157	0.535405	yes	DOWN	N	N	N	Y	Y	0	3.56	0	0	0	0
TBIU037018	TBIGR001_TRINITY_DN68401_c0_g1_i1	LOC103145607	THO complex subunit 2-like [Source:NCBI_NR;ACC:XP_007563159.1]	10.9	0	-11.6	0.0111825	0.521055	yes	DOWN	N	N	N	Y	Y	0	0.8	0	0	0	0
TBIU041558	TBIGR001_TRINITY_DN69263_c0_g1_i9	Snx14	Sorting nexin-14 [Source:SWISS;ACC:Q8BHY8]	11.2	0	-11.6	0.0106103	0.507061	yes	DOWN	N	N	N	Y	Y	0.58	0	0	0	0	0
TBIU048466	TBIGR001_TRINITY_DN70459_c3_g1_i9	mepce	7SK snRNA methylphosphate capping enzyme [Source:SWISS;ACC:A3KQ55]	11.4	0	-11.6	0.00143185	0.153505	yes	DOWN	N	N	Y	Y	Y	0.52	0	0.44	0	0	0
TBIU055577	TBIGR001_TRINITY_DN71532_c0_g2_i2	PRKDC	DNA-dependent protein kinase catalytic subunit [Source:SWISS;ACC:Q8WN22]	11.2	0	-11.6	0.0106972	0.507292	yes	DOWN	N	N	N	Y	Y	0	2.61	0	0	0	0
TBIU074550	TBIGR001_TRINITY_DN43910_c0_g1_i1	-	-	10.4	0	-11.5	0.00694702	0.410599	yes	DOWN	N	N	Y	Y	Y	1.23	0.04	0	0	0	0
TBIU084072	TBIGR001_TRINITY_DN60280_c0_g1_i4	-	-	10.6	0	-11.5	0.0018245	0.178913	yes	DOWN	N	N	Y	Y	Y	0.79	0	0.7	0	0	0
TBIU095197	TBIGR001_TRINITY_DN70800_c9_g2_i2	-	-	10.1	0	-11.5	0.00632271	0.389097	yes	DOWN	N	N	Y	Y	Y	1.53	0	0.06	0	0	0
TBIU096432	TBIGR001_TRINITY_DN71445_c7_g1_i3	-	-	10.4	0	-11.5	0.00210249	0.196416	yes	DOWN	N	N	Y	Y	Y	0.72	0	1.39	0	0	0
TBIU017805	TBIGR001_TRINITY_DN61183_c0_g1_i2	nat14	N-acetyltransferase 14 [Source:SWISS;ACC:Q0P4A4]	10.1	0	-11.5	0.00172458	0.17269	yes	DOWN	N	N	Y	Y	Y	0.75	0.68	0	0	0	0
TBIU026895	TBIGR001_TRINITY_DN65807_c1_g2_i1	-	-	10.4	0	-11.5	0.012263	0.547964	yes	DOWN	N	N	N	Y	Y	2.02	0	0	0	0	0
TBIU032963	TBIGR001_TRINITY_DN67519_c5_g3_i8	Parp12	Poly [ADP-ribose] polymerase 12 [Source:SWISS;ACC:Q8BZ20]	10.1	0	-11.5	0.0130849	0.565548	yes	DOWN	N	N	N	Y	Y	0	0.75	0	0	0	0
TBIU020719	TBIGR001_TRINITY_DN63026_c0_g2_i1	CHN1	N-chimaerin [Source:SWISS;ACC:P15882]	10.1	0	-11.5	0.00021052	0.0447688	yes	DOWN	Y	Y	Y	Y	Y	0.75	0.63	0.19	0	0	0
TBIU001568	TBIGR001_TRINITY_DN1866_c0_g1_i2	-	-	10.4	0	-11.5	0.00166592	0.170738	yes	DOWN	N	N	Y	Y	Y	0.76	1.27	0	0	0	0
TBIU018316	TBIGR001_TRINITY_DN61542_c0_g1_i1	-	-	10.6	0	-11.5	0.00414715	0.299494	yes	DOWN	N	N	Y	Y	Y	0.2	2.73	0	0	0	0
TBIU054849	TBIGR001_TRINITY_DN71433_c4_g2_i8	IL31RA	Interleukin-31 receptor subunit alpha [Source:SWISS;ACC:Q8NI17]	10	0	-11.5	0.000751725	0.104286	yes	DOWN	N	N	Y	Y	Y	0.05	0.28	0.46	0	0	0
TBIU042056	TBIGR001_TRINITY_DN69357_c0_g1_i3	tbrg4	Protein TBRG4 [Source:SWISS;ACC:Q6DJ55]	10.5	0	-11.5	0.0122609	0.547964	yes	DOWN	N	N	N	Y	Y	0.9	0	0	0	0	0
TBIU009347	TBIGR001_TRINITY_DN50563_c0_g1_i1	TCEA2	Transcription elongation factor A protein 2 [Source:SWISS;ACC:Q148K0]	10.4	0	-11.5	0.0123792	0.54981	yes	DOWN	N	N	N	Y	Y	0	2.03	0	0	0	0
TBIU036985	TBIGR001_TRINITY_DN68393_c1_g2_i3	PNPLA4	Patatin-like phospholipase domain-containing protein 4 [Source:SWISS;ACC:P41247]	10.5	0	-11.5	0.0122616	0.547964	yes	DOWN	N	N	N	Y	Y	1.09	0	0	0	0	0
TBIU026274	TBIGR001_TRINITY_DN65569_c0_g1_i8	RPP30	Ribonuclease P protein subunit p30 [Source:SWISS;ACC:Q3SZ21]	10.3	0	-11.5	0.00278867	0.231679	yes	DOWN	N	N	Y	Y	Y	0.4	0	1.44	0	0	0
TBIU030273	TBIGR001_TRINITY_DN66836_c2_g1_i2	GAB2	GRB2-associated-binding protein 2 [Source:SWISS;ACC:Q9UQC2]	10.2	0	-11.5	7.38225e-05	0.0223448	yes	DOWN	Y	Y	Y	Y	Y	1	1.73	1.34	0	0	0
TBIU033902	TBIGR001_TRINITY_DN67741_c2_g2_i3	TCEA2	Transcription elongation factor A protein 2 [Source:SWISS;ACC:Q15560]	10.2	0	-11.5	0.0129947	0.56274	yes	DOWN	N	N	N	Y	Y	2.66	0	0	0	0	0
TBIU028671	TBIGR001_TRINITY_DN66383_c1_g1_i1	Hivep2	Human immunodeficiency virus type I enhancer-binding protein 2 homolog [Source:SWISS;ACC:Q00900]	10.4	0	-11.5	0.00375215	0.280192	yes	DOWN	N	N	Y	Y	Y	0.07	0	0.43	0	0	0
TBIU044093	TBIGR001_TRINITY_DN69718_c1_g1_i3	Hsd17b4	Peroxisomal multifunctional enzyme type 2 [Source:SWISS;ACC:P97852]	10	0	-11.5	0.00440977	0.308849	yes	DOWN	N	N	Y	Y	Y	1.38	0.14	0	0	0	0
TBIU032703	TBIGR001_TRINITY_DN67462_c2_g1_i4	TOM1	Target of Myb protein 1 [Source:SWISS;ACC:O60784]	10.6	0	-11.5	0.0149596	0.608607	yes	DOWN	N	N	N	Y	Y	0	0	0.88	0	0	0
TBIU033546	TBIGR001_TRINITY_DN67652_c4_g1_i6	ALG8	Probable dolichyl pyrophosphate Glc1Man9GlcNAc2 alpha-1,3-glucosyltransferase [Source:SWISS;ACC:Q9BVK2]	10.7	0	-11.5	0.00149731	0.159021	yes	DOWN	N	N	Y	Y	Y	0.46	0.33	0	0	0	0
TBIU054313	TBIGR001_TRINITY_DN71362_c1_g2_i6	MAPT	Microtubule-associated protein tau [Source:SWISS;ACC:Q6TS35]	10.3	0	-11.5	0.0123771	0.54981	yes	DOWN	N	N	N	Y	Y	0	0.75	0	0	0	0
TBIU033991	TBIGR001_TRINITY_DN67759_c5_g2_i4	ilf3	Interleukin enhancer-binding factor 3 homolog [Source:SWISS;ACC:Q6NXA4]	10.1	0	-11.5	0.0158358	0.628179	yes	DOWN	N	N	N	Y	Y	0	0	2.24	0	0	0
TBIU056696	TBIGR001_TRINITY_DN71682_c3_g2_i4	LIMD2	LIM domain-containing protein 2 [Source:SWISS;ACC:Q1LZA7]	10.4	0	-11.5	0.00211111	0.196817	yes	DOWN	N	N	Y	Y	Y	0.88	0.26	0	0	0	0
TBIU043283	TBIGR001_TRINITY_DN69575_c1_g2_i1	Prkaa2	5'-AMP-activated protein kinase catalytic subunit alpha-2 [Source:SWISS;ACC:Q09137]	10.3	0	-11.5	0.0122601	0.547964	yes	DOWN	N	N	N	Y	Y	0.8	0	0	0	0	0
TBIU034050	TBIGR001_TRINITY_DN67768_c0_g2_i2	LOC102302972	uncharacterized LOC102302972 [Source:NCBI_NR;ACC:XP_005912968.1]	10.1	0	-11.5	0.000236957	0.0477093	yes	DOWN	Y	Y	Y	Y	Y	1.54	0.33	0.82	0	0	0
TBIU047810	TBIGR001_TRINITY_DN70359_c1_g2_i6	Rbm5	RNA-binding protein 5 [Source:SWISS;ACC:Q91YE7]	10.2	0	-11.5	0.0129937	0.56274	yes	DOWN	N	N	N	Y	Y	0.71	0	0	0	0	0
TBIU056084	TBIGR001_TRINITY_DN71590_c3_g2_i5	Kif20b	Kinesin-like protein KIF20B [Source:SWISS;ACC:Q80WE4]	10.2	0	-11.5	0.000185067	0.0410677	yes	DOWN	Y	Y	Y	Y	Y	1.83	1.21	0.35	0	0	0
TBIU048011	TBIGR001_TRINITY_DN70385_c0_g2_i6	Prdm11	PR domain-containing protein 11 [Source:SWISS;ACC:A2AGX3]	10.5	0	-11.5	0.0122586	0.547964	yes	DOWN	N	N	N	Y	Y	0.9	0	0	0	0	0
TBIU053993	TBIGR001_TRINITY_DN71322_c0_g2_i3	espl1	extra spindle pole bodies homolog 1 (S. cerevisiae) [Source:NCBI_NR;ACC:XP_010744659.1]	10.6	0	-11.5	0.0123777	0.54981	yes	DOWN	N	N	N	Y	Y	0	3.02	0	0	0	0
TBIU052814	TBIGR001_TRINITY_DN71143_c0_g1_i5	COL7A1	Collagen alpha-1(VII) chain [Source:SWISS;ACC:Q02388]	10.6	0	-11.5	0.0117145	0.535405	yes	DOWN	N	N	N	Y	Y	0	1.27	0	0	0	0
TBIU043758	TBIGR001_TRINITY_DN69657_c3_g2_i3	ARHGAP12	Rho GTPase-activating protein 12 [Source:SWISS;ACC:Q8IWW6]	10.1	0	-11.5	0.0158338	0.628179	yes	DOWN	N	N	N	Y	Y	0	0	1.46	0	0	0
TBIU049077	TBIGR001_TRINITY_DN70556_c1_g1_i3	LOC103359389	formin-like protein 7 [Source:NCBI_NR;ACC:XP_008282936.1]	10.3	0	-11.5	0.00199371	0.18994	yes	DOWN	N	N	Y	Y	Y	0.67	0	0.64	0	0	0
TBIU051534	TBIGR001_TRINITY_DN70942_c4_g1_i8	GUCY2F	Retinal guanylyl cyclase 2 [Source:SWISS;ACC:P51841]	10.5	0	-11.5	0.0122575	0.547964	yes	DOWN	N	N	N	Y	Y	0.43	0	0	0	0	0
TBIU042788	TBIGR001_TRINITY_DN69480_c1_g2_i13	Gtpbp1	GTP-binding protein 1 [Source:SWISS;ACC:D2XV59]	10.1	0	-11.5	0.00203924	0.19189	yes	DOWN	N	N	Y	Y	Y	0	0.51	0.36	0	0	0
TBIU088643	TBIGR001_TRINITY_DN66756_c4_g1_i1	-	-	9.43	0	-11.4	0.0137241	0.583354	yes	DOWN	N	N	N	Y	Y	0	1.95	0	0	0	0
TBIU088734	TBIGR001_TRINITY_DN66837_c2_g3_i2	-	-	9.49	0	-11.4	0.000120845	0.0315326	yes	DOWN	Y	Y	Y	Y	Y	0.56	0.57	0.76	0	0	0
TBIU091688	TBIGR001_TRINITY_DN68984_c13_g4_i1	-	-	9.75	0	-11.4	0.0129745	0.56274	yes	DOWN	N	N	N	Y	Y	1.26	0	0	0	0	0
TBIU016755	TBIGR001_TRINITY_DN60311_c0_g1_i2	-	-	9.34	0	-11.4	0.00238421	0.21119	yes	DOWN	N	N	Y	Y	Y	0.79	1.91	0	0	0	0
TBIU025507	TBIGR001_TRINITY_DN65298_c0_g2_i2	Ppp1r13b	Apoptosis-stimulating of p53 protein 1 [Source:SWISS;ACC:Q62415]	9.8	0	-11.4	0.0138775	0.58666	yes	DOWN	N	N	N	Y	Y	0	0.67	0	0	0	0
TBIU032071	TBIGR001_TRINITY_DN67312_c1_g2_i9	mcf2l	MCF.2 cell line derived transforming sequence-like [Source:NCBI_NR;ACC:XP_008279260.1]	9.84	0	-11.4	0.000739783	0.103348	yes	DOWN	N	N	Y	Y	Y	0.47	0.93	0.08	0	0	0
TBIU012773	TBIGR001_TRINITY_DN55890_c0_g2_i1	Gpat2	Glycerol-3-phosphate acyltransferase 2, mitochondrial [Source:SWISS;ACC:Q14DK4]	9.69	0	-11.4	0.0137037	0.583354	yes	DOWN	N	N	N	Y	Y	1.64	0	0	0	0	0
TBIU023821	TBIGR001_TRINITY_DN64553_c0_g1_i4	PODN	Podocan [Source:SWISS;ACC:Q7Z5L7]	9.99	0	-11.4	0.00293502	0.239027	yes	DOWN	N	N	Y	Y	Y	0.21	0	0.61	0	0	0
TBIU020191	TBIGR001_TRINITY_DN62757_c0_g1_i1	GINS2	DNA replication complex GINS protein PSF2 [Source:SWISS;ACC:Q9Y248]	9.63	0	-11.4	0.0166517	0.642335	yes	DOWN	N	N	N	Y	Y	0	0	2.43	0	0	0
TBIU030265	TBIGR001_TRINITY_DN66832_c7_g4_i6	tpst1	Protein-tyrosine sulfotransferase 1 [Source:SWISS;ACC:Q9PTE6]	9.61	0	-11.4	0.00428903	0.304032	yes	DOWN	N	N	Y	Y	Y	2.31	0	0.29	0	0	0
TBIU050355	TBIGR001_TRINITY_DN70745_c1_g1_i2	Sh3d19	SH3 domain-containing protein 19 [Source:SWISS;ACC:Q91X43]	9.87	0	-11.4	0.0138771	0.58666	yes	DOWN	N	N	N	Y	Y	0	0.55	0	0	0	0
TBIU020594	TBIGR001_TRINITY_DN62957_c0_g1_i1	-	-	9.37	0	-11.4	0.000799036	0.107332	yes	DOWN	N	N	Y	Y	Y	1.18	2.31	0.2	0	0	0
TBIU052656	TBIGR001_TRINITY_DN71122_c1_g1_i4	PMS2	Mismatch repair endonuclease PMS2 [Source:SWISS;ACC:P54278]	9.75	0	-11.4	0.0166497	0.642335	yes	DOWN	N	N	N	Y	Y	0	0	0.52	0	0	0
TBIU030098	TBIGR001_TRINITY_DN66804_c1_g1_i4	SLC25A46	Solute carrier family 25 member 46 [Source:SWISS;ACC:Q5ZIG3]	9.53	0	-11.4	0.000278937	0.0528786	yes	DOWN	N	Y	Y	Y	Y	0.4	0.92	0.16	0	0	0
TBIU020014	TBIGR001_TRINITY_DN62659_c0_g1_i2	mblac1	Metallo-beta-lactamase domain-containing protein 1 [Source:SWISS;ACC:Q498J9]	9.59	0	-11.4	0.013726	0.583354	yes	DOWN	N	N	N	Y	Y	0	5.98	0	0	0	0
TBIU014672	TBIGR001_TRINITY_DN58261_c1_g3_i1	myom1	myomesin 1, 185kDa [Source:NCBI_NR;ACC:XP_005476570.1]	9.69	0	-11.4	0.00314337	0.248852	yes	DOWN	N	N	Y	Y	Y	18.62	3.99	0	0	0	0
TBIU018939	TBIGR001_TRINITY_DN61923_c0_g1_i5	-	-	9.57	0	-11.4	0.00114523	0.133324	yes	DOWN	N	N	Y	Y	Y	0.05	0.67	0.43	0	0	0
TBIU044734	TBIGR001_TRINITY_DN69825_c2_g2_i5	Cad96Ca	Tyrosine kinase receptor Cad96Ca [Source:SWISS;ACC:Q9VBW3]	9.46	0	-11.4	0.000426227	0.0711462	yes	DOWN	N	Y	Y	Y	Y	0.39	0.11	0.65	0	0	0
TBIU044984	TBIGR001_TRINITY_DN69863_c1_g1_i5	KLHDC10	Kelch domain-containing protein 10 [Source:SWISS;ACC:Q6PID8]	9.7	0	-11.4	0.0137012	0.583354	yes	DOWN	N	N	N	Y	Y	1.06	0	0	0	0	0
TBIU050882	TBIGR001_TRINITY_DN70833_c1_g2_i12	pou6f1	POU domain, class 6, transcription factor 1 [Source:SWISS;ACC:P31367]	9.85	0	-11.4	0.0129754	0.56274	yes	DOWN	N	N	N	Y	Y	0.78	0	0	0	0	0
TBIU016434	TBIGR001_TRINITY_DN60042_c0_g1_i3	abcb8	ATP-binding cassette sub-family B member 8, mitochondrial [Source:SWISS;ACC:Q56A55]	9.41	0	-11.4	0.00420428	0.301183	yes	DOWN	N	N	Y	Y	Y	0	1.14	0.23	0	0	0
TBIU007445	TBIGR001_TRINITY_DN46974_c0_g1_i1	-	-	9.8	0	-11.4	0.00285328	0.234472	yes	DOWN	N	N	Y	Y	Y	1.52	0.43	0	0	0	0
TBIU018679	TBIGR001_TRINITY_DN61773_c1_g1_i1	CILP	Cartilage intermediate layer protein 1 [Source:SWISS;ACC:O75339]	9.55	0	-11.4	0.0137026	0.583354	yes	DOWN	N	N	N	Y	Y	0.86	0	0	0	0	0
TBIU048130	TBIGR001_TRINITY_DN70406_c4_g4_i2	LOC101465281	MAP/microtubule affinity-regulating kinase 3-like [Source:NCBI_NR;ACC:XP_004554783.1]	9.71	0	-11.4	0.00760491	0.42831	yes	DOWN	N	N	Y	Y	Y	3.85	0	0.2	0	0	0
TBIU054562	TBIGR001_TRINITY_DN71403_c4_g1_i1	LIMA1	LIM domain and actin-binding protein 1 {ECO:0000250|UniProtKB:Q9UHB6} [Source:SWISS;ACC:B0KYV5]	9.56	0	-11.4	0.0136998	0.583354	yes	DOWN	N	N	N	Y	Y	1.53	0	0	0	0	0
TBIU057522	TBIGR001_TRINITY_DN71808_c1_g1_i2	adrm1b	Proteasomal ubiquitin receptor ADRM1 [Source:SWISS;ACC:Q6NZ09]	9.79	0	-11.4	0.000217942	0.0454947	yes	DOWN	Y	Y	Y	Y	Y	3.91	2.61	0.98	0	0	0
TBIU075395	TBIGR001_TRINITY_DN45558_c0_g1_i1	-	-	8.7	0	-11.3	0.000127248	0.0329194	yes	DOWN	Y	Y	Y	Y	Y	1.49	1.13	1.39	0	0	0
TBIU078861	TBIGR001_TRINITY_DN51862_c0_g1_i2	-	-	8.95	0	-11.3	0.0154094	0.619601	yes	DOWN	N	N	N	Y	Y	17.38	0	0	0	0	0
TBIU080395	TBIGR001_TRINITY_DN54411_c0_g1_i1	-	-	9.19	0	-11.3	0.00269598	0.226507	yes	DOWN	N	N	Y	Y	Y	0	2.11	1.26	0	0	0
TBIU084870	TBIGR001_TRINITY_DN61453_c0_g1_i1	-	-	8.77	0	-11.3	0.00354352	0.270167	yes	DOWN	N	N	Y	Y	Y	8.52	0	22.28	0	0	0
TBIU091686	TBIGR001_TRINITY_DN68984_c9_g1_i2	-	-	8.96	0	-11.3	0.00269571	0.226507	yes	DOWN	N	N	Y	Y	Y	0	1.69	1	0	0	0
TBIU092484	TBIGR001_TRINITY_DN69496_c0_g1_i1	trmt12	tRNA wybutosine-synthesizing protein 2 homolog [Source:SWISS;ACC:Q0P466]	9.32	0	-11.3	0.000224607	0.0461436	yes	DOWN	Y	Y	Y	Y	Y	1.41	0.42	0.67	0	0	0
TBIU026483	TBIGR001_TRINITY_DN65656_c0_g1_i1	Hdac4	Histone deacetylase 4 [Source:SWISS;ACC:Q6NZM9]	9.25	0	-11.3	0.00243474	0.213948	yes	DOWN	N	N	Y	Y	Y	0	0.25	0.16	0	0	0
TBIU022919	TBIGR001_TRINITY_DN64168_c0_g1_i4	COL5A3	Collagen alpha-3(V) chain [Source:SWISS;ACC:P25940]	9.07	0	-11.3	0.0154141	0.619601	yes	DOWN	N	N	N	Y	Y	0.77	0	0	0	0	0
TBIU018650	TBIGR001_TRINITY_DN61753_c0_g1_i2	Wdr25	WD repeat-containing protein 25 [Source:SWISS;ACC:E9Q349]	9.28	0	-11.3	0.000113173	0.0300489	yes	DOWN	Y	Y	Y	Y	Y	0.26	0.3	0.13	0	0	0
TBIU019864	TBIGR001_TRINITY_DN62568_c0_g2_i1	ABHD15	Abhydrolase domain-containing protein 15 [Source:SWISS;ACC:Q6UXT9]	9.16	0	-11.3	8.15929e-05	0.0235957	yes	DOWN	Y	Y	Y	Y	Y	0.67	0.78	0.65	0	0	0
TBIU019711	TBIGR001_TRINITY_DN62473_c0_g2_i4	pspc1	Paraspeckle component 1 [Source:SWISS;ACC:Q1JPY8]	8.79	0	-11.3	0.0187651	0.685423	yes	DOWN	N	N	N	Y	Y	0	0	0.26	0	0	0
TBIU026154	TBIGR001_TRINITY_DN65533_c0_g1_i21	Lrrc74a	Leucine-rich repeat-containing protein 74A {ECO:0000250|UniProtKB:Q0VAA2} [Source:SWISS;ACC:A0JPI9]	9.28	0	-11.3	0.00249802	0.217073	yes	DOWN	N	N	Y	Y	Y	0	1.64	0.9	0	0	0
TBIU036305	TBIGR001_TRINITY_DN68249_c1_g3_i1	-	-	8.97	0	-11.3	0.00415245	0.299494	yes	DOWN	N	N	Y	Y	Y	0.39	0	0.07	0	0	0
TBIU026273	TBIGR001_TRINITY_DN65569_c0_g1_i7	RPP30	Ribonuclease P protein subunit p30 [Source:SWISS;ACC:Q3SZ21]	9.06	0	-11.3	0.000204941	0.0439946	yes	DOWN	Y	Y	Y	Y	Y	0.75	0.34	0.46	0	0	0
TBIU049136	TBIGR001_TRINITY_DN70566_c3_g1_i7	ADAM23	Disintegrin and metalloproteinase domain-containing protein 23 [Source:SWISS;ACC:O75077]	9.03	0	-11.3	0.000944627	0.11864	yes	DOWN	N	N	Y	Y	Y	0.04	0.38	0.09	0	0	0
TBIU030751	TBIGR001_TRINITY_DN66974_c0_g1_i15	tfcp2	Transcription factor CP2 [Source:SWISS;ACC:Q4V860]	9.01	0	-11.3	0.0025424	0.217795	yes	DOWN	N	N	Y	Y	Y	0	0.29	0.25	0	0	0
TBIU008292	TBIGR001_TRINITY_DN48684_c0_g1_i1	si:ch211-194e15.5	Uncharacterized protein KIAA1522 homolog [Source:SWISS;ACC:Q1LWM5]	9.15	0	-11.3	0.0154124	0.619601	yes	DOWN	N	N	N	Y	Y	0.29	0	0	0	0	0
TBIU041851	TBIGR001_TRINITY_DN69321_c3_g3_i4	ctc1	CST complex subunit CTC1 [Source:SWISS;ACC:A0JMF1]	8.95	0	-11.3	0.0154132	0.619601	yes	DOWN	N	N	N	Y	Y	3.06	0	0	0	0	0
TBIU050562	TBIGR001_TRINITY_DN70775_c1_g1_i6	yjhC	Uncharacterized oxidoreductase YjhC [Source:SWISS;ACC:P39353]	9.09	0	-11.3	0.00218727	0.20128	yes	DOWN	N	N	Y	Y	Y	0.23	0.4	0	0	0	0
TBIU038099	TBIGR001_TRINITY_DN68616_c2_g2_i19	TGM5	Protein-glutamine gamma-glutamyltransferase 5 [Source:SWISS;ACC:O43548]	8.87	0	-11.3	0.0155123	0.621513	yes	DOWN	N	N	N	Y	Y	0	0.46	0	0	0	0
TBIU055853	TBIGR001_TRINITY_DN71565_c3_g3_i5	Satb1	DNA-binding protein SATB1 [Source:SWISS;ACC:Q60611]	9.16	0.00367	-11.3	0.00252846	0.217314	yes	DOWN	N	N	Y	Y	Y	0.68	1.8	0	0	0	0
TBIU030868	TBIGR001_TRINITY_DN67005_c3_g1_i8	LOC101475940	uncharacterized LOC101475940 [Source:NCBI_NR;ACC:XP_004574719.1]	18.3	0.007	-11.3	1.41468e-05	0.00662163	yes	DOWN	Y	Y	Y	Y	Y	0.75	1.05	0.18	0	0	0
TBIU017232	TBIGR001_TRINITY_DN60735_c0_g2_i1	Asb2	Ankyrin repeat and SOCS box protein 2 [Source:SWISS;ACC:Q8K0L0]	9.22	0	-11.3	0.00326224	0.254936	yes	DOWN	N	N	Y	Y	Y	0.66	0.17	0	0	0	0
TBIU016550	TBIGR001_TRINITY_DN60145_c0_g1_i2	MSS51	Putative protein MSS51 homolog, mitochondrial [Source:SWISS;ACC:Q4VC12]	8.94	0	-11.3	0.0023384	0.209497	yes	DOWN	N	N	Y	Y	Y	0.66	0.47	0	0	0	0
TBIU030996	TBIGR001_TRINITY_DN67041_c0_g1_i1	Trim63	E3 ubiquitin-protein ligase TRIM63 [Source:SWISS;ACC:Q38HM4]	9.2	0	-11.3	0.00326233	0.254936	yes	DOWN	N	N	Y	Y	Y	12.31	2.93	0	0	0	0
TBIU028861	TBIGR001_TRINITY_DN66430_c1_g2_i3	CDC42BPA	Serine/threonine-protein kinase MRCK alpha [Source:SWISS;ACC:Q5VT25]	9.13	0	-11.3	0.0145947	0.603112	yes	DOWN	N	N	N	Y	Y	0	0.38	0	0	0	0
TBIU043726	TBIGR001_TRINITY_DN69650_c0_g1_i1	Cntln	Centlein [Source:SWISS;ACC:A2AM05]	8.95	0	-11.3	0.00382646	0.284338	yes	DOWN	N	N	Y	Y	Y	0.12	0	0.35	0	0	0
TBIU046112	TBIGR001_TRINITY_DN70062_c3_g1_i1	fdxr	NADPH:adrenodoxin oxidoreductase, mitochondrial [Source:SWISS;ACC:P82861]	8.71	0	-11.3	0.00233805	0.209497	yes	DOWN	N	N	Y	Y	Y	0.58	0.41	0	0	0	0
TBIU032193	TBIGR001_TRINITY_DN67344_c1_g3_i1	prrt2	proline-rich transmembrane protein 2 [Source:NCBI_NR;ACC:XP_010733384.1]	8.84	0	-11.3	0.0155127	0.621513	yes	DOWN	N	N	N	Y	Y	0	0.5	0	0	0	0
TBIU042152	TBIGR001_TRINITY_DN69375_c0_g3_i1	GOLGA1	Golgin subfamily A member 1 [Source:SWISS;ACC:Q92805]	9.18	0	-11.3	0.0145988	0.603112	yes	DOWN	N	N	N	Y	Y	0	1.65	0	0	0	0
TBIU047502	TBIGR001_TRINITY_DN70296_c0_g2_i2	-	-	8.97	0	-11.3	0.0154111	0.619601	yes	DOWN	N	N	N	Y	Y	1.33	0	0	0	0	0
TBIU042410	TBIGR001_TRINITY_DN69422_c0_g1_i6	PTPRJ	Receptor-type tyrosine-protein phosphatase eta [Source:SWISS;ACC:Q12913]	8.78	0	-11.3	0.0163747	0.637882	yes	DOWN	N	N	N	Y	Y	0	2.13	0	0	0	0
TBIU050479	TBIGR001_TRINITY_DN70760_c1_g1_i2	-	-	8.97	0	-11.3	0.00125423	0.141578	yes	DOWN	N	N	Y	Y	Y	0.09	1.98	1.36	0	0	0
TBIU056223	TBIGR001_TRINITY_DN71610_c1_g2_i6	Polm	DNA-directed DNA/RNA polymerase mu [Source:SWISS;ACC:Q9JIW4]	8.82	0	-11.3	0.0163725	0.637882	yes	DOWN	N	N	N	Y	Y	0	0.55	0	0	0	0
TBIU052972	TBIGR001_TRINITY_DN71166_c0_g1_i6	RECQL5	ATP-dependent DNA helicase Q5 [Source:SWISS;ACC:O94762]	8.86	0	-11.3	0.0187645	0.685423	yes	DOWN	N	N	N	Y	Y	0	0	0.42	0	0	0
TBIU042787	TBIGR001_TRINITY_DN69480_c1_g2_i12	Gtpbp1	GTP-binding protein 1 [Source:SWISS;ACC:D2XV59]	8.85	0	-11.3	0.0155118	0.621513	yes	DOWN	N	N	N	Y	Y	0	0.89	0	0	0	0
TBIU072605	TBIGR001_TRINITY_DN38853_c0_g1_i1	-	-	8.33	0	-11.2	0.00605812	0.38054	yes	DOWN	N	N	Y	Y	Y	1.5	0.18	0	0	0	0
TBIU015658	TBIGR001_TRINITY_DN59328_c0_g1_i2	-	-	8.32	0	-11.2	0.00162898	0.168473	yes	DOWN	N	N	Y	Y	Y	1.54	0.13	2.28	0	0	0
TBIU019924	TBIGR001_TRINITY_DN62605_c0_g1_i4	FAM57A	Protein FAM57A [Source:SWISS;ACC:Q8TBR7]	8.39	0	-11.2	0.00792282	0.436813	yes	DOWN	N	N	Y	Y	Y	0.06	0.81	0	0	0	0
TBIU051246	TBIGR001_TRINITY_DN70896_c0_g4_i2	CENPF	Centromere protein F [Source:SWISS;ACC:P49454]	8.38	0	-11.2	0.0174686	0.659559	yes	DOWN	N	N	N	Y	Y	0	0.7	0	0	0	0
TBIU014548	TBIGR001_TRINITY_DN58147_c0_g1_i1	-	-	8.3	0	-11.2	0.017272	0.654858	yes	DOWN	N	N	N	Y	Y	4.48	0	0	0	0	0
TBIU023079	TBIGR001_TRINITY_DN64233_c0_g2_i1	KCNJ3	G protein-activated inward rectifier potassium channel 1 [Source:SWISS;ACC:Q90854]	8.69	0	-11.2	0.0163751	0.637882	yes	DOWN	N	N	N	Y	Y	0	1.23	0	0	0	0
TBIU023089	TBIGR001_TRINITY_DN64236_c0_g1_i2	LOC103358114	uncharacterized LOC103358114 [Source:NCBI_NR;ACC:XP_008281161.1]	8.22	0	-11.2	0.0172703	0.654858	yes	DOWN	N	N	N	Y	Y	0.6	0	0	0	0	0
TBIU043727	TBIGR001_TRINITY_DN69650_c0_g1_i2	Cntln	Centlein [Source:SWISS;ACC:A2AM05]	8.17	0	-11.2	0.0172687	0.654858	yes	DOWN	N	N	N	Y	Y	0.51	0	0	0	0	0
TBIU008504	TBIGR001_TRINITY_DN49085_c0_g2_i1	-	-	8.69	0	-11.2	0.0163762	0.637882	yes	DOWN	N	N	N	Y	Y	0	4.59	0	0	0	0
TBIU017676	TBIGR001_TRINITY_DN61081_c0_g2_i1	LAL	Putative lysosomal acid lipase/cholesteryl ester hydrolase [Source:SWISS;ACC:J3SDX8]	8.49	0	-11.2	0.000163748	0.0384081	yes	DOWN	Y	Y	Y	Y	Y	0.56	0.82	0.54	0	0	0
TBIU028777	TBIGR001_TRINITY_DN66412_c0_g1_i1	apln	apelin [Source:NCBI_NR;ACC:NP_001159596.1]	8.26	0	-11.2	0.0172696	0.654858	yes	DOWN	N	N	N	Y	Y	0.97	0	0	0	0	0
TBIU053254	TBIGR001_TRINITY_DN71207_c0_g1_i1	ZNF512B	Zinc finger protein 512B [Source:SWISS;ACC:Q96KM6]	8.14	0	-11.2	0.00382068	0.284338	yes	DOWN	N	N	Y	Y	Y	0.51	0	0.24	0	0	0
TBIU047746	TBIGR001_TRINITY_DN70347_c0_g3_i1	SLC22A5	Solute carrier family 22 member 5 [Source:SWISS;ACC:O76082]	8.37	0	-11.2	0.00416913	0.299982	yes	DOWN	N	N	Y	Y	Y	0	0.68	0.25	0	0	0
TBIU016905	TBIGR001_TRINITY_DN60435_c0_g1_i8	tmem14c	Transmembrane protein 14C [Source:SWISS;ACC:Q0P436]	8.37	0	-11.2	0.0172716	0.654858	yes	DOWN	N	N	N	Y	Y	1.2	0	0	0	0	0
TBIU037146	TBIGR001_TRINITY_DN68424_c3_g2_i2	SYT1	Synaptotagmin-1 [Source:SWISS;ACC:P47191]	8.48	0	-11.2	0.0161986	0.634836	yes	DOWN	N	N	N	Y	Y	0.52	0	0	0	0	0
TBIU041776	TBIGR001_TRINITY_DN69309_c0_g3_i2	med23	Mediator of RNA polymerase II transcription subunit 23 [Source:SWISS;ACC:Q5RIW8]	8.66	0	-11.2	0.000185822	0.0410677	yes	DOWN	Y	Y	Y	Y	Y	0.76	0.78	0.34	0	0	0
TBIU046090	TBIGR001_TRINITY_DN70060_c2_g1_i2	CD151	CD151 antigen [Source:SWISS;ACC:P48509]	8.4	0	-11.2	0.00997774	0.492674	yes	DOWN	N	N	Y	Y	Y	1.01	0.05	0	0	0	0
TBIU052023	TBIGR001_TRINITY_DN71027_c4_g2_i2	limch1	LIM and calponin homology domains 1 [Source:NCBI_NR;ACC:XP_008289051.1]	8.37	0	-11.2	0.0200213	0.706858	yes	DOWN	N	N	N	Y	Y	0	0	3.07	0	0	0
TBIU040868	TBIGR001_TRINITY_DN69138_c0_g2_i6	HDAC10	Histone deacetylase 10 [Source:SWISS;ACC:Q969S8]	8.56	0	-11.2	0.00256596	0.21863	yes	DOWN	N	N	Y	Y	Y	0.43	0.68	0	0	0	0
TBIU064418	TBIGR001_TRINITY_DN1997_c0_g1_i1	-	-	8.05	0	-11.1	0.0081163	0.441836	yes	DOWN	N	N	Y	Y	Y	7.43	0.6	0	0	0	0
TBIU081391	TBIGR001_TRINITY_DN56038_c0_g2_i3	LOC102080217	beta-2-glycoprotein 1-like [Source:NCBI_NR;ACC:XP_005466470.1]	7.63	0	-11.1	0.0199506	0.705481	yes	DOWN	N	N	N	Y	Y	1.27	0	0	0	0	0
TBIU083538	TBIGR001_TRINITY_DN59303_c0_g2_i1	-	-	7.76	0	-11.1	0.00585877	0.371253	yes	DOWN	N	N	Y	Y	Y	0.94	0	3.48	0	0	0
TBIU090392	TBIGR001_TRINITY_DN68115_c0_g5_i1	-	-	7.62	0	-11.1	0.00434668	0.306682	yes	DOWN	N	N	Y	Y	Y	12.69	4.64	0	0	0	0
TBIU097063	TBIGR001_TRINITY_DN71606_c0_g1_i4	ptdss1	phosphatidylserine synthase 1 [Source:NCBI_NR;ACC:XP_008304786.1]	7.85	0	-11.1	0.00433446	0.306246	yes	DOWN	N	N	Y	Y	Y	0.79	0.21	0	0	0	0
TBIU097026	TBIGR001_TRINITY_DN71681_c0_g1_i1	-	-	7.64	0	-11.1	0.00403897	0.294717	yes	DOWN	N	N	Y	Y	Y	3.13	1.42	0	0	0	0
TBIU034402	TBIGR001_TRINITY_DN67846_c1_g3_i3	POMT2	Protein O-mannosyl-transferase 2 [Source:SWISS;ACC:Q9UKY4]	7.96	0	-11.1	0.00303995	0.244719	yes	DOWN	N	N	Y	Y	Y	0.42	0.47	0	0	0	0
TBIU016780	TBIGR001_TRINITY_DN60335_c0_g1_i1	CLK2	Dual specificity protein kinase CLK2 [Source:SWISS;ACC:P49760]	7.66	0	-11.1	0.00211772	0.197231	yes	DOWN	N	N	Y	Y	Y	1.32	0.38	0.09	0	0	0
TBIU036781	TBIGR001_TRINITY_DN68351_c1_g1_i7	Asb13	Ankyrin repeat and SOCS box protein 13 [Source:SWISS;ACC:Q8VBX0]	7.88	0	-11.1	0.0186295	0.682428	yes	DOWN	N	N	N	Y	Y	0.72	0	0	0	0	0
TBIU027392	TBIGR001_TRINITY_DN65989_c1_g1_i12	Chek2	Serine/threonine-protein kinase Chk2 [Source:SWISS;ACC:Q9Z265]	7.96	0	-11.1	0.0201465	0.708812	yes	DOWN	N	N	N	Y	Y	0	0.9	0	0	0	0
TBIU020027	TBIGR001_TRINITY_DN62662_c0_g2_i2	SSBP4	Single-stranded DNA-binding protein 4 [Source:SWISS;ACC:Q9BWG4]	7.71	0	-11.1	0.019959	0.705481	yes	DOWN	N	N	N	Y	Y	2.22	0	0	0	0	0
TBIU040719	TBIGR001_TRINITY_DN69112_c0_g1_i5	Mtrr	Methionine synthase reductase [Source:SWISS;ACC:Q8C1A3]	7.61	0	-11.1	0.00468211	0.323069	yes	DOWN	N	N	Y	Y	Y	0	1.38	0.75	0	0	0
TBIU057272	TBIGR001_TRINITY_DN71767_c4_g2_i5	PLEKHG3	Pleckstrin homology domain-containing family G member 3 [Source:SWISS;ACC:A1L390]	7.64	0	-11.1	0.0199548	0.705481	yes	DOWN	N	N	N	Y	Y	0.28	0	0	0	0	0
TBIU050643	TBIGR001_TRINITY_DN70791_c6_g2_i13	KIF16B	Kinesin-like protein KIF16B [Source:SWISS;ACC:Q96L93]	7.73	0	-11.1	0.0249219	0.785503	yes	DOWN	N	N	N	Y	Y	0	0	0.24	0	0	0
TBIU031291	TBIGR001_TRINITY_DN67128_c0_g2_i1	Cep57	Centrosomal protein of 57 kDa [Source:SWISS;ACC:Q8CEE0]	8.08	0	-11.1	0.00382087	0.284338	yes	DOWN	N	N	Y	Y	Y	0.95	0	0.44	0	0	0
TBIU028453	TBIGR001_TRINITY_DN66316_c0_g2_i2	col21a1	Collagen alpha-1(XXI) chain [Source:SWISS;ACC:Q641F3]	8.1	0	-11.1	0.0186304	0.682428	yes	DOWN	N	N	N	Y	Y	0.94	0	0	0	0	0
TBIU032616	TBIGR001_TRINITY_DN67449_c3_g1_i1	KANK1	KN motif and ankyrin repeat domain-containing protein 1 [Source:SWISS;ACC:Q14678]	8.01	0	-11.1	0.0186299	0.682428	yes	DOWN	N	N	N	Y	Y	0.44	0	0	0	0	0
TBIU042335	TBIGR001_TRINITY_DN69404_c1_g2_i1	-	-	8.11	0	-11.1	0.0188142	0.685785	yes	DOWN	N	N	N	Y	Y	0	2.94	0	0	0	0
TBIU020847	TBIGR001_TRINITY_DN63081_c1_g1_i7	MYEF2	Myelin expression factor 2 [Source:SWISS;ACC:Q9P2K5]	224	0.1	-11.1	6.57101e-16	6.62978e-12	yes	DOWN	Y	Y	Y	Y	Y	8.52	10.11	7.75	0	0	0.01
TBIU055300	TBIGR001_TRINITY_DN71495_c9_g3_i3	NLRP12	NACHT, LRR and PYD domains-containing protein 12 [Source:SWISS;ACC:P59046]	7.89	0	-11.1	0.020148	0.708812	yes	DOWN	N	N	N	Y	Y	0	0.72	0	0	0	0
TBIU051543	TBIGR001_TRINITY_DN70943_c2_g3_i4	mical2	Protein-methionine sulfoxide oxidase mical2 [Source:SWISS;ACC:F6QZ15]	7.71	0	-11.1	0.0106209	0.507061	yes	DOWN	N	N	N	Y	Y	1.8	0	0.1	0	0	0
TBIU053282	TBIGR001_TRINITY_DN71210_c0_g6_i7	Kif1c	Kinesin-like protein KIF1C [Source:SWISS;ACC:O35071]	8.08	0	-11.1	0.023294	0.762703	yes	DOWN	N	N	N	Y	Y	0	0	0.6	0	0	0
TBIU048880	TBIGR001_TRINITY_DN70528_c0_g1_i2	ATRX	Transcriptional regulator ATRX [Source:SWISS;ACC:Q7YQM3]	7.67	0	-11.1	0.000338934	0.0613585	yes	DOWN	N	Y	Y	Y	Y	0.45	0.76	0.52	0	0	0
TBIU034617	TBIGR001_TRINITY_DN67892_c3_g1_i1	ocgc8	membrane guanylyl cyclase8 [Source:NCBI_NR;ACC:NP_001098176.1]	7.85	0	-11.1	0.0199588	0.705481	yes	DOWN	N	N	N	Y	Y	2.05	0	0	0	0	0
TBIU087948	TBIGR001_TRINITY_DN66065_c3_g1_i1	-	-	7.35	0	-11	0.0043868	0.308092	yes	DOWN	N	N	Y	Y	Y	0	1.6	1.36	0	0	0
TBIU089797	TBIGR001_TRINITY_DN67603_c2_g1_i1	-	-	7.41	0	-11	0.0215604	0.733445	yes	DOWN	N	N	N	Y	Y	1.07	0	0	0	0	0
TBIU090390	TBIGR001_TRINITY_DN68115_c0_g2_i1	-	-	7.24	0	-11	0.00954201	0.482045	yes	DOWN	N	N	Y	Y	Y	11.53	1.02	0	0	0	0
TBIU093951	TBIGR001_TRINITY_DN70206_c2_g1_i4	LOC103910165	uncharacterized LOC103910165 [Source:NCBI_NR;ACC:XP_009297279.1]	7.2	0	-11	0.00402176	0.294513	yes	DOWN	N	N	Y	Y	Y	0.38	0.59	0	0	0	0
TBIU023349	TBIGR001_TRINITY_DN64352_c2_g2_i3	Wipi1	WD repeat domain phosphoinositide-interacting protein 1 [Source:SWISS;ACC:Q8R3E3]	7.36	0	-11	0.021567	0.733445	yes	DOWN	N	N	N	Y	Y	0.9	0	0	0	0	0
TBIU018382	TBIGR001_TRINITY_DN61592_c0_g2_i1	Synpo2	Synaptopodin-2 [Source:SWISS;ACC:Q91YE8]	7.07	0	-11	0.0234846	0.762703	yes	DOWN	N	N	N	Y	Y	2.76	0.06	0	0	0	0
TBIU019654	TBIGR001_TRINITY_DN62432_c0_g3_i2	-	-	7.24	0	-11	0.00482441	0.329631	yes	DOWN	N	N	Y	Y	Y	0.73	0.3	0	0	0	0
TBIU028877	TBIGR001_TRINITY_DN66437_c1_g2_i5	MAGI1	Membrane-associated guanylate kinase, WW and PDZ domain-containing protein 1 [Source:SWISS;ACC:Q96QZ7]	7.28	0	-11	0.0217493	0.735658	yes	DOWN	N	N	N	Y	Y	0.27	0	0	0	0	0
TBIU022276	TBIGR001_TRINITY_DN63864_c0_g1_i2	mmp13	Collagenase 3 [Source:SWISS;ACC:Q10835]	7.39	0	-11	0.00442209	0.309121	yes	DOWN	N	N	Y	Y	Y	0.33	0.71	0	0	0	0
TBIU034187	TBIGR001_TRINITY_DN67804_c1_g1_i1	-	-	7.31	0	-11	0.0043897	0.308092	yes	DOWN	N	N	Y	Y	Y	1.86	0	1.9	0	0	0
TBIU026547	TBIGR001_TRINITY_DN65678_c1_g1_i2	RMND1	Required for meiotic nuclear division protein 1 homolog [Source:SWISS;ACC:Q9NWS8]	7.19	0	-11	0.00385876	0.286037	yes	DOWN	N	N	Y	Y	Y	0.58	0.58	0	0	0	0
TBIU031085	TBIGR001_TRINITY_DN67066_c3_g1_i5	Wdr33	pre-mRNA 3' end processing protein WDR33 [Source:SWISS;ACC:Q8K4P0]	7.43	0	-11	0.0219497	0.739803	yes	DOWN	N	N	N	Y	Y	0	0.35	0	0	0	0
TBIU013119	TBIGR001_TRINITY_DN56368_c0_g1_i2	-	-	7.14	0	-11	0.000542274	0.0840293	yes	DOWN	N	Y	Y	Y	Y	0.87	1.76	1.93	0	0	0
TBIU017083	TBIGR001_TRINITY_DN60608_c0_g2_i2	-	-	7.35	0	-11	0.00447447	0.311854	yes	DOWN	N	N	Y	Y	Y	0.66	0.33	0	0	0	0
TBIU033543	TBIGR001_TRINITY_DN67652_c4_g1_i3	Alg8	Probable dolichyl pyrophosphate Glc1Man9GlcNAc2 alpha-1,3-glucosyltransferase [Source:SWISS;ACC:Q6P8H8]	7.37	0	-11	0.0215654	0.733445	yes	DOWN	N	N	N	Y	Y	0.59	0	0	0	0	0
TBIU027693	TBIGR001_TRINITY_DN66083_c0_g1_i2	LOC104935106	uncharacterized LOC104935106 [Source:NCBI_NR;ACC:XP_010749211.1]	7.09	0	-11	0.000634116	0.0925742	yes	DOWN	N	Y	Y	Y	Y	0.22	0.08	0.19	0	0	0
TBIU032430	TBIGR001_TRINITY_DN67406_c1_g1_i3	Faah	Fatty-acid amide hydrolase 1 [Source:SWISS;ACC:O08914]	7.13	0	-11	0.0273151	0.81483	yes	DOWN	N	N	N	Y	Y	0	0	0.61	0	0	0
TBIU003762	TBIGR001_TRINITY_DN326_c0_g2_i1	LOC103374185	mucin-5AC-like [Source:NCBI_NR;ACC:XP_008302447.1]	7.12	0	-11	0.00334366	0.259062	yes	DOWN	N	N	Y	Y	Y	0.4	0.1	1.24	0	0	0
TBIU016903	TBIGR001_TRINITY_DN60435_c0_g1_i6	tmem14c	Transmembrane protein 14C [Source:SWISS;ACC:Q0P436]	7.12	0	-11	0.0217465	0.735658	yes	DOWN	N	N	N	Y	Y	0.96	0	0	0	0	0
TBIU038727	TBIGR001_TRINITY_DN68735_c8_g1_i3	As3mt	Arsenite methyltransferase [Source:SWISS;ACC:Q91WU5]	7.08	0	-11	0.00486727	0.331314	yes	DOWN	N	N	Y	Y	Y	1.62	0	0.7	0	0	0
TBIU043902	TBIGR001_TRINITY_DN69686_c1_g2_i11	tbc1d31	TBC1 domain family member 31 [Source:SWISS;ACC:Q6DEY8]	7.25	0	-11	0.000420767	0.0706244	yes	DOWN	N	Y	Y	Y	Y	0.25	0.38	0.52	0	0	0
TBIU035566	TBIGR001_TRINITY_DN68071_c0_g2_i9	FBXO21	F-box only protein 21 [Source:SWISS;ACC:Q5R5S1]	7.45	0	-11	0.0215634	0.733445	yes	DOWN	N	N	N	Y	Y	0.7	0	0	0	0	0
TBIU023556	TBIGR001_TRINITY_DN64443_c0_g1_i6	SORBS3	Vinexin [Source:SWISS;ACC:O60504]	7.18	0	-11	0.0219538	0.739803	yes	DOWN	N	N	N	Y	Y	0	0.8	0	0	0	0
TBIU048389	TBIGR001_TRINITY_DN70450_c0_g5_i1	blm	Bloom syndrome protein homolog [Source:SWISS;ACC:Q9DEY9]	7.36	0	-11	0.0124814	0.553048	yes	DOWN	N	N	N	Y	Y	0.01	0	0.23	0	0	0
TBIU033859	TBIGR001_TRINITY_DN67730_c0_g1_i4	FASTKD3	FAST kinase domain-containing protein 3 [Source:SWISS;ACC:Q58CX2]	7.47	0	-11	0.000844139	0.11109	yes	DOWN	N	N	Y	Y	Y	0.35	0.25	0.07	0	0	0
TBIU043786	TBIGR001_TRINITY_DN69660_c2_g2_i8	SRGAP3	SLIT-ROBO Rho GTPase-activating protein 3 [Source:SWISS;ACC:O43295]	7.12	0	-11	0.00518507	0.345184	yes	DOWN	N	N	Y	Y	Y	0.22	0.53	0	0	0	0
TBIU038928	TBIGR001_TRINITY_DN68778_c3_g1_i1	CRAT	Carnitine O-acetyltransferase [Source:SWISS;ACC:P52826]	7.5	0	-11	0.021564	0.733445	yes	DOWN	N	N	N	Y	Y	0.99	0	0	0	0	0
TBIU050359	TBIGR001_TRINITY_DN70745_c1_g1_i6	Sh3d19	SH3 domain-containing protein 19 [Source:SWISS;ACC:Q91X43]	7.17	0	-11	0.0219554	0.739803	yes	DOWN	N	N	N	Y	Y	0	0.57	0	0	0	0
TBIU053177	TBIGR001_TRINITY_DN71196_c2_g1_i4	talpid3	Protein TALPID3 [Source:SWISS;ACC:H6D7E6]	7.44	0	-11	0.0201706	0.708812	yes	DOWN	N	N	N	Y	Y	0	0.68	0	0	0	0
TBIU022705	TBIGR001_TRINITY_DN64075_c0_g2_i2	sdr42e1	Short-chain dehydrogenase/reductase family 42E member 1 [Source:SWISS;ACC:A8DZE7]	7.13	0	-11	0.0217441	0.735658	yes	DOWN	N	N	N	Y	Y	2.55	0	0	0	0	0
TBIU051074	TBIGR001_TRINITY_DN70866_c2_g2_i25	ASPH	Aspartyl/asparaginyl beta-hydroxylase [Source:SWISS;ACC:Q28056]	7.15	0	-11	0.00954373	0.482045	yes	DOWN	N	N	Y	Y	Y	1.79	0.13	0	0	0	0
TBIU044231	TBIGR001_TRINITY_DN69740_c1_g1_i2	LOC103040697	uncharacterized LOC103040697 [Source:NCBI_NR;ACC:XP_007236392.1]	7.52	0	-11	0.0201736	0.708812	yes	DOWN	N	N	N	Y	Y	0	1.93	0	0	0	0
TBIU036831	TBIGR001_TRINITY_DN68364_c2_g1_i3	-	-	7.48	0	-11	0.0043904	0.308092	yes	DOWN	N	N	Y	Y	Y	0.53	0	0.53	0	0	0
TBIU054091	TBIGR001_TRINITY_DN71332_c4_g7_i7	Eif2ak2	Interferon-induced, double-stranded RNA-activated protein kinase [Source:SWISS;ACC:Q63184]	7.2	0	-11	0.0217476	0.735658	yes	DOWN	N	N	N	Y	Y	1.09	0	0	0	0	0
TBIU035881	TBIGR001_TRINITY_DN68149_c0_g1_i9	RNF180	E3 ubiquitin-protein ligase RNF180 [Source:SWISS;ACC:Q86T96]	7.45	0	-11	0.021562	0.733445	yes	DOWN	N	N	N	Y	Y	1.28	0	0	0	0	0
TBIU039433	TBIGR001_TRINITY_DN68873_c0_g2_i14	Prkag2	5'-AMP-activated protein kinase subunit gamma-2 [Source:SWISS;ACC:Q91WG5]	7.45	0	-11	0.0115836	0.532042	yes	DOWN	N	N	N	Y	Y	0.89	0.03	0	0	0	0
TBIU044777	TBIGR001_TRINITY_DN69834_c3_g4_i5	RCOR3	REST corepressor 3 [Source:SWISS;ACC:Q9P2K3]	7.09	0	-11	0.00498693	0.337184	yes	DOWN	N	N	Y	Y	Y	0	0.3	0.22	0	0	0
TBIU055613	TBIGR001_TRINITY_DN71536_c2_g3_i14	KLHL6	Kelch-like protein 6 [Source:SWISS;ACC:Q8WZ60]	7.38	0	-11	0.021562	0.733445	yes	DOWN	N	N	N	Y	Y	0.63	0	0	0	0	0
TBIU056715	TBIGR001_TRINITY_DN71685_c4_g1_i2	-	-	7.41	0	-11	0.0201683	0.708812	yes	DOWN	N	N	N	Y	Y	0	1.3	0	0	0	0
TBIU080480	TBIGR001_TRINITY_DN54551_c0_g1_i1	-	-	6.63	0	-10.9	0.00484003	0.330375	yes	DOWN	N	N	Y	Y	Y	1.34	0.71	0	0	0	0
TBIU086205	TBIGR001_TRINITY_DN63635_c2_g1_i1	-	-	6.6	0	-10.9	0.00427592	0.303367	yes	DOWN	N	N	Y	Y	Y	2.84	0.48	0.2	0	0	0
TBIU095083	TBIGR001_TRINITY_DN70772_c1_g1_i1	-	-	6.78	0	-10.9	0.00078017	0.105894	yes	DOWN	N	N	Y	Y	Y	1.28	1.78	2.94	0	0	0
TBIU010508	TBIGR001_TRINITY_DN52531_c1_g1_i1	-	-	7.05	0	-10.9	0.000583915	0.087786	yes	DOWN	N	Y	Y	Y	Y	1.02	1.28	0.43	0	0	0
TBIU030194	TBIGR001_TRINITY_DN66817_c2_g4_i6	Dgat1	Diacylglycerol O-acyltransferase 1 [Source:SWISS;ACC:Q9Z2A7]	6.99	0	-10.9	0.0234689	0.762703	yes	DOWN	N	N	N	Y	Y	0.61	0	0	0	0	0
TBIU024602	TBIGR001_TRINITY_DN64907_c0_g1_i2	QRICH2	Glutamine-rich protein 2 [Source:SWISS;ACC:Q9H0J4]	6.91	0	-10.9	0.00585055	0.370991	yes	DOWN	N	N	Y	Y	Y	0.63	0	0.42	0	0	0
TBIU051862	TBIGR001_TRINITY_DN71000_c0_g1_i2	CTTNBP2NL	CTTNBP2 N-terminal-like protein [Source:SWISS;ACC:Q5RDH2]	6.64	0	-10.9	0.00668601	0.399949	yes	DOWN	N	N	Y	Y	Y	0.4	0	0.15	0	0	0
TBIU023606	TBIGR001_TRINITY_DN64460_c1_g3_i6	Morf4l1	Mortality factor 4-like protein 1 [Source:SWISS;ACC:Q6AYU1]	6.71	0	-10.9	0.0255056	0.793332	yes	DOWN	N	N	N	Y	Y	0.73	0	0	0	0	0
TBIU040817	TBIGR001_TRINITY_DN69128_c6_g1_i10	-	-	6.79	0	-10.9	0.00743382	0.423215	yes	DOWN	N	N	Y	Y	Y	0.49	1.93	0	0	0	0
TBIU033571	TBIGR001_TRINITY_DN67659_c0_g1_i2	SERGEF	Secretion-regulating guanine nucleotide exchange factor [Source:SWISS;ACC:Q3MHW0]	6.6	0	-10.9	0.00797722	0.438459	yes	DOWN	N	N	Y	Y	Y	1.14	0.25	0	0	0	0
TBIU023749	TBIGR001_TRINITY_DN64517_c0_g4_i2	MB21D2	Protein MB21D2 [Source:SWISS;ACC:Q8IYB1]	6.61	0	-10.9	0.0259158	0.798728	yes	DOWN	N	N	N	Y	Y	0	1.98	0	0	0	0
TBIU028878	TBIGR001_TRINITY_DN66437_c1_g2_i6	MAGI1	Membrane-associated guanylate kinase, WW and PDZ domain-containing protein 1 [Source:SWISS;ACC:Q96QZ7]	6.86	0	-10.9	0.023471	0.762703	yes	DOWN	N	N	N	Y	Y	0.27	0	0	0	0	0
TBIU025353	TBIGR001_TRINITY_DN65241_c0_g1_i1	ADNP2	ADNP homeobox protein 2 [Source:SWISS;ACC:Q6IQ32]	7	0	-10.9	0.0234755	0.762703	yes	DOWN	N	N	N	Y	Y	0.46	0	0	0	0	0
TBIU031346	TBIGR001_TRINITY_DN67139_c2_g1_i9	PDZK1	Na(+)/H(+) exchange regulatory cofactor NHE-RF3 [Source:SWISS;ACC:Q5RCF7]	6.84	0	-10.9	0.023465	0.762703	yes	DOWN	N	N	N	Y	Y	0.54	0	0	0	0	0
TBIU023480	TBIGR001_TRINITY_DN64415_c0_g1_i2	UAP1	UDP-N-acetylhexosamine pyrophosphorylase [Source:SWISS;ACC:Q16222]	6.75	0	-10.9	0.00764318	0.42971	yes	DOWN	N	N	Y	Y	Y	0.19	0	0.61	0	0	0
TBIU050114	TBIGR001_TRINITY_DN70709_c5_g1_i2	RNF11	RING finger protein 11 [Source:SWISS;ACC:Q9Y3C5]	6.69	0	-10.9	0.010466	0.503718	yes	DOWN	N	N	N	Y	Y	2.07	0	0.26	0	0	0
TBIU054730	TBIGR001_TRINITY_DN71421_c3_g7_i1	SVIL	Supervillin [Source:SWISS;ACC:O46385]	6.95	0	-10.9	0.0138167	0.585451	yes	DOWN	N	N	N	Y	Y	2.92	0.13	0	0	0	0
TBIU029671	TBIGR001_TRINITY_DN66685_c1_g1_i2	Dgkb	Diacylglycerol kinase beta [Source:SWISS;ACC:Q6NS52]	6.98	0	-10.9	0.00596904	0.376329	yes	DOWN	N	N	Y	Y	Y	0.68	0	0.26	0	0	0
TBIU018935	TBIGR001_TRINITY_DN61923_c0_g1_i1	-	-	6.81	0	-10.9	0.0234801	0.762703	yes	DOWN	N	N	N	Y	Y	1.2	0	0	0	0	0
TBIU042278	TBIGR001_TRINITY_DN69394_c0_g1_i1	-	-	6.66	0	-10.9	0.0255011	0.793332	yes	DOWN	N	N	N	Y	Y	6.04	0	0	0	0	0
TBIU027053	TBIGR001_TRINITY_DN65866_c5_g1_i2	GON4L	GON-4-like protein [Source:SWISS;ACC:Q3T8J9]	6.68	0	-10.9	0.00238988	0.211308	yes	DOWN	N	N	Y	Y	Y	0.34	0.92	0.08	0	0	0
TBIU029860	TBIGR001_TRINITY_DN66745_c4_g1_i4	PPAP2A	Lipid phosphate phosphohydrolase 1 [Source:SWISS;ACC:O88956]	6.99	0	-10.9	0.00807784	0.44081	yes	DOWN	N	N	Y	Y	Y	0.65	0.16	0	0	0	0
TBIU051092	TBIGR001_TRINITY_DN70866_c2_g2_i6	Asph	Aspartyl/asparaginyl beta-hydroxylase [Source:SWISS;ACC:Q8BSY0]	6.75	0	-10.9	0.0254948	0.793332	yes	DOWN	N	N	N	Y	Y	0.64	0	0	0	0	0
TBIU043946	TBIGR001_TRINITY_DN69695_c6_g1_i5	ROCK2	Rho-associated protein kinase 2 [Source:SWISS;ACC:O75116]	6.65	0.00367	-10.9	0.0254996	0.793332	yes	DOWN	N	N	N	Y	Y	0.71	0.01	0	0	0	0
TBIU045260	TBIGR001_TRINITY_DN69907_c0_g2_i3	-	-	6.66	0	-10.9	0.0254973	0.793332	yes	DOWN	N	N	N	Y	Y	0.44	0	0	0	0	0
TBIU040545	TBIGR001_TRINITY_DN69077_c3_g2_i14	GON4L	GON-4-like protein [Source:SWISS;ACC:Q3T8J9]	6.82	0	-10.9	0.00585003	0.370991	yes	DOWN	N	N	Y	Y	Y	0.63	0	0.42	0	0	0
TBIU054046	TBIGR001_TRINITY_DN71330_c0_g2_i12	INO80B	INO80 complex subunit B [Source:SWISS;ACC:Q9C086]	6.72	0	-10.9	0.0254942	0.793332	yes	DOWN	N	N	N	Y	Y	0.52	0	0	0	0	0
TBIU039340	TBIGR001_TRINITY_DN68854_c0_g2_i3	si:dkey-22a1.3	Uncharacterized protein C3orf17 homolog [Source:SWISS;ACC:Q567G6]	6.85	0	-10.9	0.00433712	0.306246	yes	DOWN	N	N	Y	Y	Y	0.43	0.39	0	0	0	0
TBIU054173	TBIGR001_TRINITY_DN71345_c4_g1_i5	SYNE2	Nesprin-2 [Source:SWISS;ACC:Q8WXH0]	6.62	0	-10.9	0.0259118	0.798728	yes	DOWN	N	N	N	Y	Y	0	0.49	0	0	0	0
TBIU048897	TBIGR001_TRINITY_DN70530_c1_g1_i1	ppp1r3b	Protein phosphatase 1 regulatory subunit 3B [Source:SWISS;ACC:Q803M0]	6.79	0	-10.9	0.000754095	0.104384	yes	DOWN	N	N	Y	Y	Y	0.46	0.59	1.24	0	0	0
TBIU073136	TBIGR001_TRINITY_DN41041_c0_g1_i1	-	-	6.45	0	-10.8	0.00653188	0.395155	yes	DOWN	N	N	Y	Y	Y	2.62	0	2.99	0	0	0
TBIU076242	TBIGR001_TRINITY_DN47057_c0_g1_i1	-	-	6.54	0	-10.8	0.00082663	0.110223	yes	DOWN	N	N	Y	Y	Y	1.32	2.57	0.79	0	0	0
TBIU084022	TBIGR001_TRINITY_DN60186_c0_g1_i1	-	-	6.37	0	-10.8	0.0281191	0.825696	yes	DOWN	N	N	N	Y	Y	3.51	0	0	0	0	0
TBIU065429	TBIGR001_TRINITY_DN6195_c0_g1_i1	-	-	6.55	0	-10.8	0.00667643	0.399949	yes	DOWN	N	N	Y	Y	Y	0	9.44	6.72	0	0	0
TBIU091849	TBIGR001_TRINITY_DN69072_c4_g1_i2	-	-	6.26	0	-10.8	0.0284883	0.830835	yes	DOWN	N	N	N	Y	Y	0	0.76	0	0	0	0
TBIU096007	TBIGR001_TRINITY_DN71215_c0_g1_i1	-	-	6.45	0	-10.8	0.0056427	0.364793	yes	DOWN	N	N	Y	Y	Y	0.65	0	0.56	0	0	0
TBIU103555	TBIGR001_TRINITY_DN82191_c0_g1_i1	-	-	6.17	0	-10.8	0.0040392	0.294717	yes	DOWN	N	N	Y	Y	Y	1.77	0.22	0.27	0	0	0
TBIU019698	TBIGR001_TRINITY_DN62469_c0_g1_i2	-	-	6.48	0	-10.8	0.0281153	0.825696	yes	DOWN	N	N	N	Y	Y	1.64	0	0	0	0	0
TBIU032480	TBIGR001_TRINITY_DN67421_c0_g1_i2	Hnrnph2	Heterogeneous nuclear ribonucleoprotein H2 [Source:SWISS;ACC:Q6AY09]	6.32	0	-10.8	0.00593763	0.375203	yes	DOWN	N	N	Y	Y	Y	0.4	0.3	0	0	0	0
TBIU020132	TBIGR001_TRINITY_DN62724_c1_g2_i1	-	-	6.43	0	-10.8	0.000985584	0.122597	yes	DOWN	N	N	Y	Y	Y	0.33	0.89	0.25	0	0	0
TBIU024841	TBIGR001_TRINITY_DN65016_c2_g1_i1	HPRT1	Hypoxanthine-guanine phosphoribosyltransferase [Source:SWISS;ACC:Q9W719]	6.24	0	-10.8	0.00661774	0.397893	yes	DOWN	N	N	Y	Y	Y	0.58	0.67	0	0	0	0
TBIU014175	TBIGR001_TRINITY_DN57661_c2_g1_i1	Ryr1	Ryanodine receptor 1 [Source:SWISS;ACC:E9PZQ0]	6.53	0	-10.8	0.00633748	0.389097	yes	DOWN	N	N	Y	Y	Y	1.79	0.68	0	0	0	0
TBIU019412	TBIGR001_TRINITY_DN62269_c1_g3_i2	-	-	6.52	0	-10.8	0.0063371	0.389097	yes	DOWN	N	N	Y	Y	Y	1.96	0.74	0	0	0	0
TBIU028270	TBIGR001_TRINITY_DN66259_c3_g1_i1	DGKZ	Diacylglycerol kinase zeta [Source:SWISS;ACC:Q13574]	6.48	0	-10.8	0.00128453	0.143119	yes	DOWN	N	N	Y	Y	Y	0.42	0.55	0.14	0	0	0
TBIU039035	TBIGR001_TRINITY_DN68807_c1_g1_i1	Alg13	UDP-N-acetylglucosamine transferase subunit ALG13 homolog [Source:SWISS;ACC:Q5I0K7]	6.41	0	-10.8	0.00682181	0.40607	yes	DOWN	N	N	Y	Y	Y	0.49	0	0.74	0	0	0
TBIU020129	TBIGR001_TRINITY_DN62721_c0_g1_i2	Espnl	Espin-like protein [Source:SWISS;ACC:Q3UYR4]	6.18	0	-10.8	0.00730227	0.418349	yes	DOWN	N	N	Y	Y	Y	0.45	0	0.19	0	0	0
TBIU022929	TBIGR001_TRINITY_DN64172_c0_g1_i4	SLC2A11	Solute carrier family 2, facilitated glucose transporter member 11 [Source:SWISS;ACC:Q9BYW1]	6.38	0	-10.8	0.0211811	0.72811	yes	DOWN	N	N	N	Y	Y	0	0.04	0.83	0	0	0
TBIU022790	TBIGR001_TRINITY_DN64115_c0_g1_i2	PDLIM2	PDZ and LIM domain protein 2 [Source:SWISS;ACC:Q96JY6]	6.26	0	-10.8	0.00677628	0.40455	yes	DOWN	N	N	Y	Y	Y	0.37	0.85	0	0	0	0
TBIU005207	TBIGR001_TRINITY_DN41688_c0_g2_i1	-	-	6.28	0	-10.8	0.028492	0.830835	yes	DOWN	N	N	N	Y	Y	0	8.76	0	0	0	0
TBIU016236	TBIGR001_TRINITY_DN59895_c1_g1_i1	EYA1	Eyes absent homolog 1 [Source:SWISS;ACC:Q99502]	6.46	0	-10.8	0.00931282	0.477016	yes	DOWN	N	N	Y	Y	Y	1.36	0.22	0	0	0	0
TBIU024846	TBIGR001_TRINITY_DN65016_c2_g1_i6	HPRT1	Hypoxanthine-guanine phosphoribosyltransferase [Source:SWISS;ACC:Q3SZ18]	6.5	0	-10.8	0.00703358	0.411802	yes	DOWN	N	N	Y	Y	Y	0.62	0.18	0	0	0	0
TBIU018249	TBIGR001_TRINITY_DN61503_c0_g1_i2	Gtpbp2	GTP-binding protein 2 [Source:SWISS;ACC:Q3UJK4]	6.36	0	-10.8	0.00754497	0.426335	yes	DOWN	N	N	Y	Y	Y	0	0.19	0.19	0	0	0
TBIU024193	TBIGR001_TRINITY_DN64743_c0_g1_i1	LOC104929752	myocardin-like [Source:NCBI_NR;ACC:XP_010742648.1]	6.39	0	-10.8	0.00886147	0.465627	yes	DOWN	N	N	Y	Y	Y	1.01	0.25	0	0	0	0
TBIU044621	TBIGR001_TRINITY_DN69804_c3_g2_i5	mfsd7	Major facilitator superfamily domain-containing protein 7 [Source:SWISS;ACC:Q503P5]	6.27	0	-10.8	0.0116303	0.533544	yes	DOWN	N	N	N	Y	Y	0	1.31	0.19	0	0	0
TBIU018033	TBIGR001_TRINITY_DN61341_c0_g1_i6	Il17re	Interleukin-17 receptor E [Source:SWISS;ACC:Q8BH06]	6.33	0	-10.8	0.00658304	0.397191	yes	DOWN	N	N	Y	Y	Y	0.3	0.16	0	0	0	0
TBIU024002	TBIGR001_TRINITY_DN64646_c0_g1_i8	FMO4	Dimethylaniline monooxygenase [N-oxide-forming] 4 [Source:SWISS;ACC:P31512]	6.41	0	-10.8	0.0284908	0.830835	yes	DOWN	N	N	N	Y	Y	0	0.91	0	0	0	0
TBIU039859	TBIGR001_TRINITY_DN68945_c2_g6_i4	tmem71	Transmembrane protein 71 [Source:SWISS;ACC:B0S728]	6.39	0	-10.8	0.0281195	0.825696	yes	DOWN	N	N	N	Y	Y	0.4	0	0	0	0	0
TBIU033814	TBIGR001_TRINITY_DN67719_c2_g2_i4	Slc7a7	Y+L amino acid transporter 1 [Source:SWISS;ACC:Q9Z1K8]	6.17	0	-10.8	0.00641384	0.391594	yes	DOWN	N	N	Y	Y	Y	0.83	0	0.73	0	0	0
TBIU039131	TBIGR001_TRINITY_DN68820_c7_g1_i2	HNRNPL	Heterogeneous nuclear ribonucleoprotein L [Source:SWISS;ACC:P14866]	6.17	0	-10.8	0.031056	0.86732	yes	DOWN	N	N	N	Y	Y	0	0.61	0	0	0	0
TBIU039130	TBIGR001_TRINITY_DN68820_c7_g1_i11	Hnrnpl	Heterogeneous nuclear ribonucleoprotein L [Source:SWISS;ACC:Q8R081]	6.2	0	-10.8	0.0310604	0.86732	yes	DOWN	N	N	N	Y	Y	0	0.52	0	0	0	0
TBIU047479	TBIGR001_TRINITY_DN70291_c4_g2_i5	RWDD4	RWD domain-containing protein 4 [Source:SWISS;ACC:Q6NW29]	6.19	0	-10.8	0.0310515	0.86732	yes	DOWN	N	N	N	Y	Y	0	0.37	0	0	0	0
TBIU036700	TBIGR001_TRINITY_DN68338_c3_g1_i13	RBM5	RNA-binding protein 5 [Source:SWISS;ACC:Q1RMU5]	6.39	0	-10.8	0.00544908	0.357001	yes	DOWN	N	N	Y	Y	Y	0.41	0.22	0	0	0	0
TBIU025886	TBIGR001_TRINITY_DN65439_c0_g1_i19	NUDT13	Nucleoside diphosphate-linked moiety X motif 13 [Source:SWISS;ACC:Q86X67]	6.52	0	-10.8	0.00582599	0.370279	yes	DOWN	N	N	Y	Y	Y	0.52	0.26	0	0	0	0
TBIU081208	TBIGR001_TRINITY_DN55717_c0_g1_i1	-	-	5.76	0	-10.7	0.0308354	0.865308	yes	DOWN	N	N	N	Y	Y	2.48	0	0	0	0	0
TBIU081561	TBIGR001_TRINITY_DN56246_c0_g1_i2	-	-	5.86	0	-10.7	0.030834	0.865308	yes	DOWN	N	N	N	Y	Y	5.73	0	0	0	0	0
TBIU085467	TBIGR001_TRINITY_DN62426_c0_g1_i1	pm20d2	Peptidase M20 domain-containing protein 2 [Source:SWISS;ACC:Q501L1]	6.12	0	-10.7	0.00881919	0.465247	yes	DOWN	N	N	Y	Y	Y	0.39	0	0.83	0	0	0
TBIU085605	TBIGR001_TRINITY_DN62621_c0_g3_i1	-	-	6.11	0	-10.7	0.00119851	0.136799	yes	DOWN	N	N	Y	Y	Y	1.86	4.58	2.12	0	0	0
TBIU087952	TBIGR001_TRINITY_DN66033_c0_g1_i2	-	-	6.14	0	-10.7	0.00576316	0.368538	yes	DOWN	N	N	Y	Y	Y	1.46	1.96	0	0	0	0
TBIU088227	TBIGR001_TRINITY_DN66334_c1_g1_i2	LOC101471641	phosphatidylinositol 5-phosphate 4-kinase type-2 alpha-like [Source:NCBI_NR;ACC:XP_004546608.1]	6.11	0	-10.7	0.0310487	0.86732	yes	DOWN	N	N	N	Y	Y	0	0.32	0	0	0	0
TBIU089312	TBIGR001_TRINITY_DN67307_c0_g3_i2	-	-	5.98	0	-10.7	0.0392157	0.958972	yes	DOWN	N	N	N	Y	Y	0	0	3.11	0	0	0
TBIU092716	TBIGR001_TRINITY_DN69576_c4_g3_i2	-	-	5.85	0	-10.7	0.00903974	0.46988	yes	DOWN	N	N	Y	Y	Y	2.42	0	1.56	0	0	0
TBIU093451	TBIGR001_TRINITY_DN69954_c0_g2_i1	-	-	5.91	0	-10.7	0.000779611	0.105894	yes	DOWN	N	N	Y	Y	Y	6.62	9.34	8.19	0	0	0
TBIU101323	TBIGR001_TRINITY_DN78343_c0_g1_i1	-	-	5.95	0	-10.7	0.00132147	0.145861	yes	DOWN	N	N	Y	Y	Y	1.25	0.47	0.58	0	0	0
TBIU033521	TBIGR001_TRINITY_DN67650_c0_g1_i10	fam126a	Hyccin [Source:SWISS;ACC:Q6P121]	6.05	0	-10.7	0.00829312	0.447814	yes	DOWN	N	N	Y	Y	Y	0.44	0	0.2	0	0	0
TBIU054585	TBIGR001_TRINITY_DN71405_c9_g3_i5	CDC27	Cell division cycle protein 27 homolog [Source:SWISS;ACC:A7Z061]	5.81	0	-10.7	0.00904004	0.46988	yes	DOWN	N	N	Y	Y	Y	0.26	0	0.18	0	0	0
TBIU034242	TBIGR001_TRINITY_DN67809_c1_g2_i5	CSAD	Cysteine sulfinic acid decarboxylase [Source:SWISS;ACC:Q9Y600]	5.87	0	-10.7	0.0308364	0.865308	yes	DOWN	N	N	N	Y	Y	0.45	0	0	0	0	0
TBIU043942	TBIGR001_TRINITY_DN69695_c6_g1_i1	ROCK2	Rho-associated protein kinase 2 [Source:SWISS;ACC:O75116]	6.41	0.00367	-10.7	0.0103256	0.500012	yes	DOWN	N	N	N	Y	Y	0.58	0.11	0	0	0	0
TBIU036345	TBIGR001_TRINITY_DN68257_c1_g1_i1	-	-	5.88	0	-10.7	0.0183698	0.678903	yes	DOWN	N	N	N	Y	Y	4.35	0.23	0	0	0	0
TBIU037240	TBIGR001_TRINITY_DN68446_c2_g1_i7	osbpl9	Oxysterol-binding protein-related protein 9 [Source:SWISS;ACC:Q0IJ05]	50.2	0.0297	-10.7	6.02755e-09	1.30317e-05	yes	DOWN	Y	Y	Y	Y	Y	0.94	1.22	0.99	0	0	0
TBIU004917	TBIGR001_TRINITY_DN40489_c0_g2_i1	MYO18A	Unconventional myosin-XVIIIa [Source:SWISS;ACC:Q92614]	5.96	0	-10.7	0.00697428	0.410599	yes	DOWN	N	N	Y	Y	Y	0.64	0.43	0	0	0	0
TBIU040836	TBIGR001_TRINITY_DN69133_c0_g3_i4	Zbtb48	Zinc finger and BTB domain-containing protein 48 [Source:SWISS;ACC:Q1H9T6]	5.84	0	-10.7	0.00736699	0.420465	yes	DOWN	N	N	Y	Y	Y	0.31	0.15	0	0	0	0
TBIU026088	TBIGR001_TRINITY_DN65509_c0_g2_i7	zgc:101819	UPF0609 protein C4orf27 homolog [Source:SWISS;ACC:Q7SXS8]	6.04	0	-10.7	0.00758718	0.427656	yes	DOWN	N	N	Y	Y	Y	0.29	0	0.36	0	0	0
TBIU018791	TBIGR001_TRINITY_DN61833_c0_g1_i1	cry-dash	Cryptochrome DASH [Source:SWISS;ACC:Q4KML2]	5.79	0	-10.7	0.0308368	0.865308	yes	DOWN	N	N	N	Y	Y	0.52	0	0	0	0	0
TBIU053194	TBIGR001_TRINITY_DN71197_c1_g3_i2	TGFBRAP1	Transforming growth factor-beta receptor-associated protein 1 [Source:SWISS;ACC:Q8WUH2]	5.77	0	-10.7	0.00683304	0.40607	yes	DOWN	N	N	Y	Y	Y	0.45	0.34	0	0	0	0
TBIU025888	TBIGR001_TRINITY_DN65439_c0_g1_i21	Nudt13	Nucleoside diphosphate-linked moiety X motif 13 [Source:SWISS;ACC:Q8JZU0]	6.01	0	-10.7	0.00776638	0.432124	yes	DOWN	N	N	Y	Y	Y	0.45	0	0.28	0	0	0
TBIU028175	TBIGR001_TRINITY_DN66222_c1_g5_i1	Nrap	Nebulin-related-anchoring protein [Source:SWISS;ACC:Q80XB4]	5.93	0	-10.7	0.0114568	0.528359	yes	DOWN	N	N	N	Y	Y	1.81	0.33	0	0	0	0
TBIU040920	TBIGR001_TRINITY_DN69147_c3_g1_i4	Csnk2b	Casein kinase II subunit beta [Source:SWISS;ACC:P67874]	5.82	0	-10.7	0.0346585	0.907588	yes	DOWN	N	N	N	Y	Y	0	0.22	0	0	0	0
TBIU040083	TBIGR001_TRINITY_DN68988_c0_g1_i4	NKTR	NK-tumor recognition protein [Source:SWISS;ACC:P30414]	6.08	0	-10.7	0.0280958	0.825696	yes	DOWN	N	N	N	Y	Y	0.93	0	0	0	0	0
TBIU028273	TBIGR001_TRINITY_DN66259_c3_g1_i12	Dgkz	Diacylglycerol kinase zeta [Source:SWISS;ACC:Q80UP3]	5.84	0	-10.7	0.00913746	0.473588	yes	DOWN	N	N	Y	Y	Y	0.53	0.01	0.19	0	0	0
TBIU049843	TBIGR001_TRINITY_DN70668_c0_g2_i5	DDX11L8	Putative ATP-dependent RNA helicase DDX11-like protein 8 [Source:SWISS;ACC:A8MPP1]	5.84	0	-10.7	0.0392223	0.958972	yes	DOWN	N	N	N	Y	Y	0	0	0.21	0	0	0
TBIU049197	TBIGR001_TRINITY_DN70576_c3_g5_i2	-	-	5.86	0	-10.7	0.0308297	0.865308	yes	DOWN	N	N	N	Y	Y	3.42	0	0	0	0	0
TBIU053491	TBIGR001_TRINITY_DN71237_c1_g2_i6	sbf2	Myotubularin-related protein 13 [Source:SWISS;ACC:Q6NTN5]	5.93	0	-10.7	0.00736588	0.420465	yes	DOWN	N	N	Y	Y	Y	0.24	0.12	0	0	0	0
TBIU046747	TBIGR001_TRINITY_DN70169_c2_g1_i3	NT5C3B	7-methylguanosine phosphate-specific 5'-nucleotidase [Source:SWISS;ACC:Q969T7]	5.81	0	-10.7	0.0308332	0.865308	yes	DOWN	N	N	N	Y	Y	0.55	0	0	0	0	0
TBIU045507	TBIGR001_TRINITY_DN69951_c0_g2_i7	Itgb4	Integrin beta-4 [Source:SWISS;ACC:Q64632]	5.79	0	-10.7	0.0346558	0.907588	yes	DOWN	N	N	N	Y	Y	0	0.67	0	0	0	0
TBIU021602	TBIGR001_TRINITY_DN63515_c2_g1_i2	-	-	5.99	0	-10.7	0.0310647	0.86732	yes	DOWN	N	N	N	Y	Y	0	0.89	0	0	0	0
TBIU053960	TBIGR001_TRINITY_DN71319_c0_g1_i3	hace1	E3 ubiquitin-protein ligase HACE1 [Source:SWISS;ACC:F8W2M1]	6.1	0	-10.7	0.0281008	0.825696	yes	DOWN	N	N	N	Y	Y	1.63	0	0	0	0	0
TBIU039438	TBIGR001_TRINITY_DN68873_c0_g2_i22	PRKAG3	5'-AMP-activated protein kinase subunit gamma-3 [Source:SWISS;ACC:Q2LL38]	6	0	-10.7	0.0280989	0.825696	yes	DOWN	N	N	N	Y	Y	0.65	0	0	0	0	0
TBIU054155	TBIGR001_TRINITY_DN71342_c0_g2_i4	Abcc10	Multidrug resistance-associated protein 7 [Source:SWISS;ACC:Q8R4P9]	6.01	0	-10.7	0.0310494	0.86732	yes	DOWN	N	N	N	Y	Y	0	1	0	0	0	0
TBIU068942	TBIGR001_TRINITY_DN22491_c0_g1_i1	-	-	5.5	0	-10.6	0.0346649	0.907588	yes	DOWN	N	N	N	Y	Y	0	2.36	0	0	0	0
TBIU074164	TBIGR001_TRINITY_DN43202_c0_g1_i1	-	-	5.7	0	-10.6	0.00507158	0.33962	yes	DOWN	N	N	Y	Y	Y	2.33	0.24	0.93	0	0	0
TBIU074536	TBIGR001_TRINITY_DN43940_c0_g1_i1	-	-	5.37	0	-10.6	0.0176627	0.663952	yes	DOWN	N	N	N	Y	Y	1.73	0.22	0	0	0	0
TBIU084844	TBIGR001_TRINITY_DN61434_c1_g1_i2	-	-	5.5	0	-10.6	0.0146903	0.603699	yes	DOWN	N	N	N	Y	Y	1.66	0.35	0	0	0	0
TBIU085725	TBIGR001_TRINITY_DN62861_c0_g1_i2	-	-	5.64	0	-10.6	0.0344086	0.907222	yes	DOWN	N	N	N	Y	Y	9.3	0	0	0	0	0
TBIU088480	TBIGR001_TRINITY_DN66600_c0_g2_i1	-	-	5.73	0	-10.6	0.00104829	0.126528	yes	DOWN	N	N	Y	Y	Y	2.5	2.78	3.55	0	0	0
TBIU092597	TBIGR001_TRINITY_DN69464_c0_g1_i2	-	-	5.43	0	-10.6	0.0346639	0.907588	yes	DOWN	N	N	N	Y	Y	0	5.79	0	0	0	0
TBIU028170	TBIGR001_TRINITY_DN66222_c0_g1_i1	NRAP	Nebulin-related-anchoring protein [Source:SWISS;ACC:Q86VF7]	5.69	0	-10.6	0.011244	0.522522	yes	DOWN	N	N	N	Y	Y	2.79	0.75	0	0	0	0
TBIU028973	TBIGR001_TRINITY_DN66463_c0_g3_i17	TROVE2	60 kDa SS-A/Ro ribonucleoprotein [Source:SWISS;ACC:P10155]	5.54	0	-10.6	0.00966835	0.485047	yes	DOWN	N	N	Y	Y	Y	0.52	0.22	0	0	0	0
TBIU052323	TBIGR001_TRINITY_DN71073_c0_g1_i1	LOC102783242	flotillin-2a-like [Source:NCBI_NR;ACC:XP_006799620.1]	5.59	0	-10.6	0.0344022	0.907222	yes	DOWN	N	N	N	Y	Y	0.79	0	0	0	0	0
TBIU008702	TBIGR001_TRINITY_DN49465_c0_g1_i1	scn4aa	Sodium channel protein type 4 subunit alpha A [Source:SWISS;ACC:Q2XVR7]	5.64	0	-10.6	0.00521854	0.346396	yes	DOWN	N	N	Y	Y	Y	1.23	0.18	0.21	0	0	0
TBIU000121	TBIGR001_TRINITY_DN10527_c0_g1_i1	apt	Adenine phosphoribosyltransferase {ECO:0000255|HAMAP-Rule:MF_00004} [Source:SWISS;ACC:Q28MD3]	5.4	0	-10.6	0.0146927	0.603699	yes	DOWN	N	N	N	Y	Y	1.59	0.32	0	0	0	0
TBIU029092	TBIGR001_TRINITY_DN66499_c1_g1_i3	ZUFSP	Zinc finger with UFM1-specific peptidase domain protein [Source:SWISS;ACC:Q3SWY8]	5.56	0	-10.6	0.00947195	0.480235	yes	DOWN	N	N	Y	Y	Y	0.36	0.97	0	0	0	0
TBIU011739	TBIGR001_TRINITY_DN54539_c0_g1_i1	camk2d1	Calcium/calmodulin-dependent protein kinase type II delta 1 chain {ECO:0000303|PubMed:17103413} [Source:SWISS;ACC:Q6DEH3]	5.54	0	-10.6	0.00233087	0.209497	yes	DOWN	N	N	Y	Y	Y	0.24	0.88	0.6	0	0	0
TBIU035560	TBIGR001_TRINITY_DN68071_c0_g2_i3	FBXO21	F-box only protein 21 [Source:SWISS;ACC:Q5R5S1]	5.62	0	-10.6	0.0344052	0.907222	yes	DOWN	N	N	N	Y	Y	0.54	0	0	0	0	0
TBIU000951	TBIGR001_TRINITY_DN14717_c0_g1_i1	Bnip3	BCL2/adenovirus E1B 19 kDa protein-interacting protein 3 [Source:SWISS;ACC:O55003]	5.57	0	-10.6	0.0344084	0.907222	yes	DOWN	N	N	N	Y	Y	0.75	0	0	0	0	0
TBIU056254	TBIGR001_TRINITY_DN71617_c2_g4_i2	ATP8B2	Phospholipid-transporting ATPase ID [Source:SWISS;ACC:P98198]	5.47	0	-10.6	0.034668	0.907588	yes	DOWN	N	N	N	Y	Y	0	1.7	0	0	0	0
TBIU019615	TBIGR001_TRINITY_DN62399_c0_g1_i2	PPP5C	Serine/threonine-protein phosphatase 5 [Source:SWISS;ACC:P53041]	5.55	0	-10.6	0.0344071	0.907222	yes	DOWN	N	N	N	Y	Y	0.41	0	0	0	0	0
TBIU049855	TBIGR001_TRINITY_DN70669_c0_g1_i2	Slc8b1	Sodium/potassium/calcium exchanger 6, mitochondrial [Source:SWISS;ACC:Q925Q3]	5.55	0	-10.6	0.0346704	0.907588	yes	DOWN	N	N	N	Y	Y	0	0.55	0	0	0	0
TBIU055774	TBIGR001_TRINITY_DN71554_c1_g2_i2	Aldh16a1	Aldehyde dehydrogenase family 16 member A1 [Source:SWISS;ACC:Q3T1L0]	5.61	0	-10.6	0.000968444	0.121129	yes	DOWN	N	N	Y	Y	Y	0.42	0.59	0.54	0	0	0
TBIU032619	TBIGR001_TRINITY_DN67449_c3_g1_i4	KANK1	KN motif and ankyrin repeat domain-containing protein 1 [Source:SWISS;ACC:Q14678]	5.46	0	-10.6	0.0380016	0.94626	yes	DOWN	N	N	N	Y	Y	0.3	0	0	0	0	0
TBIU037908	TBIGR001_TRINITY_DN68576_c0_g1_i2	-	-	5.68	0	-10.6	0.0344029	0.907222	yes	DOWN	N	N	N	Y	Y	0.61	0	0	0	0	0
TBIU008915	TBIGR001_TRINITY_DN49856_c0_g1_i3	-	-	5.43	0	-10.6	0.0346723	0.907588	yes	DOWN	N	N	N	Y	Y	0	3.86	0	0	0	0
TBIU019109	TBIGR001_TRINITY_DN62069_c0_g2_i1	PRODH	Proline dehydrogenase 1, mitochondrial {ECO:0000250|UniProtKB:O43272} [Source:SWISS;ACC:Q148G5]	5.43	0	-10.6	0.0187927	0.685785	yes	DOWN	N	N	N	Y	Y	1.27	0	0.09	0	0	0
TBIU034606	TBIGR001_TRINITY_DN67891_c1_g1_i4	Ptbp3	Polypyrimidine tract-binding protein 3 [Source:SWISS;ACC:Q9Z118]	5.71	0	-10.6	0.0101477	0.496745	yes	DOWN	N	N	N	Y	Y	0.17	0	0.17	0	0	0
TBIU036647	TBIGR001_TRINITY_DN68322_c0_g1_i3	NCOA1	Nuclear receptor coactivator 1 [Source:SWISS;ACC:Q15788]	5.46	0	-10.6	0.0443807	1	yes	DOWN	N	N	N	Y	Y	0	0	0.81	0	0	0
TBIU016759	TBIGR001_TRINITY_DN60317_c1_g1_i1	CMYA5	Cardiomyopathy-associated protein 5 [Source:SWISS;ACC:Q8N3K9]	5.58	0	-10.6	0.00403831	0.294717	yes	DOWN	N	N	Y	Y	Y	0.83	0.34	0.08	0	0	0
TBIU040861	TBIGR001_TRINITY_DN69137_c2_g2_i5	SLC39A12	Zinc transporter ZIP12 [Source:SWISS;ACC:Q504Y0]	5.48	0	-10.6	0.00362502	0.274105	yes	DOWN	N	N	Y	Y	Y	0.42	0.39	0.09	0	0	0
TBIU008662	TBIGR001_TRINITY_DN49393_c0_g1_i1	-	-	5.68	0	-10.6	0.00126015	0.141578	yes	DOWN	N	N	Y	Y	Y	1.19	0.68	1.25	0	0	0
TBIU033903	TBIGR001_TRINITY_DN67741_c2_g2_i4	TCEA1	Transcription elongation factor A protein 1 [Source:SWISS;ACC:P23193]	5.48	0	-10.6	0.00945494	0.479908	yes	DOWN	N	N	Y	Y	Y	0.59	0.41	0	0	0	0
TBIU037348	TBIGR001_TRINITY_DN68464_c3_g1_i6	GPR56	G-protein coupled receptor 56 [Source:SWISS;ACC:Q50DM8]	5.38	0	-10.6	0.0379984	0.94626	yes	DOWN	N	N	N	Y	Y	0.82	0	0	0	0	0
TBIU024236	TBIGR001_TRINITY_DN64761_c1_g4_i4	URH1	Probable uridine nucleosidase 1 [Source:SWISS;ACC:Q6ZJ05]	5.65	0	-10.6	0.0346615	0.907588	yes	DOWN	N	N	N	Y	Y	0	0.19	0	0	0	0
TBIU035070	TBIGR001_TRINITY_DN67974_c0_g1_i2	-	-	5.69	0	-10.6	0.0344086	0.907222	yes	DOWN	N	N	N	Y	Y	1.75	0	0	0	0	0
TBIU039384	TBIGR001_TRINITY_DN68863_c0_g1_i8	Cbx7	Chromobox protein homolog 7 [Source:SWISS;ACC:P60889]	5.45	0	-10.6	0.0379922	0.94626	yes	DOWN	N	N	N	Y	Y	0.86	0	0	0	0	0
TBIU032830	TBIGR001_TRINITY_DN67487_c2_g1_i6	dhdh	Trans-1,2-dihydrobenzene-1,2-diol dehydrogenase [Source:SWISS;ACC:Q642M9]	5.71	0	-10.6	0.0443773	1	yes	DOWN	N	N	N	Y	Y	0	0	0.45	0	0	0
TBIU035571	TBIGR001_TRINITY_DN68073_c0_g2_i2	mical2b	Protein-methionine sulfoxide oxidase mical2b [Source:SWISS;ACC:F1RA39]	5.5	0	-10.6	0.0102495	0.499207	yes	DOWN	N	N	N	Y	Y	0.56	0	0.41	0	0	0
TBIU057707	TBIGR001_TRINITY_DN71841_c1_g2_i15	FANCA	Fanconi anemia group A protein [Source:SWISS;ACC:O15360]	5.61	0	-10.6	0.0343996	0.907222	yes	DOWN	N	N	N	Y	Y	0.42	0	0	0	0	0
TBIU052190	TBIGR001_TRINITY_DN71051_c0_g5_i13	FUK	L-fucose kinase [Source:SWISS;ACC:Q8N0W3]	5.43	0	-10.6	0.0346674	0.907588	yes	DOWN	N	N	N	Y	Y	0	0.94	0	0	0	0
TBIU048953	TBIGR001_TRINITY_DN70537_c8_g1_i5	Skt	Sickle tail protein [Source:SWISS;ACC:A2AQ25]	5.39	0	-10.6	0.0379858	0.94626	yes	DOWN	N	N	N	Y	Y	0.21	0	0	0	0	0
TBIU049380	TBIGR001_TRINITY_DN70605_c1_g1_i1	RPTOR	Regulatory-associated protein of mTOR [Source:SWISS;ACC:Q8N122]	5.55	0	-10.6	0.0206863	0.721749	yes	DOWN	N	N	N	Y	Y	0.81	0.04	0	0	0	0
TBIU051110	TBIGR001_TRINITY_DN70869_c0_g2_i2	Plxnd1	Plexin-D1 [Source:SWISS;ACC:Q3UH93]	5.59	0	-10.6	0.00991136	0.490978	yes	DOWN	N	N	Y	Y	Y	0.13	0.24	0	0	0	0
TBIU038584	TBIGR001_TRINITY_DN68714_c2_g2_i2	FGD5	FYVE, RhoGEF and PH domain-containing protein 5 [Source:SWISS;ACC:Q6ZNL6]	5.43	0	-10.6	0.0379955	0.94626	yes	DOWN	N	N	N	Y	Y	0.95	0	0	0	0	0
TBIU051445	TBIGR001_TRINITY_DN70930_c0_g1_i6	nin	ninein (GSK3B interacting protein) [Source:NCBI_NR;ACC:XP_005477443.1]	5.58	0	-10.6	0.0184588	0.680058	yes	DOWN	N	N	N	Y	Y	0.11	0	1.09	0	0	0
TBIU037038	TBIGR001_TRINITY_DN68403_c4_g3_i1	P4HA2	Prolyl 4-hydroxylase subunit alpha-2 [Source:SWISS;ACC:Q5ZLK5]	5.48	0	-10.6	0.01025	0.499207	yes	DOWN	N	N	N	Y	Y	0.26	0	0.2	0	0	0
TBIU051939	TBIGR001_TRINITY_DN71013_c0_g2_i6	dcaf17	DDB1- and CUL4-associated factor 17 [Source:SWISS;ACC:A8WHR0]	5.53	0	-10.6	0.00786787	0.435355	yes	DOWN	N	N	Y	Y	Y	0.28	0.4	0.02	0	0	0
TBIU045978	TBIGR001_TRINITY_DN70041_c2_g1_i3	Mpdz	Multiple PDZ domain protein [Source:SWISS;ACC:O55164]	5.62	0	-10.6	0.0120872	0.54432	yes	DOWN	N	N	N	Y	Y	1.39	0	0.33	0	0	0
TBIU039973	TBIGR001_TRINITY_DN68967_c0_g1_i7	tmco4	transmembrane and coiled-coil domains 4 [Source:NCBI_NR;ACC:XP_008289637.1]	5.59	0	-10.6	0.0344017	0.907222	yes	DOWN	N	N	N	Y	Y	1.63	0	0	0	0	0
TBIU078779	TBIGR001_TRINITY_DN51715_c0_g1_i1	-	-	5.11	0	-10.5	0.0174515	0.659351	yes	DOWN	N	N	N	Y	Y	1.47	0.2	0	0	0	0
TBIU079883	TBIGR001_TRINITY_DN53562_c0_g1_i1	-	-	5.28	0	-10.5	0.0102496	0.499207	yes	DOWN	N	N	N	Y	Y	1.68	0	1.3	0	0	0
TBIU086836	TBIGR001_TRINITY_DN64550_c0_g1_i1	-	-	5.12	0	-10.5	0.0427562	0.997061	yes	DOWN	N	N	N	Y	Y	0.82	0	0	0	0	0
TBIU087368	TBIGR001_TRINITY_DN65220_c0_g4_i2	-	-	5.25	0	-10.5	0.0189305	0.687949	yes	DOWN	N	N	N	Y	Y	0	1.68	7.96	0	0	0
TBIU087430	TBIGR001_TRINITY_DN65343_c1_g1_i1	-	-	5.06	0	-10.5	0.0427546	0.997061	yes	DOWN	N	N	N	Y	Y	2.17	0	0	0	0	0
TBIU095061	TBIGR001_TRINITY_DN70771_c1_g1_i3	-	-	5.32	0	-10.5	0.00991094	0.490978	yes	DOWN	N	N	Y	Y	Y	0.59	1.1	0	0	0	0
TBIU097878	TBIGR001_TRINITY_DN72501_c0_g1_i1	-	-	5.02	0	-10.5	0.00449031	0.312446	yes	DOWN	N	N	Y	Y	Y	0.6	3.38	1.7	0	0	0
TBIU101886	TBIGR001_TRINITY_DN79301_c0_g1_i1	-	-	5.13	0	-10.5	0.0144031	0.598794	yes	DOWN	N	N	N	Y	Y	2.46	0.52	0	0	0	0
TBIU026067	TBIGR001_TRINITY_DN65501_c1_g1_i1	-	-	5.05	0	-10.5	0.0184504	0.680058	yes	DOWN	N	N	N	Y	Y	0.11	1.3	0	0	0	0
TBIU027935	TBIGR001_TRINITY_DN66159_c0_g2_i2	IL17RB	Interleukin-17 receptor B [Source:SWISS;ACC:Q9NRM6]	5.22	0	-10.5	0.0153256	0.617957	yes	DOWN	N	N	N	Y	Y	0.21	0.74	0	0	0	0
TBIU019695	TBIGR001_TRINITY_DN62468_c1_g1_i1	ST8SIA3	Sia-alpha-2,3-Gal-beta-1,4-GlcNAc-R:alpha 2,8-sialyltransferase [Source:SWISS;ACC:O43173]	5.02	0	-10.5	0.0427668	0.997061	yes	DOWN	N	N	N	Y	Y	0.66	0	0	0	0	0
TBIU043418	TBIGR001_TRINITY_DN69599_c3_g1_i2	tyro3	Tyrosine-protein kinase receptor TYRO3 [Source:SWISS;ACC:Q9YI66]	5.25	0	-10.5	0.0128375	0.559754	yes	DOWN	N	N	N	Y	Y	0	1.68	0.88	0	0	0
TBIU019783	TBIGR001_TRINITY_DN62528_c1_g2_i1	-	-	5.32	0	-10.5	0.00937829	0.478424	yes	DOWN	N	N	Y	Y	Y	1.79	2.79	0	0	0	0
TBIU010062	TBIGR001_TRINITY_DN51699_c0_g1_i1	Il1rap	Interleukin-1 receptor accessory protein [Source:SWISS;ACC:Q61730]	5.25	0	-10.5	0.00713481	0.414001	yes	DOWN	N	N	Y	Y	Y	0.3	1.6	0.14	0	0	0
TBIU006809	TBIGR001_TRINITY_DN45674_c1_g1_i1	LOC104929752	myocardin-like [Source:NCBI_NR;ACC:XP_010742648.1]	5.08	0	-10.5	0.0262256	0.8004	yes	DOWN	N	N	N	Y	Y	4.02	0.25	0	0	0	0
TBIU024594	TBIGR001_TRINITY_DN64902_c0_g1_i3	ARMC10	Armadillo repeat-containing protein 10 [Source:SWISS;ACC:Q8N2F6]	5.06	0	-10.5	0.0427628	0.997061	yes	DOWN	N	N	N	Y	Y	0.54	0	0	0	0	0
TBIU027554	TBIGR001_TRINITY_DN66037_c0_g1_i2	Vasn	Vasorin [Source:SWISS;ACC:Q9CZT5]	5.13	0	-10.5	0.0387755	0.955475	yes	DOWN	N	N	N	Y	Y	0	0.25	0	0	0	0
TBIU033226	TBIGR001_TRINITY_DN67579_c4_g1_i11	sec31a	Protein transport protein Sec31A [Source:SWISS;ACC:Q7SYD5]	5.3	0	-10.5	0.0492184	1	yes	DOWN	N	N	N	Y	Y	0	0	0.32	0	0	0
TBIU006493	TBIGR001_TRINITY_DN44960_c0_g1_i1	-	-	5.27	0	-10.5	0.00140227	0.151226	yes	DOWN	N	N	Y	Y	Y	0.37	0.54	0.46	0	0	0
TBIU054237	TBIGR001_TRINITY_DN71352_c5_g5_i2	Mark2	Serine/threonine-protein kinase MARK2 [Source:SWISS;ACC:O08679]	5.11	0	-10.5	0.0427587	0.997061	yes	DOWN	N	N	N	Y	Y	0.31	0	0	0	0	0
TBIU048539	TBIGR001_TRINITY_DN70473_c2_g1_i8	Fancg	Fanconi anemia group G protein homolog [Source:SWISS;ACC:Q9EQR6]	5.3	0	-10.5	0.0379892	0.94626	yes	DOWN	N	N	N	Y	Y	0.43	0	0	0	0	0
TBIU017885	TBIGR001_TRINITY_DN61244_c0_g1_i6	HHATL	Protein-cysteine N-palmitoyltransferase HHAT-like protein [Source:SWISS;ACC:Q9HCP6]	5.33	0	-10.5	0.0380046	0.94626	yes	DOWN	N	N	N	Y	Y	0.38	0	0	0	0	0
TBIU005639	TBIGR001_TRINITY_DN42813_c0_g1_i1	CYP1B1	Cytochrome P450 1B1 [Source:SWISS;ACC:Q16678]	5.1	0	-10.5	0.042768	0.997061	yes	DOWN	N	N	N	Y	Y	0.53	0	0	0	0	0
TBIU015490	TBIGR001_TRINITY_DN59153_c0_g1_i1	CACNA1C	Voltage-dependent L-type calcium channel subunit alpha-1C [Source:SWISS;ACC:P15381]	5.35	0	-10.5	0.00146031	0.15586	yes	DOWN	N	N	Y	Y	Y	0.2	0.19	0.29	0	0	0
TBIU058639	TBIGR001_TRINITY_DN74457_c0_g1_i1	PYGB	Glycogen phosphorylase, brain form [Source:SWISS;ACC:Q5R5M6]	5.18	0	-10.5	0.0110313	0.518057	yes	DOWN	N	N	N	Y	Y	9.58	3.73	0	0	0	0
TBIU039163	TBIGR001_TRINITY_DN68824_c2_g1_i15	Nars2	Probable asparagine--tRNA ligase, mitochondrial [Source:SWISS;ACC:Q8BGV0]	5.09	0	-10.5	0.00945372	0.479908	yes	DOWN	N	N	Y	Y	Y	0.54	0.36	0	0	0	0
TBIU025340	TBIGR001_TRINITY_DN65236_c0_g1_i3	AUTS2	Autism susceptibility gene 2 protein [Source:SWISS;ACC:Q8WXX7]	5.31	0	-10.5	0.0387792	0.955475	yes	DOWN	N	N	N	Y	Y	0	0.64	0	0	0	0
TBIU054629	TBIGR001_TRINITY_DN71411_c1_g4_i11	RNF215	RING finger protein 215 [Source:SWISS;ACC:Q9Y6U7]	5.17	0	-10.5	0.0427607	0.997061	yes	DOWN	N	N	N	Y	Y	0.88	0	0	0	0	0
TBIU048023	TBIGR001_TRINITY_DN70389_c2_g1_i10	SLC22A2	Solute carrier family 22 member 2 [Source:SWISS;ACC:O02713]	5.32	0	-10.5	0.0108253	0.510911	yes	DOWN	N	N	N	Y	Y	0.7	0	0.34	0	0	0
TBIU035437	TBIGR001_TRINITY_DN68043_c0_g1_i1	kbtbd12	Kelch repeat and BTB domain-containing protein 12 [Source:SWISS;ACC:Q3ZB90]	5.09	0	-10.5	0.0174537	0.659351	yes	DOWN	N	N	N	Y	Y	0.7	0.11	0	0	0	0
TBIU046408	TBIGR001_TRINITY_DN70107_c6_g3_i4	Asb6	Ankyrin repeat and SOCS box protein 6 [Source:SWISS;ACC:Q91ZU1]	5.25	0	-10.5	0.0492186	1	yes	DOWN	N	N	N	Y	Y	0	0	1.83	0	0	0
TBIU048957	TBIGR001_TRINITY_DN70537_c9_g1_i2	SLC12A6	Solute carrier family 12 member 6 [Source:SWISS;ACC:Q9UHW9]	5	0	-10.5	0.00123946	0.140161	yes	DOWN	N	N	Y	Y	Y	0.15	0.16	0.11	0	0	0
TBIU077850	TBIGR001_TRINITY_DN49990_c0_g1_i1	-	-	4.94	0	-10.4	0.0110218	0.518032	yes	DOWN	N	N	N	Y	Y	3.48	4.69	0	0	0	0
TBIU079111	TBIGR001_TRINITY_DN52275_c0_g1_i2	-	-	4.99	0	-10.4	0.0137409	0.583603	yes	DOWN	N	N	N	Y	Y	3.5	0	1.55	0	0	0
TBIU080239	TBIGR001_TRINITY_DN54149_c0_g1_i1	-	-	4.71	0	-10.4	0.00346961	0.265648	yes	DOWN	N	N	Y	Y	Y	0.99	1.5	0.46	0	0	0
TBIU083598	TBIGR001_TRINITY_DN59433_c3_g1_i1	-	-	4.8	0	-10.4	0.00250571	0.217079	yes	DOWN	N	N	Y	Y	Y	1.11	1.08	0.66	0	0	0
TBIU087495	TBIGR001_TRINITY_DN65496_c0_g1_i1	-	-	4.89	0	-10.4	0.0108681	0.512665	yes	DOWN	N	N	N	Y	Y	1.17	1.06	0	0	0	0
TBIU094117	TBIGR001_TRINITY_DN70311_c6_g2_i1	-	-	4.8	0	-10.4	0.0433414	0.999421	yes	DOWN	N	N	N	Y	Y	2.04	0	0	0	0	0
TBIU095281	TBIGR001_TRINITY_DN70870_c10_g1_i1	-	-	4.7	0	-10.4	0.0121987	0.547896	yes	DOWN	N	N	N	Y	Y	0.36	2.63	0.25	0	0	0
TBIU027333	TBIGR001_TRINITY_DN65959_c0_g3_i8	Dck	Deoxycytidine kinase [Source:SWISS;ACC:P43346]	4.7	0	-10.4	0.0143003	0.596534	yes	DOWN	N	N	N	Y	Y	0.4	0	0.35	0	0	0
TBIU020378	TBIGR001_TRINITY_DN62850_c0_g1_i1	ttc33	Tetratricopeptide repeat protein 33 [Source:SWISS;ACC:Q6DI40]	4.94	0	-10.4	0.0143567	0.597189	yes	DOWN	N	N	N	Y	Y	0.24	0.08	0	0	0	0
TBIU018015	TBIGR001_TRINITY_DN61336_c0_g1_i1	Spint1	Kunitz-type protease inhibitor 1 [Source:SWISS;ACC:Q9R097]	4.79	0	-10.4	0.018285	0.677702	yes	DOWN	N	N	N	Y	Y	0.83	0	0.15	0	0	0
TBIU048062	TBIGR001_TRINITY_DN70393_c0_g3_i19	ndor1	NADPH-dependent diflavin oxidoreductase 1 {ECO:0000255|HAMAP-Rule:MF_03178} [Source:SWISS;ACC:Q6PFP6]	4.71	0	-10.4	0.0565899	1	no	DOWN	N	N	N	N	Y	0	0	0.54	0	0	0
TBIU035400	TBIGR001_TRINITY_DN68034_c0_g3_i3	NFE2L1	Nuclear factor erythroid 2-related factor 1 [Source:SWISS;ACC:Q5ZL67]	4.78	0	-10.4	0.043352	0.999421	yes	DOWN	N	N	N	Y	Y	0.72	0	0	0	0	0
TBIU039840	TBIGR001_TRINITY_DN68945_c1_g1_i3	GNPAT	Dihydroxyacetone phosphate acyltransferase [Source:SWISS;ACC:O15228]	4.82	0	-10.4	0.0437653	1	yes	DOWN	N	N	N	Y	Y	0	1.27	0	0	0	0
TBIU015053	TBIGR001_TRINITY_DN58655_c0_g1_i1	TNNI3K	Serine/threonine-protein kinase TNNI3K [Source:SWISS;ACC:Q5RF15]	4.67	0	-10.4	0.0433736	0.999421	yes	DOWN	N	N	N	Y	Y	3.33	0	0	0	0	0
TBIU016952	TBIGR001_TRINITY_DN60492_c0_g1_i1	Rab33b	Ras-related protein Rab-33B [Source:SWISS;ACC:O35963]	4.75	0	-10.4	0.0433638	0.999421	yes	DOWN	N	N	N	Y	Y	8.47	0	0	0	0	0
TBIU027675	TBIGR001_TRINITY_DN66080_c2_g1_i1	PUF60	Poly(U)-binding-splicing factor PUF60 [Source:SWISS;ACC:Q2HJG2]	4.75	0	-10.4	0.0193027	0.696653	yes	DOWN	N	N	N	Y	Y	0.07	0	0.2	0	0	0
TBIU036152	TBIGR001_TRINITY_DN68209_c2_g4_i1	Myh7	Myosin-7 [Source:SWISS;ACC:Q91Z83]	4.89	0	-10.4	0.0143551	0.597189	yes	DOWN	N	N	N	Y	Y	1.84	0.6	0	0	0	0
TBIU011581	TBIGR001_TRINITY_DN54326_c1_g1_i2	-	-	4.71	0	-10.4	0.0490637	1	yes	DOWN	N	N	N	Y	Y	0	1.44	0	0	0	0
TBIU020738	TBIGR001_TRINITY_DN63034_c0_g1_i1	-	-	4.9	0	-10.4	0.00170472	0.171883	yes	DOWN	N	N	Y	Y	Y	0.75	0.61	0.6	0	0	0
TBIU026894	TBIGR001_TRINITY_DN65807_c1_g1_i2	-	-	4.85	0	-10.4	0.0437682	1	yes	DOWN	N	N	N	Y	Y	0	3.3	0	0	0	0
TBIU016902	TBIGR001_TRINITY_DN60435_c0_g1_i5	tmem14c	Transmembrane protein 14C [Source:SWISS;ACC:Q0P436]	4.68	0	-10.4	0.0433668	0.999421	yes	DOWN	N	N	N	Y	Y	0.82	0	0	0	0	0
TBIU054808	TBIGR001_TRINITY_DN71430_c0_g1_i6	VPS13B	Vacuolar protein sorting-associated protein 13B [Source:SWISS;ACC:Q7Z7G8]	4.82	0	-10.4	0.043345	0.999421	yes	DOWN	N	N	N	Y	Y	0.29	0	0	0	0	0
TBIU032173	TBIGR001_TRINITY_DN67338_c4_g1_i3	LOC104933679	microtubule-associated tumor suppressor candidate 2 homolog [Source:NCBI_NR;ACC:XP_010747486.1]	4.96	0	-10.4	0.0132248	0.569677	yes	DOWN	N	N	N	Y	Y	0.56	1.48	0	0	0	0
TBIU036949	TBIGR001_TRINITY_DN68386_c1_g2_i2	Eif4g3	Eukaryotic translation initiation factor 4 gamma 3 [Source:SWISS;ACC:Q80XI3]	4.68	0	-10.4	0.00273743	0.228776	yes	DOWN	N	N	Y	Y	Y	0.41	0.31	0.12	0	0	0
TBIU050392	TBIGR001_TRINITY_DN70747_c4_g2_i21	DYNC1I2	Cytoplasmic dynein 1 intermediate chain 2 [Source:SWISS;ACC:Q5NVM2]	4.98	0	-10.4	0.0427548	0.997061	yes	DOWN	N	N	N	Y	Y	0.33	0	0	0	0	0
TBIU025123	TBIGR001_TRINITY_DN65139_c0_g1_i4	ASB16	Ankyrin repeat and SOCS box protein 16 [Source:SWISS;ACC:Q96NS5]	4.68	0	-10.4	0.0226634	0.751491	yes	DOWN	N	N	N	Y	Y	0.99	0.17	0	0	0	0
TBIU020443	TBIGR001_TRINITY_DN62876_c0_g1_i2	nt5c2	Cytosolic purine 5'-nucleotidase [Source:SWISS;ACC:Q5EBF1]	4.91	0	-10.4	0.0138534	0.586459	yes	DOWN	N	N	N	Y	Y	0	0.84	0.34	0	0	0
TBIU036565	TBIGR001_TRINITY_DN68303_c0_g1_i3	SWT1	Transcriptional protein SWT1 [Source:SWISS;ACC:Q5T5J6]	4.88	0	-10.4	0.00312355	0.248279	yes	DOWN	N	N	Y	Y	Y	2.01	0.86	2.06	0	0	0
TBIU032315	TBIGR001_TRINITY_DN67383_c2_g1_i1	Slit1	Slit homolog 1 protein [Source:SWISS;ACC:O88279]	4.79	0	-10.4	0.0143004	0.596534	yes	DOWN	N	N	N	Y	Y	0.81	0	0.75	0	0	0
TBIU036374	TBIGR001_TRINITY_DN68263_c0_g1_i5	SAMD11	Sterile alpha motif domain-containing protein 11 [Source:SWISS;ACC:Q96NU1]	4.67	0	-10.4	0.0490487	1	yes	DOWN	N	N	N	Y	Y	0	0.83	0	0	0	0
TBIU035874	TBIGR001_TRINITY_DN68149_c0_g1_i1	RNF180	E3 ubiquitin-protein ligase RNF180 [Source:SWISS;ACC:Q86T96]	4.72	0	-10.4	0.0143542	0.597189	yes	DOWN	N	N	N	Y	Y	0.75	0.22	0	0	0	0
TBIU060889	TBIGR001_TRINITY_DN81088_c0_g1_i1	-	-	4.97	0	-10.4	0.00359466	0.273149	yes	DOWN	N	N	Y	Y	Y	1.44	0.36	1.12	0	0	0
TBIU034238	TBIGR001_TRINITY_DN67809_c1_g2_i19	CSAD	Cysteine sulfinic acid decarboxylase [Source:SWISS;ACC:Q9Y600]	4.75	0	-10.4	0.0433584	0.999421	yes	DOWN	N	N	N	Y	Y	0.61	0	0	0	0	0
TBIU038396	TBIGR001_TRINITY_DN68676_c0_g2_i6	FANCE	Fanconi anemia group E protein [Source:SWISS;ACC:Q9HB96]	4.98	0	-10.4	0.0128403	0.559754	yes	DOWN	N	N	N	Y	Y	0	0.53	0.29	0	0	0
TBIU053206	TBIGR001_TRINITY_DN71198_c1_g2_i3	RGS12	Regulator of G-protein signaling 12 [Source:SWISS;ACC:O14924]	4.92	0	-10.4	0.0565892	1	no	DOWN	N	N	N	N	Y	0	0	0.41	0	0	0
TBIU070574	TBIGR001_TRINITY_DN29570_c0_g1_i1	-	-	4.65	0	-10.3	0.014791	0.604881	yes	DOWN	N	N	N	Y	Y	2.37	1.12	0	0	0	0
TBIU081012	TBIGR001_TRINITY_DN55427_c0_g1_i2	-	-	4.65	0	-10.3	0.0484635	1	yes	DOWN	N	N	N	Y	Y	0.92	0	0	0	0	0
TBIU085772	TBIGR001_TRINITY_DN62951_c0_g3_i1	-	-	4.38	0	-10.3	0.0640276	1	no	DOWN	N	N	N	N	Y	0	0	2.7	0	0	0
TBIU090180	TBIGR001_TRINITY_DN67927_c0_g1_i5	-	-	4.37	0	-10.3	0.056521	1	no	DOWN	N	N	N	N	Y	0	6.06	0	0	0	0
TBIU091305	TBIGR001_TRINITY_DN68765_c0_g2_i1	-	-	4.64	0	-10.3	0.0490352	1	yes	DOWN	N	N	N	Y	Y	0	1.24	0	0	0	0
TBIU091889	TBIGR001_TRINITY_DN69108_c0_g2_i3	-	-	4.57	0	-10.3	0.0484576	1	yes	DOWN	N	N	N	Y	Y	0.87	0	0	0	0	0
TBIU095225	TBIGR001_TRINITY_DN70808_c1_g3_i2	-	-	4.53	0	-10.3	0.0484517	1	yes	DOWN	N	N	N	Y	Y	1.79	0	0	0	0	0
TBIU021392	TBIGR001_TRINITY_DN63415_c0_g1_i1	-	-	4.42	0	-10.3	0.0565794	1	no	DOWN	N	N	N	N	Y	0	0.8	0	0	0	0
TBIU034052	TBIGR001_TRINITY_DN67768_c0_g3_i2	CHRNA3	Neuronal acetylcholine receptor subunit alpha-3 [Source:SWISS;ACC:P09481]	4.45	0	-10.3	0.0484791	1	yes	DOWN	N	N	N	Y	Y	1.17	0	0	0	0	0
TBIU024493	TBIGR001_TRINITY_DN64866_c1_g1_i4	PUF60	Poly(U)-binding-splicing factor PUF60 [Source:SWISS;ACC:Q2HJG2]	4.37	0	-10.3	0.0557087	1	no	DOWN	N	N	N	N	Y	0.79	0	0	0	0	0
TBIU010096	TBIGR001_TRINITY_DN51757_c0_g1_i1	Trim63	E3 ubiquitin-protein ligase TRIM63 [Source:SWISS;ACC:Q91Z63]	47.4	0.0373	-10.3	0.00174314	0.17394	yes	DOWN	N	N	Y	Y	Y	8.11	0	0	0	0.01	0
TBIU042648	TBIGR001_TRINITY_DN69458_c0_g2_i13	MSH5	MutS protein homolog 5 [Source:SWISS;ACC:O43196]	4.44	0	-10.3	0.0565372	1	no	DOWN	N	N	N	N	Y	0	0.38	0	0	0	0
TBIU025790	TBIGR001_TRINITY_DN65403_c2_g1_i3	HMBOX1	Homeobox-containing protein 1 [Source:SWISS;ACC:Q6NT76]	4.54	0	-10.3	0.0484839	1	yes	DOWN	N	N	N	Y	Y	0.38	0	0	0	0	0
TBIU014821	TBIGR001_TRINITY_DN58412_c0_g1_i1	Slc41a3	Solute carrier family 41 member 3 [Source:SWISS;ACC:Q3SWT5]	4.55	0	-10.3	0.0484992	1	yes	DOWN	N	N	N	Y	Y	0.52	0	0	0	0	0
TBIU020298	TBIGR001_TRINITY_DN62806_c0_g2_i2	Limk2	LIM domain kinase 2 [Source:SWISS;ACC:P53670]	4.45	0	-10.3	0.048494	1	yes	DOWN	N	N	N	Y	Y	0.36	0	0	0	0	0
TBIU021029	TBIGR001_TRINITY_DN63190_c1_g1_i2	-	-	4.44	0	-10.3	0.0194122	0.697367	yes	DOWN	N	N	N	Y	Y	1.58	0.6	0	0	0	0
TBIU001458	TBIGR001_TRINITY_DN1785_c0_g2_i1	LOX	Protein-lysine 6-oxidase [Source:SWISS;ACC:P45845]	4.56	0	-10.3	0.0490712	1	yes	DOWN	N	N	N	Y	Y	0	1.54	0	0	0	0
TBIU024554	TBIGR001_TRINITY_DN64887_c1_g1_i4	asna1	ATPase asna1 {ECO:0000255|HAMAP-Rule:MF_03112} [Source:SWISS;ACC:Q6IQE5]	4.64	0	-10.3	0.0484892	1	yes	DOWN	N	N	N	Y	Y	0.33	0	0	0	0	0
TBIU020775	TBIGR001_TRINITY_DN63048_c0_g1_i7	Sars2	Serine--tRNA ligase, mitochondrial [Source:SWISS;ACC:Q9JJL8]	4.41	0	-10.3	0.0214194	0.732441	yes	DOWN	N	N	N	Y	Y	0	0.29	0.62	0	0	0
TBIU025083	TBIGR001_TRINITY_DN65118_c3_g1_i1	Unc13b	Protein unc-13 homolog B [Source:SWISS;ACC:Q62769]	4.55	0	-10.3	0.0490561	1	yes	DOWN	N	N	N	Y	Y	0	0.4	0	0	0	0
TBIU041550	TBIGR001_TRINITY_DN69263_c0_g1_i15	Snx14	Sorting nexin-14 [Source:SWISS;ACC:Q8BHY8]	4.41	0	-10.3	0.0484749	1	yes	DOWN	N	N	N	Y	Y	0.25	0	0	0	0	0
TBIU037048	TBIGR001_TRINITY_DN68404_c2_g3_i3	PCDHAC2	Protocadherin alpha-C2 [Source:SWISS;ACC:Q9Y5I4]	4.66	0	-10.3	0.00331168	0.257937	yes	DOWN	N	N	Y	Y	Y	0.16	0.21	0.33	0	0	0
TBIU014734	TBIGR001_TRINITY_DN58319_c0_g1_i2	Myosin light chain A1	Myosin light chain 1, skeletal muscle isoform [Source:SWISS;ACC:P82159]	4.42	0	-10.3	0.0485039	1	yes	DOWN	N	N	N	Y	Y	0.8	0	0	0	0	0
TBIU017991	TBIGR001_TRINITY_DN61317_c0_g1_i1	FGF18	Fibroblast growth factor 18 [Source:SWISS;ACC:O76093]	4.39	0	-10.3	0.0279689	0.82485	yes	DOWN	N	N	N	Y	Y	0.12	0.89	0	0	0	0
TBIU022837	TBIGR001_TRINITY_DN64133_c0_g1_i1	mul1a	Mitochondrial ubiquitin ligase activator of nfkb 1-A [Source:SWISS;ACC:Q5M7X9]	4.59	0	-10.3	0.0163772	0.637882	yes	DOWN	N	N	N	Y	Y	0.45	0.33	0	0	0	0
TBIU011589	TBIGR001_TRINITY_DN54333_c0_g1_i1	KLHL33	Kelch-like protein 33 [Source:SWISS;ACC:A6NCF5]	4.65	0	-10.3	0.0147948	0.604881	yes	DOWN	N	N	N	Y	Y	1.41	0.67	0	0	0	0
TBIU031108	TBIGR001_TRINITY_DN67069_c0_g1_i2	TTMP_MOUSE	TPA-induced transmembrane protein homolog [Source:SWISS;ACC:Q8C5C9]	4.43	0	-10.3	0.0175275	0.660682	yes	DOWN	N	N	N	Y	Y	0.26	0.13	0.01	0	0	0
TBIU027894	TBIGR001_TRINITY_DN66151_c1_g1_i1	Abca1	ATP-binding cassette sub-family A member 1 [Source:SWISS;ACC:P41233]	4.63	0	-10.3	0.00272215	0.22782	yes	DOWN	N	N	Y	Y	Y	0.63	1.21	1.18	0	0	0
TBIU013723	TBIGR001_TRINITY_DN57134_c0_g1_i1	OBSCN	Obscurin [Source:SWISS;ACC:Q5VST9]	4.55	0	-10.3	0.0295238	0.847047	yes	DOWN	N	N	N	Y	Y	1.58	0.11	0	0	0	0
TBIU037321	TBIGR001_TRINITY_DN68462_c3_g1_i14	LOC104924698	uncharacterized LOC104924698 [Source:NCBI_NR;ACC:XP_010736433.1]	4.55	0	-10.3	0.0193014	0.696653	yes	DOWN	N	N	N	Y	Y	0.57	0	1.68	0	0	0
TBIU034099	TBIGR001_TRINITY_DN67779_c1_g1_i11	ANKK1	Ankyrin repeat and protein kinase domain-containing protein 1 [Source:SWISS;ACC:Q8NFD2]	4.51	0	-10.3	0.0490516	1	yes	DOWN	N	N	N	Y	Y	0	2.04	0	0	0	0
TBIU031081	TBIGR001_TRINITY_DN67066_c3_g1_i13	Wdr33	pre-mRNA 3' end processing protein WDR33 [Source:SWISS;ACC:Q8K4P0]	4.54	0	-10.3	0.0565542	1	no	DOWN	N	N	N	N	Y	0	0.22	0	0	0	0
TBIU051892	TBIGR001_TRINITY_DN71006_c1_g3_i2	BCR	Breakpoint cluster region protein [Source:SWISS;ACC:P11274]	4.64	0	-10.3	0.0490406	1	yes	DOWN	N	N	N	Y	Y	0	1.39	0	0	0	0
TBIU044278	TBIGR001_TRINITY_DN69744_c1_g2_i6	DOCK7	Dedicator of cytokinesis protein 7 [Source:SWISS;ACC:Q96N67]	4.44	0	-10.3	0.0147932	0.604881	yes	DOWN	N	N	N	Y	Y	0.64	0.3	0	0	0	0
TBIU037340	TBIGR001_TRINITY_DN68464_c3_g1_i14	Gpr97	Probable G-protein coupled receptor 97 [Source:SWISS;ACC:Q8R0T6]	4.45	0	-10.3	0.0183634	0.678903	yes	DOWN	N	N	N	Y	Y	1.12	0	0.7	0	0	0
TBIU036468	TBIGR001_TRINITY_DN68282_c0_g1_i1	dph1	Diphthamide biosynthesis protein 1 [Source:SWISS;ACC:Q6GPQ5]	4.52	0	-10.3	0.0490444	1	yes	DOWN	N	N	N	Y	Y	0	0.66	0	0	0	0
TBIU053067	TBIGR001_TRINITY_DN71179_c1_g2_i3	TBC1D22B	TBC1 domain family member 22B [Source:SWISS;ACC:Q9NU19]	4.66	0	-10.3	0.0182844	0.677702	yes	DOWN	N	N	N	Y	Y	2.74	0	0.51	0	0	0
TBIU041766	TBIGR001_TRINITY_DN69307_c1_g2_i4	Dock7	Dedicator of cytokinesis protein 7 [Source:SWISS;ACC:Q8R1A4]	4.38	0	-10.3	0.0556802	1	no	DOWN	N	N	N	N	Y	0.42	0	0	0	0	0
TBIU037905	TBIGR001_TRINITY_DN68576_c0_g1_i13	-	-	4.38	0	-10.3	0.0556967	1	no	DOWN	N	N	N	N	Y	0.5	0	0	0	0	0
TBIU052262	TBIGR001_TRINITY_DN71064_c0_g3_i1	wdr90	WD repeat-containing protein 90 [Source:SWISS;ACC:A0JP70]	4.63	0	-10.3	0.0484693	1	yes	DOWN	N	N	N	Y	Y	1.59	0	0	0	0	0
TBIU064237	TBIGR001_TRINITY_DN1144_c0_g1_i1	-	-	4.21	0	-10.2	0.016632	0.642131	yes	DOWN	N	N	N	Y	Y	0.93	1.58	0	0	0	0
TBIU067833	TBIGR001_TRINITY_DN16591_c0_g1_i1	-	-	4.29	0	-10.2	0.034313	0.907222	yes	DOWN	N	N	N	Y	Y	1.96	0.15	0	0	0	0
TBIU070656	TBIGR001_TRINITY_DN29996_c0_g1_i1	-	-	4.16	0	-10.2	0.0043317	0.306246	yes	DOWN	N	N	Y	Y	Y	1.49	2.34	0.84	0	0	0
TBIU073282	TBIGR001_TRINITY_DN41474_c0_g1_i2	tom1l2	target of myb1-like 2 (chicken) [Source:NCBI_NR;ACC:XP_010783839.1]	4.13	0	-10.2	0.0180166	0.672595	yes	DOWN	N	N	N	Y	Y	0.73	1.61	0	0	0	0
TBIU074420	TBIGR001_TRINITY_DN43736_c0_g1_i1	-	-	4.12	0	-10.2	0.017541	0.660918	yes	DOWN	N	N	N	Y	Y	1.27	0	1.6	0	0	0
TBIU075150	TBIGR001_TRINITY_DN45081_c0_g1_i2	-	-	4.34	0	-10.2	0.0565287	1	no	DOWN	N	N	N	N	Y	0	8.47	0	0	0	0
TBIU085000	TBIGR001_TRINITY_DN61649_c0_g2_i1	-	-	4.09	0	-10.2	0.0246866	0.781118	yes	DOWN	N	N	N	Y	Y	0	0.93	0.34	0	0	0
TBIU085653	TBIGR001_TRINITY_DN62702_c2_g1_i2	rbbp4	Histone-binding protein RBBP4 [Source:SWISS;ACC:Q6P3H7]	4.13	0	-10.2	0.0156805	0.6256	yes	DOWN	N	N	N	Y	Y	0.42	0.43	0	0	0	0
TBIU087237	TBIGR001_TRINITY_DN65053_c0_g1_i1	-	-	4.18	0	-10.2	0.0265834	0.805629	yes	DOWN	N	N	N	Y	Y	1.38	0.23	0	0	0	0
TBIU087434	TBIGR001_TRINITY_DN65313_c0_g1_i1	-	-	4.26	0	-10.2	0.0556473	1	no	DOWN	N	N	N	N	Y	3.3	0	0	0	0	0
TBIU089684	TBIGR001_TRINITY_DN67593_c2_g1_i2	-	-	4.12	0	-10.2	0.0637483	1	no	DOWN	N	N	N	N	Y	0.33	0	0	0	0	0
TBIU089947	TBIGR001_TRINITY_DN67846_c0_g4_i1	-	-	4.31	0	-10.2	0.026586	0.805629	yes	DOWN	N	N	N	Y	Y	1.76	0.29	0	0	0	0
TBIU094835	TBIGR001_TRINITY_DN70666_c1_g1_i1	-	-	4.29	0	-10.2	0.00393792	0.289795	yes	DOWN	N	N	Y	Y	Y	0.79	1.57	0.83	0	0	0
TBIU097033	TBIGR001_TRINITY_DN71658_c0_g1_i1	-	-	4.1	0	-10.2	0.0156786	0.6256	yes	DOWN	N	N	N	Y	Y	0.72	0.73	0	0	0	0
TBIU101359	TBIGR001_TRINITY_DN78455_c0_g1_i1	-	-	4.15	0	-10.2	0.0078724	0.435355	yes	DOWN	N	N	Y	Y	Y	1.12	4.32	3.22	0	0	0
TBIU105149	TBIGR001_TRINITY_DN84901_c0_g1_i1	-	-	4.25	0	-10.2	0.0141656	0.594831	yes	DOWN	N	N	N	Y	Y	0.26	3.23	0.73	0	0	0
TBIU064143	TBIGR001_TRINITY_DN851_c0_g1_i1	-	-	4.29	0	-10.2	0.0343155	0.907222	yes	DOWN	N	N	N	Y	Y	1.75	0.13	0	0	0	0
TBIU019697	TBIGR001_TRINITY_DN62469_c0_g1_i1	-	-	4.06	0.00367	-10.2	0.0397954	0.965778	yes	DOWN	N	N	N	Y	Y	1.34	0.17	0	0	0	0
TBIU020245	TBIGR001_TRINITY_DN62783_c0_g1_i1	-	-	4.2	0	-10.2	0.0557152	1	no	DOWN	N	N	N	N	Y	0.69	0	0	0	0	0
TBIU028123	TBIGR001_TRINITY_DN66206_c5_g3_i3	MAT1A	S-adenosylmethionine synthase isoform type-1 [Source:SWISS;ACC:Q00266]	4.32	0	-10.2	0.0565629	1	no	DOWN	N	N	N	N	Y	0	0.45	0	0	0	0
TBIU049361	TBIGR001_TRINITY_DN70603_c0_g1_i1	Als2	Alsin [Source:SWISS;ACC:P0C5Y8]	4.26	0	-10.2	0.00602912	0.3794	yes	DOWN	N	N	Y	Y	Y	0.12	0.26	0.31	0	0	0
TBIU012647	TBIGR001_TRINITY_DN55729_c1_g1_i1	OBSCN	Obscurin [Source:SWISS;ACC:Q5VST9]	4.26	0	-10.2	0.055717	1	no	DOWN	N	N	N	N	Y	1.33	0	0	0	0	0
TBIU046848	TBIGR001_TRINITY_DN70184_c0_g1_i7	METTL9	Methyltransferase-like protein 9 [Source:SWISS;ACC:Q5ZMH6]	4.09	0	-10.2	0.063762	1	no	DOWN	N	N	N	N	Y	0.37	0	0	0	0	0
TBIU017513	TBIGR001_TRINITY_DN60949_c0_g1_i1	Parp1	Poly [ADP-ribose] polymerase 1 [Source:SWISS;ACC:P27008]	4.08	0	-10.2	0.0261689	0.800339	yes	DOWN	N	N	N	Y	Y	0.51	0.13	0	0	0	0
TBIU032460	TBIGR001_TRINITY_DN67416_c0_g2_i6	Orc5	Origin recognition complex subunit 5 [Source:SWISS;ACC:Q9WUV0]	4.28	0	-10.2	0.0565458	1	no	DOWN	N	N	N	N	Y	0	0.62	0	0	0	0
TBIU053545	TBIGR001_TRINITY_DN71245_c2_g1_i13	SERPINC1	Antithrombin-III [Source:SWISS;ACC:P01008]	4.3	0	-10.2	0.055656	1	no	DOWN	N	N	N	N	Y	0.62	0	0	0	0	0
TBIU011527	TBIGR001_TRINITY_DN54247_c0_g1_i1	OSBPL6	Oxysterol-binding protein-related protein 6 [Source:SWISS;ACC:Q9BZF3]	4.11	0	-10.2	0.00469835	0.323697	yes	DOWN	N	N	Y	Y	Y	0.27	0.38	0.37	0	0	0
TBIU052797	TBIGR001_TRINITY_DN71142_c6_g1_i1	-	-	4.26	0	-10.2	0.0183606	0.678903	yes	DOWN	N	N	N	Y	Y	1.06	0	0.59	0	0	0
TBIU026301	TBIGR001_TRINITY_DN65581_c1_g1_i2	SMPX	Small muscular protein [Source:SWISS;ACC:Q0MUU2]	4.33	0	-10.2	0.0222264	0.744603	yes	DOWN	N	N	N	Y	Y	7.66	1.94	0	0	0	0
TBIU000543	TBIGR001_TRINITY_DN12826_c0_g1_i1	-	-	4.07	0	-10.2	0.0261725	0.800339	yes	DOWN	N	N	N	Y	Y	1.27	0.36	0	0	0	0
TBIU012359	TBIGR001_TRINITY_DN55372_c0_g1_i1	-	-	4.26	0	-10.2	0.0557249	1	no	DOWN	N	N	N	N	Y	1.68	0	0	0	0	0
TBIU028701	TBIGR001_TRINITY_DN66392_c2_g1_i3	Alkbh2	Alpha-ketoglutarate-dependent dioxygenase alkB homolog 2 [Source:SWISS;ACC:Q6P6J4]	4.32	0	-10.2	0.055701	1	no	DOWN	N	N	N	N	Y	0.68	0	0	0	0	0
TBIU017139	TBIGR001_TRINITY_DN6065_c0_g1_i1	-	-	4.31	0	-10.2	0.0265753	0.805629	yes	DOWN	N	N	N	Y	Y	3.69	0.59	0	0	0	0
TBIU016762	TBIGR001_TRINITY_DN60317_c3_g1_i1	Cmya5	Cardiomyopathy-associated protein 5 [Source:SWISS;ACC:Q70KF4]	4.33	0	-10.2	0.022229	0.744603	yes	DOWN	N	N	N	Y	Y	2.59	0.68	0	0	0	0
TBIU050602	TBIGR001_TRINITY_DN70782_c1_g2_i8	phka2	Phosphorylase b kinase regulatory subunit alpha, liver isoform [Source:SWISS;ACC:Q9W6R1]	4.3	0	-10.2	0.0556635	1	no	DOWN	N	N	N	N	Y	0.18	0	0	0	0	0
TBIU040835	TBIGR001_TRINITY_DN69133_c0_g3_i3	ZBTB48	Zinc finger and BTB domain-containing protein 48 [Source:SWISS;ACC:Q5R633]	4.31	0	-10.2	0.0556884	1	no	DOWN	N	N	N	N	Y	1.09	0	0	0	0	0
TBIU021748	TBIGR001_TRINITY_DN63585_c0_g2_i8	xpr1	Xenotropic and polytropic retrovirus receptor 1 homolog [Source:SWISS;ACC:A8DZH4]	4.27	0	-10.2	0.0565717	1	no	DOWN	N	N	N	N	Y	0	0.32	0	0	0	0
TBIU024094	TBIGR001_TRINITY_DN64704_c0_g1_i2	DUSP13	Dual specificity protein phosphatase 13 isoform B [Source:SWISS;ACC:Q9UII6]	12.8	0.0107	-10.2	0.00901788	0.469811	yes	DOWN	N	N	Y	Y	Y	0.66	0	0	0	0	0
TBIU047231	TBIGR001_TRINITY_DN70254_c0_g2_i6	Fam188b	Protein FAM188B [Source:SWISS;ACC:Q3UQI9]	4.21	0	-10.2	0.0640168	1	no	DOWN	N	N	N	N	Y	0	0	0.25	0	0	0
TBIU030476	TBIGR001_TRINITY_DN66890_c1_g1_i1	SCAI	Protein SCAI [Source:SWISS;ACC:Q8N9R8]	4.33	0	-10.2	0.0158526	0.628179	yes	DOWN	N	N	N	Y	Y	0.75	0.94	0	0	0	0
TBIU047843	TBIGR001_TRINITY_DN70362_c3_g2_i1	ABCC1	Multidrug resistance-associated protein 1 [Source:SWISS;ACC:Q5F364]	4.25	0	-10.2	0.0556713	1	no	DOWN	N	N	N	N	Y	0.77	0	0	0	0	0
TBIU056665	TBIGR001_TRINITY_DN71678_c0_g5_i1	FREM2	FRAS1-related extracellular matrix protein 2 [Source:SWISS;ACC:Q5SZK8]	4.18	0	-10.2	0.074683	1	no	DOWN	N	N	N	N	Y	0	0	0.95	0	0	0
TBIU048438	TBIGR001_TRINITY_DN70454_c1_g1_i7	-	-	4.32	0	-10.2	0.009313	0.477016	yes	DOWN	N	N	Y	Y	Y	0.18	1.05	0.27	0	0	0
TBIU067920	TBIGR001_TRINITY_DN17127_c0_g1_i1	-	-	3.8	0	-10.1	0.0252016	0.789472	yes	DOWN	N	N	N	Y	Y	4.54	1.38	0	0	0	0
TBIU070689	TBIGR001_TRINITY_DN30169_c0_g1_i1	-	-	3.95	0	-10.1	0.00456674	0.31631	yes	DOWN	N	N	Y	Y	Y	1.11	0.84	0.78	0	0	0
TBIU076438	TBIGR001_TRINITY_DN47477_c1_g1_i1	-	-	3.79	0	-10.1	0.00729042	0.418349	yes	DOWN	N	N	Y	Y	Y	2.62	1.73	3	0	0	0
TBIU079393	TBIGR001_TRINITY_DN52881_c0_g1_i1	-	-	3.86	0	-10.1	0.023991	0.772152	yes	DOWN	N	N	N	Y	Y	37.27	0	19.02	0	0	0
TBIU079692	TBIGR001_TRINITY_DN53241_c0_g1_i1	-	-	3.83	0	-10.1	0.073906	1	no	DOWN	N	N	N	N	Y	1.96	0	0	0	0	0
TBIU084850	TBIGR001_TRINITY_DN61492_c0_g2_i1	-	-	3.99	0	-10.1	0.0288055	0.835968	yes	DOWN	N	N	N	Y	Y	3.52	0	0.83	0	0	0
TBIU086330	TBIGR001_TRINITY_DN63790_c0_g2_i1	-	-	4.04	0	-10.1	0.0310698	0.86732	yes	DOWN	N	N	N	Y	Y	2.25	0.39	0	0	0	0
TBIU088976	TBIGR001_TRINITY_DN67027_c1_g1_i1	-	-	15.2	0.0143	-10.1	0.00404514	0.294798	yes	DOWN	N	N	Y	Y	Y	0.12	5.57	0	0	0	0.01
TBIU096780	TBIGR001_TRINITY_DN71504_c1_g1_i1	-	-	3.82	0	-10.1	0.0170981	0.652239	yes	DOWN	N	N	N	Y	Y	4.15	16	43.11	0	0	0
TBIU043585	TBIGR001_TRINITY_DN69632_c7_g3_i2	-	-	3.92	0	-10.1	0.0637709	1	no	DOWN	N	N	N	N	Y	1	0	0	0	0	0
TBIU025092	TBIGR001_TRINITY_DN65122_c0_g1_i2	Tm6sf1	Transmembrane 6 superfamily member 1 [Source:SWISS;ACC:P58749]	3.91	0	-10.1	0.0637846	1	no	DOWN	N	N	N	N	Y	0.52	0	0	0	0	0
TBIU006004	TBIGR001_TRINITY_DN43787_c0_g1_i1	dusp22b	Dual specificity protein phosphatase 22-B [Source:SWISS;ACC:Q566R7]	4.04	0	-10.1	0.0310709	0.86732	yes	DOWN	N	N	N	Y	Y	5.82	1	0	0	0	0
TBIU043040	TBIGR001_TRINITY_DN69531_c0_g1_i2	CTGF	Connective tissue growth factor [Source:SWISS;ACC:O19113]	3.95	0	-10.1	0.0637711	1	no	DOWN	N	N	N	N	Y	0.31	0	0	0	0	0
TBIU034367	TBIGR001_TRINITY_DN67840_c2_g4_i6	LOC102295012	microtubule-associated protein futsch-like [Source:NCBI_NR;ACC:XP_005939920.1]	3.82	0	-10.1	0.0211952	0.72811	yes	DOWN	N	N	N	Y	Y	0.18	0.39	0	0	0	0
TBIU020444	TBIGR001_TRINITY_DN62876_c0_g1_i3	nt5c2	Cytosolic purine 5'-nucleotidase [Source:SWISS;ACC:Q5EBF1]	11.4	0.0107	-10.1	0.000430284	0.0713923	yes	DOWN	N	Y	Y	Y	Y	0.22	0.15	1.09	0	0	0
TBIU033280	TBIGR001_TRINITY_DN67591_c2_g2_i3	CEP112	Centrosomal protein of 112 kDa [Source:SWISS;ACC:Q8N8E3]	3.99	0	-10.1	0.0645898	1	no	DOWN	N	N	N	N	Y	0	0.34	0	0	0	0
TBIU061532	TBIGR001_TRINITY_DN83058_c0_g1_i1	-	-	3.85	0	-10.1	0.031648	0.878694	yes	DOWN	N	N	N	Y	Y	2	0	5.01	0	0	0
TBIU017954	TBIGR001_TRINITY_DN61293_c0_g1_i1	DYNC1I1	Cytoplasmic dynein 1 intermediate chain 1 [Source:SWISS;ACC:O14576]	3.8	0	-10.1	0.0365812	0.928553	yes	DOWN	N	N	N	Y	Y	0.89	0	0.1	0	0	0
TBIU062488	TBIGR001_TRINITY_DN85908_c0_g1_i1	LOC103909605	uncharacterized LOC103909605 [Source:NCBI_NR;ACC:XP_009294694.1]	3.82	0	-10.1	0.00577473	0.369018	yes	DOWN	N	N	Y	Y	Y	0.76	0.49	0.3	0	0	0
TBIU016176	TBIGR001_TRINITY_DN59840_c4_g1_i1	OBSL1	Obscurin-like protein 1 [Source:SWISS;ACC:O75147]	3.8	0	-10.1	0.0252043	0.789472	yes	DOWN	N	N	N	Y	Y	0.78	0.24	0	0	0	0
TBIU018954	TBIGR001_TRINITY_DN61931_c0_g1_i1	-	-	3.88	0	-10.1	0.0142346	0.595215	yes	DOWN	N	N	N	Y	Y	1.93	0.36	2.27	0	0	0
TBIU053615	TBIGR001_TRINITY_DN71255_c4_g1_i2	DIAPH2	Protein diaphanous homolog 2 [Source:SWISS;ACC:O60879]	4.04	0	-10.1	0.0059492	0.375673	yes	DOWN	N	N	Y	Y	Y	0.8	0.69	1.29	0	0	0
TBIU015178	TBIGR001_TRINITY_DN58802_c0_g1_i1	PITPNA	Phosphatidylinositol transfer protein alpha isoform [Source:SWISS;ACC:P48738]	3.91	0	-10.1	0.064602	1	no	DOWN	N	N	N	N	Y	0	0.98	0	0	0	0
TBIU037942	TBIGR001_TRINITY_DN68584_c1_g1_i6	EML1	Echinoderm microtubule-associated protein-like 1 [Source:SWISS;ACC:O00423]	3.84	0	-10.1	0.0746981	1	no	DOWN	N	N	N	N	Y	0	0	0.31	0	0	0
TBIU027465	TBIGR001_TRINITY_DN66007_c1_g3_i1	Klhl17	Kelch-like protein 17 [Source:SWISS;ACC:Q8K430]	4.04	0	-10.1	0.0645891	1	no	DOWN	N	N	N	N	Y	0	0.43	0	0	0	0
TBIU048234	TBIGR001_TRINITY_DN70419_c2_g1_i8	ADD1	Alpha-adducin [Source:SWISS;ACC:P35611]	3.87	0	-10.1	0.075021	1	no	DOWN	N	N	N	N	Y	0	0.32	0	0	0	0
TBIU023320	TBIGR001_TRINITY_DN64337_c0_g1_i1	-	-	4.01	0	-10.1	0.00883982	0.465333	yes	DOWN	N	N	Y	Y	Y	2.13	1.5	0.41	0	0	0
TBIU028148	TBIGR001_TRINITY_DN66216_c1_g1_i2	TMC5	Transmembrane channel-like protein 5 [Source:SWISS;ACC:Q6UXY8]	3.93	0	-10.1	0.0637789	1	no	DOWN	N	N	N	N	Y	0.22	0	0	0	0	0
TBIU017856	TBIGR001_TRINITY_DN61218_c1_g3_i1	-	-	3.84	0	-10.1	0.0739897	1	no	DOWN	N	N	N	N	Y	1.57	0	0	0	0	0
TBIU024486	TBIGR001_TRINITY_DN64866_c1_g1_i15	PUF60	Poly(U)-binding-splicing factor PUF60 [Source:SWISS;ACC:Q2HJG2]	3.89	0	-10.1	0.0750111	1	no	DOWN	N	N	N	N	Y	0	1.02	0	0	0	0
TBIU011806	TBIGR001_TRINITY_DN54634_c0_g1_i1	-	-	3.93	0	-10.1	0.011901	0.539828	yes	DOWN	N	N	N	Y	Y	4.8	1.6	0.69	0	0	0
TBIU045338	TBIGR001_TRINITY_DN69926_c3_g1_i2	Alg6	Dolichyl pyrophosphate Man9GlcNAc2 alpha-1,3-glucosyltransferase [Source:SWISS;ACC:Q3T1L5]	4.02	0	-10.1	0.064582	1	no	DOWN	N	N	N	N	Y	0	0.7	0	0	0	0
TBIU035389	TBIGR001_TRINITY_DN68034_c0_g1_i1	NFE2L1	Nuclear factor erythroid 2-related factor 1 [Source:SWISS;ACC:Q5ZL67]	3.82	0	-10.1	0.0750195	1	no	DOWN	N	N	N	N	Y	0	1.66	0	0	0	0
TBIU034053	TBIGR001_TRINITY_DN67768_c0_g3_i3	CHRNA3	Neuronal acetylcholine receptor subunit alpha-3 [Source:SWISS;ACC:P09481]	3.82	0	-10.1	0.0746976	1	no	DOWN	N	N	N	N	Y	0	0	1.72	0	0	0
TBIU019921	TBIGR001_TRINITY_DN62605_c0_g1_i1	FAM57A	Protein FAM57A [Source:SWISS;ACC:Q8TBR7]	3.96	0	-10.1	0.0645977	1	no	DOWN	N	N	N	N	Y	0	1.78	0	0	0	0
TBIU032171	TBIGR001_TRINITY_DN67338_c4_g1_i1	LOC104933679	microtubule-associated tumor suppressor candidate 2 homolog [Source:NCBI_NR;ACC:XP_010747485.1]	3.89	0	-10.1	0.0197429	0.701755	yes	DOWN	N	N	N	Y	Y	0.37	0.62	0	0	0	0
TBIU042321	TBIGR001_TRINITY_DN69402_c0_g2_i3	QflA-14927	Coiled-coil domain-containing protein KIAA1407 homolog [Source:SWISS;ACC:Q95KD7]	3.84	0	-10.1	0.0750265	1	no	DOWN	N	N	N	N	Y	0	0.46	0	0	0	0
TBIU048787	TBIGR001_TRINITY_DN70513_c0_g3_i2	-	-	3.91	0	-10.1	0.0645733	1	no	DOWN	N	N	N	N	Y	0	0.56	0	0	0	0
TBIU056240	TBIGR001_TRINITY_DN71613_c0_g1_i4	ATR	Serine/threonine-protein kinase ATR [Source:SWISS;ACC:Q13535]	4	0	-10.1	0.0637544	1	no	DOWN	N	N	N	N	Y	0.68	0	0	0	0	0
TBIU054238	TBIGR001_TRINITY_DN71352_c5_g5_i3	Mark2	Serine/threonine-protein kinase MARK2 [Source:SWISS;ACC:O08679]	3.99	0	-10.1	0.0211975	0.72811	yes	DOWN	N	N	N	Y	Y	1.47	2.66	0	0	0	0
TBIU054666	TBIGR001_TRINITY_DN71414_c2_g2_i2	ALPK1	Alpha-protein kinase 1 [Source:SWISS;ACC:Q96QP1]	3.85	0	-10.1	0.073915	1	no	DOWN	N	N	N	N	Y	0.56	0	0	0	0	0
TBIU039626	TBIGR001_TRINITY_DN68900_c3_g1_i8	-	-	3.96	0	-10.1	0.0746899	1	no	DOWN	N	N	N	N	Y	0	0	0.32	0	0	0
TBIU039779	TBIGR001_TRINITY_DN68934_c0_g1_i3	Znf653	Zinc finger protein 653 [Source:SWISS;ACC:Q6YND2]	3.99	0	-10.1	0.00542071	0.355499	yes	DOWN	N	N	Y	Y	Y	0.42	0.41	0.65	0	0	0
TBIU053785	TBIGR001_TRINITY_DN71290_c1_g2_i5	Trim16	Tripartite motif-containing protein 16 [Source:SWISS;ACC:Q99PP9]	4.02	0	-10.1	0.0170404	0.650695	yes	DOWN	N	N	N	Y	Y	0.41	0.21	0	0	0	0
TBIU070879	TBIGR001_TRINITY_DN31079_c0_g1_i1	-	-	3.72	0	-10	0.0284402	0.830835	yes	DOWN	N	N	N	Y	Y	0.97	0	1.63	0	0	0
TBIU077248	TBIGR001_TRINITY_DN48986_c0_g1_i1	-	-	3.78	0	-10	0.0302665	0.859293	yes	DOWN	N	N	N	Y	Y	2.89	0.54	0	0	0	0
TBIU095655	TBIGR001_TRINITY_DN71092_c0_g1_i1	-	-	3.66	0	-10	0.0738924	1	no	DOWN	N	N	N	N	Y	1.06	0	0	0	0	0
TBIU096539	TBIGR001_TRINITY_DN71411_c2_g1_i1	-	-	3.77	0	-10	0.0750091	1	no	DOWN	N	N	N	N	Y	0	1.73	0	0	0	0
TBIU065740	TBIGR001_TRINITY_DN7843_c0_g1_i1	-	-	3.72	0	-10	0.038334	0.950491	yes	DOWN	N	N	N	Y	Y	0.49	3.02	0	0	0	0
TBIU105302	TBIGR001_TRINITY_DN85143_c0_g1_i1	-	-	3.73	0	-10	0.0738828	1	no	DOWN	N	N	N	N	Y	1.7	0	0	0	0	0
TBIU023207	TBIGR001_TRINITY_DN64286_c1_g1_i1	FOXN3	Forkhead box protein N3 [Source:SWISS;ACC:Q33BP8]	3.69	0	-10	0.0257785	0.797217	yes	DOWN	N	N	N	Y	Y	0.55	0.96	0	0	0	0
TBIU015510	TBIGR001_TRINITY_DN59172_c0_g3_i1	-	-	3.77	0	-10	0.0750183	1	no	DOWN	N	N	N	N	Y	0	0.89	0	0	0	0
TBIU056635	TBIGR001_TRINITY_DN71673_c0_g4_i2	TRRAP	Transformation/transcription domain-associated protein [Source:SWISS;ACC:Q9Y4A5]	3.68	0	-10	0.049041	1	yes	DOWN	N	N	N	Y	Y	0.04	0.51	0	0	0	0
TBIU005370	TBIGR001_TRINITY_DN42111_c0_g1_i1	prob1	proline-rich basic protein 1 [Source:NCBI_NR;ACC:XP_010746013.1]	3.78	0	-10	0.0302709	0.859293	yes	DOWN	N	N	N	Y	Y	1.27	0.24	0	0	0	0
TBIU029993	TBIGR001_TRINITY_DN66776_c4_g1_i3	ZNF362	Zinc finger protein 362 [Source:SWISS;ACC:Q5T0B9]	3.76	0	-10	0.0220422	0.740271	yes	DOWN	N	N	N	Y	Y	0.63	0.28	0	0	0	0
TBIU041678	TBIGR001_TRINITY_DN69288_c0_g2_i7	Fam120b	Constitutive coactivator of peroxisome proliferator-activated receptor gamma [Source:SWISS;ACC:Q6RI63]	3.73	0	-10	0.0750292	1	no	DOWN	N	N	N	N	Y	0	0.68	0	0	0	0
TBIU031093	TBIGR001_TRINITY_DN67067_c1_g1_i3	timm21	Mitochondrial import inner membrane translocase subunit Tim21 [Source:SWISS;ACC:Q5XKA2]	3.78	0	-10	0.0739686	1	no	DOWN	N	N	N	N	Y	1.01	0	0	0	0	0
TBIU055314	TBIGR001_TRINITY_DN71500_c1_g1_i2	aldh1l1	Cytosolic 10-formyltetrahydrofolate dehydrogenase [Source:SWISS;ACC:Q6GNL7]	3.68	0	-10	0.0249971	0.787054	yes	DOWN	N	N	N	Y	Y	0.45	0.3	0	0	0	0
TBIU039171	TBIGR001_TRINITY_DN68824_c2_g1_i9	Nars2	Probable asparagine--tRNA ligase, mitochondrial [Source:SWISS;ACC:Q8BGV0]	3.77	0	-10	0.0201782	0.708812	yes	DOWN	N	N	N	Y	Y	0.58	0.39	0	0	0	0
TBIU002624	TBIGR001_TRINITY_DN25038_c0_g1_i1	-	-	3.67	0	-10	0.0146271	0.60346	yes	DOWN	N	N	N	Y	Y	1.44	0.54	0.22	0	0	0
TBIU026159	TBIGR001_TRINITY_DN65533_c0_g1_i9	LRRC74B	Leucine-rich repeat-containing protein 74B {ECO:0000312|HGNC:HGNC:34301} [Source:SWISS;ACC:Q6ZQY2]	3.65	0	-10	0.0413946	0.983216	yes	DOWN	N	N	N	Y	Y	0	0.42	0.12	0	0	0
TBIU028872	TBIGR001_TRINITY_DN66436_c0_g1_i3	C1orf43	Uncharacterized protein C1orf43 [Source:SWISS;ACC:Q9BWL3]	3.71	0	-10	0.0739747	1	no	DOWN	N	N	N	N	Y	1.18	0	0	0	0	0
TBIU022941	TBIGR001_TRINITY_DN64176_c0_g1_i7	PCMT1	Protein-L-isoaspartate(D-aspartate) O-methyltransferase [Source:SWISS;ACC:Q5F3N1]	3.74	0	-10	0.0739828	1	no	DOWN	N	N	N	N	Y	1.3	0	0	0	0	0
TBIU048866	TBIGR001_TRINITY_DN70525_c1_g1_i1	P4HTM	Transmembrane prolyl 4-hydroxylase [Source:SWISS;ACC:Q9NXG6]	3.67	0	-10	0.0739422	1	no	DOWN	N	N	N	N	Y	1.14	0	0	0	0	0
TBIU020706	TBIGR001_TRINITY_DN63023_c0_g1_i1	srsf1b	Serine/arginine-rich splicing factor 1B [Source:SWISS;ACC:Q6NYA0]	155	0.147	-10	1.75844e-13	1.0645e-09	yes	DOWN	Y	Y	Y	Y	Y	4.2	5.26	3.59	0.01	0	0
TBIU045751	TBIGR001_TRINITY_DN70004_c3_g1_i1	PLCD1	1-phosphatidylinositol 4,5-bisphosphate phosphodiesterase delta-1 [Source:SWISS;ACC:P10895]	3.68	0	-10	0.0739499	1	no	DOWN	N	N	N	N	Y	0.84	0	0	0	0	0
TBIU053109	TBIGR001_TRINITY_DN71184_c5_g1_i2	EPAS1	Endothelial PAS domain-containing protein 1 [Source:SWISS;ACC:Q99814]	3.71	0	-10	0.0739235	1	no	DOWN	N	N	N	N	Y	0.38	0	0	0	0	0
TBIU052344	TBIGR001_TRINITY_DN71080_c10_g1_i2	MAML3	Mastermind-like protein 3 [Source:SWISS;ACC:Q96JK9]	3.75	0	-10	0.0739327	1	no	DOWN	N	N	N	N	Y	1.05	0	0	0	0	0
TBIU051193	TBIGR001_TRINITY_DN70886_c1_g2_i6	CLIP1	CAP-Gly domain-containing linker protein 1 [Source:SWISS;ACC:O42184]	3.71	0	-10	0.0305979	0.863226	yes	DOWN	N	N	N	Y	Y	0.36	0.13	0	0	0	0
TBIU090854	TBIGR001_TRINITY_DN68435_c0_g1_i1	-	-	3.63	0	-9.99	0.0750164	1	no	DOWN	N	N	N	N	Y	0	1.3	0	0	0	0
TBIU025557	TBIGR001_TRINITY_DN65317_c1_g1_i1	C1ql3	Complement C1q-like protein 3 [Source:SWISS;ACC:Q9ESN4]	3.64	0	-9.99	0.00981597	0.488941	yes	DOWN	N	N	Y	Y	Y	1.32	0.43	0.79	0	0	0
TBIU016038	TBIGR001_TRINITY_DN59725_c0_g2_i1	Faslg	Tumor necrosis factor ligand superfamily member 6 [Source:SWISS;ACC:P41047]	3.62	0	-9.99	0.0739955	1	no	DOWN	N	N	N	N	Y	0.72	0	0	0	0	0
TBIU042851	TBIGR001_TRINITY_DN69490_c2_g5_i3	Mpdz	Multiple PDZ domain protein [Source:SWISS;ACC:O55164]	3.62	0	-9.99	0.0270424	0.81096	yes	DOWN	N	N	N	Y	Y	0.87	0.43	0	0	0	0
TBIU052077	TBIGR001_TRINITY_DN71034_c0_g1_i5	btd	Biotinidase [Source:SWISS;ACC:Q8AV84]	3.63	0	-9.99	0.0336687	0.898408	yes	DOWN	N	N	N	Y	Y	0.24	0	0.08	0	0	0
TBIU072642	TBIGR001_TRINITY_DN38969_c0_g1_i1	-	-	3.61	0	-9.98	0.0141871	0.595215	yes	DOWN	N	N	N	Y	Y	1	0.23	1.4	0	0	0
TBIU081898	TBIGR001_TRINITY_DN56816_c0_g2_i2	-	-	3.61	0	-9.98	0.0739002	1	no	DOWN	N	N	N	N	Y	0.9	0	0	0	0	0
TBIU045154	TBIGR001_TRINITY_DN69892_c8_g1_i1	ppara	Peroxisome proliferator-activated receptor alpha [Source:SWISS;ACC:P37232]	3.61	0	-9.98	0.0739593	1	no	DOWN	N	N	N	N	Y	0.26	0	0	0	0	0
TBIU100896	TBIGR001_TRINITY_DN77674_c0_g1_i1	-	-	3.58	0	-9.97	0.0249943	0.787054	yes	DOWN	N	N	N	Y	Y	2.61	1.83	0	0	0	0
TBIU006010	TBIGR001_TRINITY_DN43804_c1_g1_i1	kcna2	Potassium voltage-gated channel subfamily A member 2 [Source:SWISS;ACC:Q9I830]	3.58	0	-9.97	0.0249955	0.787054	yes	DOWN	N	N	N	Y	Y	0.78	0.56	0	0	0	0
TBIU028873	TBIGR001_TRINITY_DN66437_c1_g2_i1	MAGI1	Membrane-associated guanylate kinase, WW and PDZ domain-containing protein 1 [Source:SWISS;ACC:Q96QZ7]	3.58	0	-9.97	0.0756355	1	no	DOWN	N	N	N	N	Y	0.16	0	0	0	0	0
TBIU011706	TBIGR001_TRINITY_DN54495_c0_g1_i1	CCDC152	Coiled-coil domain-containing protein 152 [Source:SWISS;ACC:Q4G0S7]	3.55	0	-9.96	0.00750001	0.424853	yes	DOWN	N	N	Y	Y	Y	1.89	1.41	0.89	0	0	0
TBIU039432	TBIGR001_TRINITY_DN68873_c0_g2_i13	PRKAG3	5'-AMP-activated protein kinase subunit gamma-3 [Source:SWISS;ACC:Q2LL38]	3.56	0	-9.96	0.0756393	1	no	DOWN	N	N	N	N	Y	0.39	0	0	0	0	0
TBIU040587	TBIGR001_TRINITY_DN69084_c4_g1_i1	-	-	3.55	0	-9.96	0.0108961	0.513184	yes	DOWN	N	N	N	Y	Y	0.94	1.4	1.77	0	0	0
TBIU057872	TBIGR001_TRINITY_DN72174_c0_g1_i1	-	-	3.56	0	-9.96	0.0270418	0.81096	yes	DOWN	N	N	N	Y	Y	0.83	0.42	0	0	0	0
TBIU096885	TBIGR001_TRINITY_DN71574_c0_g2_i2	-	-	3.54	0	-9.95	0.0756187	1	no	DOWN	N	N	N	N	Y	3.26	0	0	0	0	0
TBIU034604	TBIGR001_TRINITY_DN67891_c1_g1_i2	Ptbp3	Polypyrimidine tract-binding protein 3 [Source:SWISS;ACC:Q9Z118]	31.7	0.032	-9.95	0.000149127	0.0362072	yes	DOWN	Y	Y	Y	Y	Y	1.12	0	0.67	0	0	0
TBIU054740	TBIGR001_TRINITY_DN71424_c0_g2_i2	LOC104578796	protein FAM49B-like [Source:NCBI_NR;ACC:XP_010224670.1]	3.52	0	-9.95	0.0884367	1	no	DOWN	N	N	N	N	Y	0	0.25	0	0	0	0
TBIU025468	TBIGR001_TRINITY_DN65280_c0_g1_i2	IFT88	Intraflagellar transport protein 88 homolog [Source:SWISS;ACC:Q13099]	3.5	0	-9.94	0.0389363	0.958421	yes	DOWN	N	N	N	Y	Y	0.43	1.24	0	0	0	0
TBIU019174	TBIGR001_TRINITY_DN62124_c0_g2_i1	calm1	Calmodulin [Source:SWISS;ACC:P62155]	3.51	0	-9.94	0.0337591	0.899854	yes	DOWN	N	N	N	Y	Y	0	0.19	0.24	0	0	0
TBIU092566	TBIGR001_TRINITY_DN69430_c6_g2_i2	-	-	3.48	0	-9.93	0.0884277	1	no	DOWN	N	N	N	N	Y	0	2.05	0	0	0	0
TBIU020739	TBIGR001_TRINITY_DN63034_c0_g2_i1	-	-	3.47	0	-9.93	0.0756375	1	no	DOWN	N	N	N	N	Y	1.34	0	0	0	0	0
TBIU062116	TBIGR001_TRINITY_DN84747_c0_g1_i1	FBXO40	F-box only protein 40 [Source:SWISS;ACC:Q9UH90]	3.49	0	-9.93	0.0468734	1	yes	DOWN	N	N	N	Y	Y	1.03	0.1	0	0	0	0
TBIU030345	TBIGR001_TRINITY_DN66851_c0_g1_i6	GTF2H2	General transcription factor IIH subunit 2 [Source:SWISS;ACC:Q2TBV5]	3.49	0	-9.93	0.00944367	0.479873	yes	DOWN	N	N	Y	Y	Y	0.05	0.17	0.16	0	0	0
TBIU045233	TBIGR001_TRINITY_DN69905_c3_g1_i1	ANK2	Ankyrin-2 [Source:SWISS;ACC:Q01484]	3.49	0	-9.93	0.0364367	0.927889	yes	DOWN	N	N	N	Y	Y	0.68	0.17	0	0	0	0
TBIU009510	TBIGR001_TRINITY_DN50875_c0_g1_i1	-	-	3.49	0	-9.93	0.0121377	0.545851	yes	DOWN	N	N	N	Y	Y	0.48	0.97	0.17	0	0	0
TBIU037162	TBIGR001_TRINITY_DN68428_c1_g1_i7	SLC9A3	Sodium/hydrogen exchanger 3 [Source:SWISS;ACC:Q28362]	3.48	0	-9.93	0.088429	1	no	DOWN	N	N	N	N	Y	0	0.39	0	0	0	0
TBIU104784	TBIGR001_TRINITY_DN84369_c0_g1_i1	-	-	3.46	0	-9.92	0.0756117	1	no	DOWN	N	N	N	N	Y	1.93	0	0	0	0	0
TBIU003106	TBIGR001_TRINITY_DN28620_c0_g1_i1	-	-	3.46	0	-9.92	0.0756439	1	no	DOWN	N	N	N	N	Y	2.81	0	0	0	0	0
TBIU010394	TBIGR001_TRINITY_DN52326_c0_g1_i1	Wfs1	Wolframin [Source:SWISS;ACC:P56695]	3.46	0	-9.92	0.0756335	1	no	DOWN	N	N	N	N	Y	1.29	0	0	0	0	0
TBIU037323	TBIGR001_TRINITY_DN68462_c3_g1_i2	LOC103380983	uncharacterized LOC103380983 [Source:NCBI_NR;ACC:XP_008311354.1]	14.2	0.0143	-9.92	0.000942415	0.118526	yes	DOWN	N	N	Y	Y	Y	1	0	1.62	0	0	0
TBIU048638	TBIGR001_TRINITY_DN70484_c1_g3_i2	YPEL2	Protein yippee-like 2 [Source:SWISS;ACC:Q5RDN9]	3.45	0	-9.92	0.00924785	0.47574	yes	DOWN	N	N	Y	Y	Y	0.41	0.5	0.49	0	0	0
TBIU005983	TBIGR001_TRINITY_DN43727_c0_g1_i1	LOC103368825	mucin-17-like [Source:NCBI_NR;ACC:XP_008295541.1]	3.46	0	-9.92	0.0756408	1	no	DOWN	N	N	N	N	Y	1.79	0	0	0	0	0
TBIU063816	TBIGR001_TRINITY_DN9270_c0_g1_i1	foxl2	forkhead box L2 [Source:NCBI_NR;ACC:NP_001266707.1]	3.46	0	-9.92	0.0756242	1	no	DOWN	N	N	N	N	Y	10.41	0	0	0	0	0
TBIU018072	TBIGR001_TRINITY_DN61368_c3_g1_i4	YPEL2	Protein yippee-like 2 [Source:SWISS;ACC:Q5RDN9]	3.44	0	-9.91	0.0291136	0.839279	yes	DOWN	N	N	N	Y	Y	1.7	0	0.74	0	0	0
TBIU026314	TBIGR001_TRINITY_DN65585_c0_g2_i2	CFH	Complement factor H [Source:SWISS;ACC:P08603]	3.43	0	-9.91	0.0884472	1	no	DOWN	N	N	N	N	Y	0	0.91	0	0	0	0
TBIU018878	TBIGR001_TRINITY_DN61885_c0_g1_i1	-	-	3.43	0	-9.91	0.0328127	0.891164	yes	DOWN	N	N	N	Y	Y	0.43	0.28	0	0	0	0
TBIU107057	TBIGR001_TRINITY_DN88102_c0_g1_i1	-	-	3.42	0	-9.9	0.0156648	0.6256	yes	DOWN	N	N	N	Y	Y	2.09	1.34	0.42	0	0	0
TBIU107746	TBIGR001_TRINITY_DN89282_c0_g1_i1	-	-	3.42	0	-9.9	0.0156662	0.6256	yes	DOWN	N	N	N	Y	Y	1.76	1.14	0.35	0	0	0
TBIU011964	TBIGR001_TRINITY_DN5483_c0_g1_i1	-	-	3.41	0	-9.9	0.0122686	0.547964	yes	DOWN	N	N	N	Y	Y	2.68	5.28	2.38	0	0	0
TBIU004777	TBIGR001_TRINITY_DN39944_c0_g2_i1	CRISPLD1	Cysteine-rich secretory protein LCCL domain-containing 1 [Source:SWISS;ACC:Q9H336]	3.41	0	-9.9	0.0119737	0.54174	yes	DOWN	N	N	N	Y	Y	0.5	0.12	0.14	0	0	0
TBIU024066	TBIGR001_TRINITY_DN64689_c0_g1_i1	rps7	40S ribosomal protein S7 [Source:SWISS;ACC:Q90YR7]	3.42	0	-9.9	0.0505242	1	no	DOWN	N	N	N	N	Y	0	0.57	1.53	0	0	0
TBIU068929	TBIGR001_TRINITY_DN22363_c0_g1_i1	-	-	3.4	0	-9.89	0.0098315	0.489446	yes	DOWN	N	N	Y	Y	Y	1.58	1.06	1.34	0	0	0
TBIU096697	TBIGR001_TRINITY_DN71550_c15_g1_i1	-	-	3.4	0	-9.89	0.0181731	0.674933	yes	DOWN	N	N	N	Y	Y	5.24	2.15	0.95	0	0	0
TBIU015121	TBIGR001_TRINITY_DN58739_c0_g1_i1	MAGI1	Membrane-associated guanylate kinase, WW and PDZ domain-containing protein 1 [Source:SWISS;ACC:Q96QZ7]	3.39	0	-9.89	0.0884545	1	no	DOWN	N	N	N	N	Y	0	0.23	0	0	0	0
TBIU072947	TBIGR001_TRINITY_DN40309_c0_g1_i1	-	-	3.36	0	-9.88	0.0316943	0.879492	yes	DOWN	N	N	N	Y	Y	0.98	1.55	0	0	0	0
TBIU095293	TBIGR001_TRINITY_DN70886_c1_g2_i5	-	-	3.36	0	-9.88	0.0884202	1	no	DOWN	N	N	N	N	Y	0	2.56	0	0	0	0
TBIU095674	TBIGR001_TRINITY_DN71049_c0_g1_i1	-	-	3.36	0	-9.88	0.0317006	0.879492	yes	DOWN	N	N	N	Y	Y	4.83	7.23	0	0	0	0
TBIU048951	TBIGR001_TRINITY_DN70537_c8_g1_i2	Skt	Sickle tail protein [Source:SWISS;ACC:A2AQ25]	3.37	0	-9.88	0.0756292	1	no	DOWN	N	N	N	N	Y	0.14	0	0	0	0	0
TBIU084756	TBIGR001_TRINITY_DN61292_c2_g2_i1	-	-	3.33	0	-9.87	0.0122676	0.547964	yes	DOWN	N	N	N	Y	Y	1.17	2.6	1.1	0	0	0
TBIU015230	TBIGR001_TRINITY_DN58851_c1_g3_i1	Sema4b	Semaphorin-4B [Source:SWISS;ACC:Q62179]	3.34	0	-9.87	0.075635	1	no	DOWN	N	N	N	N	Y	0.29	0	0	0	0	0
TBIU023116	TBIGR001_TRINITY_DN64244_c3_g1_i1	-	-	3.35	0	-9.87	0.0315688	0.878249	yes	DOWN	N	N	N	Y	Y	2.52	0.28	0.35	0	0	0
TBIU016605	TBIGR001_TRINITY_DN60189_c0_g1_i1	-	-	3.34	0	-9.87	0.0756427	1	no	DOWN	N	N	N	N	Y	0.92	0	0	0	0	0
TBIU034716	TBIGR001_TRINITY_DN67909_c1_g1_i2	CXorf57	Uncharacterized protein CXorf57 [Source:SWISS;ACC:Q6NSI4]	3.34	0	-9.87	0.0756306	1	no	DOWN	N	N	N	N	Y	0.39	0	0	0	0	0
TBIU042848	TBIGR001_TRINITY_DN69490_c2_g4_i2	Mpdz	Multiple PDZ domain protein [Source:SWISS;ACC:O55164]	3.35	0	-9.87	0.075635	1	no	DOWN	N	N	N	N	Y	0.64	0	0	0	0	0
TBIU087183	TBIGR001_TRINITY_DN65036_c0_g3_i3	-	-	3.32	0	-9.86	0.0881644	1	no	DOWN	N	N	N	N	Y	1.45	0	0	0	0	0
TBIU092563	TBIGR001_TRINITY_DN69430_c5_g1_i1	SLC37A1	Glycerol-3-phosphate transporter [Source:SWISS;ACC:P57057]	3.32	0	-9.86	0.0388028	0.955651	yes	DOWN	N	N	N	Y	Y	1.98	0.34	0.41	0	0	0
TBIU101585	TBIGR001_TRINITY_DN78869_c0_g1_i1	-	-	3.31	0	-9.86	0.0102785	0.499207	yes	DOWN	N	N	N	Y	Y	0.6	0.86	0.42	0	0	0
TBIU011282	TBIGR001_TRINITY_DN53893_c1_g1_i1	-	-	3.31	0	-9.86	0.0102717	0.499207	yes	DOWN	N	N	N	Y	Y	1.2	1.68	0.84	0	0	0
TBIU044376	TBIGR001_TRINITY_DN69762_c0_g2_i1	-	-	3.32	0	-9.86	0.0881963	1	no	DOWN	N	N	N	N	Y	1.03	0	0	0	0	0
TBIU045398	TBIGR001_TRINITY_DN69935_c7_g1_i4	gna14	Guanine nucleotide-binding protein subunit alpha-14 [Source:SWISS;ACC:O73819]	3.33	0	-9.86	0.0895551	1	no	DOWN	N	N	N	N	Y	0	1	0	0	0	0
TBIU065018	TBIGR001_TRINITY_DN4480_c0_g1_i1	-	-	3.29	0	-9.85	0.00991142	0.490978	yes	DOWN	N	N	Y	Y	Y	2.08	1.85	1.18	0	0	0
TBIU098754	TBIGR001_TRINITY_DN73980_c0_g1_i1	-	-	3.29	0	-9.85	0.00991634	0.490978	yes	DOWN	N	N	Y	Y	Y	1.13	1.02	0.64	0	0	0
TBIU102793	TBIGR001_TRINITY_DN80867_c0_g1_i1	-	-	3.3	0	-9.85	0.0520892	1	no	DOWN	N	N	N	N	Y	0	2.34	0.29	0	0	0
TBIU012583	TBIGR001_TRINITY_DN55668_c0_g1_i1	LOC103464699	uncharacterized LOC103464699 [Source:NCBI_NR;ACC:XP_008407178.1]	3.29	0	-9.85	0.0364834	0.928236	yes	DOWN	N	N	N	Y	Y	0.26	0.59	2.25	0	0	0
TBIU055895	TBIGR001_TRINITY_DN71569_c1_g1_i2	-	-	3.3	0	-9.85	0.0349625	0.911193	yes	DOWN	N	N	N	Y	Y	0	5.65	3.52	0	0	0
TBIU034762	TBIGR001_TRINITY_DN67915_c2_g1_i15	RNF31	E3 ubiquitin-protein ligase RNF31 [Source:SWISS;ACC:Q96EP0]	3.29	0	-9.85	0.0433447	0.999421	yes	DOWN	N	N	N	Y	Y	0.2	0.04	0	0	0	0
TBIU023946	TBIGR001_TRINITY_DN64630_c1_g1_i2	-	-	3.28	0	-9.84	0.0111998	0.521055	yes	DOWN	N	N	N	Y	Y	1.09	0.58	0.46	0	0	0
TBIU041761	TBIGR001_TRINITY_DN69307_c1_g1_i2	DOCK7	Dedicator of cytokinesis protein 7 [Source:SWISS;ACC:Q96N67]	3.28	0	-9.84	0.0895758	1	no	DOWN	N	N	N	N	Y	0	0.65	0	0	0	0
TBIU058964	TBIGR001_TRINITY_DN75363_c0_g1_i1	Sc5d	Lathosterol oxidase [Source:SWISS;ACC:O88822]	3.27	0	-9.84	0.0367392	0.928553	yes	DOWN	N	N	N	Y	Y	1.09	0.42	0	0	0	0
TBIU051556	TBIGR001_TRINITY_DN70945_c1_g1_i4	AGRN	Agrin [Source:SWISS;ACC:P31696]	3.27	0	-9.84	0.0475517	1	yes	DOWN	N	N	N	Y	Y	0.02	0.06	0	0	0	0
TBIU067681	TBIGR001_TRINITY_DN15955_c0_g1_i1	-	-	3.24	0	-9.83	0.014645	0.603647	yes	DOWN	N	N	N	Y	Y	1.99	0.64	0.8	0	0	0
TBIU086384	TBIGR001_TRINITY_DN63865_c0_g1_i1	-	-	3.25	0	-9.83	0.0577757	1	no	DOWN	N	N	N	N	Y	0.05	0.7	0	0	0	0
TBIU034717	TBIGR001_TRINITY_DN67909_c1_g1_i3	CXorf57	Uncharacterized protein CXorf57 [Source:SWISS;ACC:Q6NSI4]	3.25	0	-9.83	0.035218	0.912542	yes	DOWN	N	N	N	Y	Y	1.07	0	0.55	0	0	0
TBIU042237	TBIGR001_TRINITY_DN69387_c1_g1_i1	PTGS2	Prostaglandin G/H synthase 2 [Source:SWISS;ACC:O62698]	3.26	0	-9.83	0.117708	1	no	DOWN	N	N	N	N	Y	0.06	0	1.96	0	0	0
TBIU029888	TBIGR001_TRINITY_DN66753_c0_g1_i10	LOC103354665	rap1 GTPase-activating protein 2-like [Source:NCBI_NR;ACC:XP_008276331.1]	3.25	0	-9.83	0.0895992	1	no	DOWN	N	N	N	N	Y	0	0.61	0	0	0	0
TBIU016064	TBIGR001_TRINITY_DN59743_c0_g1_i1	rfx6	DNA-binding protein RFX6 [Source:SWISS;ACC:Q5RJA1]	3.24	0	-9.83	0.0433467	0.999421	yes	DOWN	N	N	N	Y	Y	2.73	0.61	0	0	0	0
TBIU009417	TBIGR001_TRINITY_DN50681_c0_g1_i1	nog2	Noggin-2 [Source:SWISS;ACC:Q9W740]	3.24	0	-9.83	0.0433414	0.999421	yes	DOWN	N	N	N	Y	Y	1.09	0.25	0	0	0	0
TBIU048464	TBIGR001_TRINITY_DN70459_c3_g1_i7	mepce	7SK snRNA methylphosphate capping enzyme [Source:SWISS;ACC:A3KQ55]	3.25	0	-9.83	0.0881879	1	no	DOWN	N	N	N	N	Y	0.27	0	0.01	0	0	0
TBIU039553	TBIGR001_TRINITY_DN68886_c1_g2_i2	zfand2a	zinc finger, AN1-type domain 2A [Source:NCBI_NR;ACC:NP_956811.1]	3.24	0	-9.83	0.0352277	0.912542	yes	DOWN	N	N	N	Y	Y	0.82	0	0.45	0	0	0
TBIU067471	TBIGR001_TRINITY_DN15229_c0_g1_i1	-	-	3.22	0	-9.82	0.0553193	1	no	DOWN	N	N	N	N	Y	1.51	0.16	0	0	0	0
TBIU041361	TBIGR001_TRINITY_DN69234_c0_g1_i2	CCDC171	Coiled-coil domain-containing protein 171 [Source:SWISS;ACC:Q6TFL3]	3.22	0	-9.82	0.0106117	0.507061	yes	DOWN	N	N	N	Y	Y	0.13	0.11	0.19	0	0	0
TBIU042355	TBIGR001_TRINITY_DN69410_c2_g1_i1	TXK	Tyrosine-protein kinase TXK [Source:SWISS;ACC:P42681]	3.22	0	-9.82	0.0895668	1	no	DOWN	N	N	N	N	Y	0	1.75	0	0	0	0
TBIU046982	TBIGR001_TRINITY_DN70208_c5_g1_i6	PISD	Phosphatidylserine decarboxylase proenzyme [Source:SWISS;ACC:Q9UG56]	3.23	0	-9.82	0.0108957	0.513184	yes	DOWN	N	N	N	Y	Y	0.48	0.66	0.84	0	0	0
TBIU072228	TBIGR001_TRINITY_DN37088_c0_g2_i1	-	-	3.22	0	-9.81	0.0895324	1	no	DOWN	N	N	N	N	Y	0	1.61	0	0	0	0
TBIU081178	TBIGR001_TRINITY_DN55768_c0_g1_i1	-	-	3.2	0	-9.81	0.0881688	1	no	DOWN	N	N	N	N	Y	1.57	0	0	0	0	0
TBIU086641	TBIGR001_TRINITY_DN64213_c1_g1_i1	-	-	3.22	0	-9.81	0.0172165	0.654472	yes	DOWN	N	N	N	Y	Y	2.16	0.48	2.46	0	0	0
TBIU092140	TBIGR001_TRINITY_DN69200_c0_g1_i1	-	-	3.2	0	-9.81	0.0189554	0.688007	yes	DOWN	N	N	N	Y	Y	1.22	7.67	5.47	0	0	0
TBIU097101	TBIGR001_TRINITY_DN71642_c2_g1_i1	-	-	3.2	0	-9.81	0.0881456	1	no	DOWN	N	N	N	N	Y	3.63	0	0	0	0	0
TBIU024624	TBIGR001_TRINITY_DN64919_c0_g1_i2	Adamts15	A disintegrin and metalloproteinase with thrombospondin motifs 15 [Source:SWISS;ACC:P59384]	3.2	0	-9.81	0.0352083	0.912542	yes	DOWN	N	N	N	Y	Y	0.26	0	0.12	0	0	0
TBIU036072	TBIGR001_TRINITY_DN68189_c0_g1_i2	LOC103367365	neurotrophin receptor-interacting factor 1-like [Source:NCBI_NR;ACC:XP_008293591.1]	3.2	0	-9.81	0.0895874	1	no	DOWN	N	N	N	N	Y	0	2.04	0	0	0	0
TBIU013259	TBIGR001_TRINITY_DN56556_c2_g1_i1	ASB5	Ankyrin repeat and SOCS box protein 5 [Source:SWISS;ACC:Q8WWX0]	3.2	0	-9.81	0.0882446	1	no	DOWN	N	N	N	N	Y	2.53	0	0	0	0	0
TBIU033544	TBIGR001_TRINITY_DN67652_c4_g1_i4	Alg8	Probable dolichyl pyrophosphate Glc1Man9GlcNAc2 alpha-1,3-glucosyltransferase [Source:SWISS;ACC:Q6P8H8]	3.21	0	-9.81	0.0367396	0.928553	yes	DOWN	N	N	N	Y	Y	0.17	0.06	0	0	0	0
TBIU049182	TBIGR001_TRINITY_DN70573_c3_g1_i1	Lmln	Leishmanolysin-like peptidase [Source:SWISS;ACC:Q8BMN4]	3.19	0	-9.81	0.0881824	1	no	DOWN	N	N	N	N	Y	0.72	0	0	0	0	0
TBIU061011	TBIGR001_TRINITY_DN81480_c0_g1_i1	Gpr20	G-protein coupled receptor 20 [Source:SWISS;ACC:Q8BYC4]	3.2	0	-9.81	0.0881747	1	no	DOWN	N	N	N	N	Y	3.73	0	0	0	0	0
TBIU058489	TBIGR001_TRINITY_DN74061_c0_g1_i1	ogdh-1	2-oxoglutarate dehydrogenase, mitochondrial [Source:SWISS;ACC:O61199]	3.22	0	-9.81	0.0172186	0.654472	yes	DOWN	N	N	N	Y	Y	1.55	0.35	1.76	0	0	0
TBIU076753	TBIGR001_TRINITY_DN47923_c0_g1_i1	-	-	3.19	0	-9.8	0.089521	1	no	DOWN	N	N	N	N	Y	0	2.26	0	0	0	0
TBIU085518	TBIGR001_TRINITY_DN62521_c1_g1_i3	-	-	3.19	0	-9.8	0.0433418	0.999421	yes	DOWN	N	N	N	Y	Y	0.62	0.16	0	0	0	0
TBIU089997	TBIGR001_TRINITY_DN67823_c0_g2_i1	-	-	3.19	0	-9.8	0.0423058	0.994142	yes	DOWN	N	N	N	Y	Y	1.68	0	1.57	0	0	0
TBIU090570	TBIGR001_TRINITY_DN68209_c2_g2_i1	-	-	3.19	0	-9.8	0.0895153	1	no	DOWN	N	N	N	N	Y	0	0.99	0	0	0	0
TBIU091820	TBIGR001_TRINITY_DN69085_c0_g2_i3	kif20a	kinesin family member 20A [Source:NCBI_NR;ACC:NP_001154942.1]	3.18	0	-9.8	0.0240221	0.772152	yes	DOWN	N	N	N	Y	Y	0.23	0.14	0.26	0	0	0
TBIU095720	TBIGR001_TRINITY_DN71085_c1_g2_i7	LOC103131764	uncharacterized LOC103131764 [Source:NCBI_NR;ACC:XP_007543549.1]	3.19	0	-9.8	0.0895032	1	no	DOWN	N	N	N	N	Y	0	3.03	0	0	0	0
TBIU102774	TBIGR001_TRINITY_DN80812_c0_g1_i1	-	-	3.18	0	-9.8	0.0179551	0.671764	yes	DOWN	N	N	N	Y	Y	0.34	0.96	0.71	0	0	0
TBIU007457	TBIGR001_TRINITY_DN46995_c0_g1_i1	-	-	3.19	0	-9.8	0.0422976	0.994142	yes	DOWN	N	N	N	Y	Y	1.65	0	1.55	0	0	0
TBIU039385	TBIGR001_TRINITY_DN68863_c0_g1_i9	Cbx7	Chromobox protein homolog 7 [Source:SWISS;ACC:Q8VDS3]	3.19	0	-9.8	0.0349584	0.911193	yes	DOWN	N	N	N	Y	Y	0	0.44	0.24	0	0	0
TBIU063203	TBIGR001_TRINITY_DN87979_c0_g2_i1	-	-	3.19	0	-9.8	0.0423059	0.994142	yes	DOWN	N	N	N	Y	Y	0.68	0	0.63	0	0	0
TBIU060804	TBIGR001_TRINITY_DN80896_c0_g1_i1	mrvi1	murine retrovirus integration site 1 homolog [Source:NCBI_NR;ACC:XP_008335259.1]	3.19	0	-9.8	0.0895432	1	no	DOWN	N	N	N	N	Y	0	1.34	0	0	0	0
TBIU030063	TBIGR001_TRINITY_DN66795_c1_g1_i1	N4BP2	NEDD4-binding protein 2 [Source:SWISS;ACC:Q86UW6]	3.19	0	-9.8	0.0451512	1	yes	DOWN	N	N	N	Y	Y	0	0.36	0.66	0	0	0
TBIU047956	TBIGR001_TRINITY_DN70379_c0_g1_i2	-	-	3.17	0	-9.79	0.0423045	0.994142	yes	DOWN	N	N	N	Y	Y	2.46	0	2.13	0	0	0
TBIU013796	TBIGR001_TRINITY_DN57217_c0_g1_i1	-	-	3.15	0	-9.79	0.0145527	0.602306	yes	DOWN	N	N	N	Y	Y	2.4	3.47	3.5	0	0	0
TBIU024629	TBIGR001_TRINITY_DN64921_c1_g1_i1	PLS3	Plastin-3 [Source:SWISS;ACC:P13797]	3.15	0	-9.79	0.0882147	1	no	DOWN	N	N	N	N	Y	0.88	0	0	0	0	0
TBIU076260	TBIGR001_TRINITY_DN47124_c0_g1_i1	-	-	3.13	0	-9.78	0.0163518	0.637882	yes	DOWN	N	N	N	Y	Y	2.19	1.05	0.44	0	0	0
TBIU082720	TBIGR001_TRINITY_DN58131_c0_g1_i1	-	-	3.13	0	-9.78	0.0142116	0.595215	yes	DOWN	N	N	N	Y	Y	0.66	0.56	0.69	0	0	0
TBIU035942	TBIGR001_TRINITY_DN68160_c3_g3_i1	LOC102215487	DDB1- and CUL4-associated factor 5-like [Source:NCBI_NR;ACC:XP_005746555.1]	3.14	0	-9.78	0.0577795	1	no	DOWN	N	N	N	N	Y	0.04	0.9	0	0	0	0
TBIU039443	TBIGR001_TRINITY_DN68873_c0_g2_i8	Prkag2	5'-AMP-activated protein kinase subunit gamma-2 [Source:SWISS;ACC:Q91WG5]	3.15	0	-9.78	0.0396525	0.96364	yes	DOWN	N	N	N	Y	Y	0.17	0.22	0	0	0	0
TBIU031155	TBIGR001_TRINITY_DN67085_c0_g1_i2	SYTL1	Synaptotagmin-like protein 1 [Source:SWISS;ACC:Q8IYJ3]	3.15	0	-9.78	0.0882058	1	no	DOWN	N	N	N	N	Y	0.38	0	0	0	0	0
TBIU036537	TBIGR001_TRINITY_DN68297_c4_g3_i1	DUSP14	Dual specificity protein phosphatase 14 [Source:SWISS;ACC:O95147]	3.15	0	-9.78	0.0328075	0.891164	yes	DOWN	N	N	N	Y	Y	0.62	0.33	0	0	0	0
TBIU048974	TBIGR001_TRINITY_DN70539_c0_g1_i19	Dcbld2	Discoidin, CUB and LCCL domain-containing protein 2 [Source:SWISS;ACC:Q91ZV2]	3.15	0	-9.78	0.047817	1	yes	DOWN	N	N	N	Y	Y	0	0.02	0.1	0	0	0
TBIU070054	TBIGR001_TRINITY_DN26684_c0_g1_i1	-	-	3.13	0	-9.77	0.0291679	0.83951	yes	DOWN	N	N	N	Y	Y	0.38	1.28	2.71	0	0	0
TBIU081326	TBIGR001_TRINITY_DN55930_c0_g1_i1	-	-	3.11	0	-9.77	0.0208791	0.723527	yes	DOWN	N	N	N	Y	Y	4.84	1.33	0.87	0	0	0
TBIU018956	TBIGR001_TRINITY_DN61931_c1_g1_i1	-	-	3.11	0	-9.77	0.0208811	0.723527	yes	DOWN	N	N	N	Y	Y	1.74	0.49	0.31	0	0	0
TBIU022567	TBIGR001_TRINITY_DN64020_c0_g2_i2	Tecpr1	Tectonin beta-propeller repeat-containing protein 1 [Source:SWISS;ACC:Q3ZBA0]	3.11	0	-9.77	0.0882234	1	no	DOWN	N	N	N	N	Y	1.06	0	0	0	0	0
TBIU033907	TBIGR001_TRINITY_DN67741_c2_g2_i9	TCEA1	Transcription elongation factor A protein 1 [Source:SWISS;ACC:Q29RL9]	3.12	0	-9.77	0.088207	1	no	DOWN	N	N	N	N	Y	0.62	0	0	0	0	0
TBIU090567	TBIGR001_TRINITY_DN68209_c2_g1_i5	MYH7	Myosin-7 [Source:SWISS;ACC:P13540]	3.09	0	-9.76	0.0450924	1	yes	DOWN	N	N	N	Y	Y	0.41	0.17	0	0	0	0
TBIU092462	TBIGR001_TRINITY_DN69468_c4_g4_i2	-	-	3.1	0	-9.76	0.00991375	0.490978	yes	DOWN	N	N	Y	Y	Y	0.37	0.38	0.17	0	0	0
TBIU104087	TBIGR001_TRINITY_DN83078_c0_g1_i1	-	-	3.09	0	-9.76	0.0302886	0.859293	yes	DOWN	N	N	N	Y	Y	0.28	2.2	0.79	0	0	0
TBIU032144	TBIGR001_TRINITY_DN67332_c2_g1_i1	Tnnt1	Troponin T, slow skeletal muscle [Source:SWISS;ACC:Q7TNB2]	3.1	0	-9.76	0.0423958	0.994345	yes	DOWN	N	N	N	Y	Y	0.42	0	0.53	0	0	0
TBIU017261	TBIGR001_TRINITY_DN60766_c1_g1_i1	ADAM22	Disintegrin and metalloproteinase domain-containing protein 22 [Source:SWISS;ACC:Q9P0K1]	3.1	0	-9.76	0.0882335	1	no	DOWN	N	N	N	N	Y	0.21	0	0	0	0	0
TBIU027350	TBIGR001_TRINITY_DN65966_c0_g1_i7	liph	Lipase member H [Source:SWISS;ACC:Q6DBU8]	29.1	0.0337	-9.76	0.000892461	0.115606	yes	DOWN	N	N	Y	Y	Y	2.24	0.06	0	0	0	0
TBIU086131	TBIGR001_TRINITY_DN63457_c1_g1_i2	-	-	3.07	0	-9.75	0.015145	0.613949	yes	DOWN	N	N	N	Y	Y	0.86	0.59	0.47	0	0	0
TBIU096626	TBIGR001_TRINITY_DN71469_c1_g4_i1	-	-	3.07	0	-9.75	0.0881547	1	no	DOWN	N	N	N	N	Y	0.69	0	0	0	0	0
TBIU008845	TBIGR001_TRINITY_DN4972_c0_g1_i1	-	-	3.08	0	-9.75	0.0340298	0.903531	yes	DOWN	N	N	N	Y	Y	0.43	0	0.56	0	0	0
TBIU004920	TBIGR001_TRINITY_DN40519_c0_g1_i1	-	-	3.08	0	-9.75	0.073729	1	no	DOWN	N	N	N	N	Y	0	0.85	8.02	0	0	0
TBIU015874	TBIGR001_TRINITY_DN59567_c0_g1_i1	Spag6	Sperm-associated antigen 6 [Source:SWISS;ACC:Q9JLI7]	3.08	0	-9.75	0.0882351	1	no	DOWN	N	N	N	N	Y	0.41	0	0	0	0	0
TBIU002540	TBIGR001_TRINITY_DN24712_c0_g1_i1	-	-	3.08	0	-9.75	0.0241834	0.774049	yes	DOWN	N	N	N	Y	Y	0.92	0.17	0.65	0	0	0
TBIU042244	TBIGR001_TRINITY_DN69387_c3_g1_i1	-	-	3.08	0	-9.75	0.0284866	0.830835	yes	DOWN	N	N	N	Y	Y	3.65	1.28	9.11	0	0	0
TBIU068844	TBIGR001_TRINITY_DN21901_c0_g1_i1	-	-	3.04	0	-9.74	0.0160011	0.629596	yes	DOWN	N	N	N	Y	Y	0.54	1.03	0.51	0	0	0
TBIU077806	TBIGR001_TRINITY_DN49860_c0_g1_i1	-	-	3.06	0	-9.74	0.0517524	1	no	DOWN	N	N	N	N	Y	0.62	0	2.07	0	0	0
TBIU078454	TBIGR001_TRINITY_DN51196_c0_g1_i1	-	-	3.04	0	-9.74	0.0160005	0.629596	yes	DOWN	N	N	N	Y	Y	1.36	2.51	1.29	0	0	0
TBIU091324	TBIGR001_TRINITY_DN68771_c0_g1_i1	-	-	3.06	0	-9.74	0.0440935	1	yes	DOWN	N	N	N	Y	Y	0.75	0	0.45	0	0	0
TBIU094145	TBIGR001_TRINITY_DN70345_c0_g1_i3	-	-	3.06	0	-9.74	0.0455959	1	yes	DOWN	N	N	N	Y	Y	3.71	0	6.82	0	0	0
TBIU106347	TBIGR001_TRINITY_DN86899_c0_g1_i1	-	-	3.05	0	-9.74	0.0159995	0.629596	yes	DOWN	N	N	N	Y	Y	0.86	1.61	0.82	0	0	0
TBIU003083	TBIGR001_TRINITY_DN28463_c0_g1_i1	-	-	3.06	0	-9.74	0.0628286	1	no	DOWN	N	N	N	N	Y	1.19	0	0.17	0	0	0
TBIU026153	TBIGR001_TRINITY_DN65533_c0_g1_i2	LRRC74B	Leucine-rich repeat-containing protein 74B {ECO:0000312|HGNC:HGNC:34301} [Source:SWISS;ACC:Q6ZQY2]	3.06	0	-9.74	0.105304	1	no	DOWN	N	N	N	N	Y	0.5	0	0	0	0	0
TBIU058732	TBIGR001_TRINITY_DN74711_c0_g1_i1	IQGAP1	Ras GTPase-activating-like protein IQGAP1 [Source:SWISS;ACC:P46940]	3.05	0	-9.74	0.0391369	0.958972	yes	DOWN	N	N	N	Y	Y	0.55	0.52	0	0	0	0
TBIU040420	TBIGR001_TRINITY_DN69056_c1_g2_i5	cobl	Protein cordon-bleu [Source:SWISS;ACC:E7F568]	3.06	0	-9.74	0.105264	1	no	DOWN	N	N	N	N	Y	0.34	0	0	0	0	0
TBIU084634	TBIGR001_TRINITY_DN61092_c0_g1_i2	-	-	3.04	0	-9.73	0.105238	1	no	DOWN	N	N	N	N	Y	1.19	0	0	0	0	0
TBIU045360	TBIGR001_TRINITY_DN69931_c0_g1_i2	-	-	3.03	0	-9.73	0.107	1	no	DOWN	N	N	N	N	Y	0	0.88	0	0	0	0
TBIU035704	TBIGR001_TRINITY_DN68115_c0_g4_i2	-	-	3.03	0	-9.73	0.107011	1	no	DOWN	N	N	N	N	Y	0	0.51	0	0	0	0
TBIU013146	TBIGR001_TRINITY_DN56401_c0_g1_i1	Igfn1	Immunoglobulin-like and fibronectin type III domain-containing protein 1 [Source:SWISS;ACC:Q3KNY0]	3.02	0	-9.73	0.0408443	0.977329	yes	DOWN	N	N	N	Y	Y	1.07	0.7	0	0	0	0
TBIU018019	TBIGR001_TRINITY_DN61336_c0_g1_i5	SPINT1	Kunitz-type protease inhibitor 1 [Source:SWISS;ACC:O43278]	3.04	0	-9.73	0.105333	1	no	DOWN	N	N	N	N	Y	0.57	0	0	0	0	0
TBIU014012	TBIGR001_TRINITY_DN57461_c0_g2_i1	-	-	3.04	0	-9.73	0.107036	1	no	DOWN	N	N	N	N	Y	0	0.73	0	0	0	0
TBIU015620	TBIGR001_TRINITY_DN59284_c0_g2_i1	DAB2	Disabled homolog 2 [Source:SWISS;ACC:P98082]	3.02	0	-9.72	0.107028	1	no	DOWN	N	N	N	N	Y	0	2.46	0	0	0	0
TBIU047709	TBIGR001_TRINITY_DN70340_c0_g1_i7	wdr24	WD repeat-containing protein 24 [Source:SWISS;ACC:Q7ZVL2]	3.01	0	-9.72	0.042383	0.994345	yes	DOWN	N	N	N	Y	Y	0.06	0.14	0	0	0	0
TBIU025742	TBIGR001_TRINITY_DN65382_c1_g3_i2	Usp6nl	USP6 N-terminal-like protein [Source:SWISS;ACC:Q80XC3]	3.02	0	-9.72	0.105311	1	no	DOWN	N	N	N	N	Y	0.63	0	0	0	0	0
TBIU062396	TBIGR001_TRINITY_DN85645_c0_g1_i1	-	-	3.02	0	-9.72	0.0251747	0.789186	yes	DOWN	N	N	N	Y	Y	2.64	10.38	17.1	0	0	0
TBIU038155	TBIGR001_TRINITY_DN68624_c1_g1_i2	Rnf25	E3 ubiquitin-protein ligase RNF25 [Source:SWISS;ACC:Q9QZR0]	3.01	0	-9.72	0.10527	1	no	DOWN	N	N	N	N	Y	0.25	0	0	0	0	0
TBIU067572	TBIGR001_TRINITY_DN15516_c0_g1_i1	-	-	3	0	-9.71	0.0450949	1	yes	DOWN	N	N	N	Y	Y	1.2	0.51	0	0	0	0
TBIU075037	TBIGR001_TRINITY_DN44854_c0_g1_i1	-	-	3	0	-9.71	0.0450921	1	yes	DOWN	N	N	N	Y	Y	1.16	0.49	0	0	0	0
TBIU083978	TBIGR001_TRINITY_DN60062_c0_g1_i2	-	-	3	0	-9.71	0.045087	1	yes	DOWN	N	N	N	Y	Y	0	0	0	0	0	0
TBIU086065	TBIGR001_TRINITY_DN63353_c0_g1_i2	-	-	3	0	-9.71	0.0151421	0.613949	yes	DOWN	N	N	N	Y	Y	1.24	0.84	0.7	0	0	0
TBIU061338	TBIGR001_TRINITY_DN82423_c0_g1_i1	-	-	3	0	-9.71	0.0151442	0.613949	yes	DOWN	N	N	N	Y	Y	1.21	0.82	0.68	0	0	0
TBIU082850	TBIGR001_TRINITY_DN58339_c0_g2_i2	-	-	2.98	0	-9.7	0.0529226	1	no	DOWN	N	N	N	N	Y	2.73	0.68	0	0	0	0
TBIU098976	TBIGR001_TRINITY_DN74366_c0_g1_i1	-	-	2.97	0	-9.7	0.0189437	0.688007	yes	DOWN	N	N	N	Y	Y	3.29	1.21	1.57	0	0	0
TBIU102046	TBIGR001_TRINITY_DN79585_c0_g1_i1	-	-	2.98	0	-9.7	0.05292	1	no	DOWN	N	N	N	N	Y	5.3	1.29	0	0	0	0
TBIU004053	TBIGR001_TRINITY_DN34491_c0_g1_i1	LOC103478895	uncharacterized protein K02A2.6-like [Source:NCBI_NR;ACC:XP_008431212.1]	2.98	0	-9.7	0.052913	1	no	DOWN	N	N	N	N	Y	1	0.25	0	0	0	0
TBIU008167	TBIGR001_TRINITY_DN48497_c0_g1_i1	Asb14	Ankyrin repeat and SOCS box protein 14 [Source:SWISS;ACC:Q8C6Y6]	2.98	0	-9.7	0.0529097	1	no	DOWN	N	N	N	N	Y	3.28	0.81	0	0	0	0
TBIU059069	TBIGR001_TRINITY_DN75670_c0_g1_i1	LOC103361696	uncharacterized LOC103361696 [Source:NCBI_NR;ACC:XP_008286070.1]	2.98	0	-9.7	0.052914	1	no	DOWN	N	N	N	N	Y	1.53	0.38	0	0	0	0
TBIU069096	TBIGR001_TRINITY_DN22855_c0_g1_i1	-	-	2.95	0	-9.69	0.067007	1	no	DOWN	N	N	N	N	Y	1.15	0.13	0	0	0	0
TBIU079492	TBIGR001_TRINITY_DN53017_c0_g1_i1	-	-	2.96	0	-9.69	0.0286175	0.833423	yes	DOWN	N	N	N	Y	Y	0.42	1.66	0.29	0	0	0
TBIU084956	TBIGR001_TRINITY_DN61592_c2_g1_i1	-	-	2.95	0	-9.69	0.067004	1	no	DOWN	N	N	N	N	Y	1.38	0.16	0	0	0	0
TBIU002439	TBIGR001_TRINITY_DN24129_c0_g1_i1	-	-	2.95	0	-9.69	0.0670231	1	no	DOWN	N	N	N	N	Y	3.76	0.42	0	0	0	0
TBIU061208	TBIGR001_TRINITY_DN82009_c0_g1_i1	-	-	2.95	0	-9.69	0.0277155	0.820309	yes	DOWN	N	N	N	Y	Y	2.74	0.44	1.11	0	0	0
TBIU024672	TBIGR001_TRINITY_DN64947_c1_g1_i4	Mapk15	Mitogen-activated protein kinase 15 [Source:SWISS;ACC:Q9Z2A6]	2.94	0	-9.69	0.105321	1	no	DOWN	N	N	N	N	Y	0.25	0	0	0	0	0
TBIU046111	TBIGR001_TRINITY_DN70062_c2_g1_i3	SORL1	Sortilin-related receptor [Source:SWISS;ACC:Q92673]	2.94	0	-9.69	0.105269	1	no	DOWN	N	N	N	N	Y	0.26	0	0	0	0	0
TBIU037164	TBIGR001_TRINITY_DN68430_c1_g1_i1	myo18b	myosin XVIIIB [Source:NCBI_NR;ACC:XP_008278992.1]	2.95	0	-9.69	0.067015	1	no	DOWN	N	N	N	N	Y	9.47	1.01	0	0	0	0
TBIU072024	TBIGR001_TRINITY_DN35789_c0_g1_i1	-	-	2.92	0	-9.68	0.0741335	1	no	DOWN	N	N	N	N	Y	0.33	0	1.39	0	0	0
TBIU082466	TBIGR001_TRINITY_DN57737_c1_g1_i1	-	-	2.93	0	-9.68	0.105249	1	no	DOWN	N	N	N	N	Y	9.82	0	0	0	0	0
TBIU097794	TBIGR001_TRINITY_DN72365_c0_g1_i1	-	-	2.93	0	-9.68	0.105226	1	no	DOWN	N	N	N	N	Y	2.08	0	0	0	0	0
TBIU101529	TBIGR001_TRINITY_DN78727_c0_g1_i1	-	-	2.93	0	-9.68	0.042392	0.994345	yes	DOWN	N	N	N	Y	Y	1.15	0	1.29	0	0	0
TBIU106817	TBIGR001_TRINITY_DN87790_c0_g1_i1	-	-	2.93	0	-9.68	0.0496064	1	yes	DOWN	N	N	N	Y	Y	2.54	0	0.9	0	0	0
TBIU029136	TBIGR001_TRINITY_DN66508_c0_g2_i11	LRCH2	Leucine-rich repeat and calponin homology domain-containing protein 2 [Source:SWISS;ACC:Q5VUJ6]	2.93	0	-9.68	0.105293	1	no	DOWN	N	N	N	N	Y	0.18	0	0	0	0	0
TBIU029142	TBIGR001_TRINITY_DN66508_c0_g2_i2	LRCH2	Leucine-rich repeat and calponin homology domain-containing protein 2 [Source:SWISS;ACC:Q5VUJ6]	2.93	0	-9.68	0.0628543	1	no	DOWN	N	N	N	N	Y	0.05	0	0.12	0	0	0
TBIU031833	TBIGR001_TRINITY_DN67251_c5_g6_i1	MTM1	Myotubularin [Source:SWISS;ACC:A6QLT4]	2.93	0	-9.68	0.0634493	1	no	DOWN	N	N	N	N	Y	0	2.06	0.72	0	0	0
TBIU035855	TBIGR001_TRINITY_DN68144_c0_g1_i1	heatr6	HEAT repeat-containing protein 6 [Source:SWISS;ACC:A9JRI0]	2.92	0	-9.68	0.107005	1	no	DOWN	N	N	N	N	Y	0	0.35	0	0	0	0
TBIU076281	TBIGR001_TRINITY_DN47155_c0_g1_i1	-	-	2.91	0	-9.67	0.0244057	0.777056	yes	DOWN	N	N	N	Y	Y	0.54	2.95	2.3	0	0	0
TBIU078376	TBIGR001_TRINITY_DN50949_c0_g4_i1	-	-	2.91	0	-9.67	0.0244033	0.777056	yes	DOWN	N	N	N	Y	Y	0.25	1.41	1.05	0	0	0
TBIU012547	TBIGR001_TRINITY_DN55621_c0_g1_i1	-	-	2.91	0	-9.67	0.105345	1	no	DOWN	N	N	N	N	Y	1.44	0	0	0	0	0
TBIU034689	TBIGR001_TRINITY_DN67904_c0_g1_i2	-	-	2.91	0	-9.67	0.105273	1	no	DOWN	N	N	N	N	Y	1.19	0	0	0	0	0
TBIU045772	TBIGR001_TRINITY_DN70007_c2_g4_i10	UNC13D	Protein unc-13 homolog D [Source:SWISS;ACC:Q70J99]	2.91	0	-9.67	0.105281	1	no	DOWN	N	N	N	N	Y	0.15	0	0	0	0	0
TBIU031385	TBIGR001_TRINITY_DN67146_c1_g1_i2	Obscn	Obscurin [Source:SWISS;ACC:A2AAJ9]	2.92	0	-9.67	0.0391276	0.958972	yes	DOWN	N	N	N	Y	Y	0.48	0.47	0	0	0	0
TBIU092993	TBIGR001_TRINITY_DN69741_c5_g1_i1	-	-	2.89	0	-9.66	0.0189147	0.687845	yes	DOWN	N	N	N	Y	Y	1.74	1.56	0.49	0	0	0
TBIU044140	TBIGR001_TRINITY_DN69725_c6_g1_i2	Hpgd	15-hydroxyprostaglandin dehydrogenase [NAD(+)] [Source:SWISS;ACC:Q8VCC1]	2.88	0	-9.66	0.105265	1	no	DOWN	N	N	N	N	Y	0.38	0	0	0	0	0
TBIU033899	TBIGR001_TRINITY_DN67741_c2_g2_i1	TCEA2	Transcription elongation factor A protein 2 [Source:SWISS;ACC:Q15560]	2.89	0	-9.66	0.105284	1	no	DOWN	N	N	N	N	Y	1.66	0	0	0	0	0
TBIU058353	TBIGR001_TRINITY_DN73616_c0_g1_i1	-	-	2.89	0	-9.66	0.0323333	0.885688	yes	DOWN	N	N	N	Y	Y	2.98	0.82	2.57	0	0	0
TBIU066433	TBIGR001_TRINITY_DN11101_c0_g1_i1	-	-	2.86	0	-9.65	0.0222303	0.744603	yes	DOWN	N	N	N	Y	Y	1.12	1.25	1.59	0	0	0
TBIU070707	TBIGR001_TRINITY_DN30252_c0_g1_i1	-	-	2.86	0	-9.65	0.0222387	0.74461	yes	DOWN	N	N	N	Y	Y	0.61	0.69	0.85	0	0	0
TBIU091079	TBIGR001_TRINITY_DN68644_c0_g3_i2	DNAJC18	DnaJ homolog subfamily C member 18 [Source:SWISS;ACC:Q9H819]	2.87	0	-9.65	0.0145522	0.602306	yes	DOWN	N	N	N	Y	Y	0.23	0.38	0.35	0	0	0
TBIU017356	TBIGR001_TRINITY_DN60840_c0_g1_i1	dhcr7	7-dehydrocholesterol reductase [Source:SWISS;ACC:Q7SXF1]	2.87	0	-9.65	0.107019	1	no	DOWN	N	N	N	N	Y	0	0.57	0	0	0	0
TBIU034718	TBIGR001_TRINITY_DN67909_c1_g1_i4	CXorf57	Uncharacterized protein CXorf57 [Source:SWISS;ACC:Q6NSI4]	2.86	0	-9.65	0.105268	1	no	DOWN	N	N	N	N	Y	0.35	0	0	0	0	0
TBIU049248	TBIGR001_TRINITY_DN70584_c1_g2_i4	Hip1r	Huntingtin-interacting protein 1-related protein [Source:SWISS;ACC:Q9JKY5]	2.88	0	-9.65	0.142086	1	no	DOWN	N	N	N	N	Y	0	0	0.41	0	0	0
TBIU041957	TBIGR001_TRINITY_DN69333_c0_g1_i7	ccdc80	Coiled-coil domain-containing protein 80 [Source:SWISS;ACC:Q90X49]	2.87	0	-9.65	0.107002	1	no	DOWN	N	N	N	N	Y	0	0.09	0	0	0	0
TBIU067320	TBIGR001_TRINITY_DN14682_c0_g1_i1	-	-	2.84	0	-9.64	0.0261782	0.800339	yes	DOWN	N	N	N	Y	Y	1.27	0.41	0.25	0	0	0
TBIU014908	TBIGR001_TRINITY_DN58522_c0_g1_i1	LOC104920449	uncharacterized protein KIAA1522 homolog [Source:NCBI_NR;ACC:XP_010731017.1]	2.84	0	-9.64	0.0261761	0.800339	yes	DOWN	N	N	N	Y	Y	1.62	0.52	0.32	0	0	0
TBIU043049	TBIGR001_TRINITY_DN69532_c4_g1_i1	CHD2	Chromodomain-helicase-DNA-binding protein 2 [Source:SWISS;ACC:O14647]	280	0.35	-9.64	4.34475e-06	0.00261275	yes	DOWN	Y	Y	Y	Y	Y	5.7	1.8	0	0	0.01	0
TBIU036563	TBIGR001_TRINITY_DN68300_c0_g1_i4	ACTR5	Actin-related protein 5 [Source:SWISS;ACC:Q5ZJA4]	2.86	0	-9.64	0.0659661	1	no	DOWN	N	N	N	N	Y	0.93	0.31	0	0	0	0
TBIU045979	TBIGR001_TRINITY_DN70041_c2_g1_i4	Mpdz	Multiple PDZ domain protein [Source:SWISS;ACC:O55164]	2.82	0	-9.63	0.142081	1	no	DOWN	N	N	N	N	Y	0.01	0	0.58	0	0	0
TBIU037603	TBIGR001_TRINITY_DN68513_c2_g1_i3	-	-	2.84	0	-9.63	0.105264	1	no	DOWN	N	N	N	N	Y	1.91	0	0	0	0	0
TBIU039441	TBIGR001_TRINITY_DN68873_c0_g2_i4	Prkag2	5'-AMP-activated protein kinase subunit gamma-2 [Source:SWISS;ACC:Q91WG5]	2.83	0	-9.63	0.0496086	1	yes	DOWN	N	N	N	Y	Y	0.31	0	0.11	0	0	0
TBIU063533	TBIGR001_TRINITY_DN89041_c0_g1_i1	-	-	2.83	0	-9.63	0.0458405	1	yes	DOWN	N	N	N	Y	Y	1.7	4.37	0	0	0	0
TBIU066525	TBIGR001_TRINITY_DN11672_c0_g1_i1	Mtco1	Cytochrome c oxidase subunit 1 [Source:SWISS;ACC:P00397]	2.8	0	-9.62	0.0240189	0.772152	yes	DOWN	N	N	N	Y	Y	3.45	1.92	3.92	0	0	0
TBIU074323	TBIGR001_TRINITY_DN43587_c1_g1_i1	-	-	2.82	0	-9.62	0.0366681	0.928553	yes	DOWN	N	N	N	Y	Y	1.44	0.2	0.25	0	0	0
TBIU077681	TBIGR001_TRINITY_DN49617_c1_g1_i1	-	-	2.82	0	-9.62	0.0323331	0.885688	yes	DOWN	N	N	N	Y	Y	1.62	0.36	1.37	0	0	0
TBIU099353	TBIGR001_TRINITY_DN75013_c0_g1_i1	-	-	2.82	0	-9.62	0.0366649	0.928553	yes	DOWN	N	N	N	Y	Y	1.96	0.28	0.35	0	0	0
TBIU034467	TBIGR001_TRINITY_DN67859_c3_g3_i1	LOC102308318	interleukin-12 receptor subunit beta-1-like [Source:NCBI_NR;ACC:XP_005934918.1]	2.81	0	-9.62	0.0455921	1	yes	DOWN	N	N	N	Y	Y	0.3	0	0.54	0	0	0
TBIU027672	TBIGR001_TRINITY_DN66079_c1_g1_i2	B4GALNT4	N-acetyl-beta-glucosaminyl-glycoprotein 4-beta-N-acetylgalactosaminyltransferase 1 [Source:SWISS;ACC:Q76KP1]	2.82	0	-9.62	0.0560507	1	no	DOWN	N	N	N	N	Y	0	0.4	0.51	0	0	0
TBIU060966	TBIGR001_TRINITY_DN81345_c0_g1_i1	-	-	2.82	0	-9.62	0.0323336	0.885688	yes	DOWN	N	N	N	Y	Y	1.55	0.35	1.32	0	0	0
TBIU061943	TBIGR001_TRINITY_DN84260_c0_g1_i1	-	-	2.82	0	-9.62	0.0366704	0.928553	yes	DOWN	N	N	N	Y	Y	2.08	0.29	0.37	0	0	0
TBIU022822	TBIGR001_TRINITY_DN64126_c0_g4_i7	stil	SCL-interrupting locus protein homolog [Source:SWISS;ACC:Q8JGS1]	2.81	0	-9.62	0.142091	1	no	DOWN	N	N	N	N	Y	0	0	0.63	0	0	0
TBIU013991	TBIGR001_TRINITY_DN57444_c0_g1_i2	PLB1	Phospholipase B1, membrane-associated [Source:SWISS;ACC:O70320]	2.82	0	-9.62	0.14207	1	no	DOWN	N	N	N	N	Y	0	0	0.74	0	0	0
TBIU051482	TBIGR001_TRINITY_DN70937_c2_g1_i1	-	-	2.8	0	-9.62	0.107005	1	no	DOWN	N	N	N	N	Y	0	2.65	0	0	0	0
TBIU096051	TBIGR001_TRINITY_DN71211_c7_g1_i1	-	-	2.79	0	-9.61	0.0561451	1	no	DOWN	N	N	N	N	Y	1.33	0	0.94	0	0	0
TBIU009305	TBIGR001_TRINITY_DN50488_c0_g1_i1	RIMBP2	RIMS-binding protein 2 [Source:SWISS;ACC:Q8QFX1]	2.78	0	-9.61	0.126675	1	no	DOWN	N	N	N	N	Y	0.36	0	0	0	0	0
TBIU046774	TBIGR001_TRINITY_DN70173_c4_g1_i1	-	-	2.78	0	-9.61	0.107006	1	no	DOWN	N	N	N	N	Y	0	1.14	0	0	0	0
TBIU053738	TBIGR001_TRINITY_DN71282_c0_g2_i6	glyr1	Putative oxidoreductase GLYR1 [Source:SWISS;ACC:Q5RKN4]	2.79	0	-9.61	0.126542	1	no	DOWN	N	N	N	N	Y	1.08	0	0	0	0	0
TBIU047786	TBIGR001_TRINITY_DN70354_c2_g5_i1	creb3l2	Cyclic AMP-responsive element-binding protein 3-like protein 2 [Source:SWISS;ACC:A1L224]	2.8	0	-9.61	0.105256	1	no	DOWN	N	N	N	N	Y	0.46	0	0	0	0	0
TBIU052343	TBIGR001_TRINITY_DN71080_c10_g1_i1	MAML3	Mastermind-like protein 3 [Source:SWISS;ACC:Q96JK9]	2.79	0	-9.61	0.126564	1	no	DOWN	N	N	N	N	Y	0.39	0	0	0	0	0
TBIU076504	TBIGR001_TRINITY_DN47590_c0_g1_i1	-	-	2.78	0	-9.6	0.0270826	0.811089	yes	DOWN	N	N	N	Y	Y	1.07	2.95	1.53	0	0	0
TBIU078251	TBIGR001_TRINITY_DN50683_c0_g1_i1	-	-	2.78	0	-9.6	0.0516432	1	no	DOWN	N	N	N	N	Y	2.1	2.34	0	0	0	0
TBIU101369	TBIGR001_TRINITY_DN78430_c0_g1_i1	-	-	2.78	0	-9.6	0.0270822	0.811089	yes	DOWN	N	N	N	Y	Y	0.57	1.59	0.8	0	0	0
TBIU107974	TBIGR001_TRINITY_DN89643_c0_g1_i1	-	-	2.78	0	-9.6	0.0270914	0.811089	yes	DOWN	N	N	N	Y	Y	0.39	1.09	0.54	0	0	0
TBIU045199	TBIGR001_TRINITY_DN69901_c3_g5_i3	NF1	Neurofibromin [Source:SWISS;ACC:P21359]	2.78	0	-9.6	0.12657	1	no	DOWN	N	N	N	N	Y	0.57	0	0	0	0	0
TBIU024469	TBIGR001_TRINITY_DN64860_c0_g1_i7	ncs1	Neuronal calcium sensor 1 [Source:SWISS;ACC:Q91614]	2.77	0	-9.6	0.0270855	0.811089	yes	DOWN	N	N	N	Y	Y	0.1	0.28	0.1	0	0	0
TBIU067392	TBIGR001_TRINITY_DN14902_c0_g1_i1	-	-	2.75	0	-9.59	0.0560476	1	no	DOWN	N	N	N	N	Y	0	3.58	4.84	0	0	0
TBIU071276	TBIGR001_TRINITY_DN32399_c0_g1_i1	-	-	2.75	0	-9.59	0.0220416	0.740271	yes	DOWN	N	N	N	Y	Y	0.92	1.38	0.87	0	0	0
TBIU084197	TBIGR001_TRINITY_DN60441_c0_g1_i2	-	-	2.74	0	-9.59	0.126522	1	no	DOWN	N	N	N	N	Y	1.56	0	0	0	0	0
TBIU089039	TBIGR001_TRINITY_DN67087_c0_g1_i1	-	-	2.76	0	-9.59	0.0524664	1	no	DOWN	N	N	N	N	Y	1.22	0.92	0	0	0	0
TBIU097374	TBIGR001_TRINITY_DN71775_c2_g1_i2	-	-	2.74	0	-9.59	0.126513	1	no	DOWN	N	N	N	N	Y	0.54	0	0	0	0	0
TBIU098971	TBIGR001_TRINITY_DN74355_c0_g1_i1	-	-	2.75	0	-9.59	0.0220439	0.740271	yes	DOWN	N	N	N	Y	Y	0.54	0.81	0.5	0	0	0
TBIU005256	TBIGR001_TRINITY_DN41823_c0_g1_i1	Obsl1	Obscurin-like protein 1 {ECO:0000250|UniProtKB:O75147} [Source:SWISS;ACC:D3ZZ80]	2.76	0	-9.59	0.0524786	1	no	DOWN	N	N	N	N	Y	0.49	0.37	0	0	0	0
TBIU016061	TBIGR001_TRINITY_DN59742_c0_g1_i1	C3orf33	Protein C3orf33 [Source:SWISS;ACC:Q6P1S2]	2.75	0	-9.59	0.12666	1	no	DOWN	N	N	N	N	Y	0.87	0	0	0	0	0
TBIU017828	TBIGR001_TRINITY_DN61197_c0_g3_i6	PAPD7	Non-canonical poly(A) RNA polymerase PAPD7 [Source:SWISS;ACC:Q5XG87]	2.75	0	-9.59	0.0545324	1	no	DOWN	N	N	N	N	Y	0.05	0.29	0	0	0	0
TBIU008276	TBIGR001_TRINITY_DN4865_c0_g1_i1	-	-	2.75	0	-9.59	0.0220435	0.740271	yes	DOWN	N	N	N	Y	Y	1.15	1.71	1.08	0	0	0
TBIU054844	TBIGR001_TRINITY_DN71433_c4_g2_i3	IL31RA	Interleukin-31 receptor subunit alpha [Source:SWISS;ACC:Q8NI17]	2.76	0	-9.59	0.0251759	0.789186	yes	DOWN	N	N	N	Y	Y	0.02	0.09	0.12	0	0	0
TBIU036165	TBIGR001_TRINITY_DN68211_c0_g1_i3	-	-	2.76	0	-9.59	0.126566	1	no	DOWN	N	N	N	N	Y	1.46	0	0	0	0	0
TBIU062283	TBIGR001_TRINITY_DN85301_c0_g1_i1	RyR3	Ryanodine receptor 3 [Source:SWISS;ACC:Q9TS33]	2.76	0	-9.59	0.0524719	1	no	DOWN	N	N	N	N	Y	0.98	0.74	0	0	0	0
TBIU050020	TBIGR001_TRINITY_DN70696_c0_g3_i4	MYO5A	Unconventional myosin-Va [Source:SWISS;ACC:Q9Y4I1]	2.75	0	-9.59	0.128563	1	no	DOWN	N	N	N	N	Y	0	0.48	0	0	0	0
TBIU086465	TBIGR001_TRINITY_DN64013_c1_g2_i1	-	-	2.73	0	-9.58	0.0560401	1	no	DOWN	N	N	N	N	Y	0	0.6	0.64	0	0	0
TBIU089423	TBIGR001_TRINITY_DN67379_c8_g4_i1	-	-	2.73	0	-9.58	0.12855	1	no	DOWN	N	N	N	N	Y	0	0.41	0	0	0	0
TBIU097260	TBIGR001_TRINITY_DN71792_c8_g1_i1	-	-	2.73	0	-9.58	0.0214431	0.732441	yes	DOWN	N	N	N	Y	Y	0.56	0.47	0.39	0	0	0
TBIU016342	TBIGR001_TRINITY_DN59979_c0_g1_i1	OBSCN	Obscurin [Source:SWISS;ACC:Q5VST9]	2.73	0	-9.58	0.0569888	1	no	DOWN	N	N	N	N	Y	1.57	0.76	0	0	0	0
TBIU026146	TBIGR001_TRINITY_DN65533_c0_g1_i10	Lrrc74a	Leucine-rich repeat-containing protein 74A {ECO:0000250|UniProtKB:Q0VAA2} [Source:SWISS;ACC:A0JPI9]	2.73	0	-9.58	0.142086	1	no	DOWN	N	N	N	N	Y	0	0	0.57	0	0	0
TBIU016575	TBIGR001_TRINITY_DN60167_c1_g3_i1	kiz	Centrosomal protein kizuna [Source:SWISS;ACC:A5D8S0]	2.74	0	-9.58	0.126636	1	no	DOWN	N	N	N	N	Y	0.89	0	0	0	0	0
TBIU052975	TBIGR001_TRINITY_DN71166_c0_g1_i9	RECQL5	ATP-dependent DNA helicase Q5 [Source:SWISS;ACC:O94762]	2.74	0	-9.58	0.126554	1	no	DOWN	N	N	N	N	Y	0.21	0	0	0	0	0
TBIU061099	TBIGR001_TRINITY_DN81719_c0_g1_i1	MYH11	Myosin-11 [Source:SWISS;ACC:P10587]	2.73	0	-9.58	0.0569924	1	no	DOWN	N	N	N	N	Y	1.2	0.58	0	0	0	0
TBIU036149	TBIGR001_TRINITY_DN68209_c2_g1_i4	Myh7	Myosin-7 [Source:SWISS;ACC:Q91Z83]	2.74	0	-9.58	0.126579	1	no	DOWN	N	N	N	N	Y	0.63	0	0	0	0	0
TBIU044223	TBIGR001_TRINITY_DN69738_c0_g1_i3	PMS1	PMS1 protein homolog 1 [Source:SWISS;ACC:P54277]	2.73	0	-9.58	0.0569827	1	no	DOWN	N	N	N	N	Y	0.32	0.14	0	0	0	0
TBIU083852	TBIGR001_TRINITY_DN59884_c3_g1_i1	-	-	2.71	0	-9.57	0.0659617	1	no	DOWN	N	N	N	N	Y	5.24	1.43	0	0	0	0
TBIU093212	TBIGR001_TRINITY_DN69851_c0_g4_i1	Nrbp1	Nuclear receptor-binding protein [Source:SWISS;ACC:Q99J45]	2.71	0	-9.57	0.0543522	1	no	DOWN	N	N	N	N	Y	1.46	0.87	0.02	0	0	0
TBIU103045	TBIGR001_TRINITY_DN81335_c0_g1_i1	-	-	2.71	0	-9.57	0.025042	0.787453	yes	DOWN	N	N	N	Y	Y	1.06	0.48	0.6	0	0	0
TBIU107251	TBIGR001_TRINITY_DN88404_c0_g1_i1	-	-	2.71	0	-9.57	0.065957	1	no	DOWN	N	N	N	N	Y	1.5	0.43	0	0	0	0
TBIU010744	TBIGR001_TRINITY_DN52920_c0_g1_i1	c1ql4l	complement component 1, q subcomponent-like 4 like [Source:NCBI_NR;ACC:NP_001120808.1]	2.71	0	-9.57	0.0659746	1	no	DOWN	N	N	N	N	Y	1.24	0.35	0	0	0	0
TBIU016298	TBIGR001_TRINITY_DN59938_c0_g1_i1	GEM	GTP-binding protein GEM [Source:SWISS;ACC:Q5R541]	2.72	0	-9.57	0.0759364	1	no	DOWN	N	N	N	N	Y	0.46	0	0.12	0	0	0
TBIU062809	TBIGR001_TRINITY_DN86871_c0_g1_i1	-	-	2.72	0	-9.57	0.0777544	1	no	DOWN	N	N	N	N	Y	0	2.61	0.41	0	0	0
TBIU039933	TBIGR001_TRINITY_DN68960_c1_g3_i1	fam81b	family with sequence similarity 81, member B [Source:NCBI_NR;ACC:XP_008287088.1]	2.71	0	-9.57	0.0494169	1	yes	DOWN	N	N	N	Y	Y	0.18	1.11	0.27	0	0	0
TBIU059714	TBIGR001_TRINITY_DN77723_c0_g1_i1	-	-	2.71	0	-9.57	0.0250419	0.787453	yes	DOWN	N	N	N	Y	Y	5.79	2.44	3.45	0	0	0
TBIU073647	TBIGR001_TRINITY_DN42290_c1_g1_i1	-	-	2.69	0	-9.56	0.0494122	1	yes	DOWN	N	N	N	Y	Y	0.27	2.1	0.38	0	0	0
TBIU074080	TBIGR001_TRINITY_DN43040_c0_g1_i1	-	-	2.69	0	-9.56	0.0822015	1	no	DOWN	N	N	N	N	Y	3.28	0.41	0	0	0	0
TBIU079430	TBIGR001_TRINITY_DN52864_c1_g1_i1	-	-	2.69	0	-9.56	0.12653	1	no	DOWN	N	N	N	N	Y	0.25	0	0	0	0	0
TBIU099673	TBIGR001_TRINITY_DN75594_c0_g1_i1	-	-	2.69	0	-9.56	0.0494074	1	yes	DOWN	N	N	N	Y	Y	0.18	1.42	0.25	0	0	0
TBIU103270	TBIGR001_TRINITY_DN81690_c0_g1_i1	-	-	2.69	0	-9.56	0.0494071	1	yes	DOWN	N	N	N	Y	Y	0.23	1.83	0.33	0	0	0
TBIU033747	TBIGR001_TRINITY_DN67703_c0_g2_i4	IDS	Iduronate 2-sulfatase [Source:SWISS;ACC:P22304]	2.69	0	-9.56	0.126601	1	no	DOWN	N	N	N	N	Y	0.27	0	0	0	0	0
TBIU024517	TBIGR001_TRINITY_DN64873_c0_g1_i1	-	-	2.7	0	-9.56	0.128623	1	no	DOWN	N	N	N	N	Y	0	0.32	0	0	0	0
TBIU008315	TBIGR001_TRINITY_DN48721_c0_g1_i1	Wfs1	Wolframin [Source:SWISS;ACC:P56695]	2.69	0	-9.56	0.0822001	1	no	DOWN	N	N	N	N	Y	1.08	0.14	0	0	0	0
TBIU016173	TBIGR001_TRINITY_DN59840_c1_g2_i1	Obscn	Obscurin [Source:SWISS;ACC:A2AAJ9]	2.7	0	-9.56	0.126649	1	no	DOWN	N	N	N	N	Y	0.64	0	0	0	0	0
TBIU063186	TBIGR001_TRINITY_DN87923_c0_g1_i1	FBXO40	F-box only protein 40 [Source:SWISS;ACC:Q9UH90]	2.69	0	-9.56	0.0821922	1	no	DOWN	N	N	N	N	Y	0.95	0.12	0	0	0	0
TBIU082441	TBIGR001_TRINITY_DN57667_c1_g1_i1	-	-	2.68	0	-9.55	0.0352637	0.912542	yes	DOWN	N	N	N	Y	Y	3.67	0.67	1.76	0	0	0
TBIU092726	TBIGR001_TRINITY_DN69570_c12_g1_i1	-	-	2.68	0	-9.55	0.0352737	0.912542	yes	DOWN	N	N	N	Y	Y	0.88	0.17	0.41	0	0	0
TBIU059325	TBIGR001_TRINITY_DN76462_c0_g1_i1	-	-	2.67	0	-9.55	0.0359223	0.920928	yes	DOWN	N	N	N	Y	Y	0.56	1.87	0.39	0	0	0
TBIU036837	TBIGR001_TRINITY_DN68365_c1_g2_i1	inppl1b	Phosphatidylinositol 3,4,5-trisphosphate 5-phosphatase 2B [Source:SWISS;ACC:Q2I6J0]	2.68	0	-9.55	0.126556	1	no	DOWN	N	N	N	N	Y	0.28	0	0	0	0	0
TBIU058874	TBIGR001_TRINITY_DN75106_c0_g1_i1	-	-	2.67	0	-9.55	0.0359201	0.920928	yes	DOWN	N	N	N	Y	Y	1.35	4.42	0.97	0	0	0
TBIU066229	TBIGR001_TRINITY_DN10340_c0_g1_i1	-	-	2.66	0	-9.54	0.126534	1	no	DOWN	N	N	N	N	Y	1.87	0	0	0	0	0
TBIU086748	TBIGR001_TRINITY_DN64438_c0_g1_i1	-	-	2.66	0	-9.54	0.126524	1	no	DOWN	N	N	N	N	Y	2.53	0	0	0	0	0
TBIU087488	TBIGR001_TRINITY_DN65489_c0_g1_i1	-	-	2.66	0	-9.54	0.126511	1	no	DOWN	N	N	N	N	Y	1.25	0	0	0	0	0
TBIU019641	TBIGR001_TRINITY_DN62419_c0_g1_i5	-	-	2.66	0	-9.54	0.126638	1	no	DOWN	N	N	N	N	Y	1.03	0	0	0	0	0
TBIU011845	TBIGR001_TRINITY_DN54674_c1_g1_i1	zgc:113276	zgc:113276 [Source:NCBI_NR;ACC:NP_001018555.1]	2.66	0	-9.54	0.126664	1	no	DOWN	N	N	N	N	Y	1.25	0	0	0	0	0
TBIU033900	TBIGR001_TRINITY_DN67741_c2_g2_i10	TCEA2	Transcription elongation factor A protein 2 [Source:SWISS;ACC:Q15560]	2.66	0	-9.54	0.12659	1	no	DOWN	N	N	N	N	Y	0.71	0	0	0	0	0
TBIU022317	TBIGR001_TRINITY_DN63894_c1_g1_i1	LOC101480421	rab9 effector protein with kelch motifs-like [Source:NCBI_NR;ACC:XP_004538604.1]	2.66	0	-9.54	0.126611	1	no	DOWN	N	N	N	N	Y	1.44	0	0	0	0	0
TBIU018336	TBIGR001_TRINITY_DN61564_c0_g1_i1	-	-	2.66	0	-9.54	0.126643	1	no	DOWN	N	N	N	N	Y	0.87	0	0	0	0	0
TBIU069908	TBIGR001_TRINITY_DN25971_c0_g1_i1	-	-	2.65	0	-9.53	0.0288176	0.835968	yes	DOWN	N	N	N	Y	Y	0.76	1.42	0.35	0	0	0
TBIU083747	TBIGR001_TRINITY_DN59636_c2_g1_i1	-	-	2.65	0	-9.53	0.0288152	0.835968	yes	DOWN	N	N	N	Y	Y	0.77	1.45	0.36	0	0	0
TBIU086548	TBIGR001_TRINITY_DN64107_c0_g1_i1	-	-	2.65	0	-9.53	0.0288166	0.835968	yes	DOWN	N	N	N	Y	Y	0.76	1.43	0.36	0	0	0
TBIU100319	TBIGR001_TRINITY_DN76655_c0_g1_i1	-	-	2.65	0	-9.53	0.0288186	0.835968	yes	DOWN	N	N	N	Y	Y	2.96	5.26	1.45	0	0	0
TBIU107399	TBIGR001_TRINITY_DN88637_c0_g1_i1	-	-	2.65	0	-9.53	0.0288223	0.835968	yes	DOWN	N	N	N	Y	Y	1.97	3.58	0.95	0	0	0
TBIU016761	TBIGR001_TRINITY_DN60317_c2_g1_i2	CMYA5	Cardiomyopathy-associated protein 5 [Source:SWISS;ACC:Q8N3K9]	2.65	0	-9.53	0.126637	1	no	DOWN	N	N	N	N	Y	0.49	0	0	0	0	0
TBIU011918	TBIGR001_TRINITY_DN54775_c0_g1_i1	-	-	2.64	0	-9.53	0.0553512	1	no	DOWN	N	N	N	N	Y	0	1.78	1.34	0	0	0
TBIU095702	TBIGR001_TRINITY_DN71062_c0_g1_i1	-	-	2.62	0	-9.52	0.0261011	0.800339	yes	DOWN	N	N	N	Y	Y	1.01	1.14	0.36	0	0	0
TBIU054926	TBIGR001_TRINITY_DN71445_c6_g1_i8	Gga3	ADP-ribosylation factor-binding protein GGA3 [Source:SWISS;ACC:Q8BMI3]	2.62	0	-9.52	0.142075	1	no	DOWN	N	N	N	N	Y	0	0	0.53	0	0	0
TBIU043991	TBIGR001_TRINITY_DN69704_c2_g2_i10	ATP2C1	Calcium-transporting ATPase type 2C member 1 [Source:SWISS;ACC:P98194]	2.62	0	-9.52	0.126574	1	no	DOWN	N	N	N	N	Y	0.18	0	0	0	0	0
TBIU067332	TBIGR001_TRINITY_DN14750_c0_g1_i1	-	-	2.6	0	-9.51	0.0273897	0.815203	yes	DOWN	N	N	N	Y	Y	1.48	1	0.42	0	0	0
TBIU071166	TBIGR001_TRINITY_DN32038_c0_g1_i1	-	-	2.6	0	-9.51	0.0239274	0.771274	yes	DOWN	N	N	N	Y	Y	1.12	1.85	2.41	0	0	0
TBIU076213	TBIGR001_TRINITY_DN47010_c0_g1_i1	-	-	2.6	0	-9.51	0.0273904	0.815203	yes	DOWN	N	N	N	Y	Y	3.94	2.56	1.15	0	0	0
TBIU081248	TBIGR001_TRINITY_DN55788_c0_g1_i1	-	-	2.6	0	-9.51	0.0604464	1	no	DOWN	N	N	N	N	Y	0	0.47	0.21	0	0	0
TBIU093514	TBIGR001_TRINITY_DN70023_c6_g1_i2	-	-	2.6	0	-9.51	0.126519	1	no	DOWN	N	N	N	N	Y	2.19	0	0	0	0	0
TBIU017658	TBIGR001_TRINITY_DN61068_c0_g1_i5	LRRC28	Leucine-rich repeat-containing protein 28 [Source:SWISS;ACC:Q86X40]	2.6	0	-9.51	0.0915119	1	no	DOWN	N	N	N	N	Y	0.01	0	0.2	0	0	0
TBIU022506	TBIGR001_TRINITY_DN63988_c0_g1_i1	-	-	2.6	0	-9.51	0.0273879	0.815203	yes	DOWN	N	N	N	Y	Y	31.03	18.03	11.58	0	0	0
TBIU004637	TBIGR001_TRINITY_DN39068_c0_g1_i1	-	-	2.6	0	-9.51	0.027384	0.815203	yes	DOWN	N	N	N	Y	Y	1.02	0.69	0.29	0	0	0
TBIU027206	TBIGR001_TRINITY_DN65915_c2_g2_i4	ZNF14	Zinc finger protein 14 [Source:SWISS;ACC:Q4R4C7]	2.61	0	-9.51	0.126613	1	no	DOWN	N	N	N	N	Y	0.27	0	0	0	0	0
TBIU022845	TBIGR001_TRINITY_DN64139_c0_g2_i2	Arrdc3	Arrestin domain-containing protein 3 [Source:SWISS;ACC:Q6TXF1]	2.6	0	-9.51	0.128637	1	no	DOWN	N	N	N	N	Y	0	0.84	0	0	0	0
TBIU011360	TBIGR001_TRINITY_DN54013_c0_g1_i4	-	-	2.6	0	-9.51	0.023339	0.762703	yes	DOWN	N	N	N	Y	Y	0.47	0.37	0.66	0	0	0
TBIU058095	TBIGR001_TRINITY_DN72803_c0_g1_i1	-	-	2.6	0	-9.51	0.0239258	0.771274	yes	DOWN	N	N	N	Y	Y	0.66	1.1	1.39	0	0	0
TBIU041116	TBIGR001_TRINITY_DN69193_c2_g1_i2	Prima1	Proline-rich membrane anchor 1 [Source:SWISS;ACC:Q810F0]	2.59	0	-9.51	0.0759318	1	no	DOWN	N	N	N	N	Y	0.55	0	0.12	0	0	0
TBIU034512	TBIGR001_TRINITY_DN67871_c0_g1_i4	SYNPCC7002_A1628	Uncharacterized protein SYNPCC7002_A1628 [Source:SWISS;ACC:P28606]	2.61	0	-9.51	0.0524705	1	no	DOWN	N	N	N	N	Y	1.26	1	0	0	0	0
TBIU029723	TBIGR001_TRINITY_DN66702_c0_g1_i1	TRPC6	Short transient receptor potential channel 6 [Source:SWISS;ACC:Q9Y210]	2.58	0	-9.5	0.128616	1	no	DOWN	N	N	N	N	Y	0	0.12	0	0	0	0
TBIU025598	TBIGR001_TRINITY_DN65335_c1_g2_i2	dnajb6-b	DnaJ homolog subfamily B member 6-B [Source:SWISS;ACC:Q5XGU5]	129	0.179	-9.5	0.000577248	0.0875076	yes	DOWN	N	Y	Y	Y	Y	17.56	0	0	0	0	0.02
TBIU022087	TBIGR001_TRINITY_DN63739_c0_g1_i1	ADPRH	[Protein ADP-ribosylarginine] hydrolase [Source:SWISS;ACC:P54922]	2.59	0	-9.5	0.126616	1	no	DOWN	N	N	N	N	Y	0.62	0	0	0	0	0
TBIU061807	TBIGR001_TRINITY_DN83927_c0_g1_i1	-	-	2.58	0	-9.5	0.0846713	1	no	DOWN	N	N	N	N	Y	0.26	2.37	0	0	0	0
TBIU057065	TBIGR001_TRINITY_DN71737_c6_g2_i12	scrib	Protein scribble homolog [Source:SWISS;ACC:Q4H4B6]	2.59	0	-9.5	0.126531	1	no	DOWN	N	N	N	N	Y	0.29	0	0	0	0	0
TBIU047322	TBIGR001_TRINITY_DN70265_c2_g4_i9	LOC104932501	uncharacterized LOC104932501 [Source:NCBI_NR;ACC:XP_010746041.1]	2.58	0	-9.5	0.128584	1	no	DOWN	N	N	N	N	Y	0	0.3	0	0	0	0
TBIU069930	TBIGR001_TRINITY_DN25944_c0_g1_i1	-	-	2.57	0	-9.49	0.0233405	0.762703	yes	DOWN	N	N	N	Y	Y	0.83	0.62	1.17	0	0	0
TBIU070847	TBIGR001_TRINITY_DN30844_c0_g2_i1	-	-	2.58	0	-9.49	0.0331515	0.893164	yes	DOWN	N	N	N	Y	Y	2.12	0.79	0.5	0	0	0
TBIU104813	TBIGR001_TRINITY_DN84322_c0_g1_i1	-	-	2.57	0	-9.49	0.0233394	0.762703	yes	DOWN	N	N	N	Y	Y	2.11	1.54	3.06	0	0	0
TBIU105549	TBIGR001_TRINITY_DN85574_c0_g1_i1	-	-	2.56	0	-9.49	0.066738	1	no	DOWN	N	N	N	N	Y	0.5	1.96	0	0	0	0
TBIU106775	TBIGR001_TRINITY_DN87635_c0_g1_i1	-	-	2.58	0	-9.49	0.0331513	0.893164	yes	DOWN	N	N	N	Y	Y	6.32	2.24	1.56	0	0	0
TBIU048100	TBIGR001_TRINITY_DN70399_c2_g1_i1	-	-	2.57	0	-9.49	0.0897416	1	no	DOWN	N	N	N	N	Y	0	73.13	0	0	0	0
TBIU010414	TBIGR001_TRINITY_DN52358_c0_g1_i1	kazna	Kazrin-A [Source:SWISS;ACC:A9C3W3]	2.58	0	-9.49	0.0331574	0.893164	yes	DOWN	N	N	N	Y	Y	3.93	1.43	0.95	0	0	0
TBIU007888	TBIGR001_TRINITY_DN47924_c1_g1_i1	-	-	2.56	0	-9.49	0.0667486	1	no	DOWN	N	N	N	N	Y	1.04	4	0	0	0	0
TBIU052048	TBIGR001_TRINITY_DN71030_c1_g1_i2	lsm11	LSM11, U7 small nuclear RNA associated [Source:NCBI_NR;ACC:XP_010735839.1]	2.56	0	-9.49	0.154231	1	no	DOWN	N	N	N	N	Y	0.57	0	0.04	0	0	0
TBIU049564	TBIGR001_TRINITY_DN70631_c2_g2_i1	Mblac2	Metallo-beta-lactamase domain-containing protein 2 [Source:SWISS;ACC:Q8BL86]	2.57	0	-9.49	0.128572	1	no	DOWN	N	N	N	N	Y	0	0.62	0	0	0	0
TBIU063062	TBIGR001_TRINITY_DN87504_c0_g1_i1	-	-	2.58	0	-9.49	0.0331538	0.893164	yes	DOWN	N	N	N	Y	Y	1.55	0.58	0.36	0	0	0
TBIU105434	TBIGR001_TRINITY_DN85353_c0_g1_i1	-	-	2.55	0	-9.48	0.030144	0.857805	yes	DOWN	N	N	N	Y	Y	1.39	0.39	1.48	0	0	0
TBIU019675	TBIGR001_TRINITY_DN62455_c0_g1_i1	zgc:113276	zgc:113276 [Source:NCBI_NR;ACC:NP_001018555.1]	2.55	0	-9.48	0.0456648	1	yes	DOWN	N	N	N	Y	Y	1.92	0.31	0.39	0	0	0
TBIU015034	TBIGR001_TRINITY_DN58641_c0_g1_i2	-	-	2.56	0	-9.48	0.0524763	1	no	DOWN	N	N	N	N	Y	0.63	0.45	0	0	0	0
TBIU059193	TBIGR001_TRINITY_DN76056_c0_g1_i1	-	-	2.55	0	-9.48	0.0301443	0.857805	yes	DOWN	N	N	N	Y	Y	1.4	0.39	1.49	0	0	0
TBIU072485	TBIGR001_TRINITY_DN38414_c0_g1_i1	-	-	2.54	0	-9.47	0.0604509	1	no	DOWN	N	N	N	N	Y	0	3.22	1.39	0	0	0
TBIU075246	TBIGR001_TRINITY_DN45296_c0_g1_i1	-	-	2.53	0	-9.47	0.0541008	1	no	DOWN	N	N	N	N	Y	2.8	0	2.41	0	0	0
TBIU102036	TBIGR001_TRINITY_DN79550_c0_g1_i1	-	-	2.54	0	-9.47	0.0567159	1	no	DOWN	N	N	N	N	Y	1.17	2.6	0	0	0	0
TBIU102434	TBIGR001_TRINITY_DN80210_c0_g1_i1	-	-	2.54	0	-9.47	0.0567139	1	no	DOWN	N	N	N	N	Y	0.94	2.11	0	0	0	0
TBIU106690	TBIGR001_TRINITY_DN87531_c0_g1_i1	-	-	2.54	0	-9.47	0.0567101	1	no	DOWN	N	N	N	N	Y	0.83	1.86	0	0	0	0
TBIU031503	TBIGR001_TRINITY_DN67180_c1_g1_i34	pcnxl4	Pecanex-like protein 4 [Source:SWISS;ACC:A2RUW7]	2.53	0	-9.47	0.0915139	1	no	DOWN	N	N	N	N	Y	0.01	0	0.06	0	0	0
TBIU008924	TBIGR001_TRINITY_DN49881_c0_g1_i1	-	-	2.53	0	-9.47	0.0759386	1	no	DOWN	N	N	N	N	Y	4.28	0	0.77	0	0	0
TBIU000436	TBIGR001_TRINITY_DN12313_c0_g1_i1	-	-	2.53	0	-9.47	0.0541073	1	no	DOWN	N	N	N	N	Y	1.26	0	1.06	0	0	0
TBIU020772	TBIGR001_TRINITY_DN63048_c0_g1_i4	Sars2	Serine--tRNA ligase, mitochondrial [Source:SWISS;ACC:Q9JJL8]	2.53	0	-9.47	0.126625	1	no	DOWN	N	N	N	N	Y	0.56	0	0	0	0	0
TBIU029612	TBIGR001_TRINITY_DN66670_c0_g1_i5	Toe1	Target of EGR1 protein 1 [Source:SWISS;ACC:Q9D2E2]	2.53	0	-9.47	0.154214	1	no	DOWN	N	N	N	N	Y	0.57	0	0	0	0	0
TBIU074836	TBIGR001_TRINITY_DN44493_c0_g1_i1	-	-	2.51	0	-9.46	0.0515394	1	no	DOWN	N	N	N	N	Y	0.77	1.09	0	0	0	0
TBIU090728	TBIGR001_TRINITY_DN68339_c10_g1_i1	-	-	2.51	0	-9.46	0.0344514	0.907242	yes	DOWN	N	N	N	Y	Y	0.64	3.49	1.84	0	0	0
TBIU015480	TBIGR001_TRINITY_DN59141_c0_g1_i1	rln	relaxin 3c [Source:NCBI_NR;ACC:NP_001098341.1]	2.52	0	-9.46	0.0667424	1	no	DOWN	N	N	N	N	Y	0.14	0.55	0	0	0	0
TBIU045926	TBIGR001_TRINITY_DN70031_c0_g4_i1	TEX2	Testis-expressed sequence 2 protein [Source:SWISS;ACC:Q8IWB9]	2.52	0	-9.46	0.154238	1	no	DOWN	N	N	N	N	Y	0.37	0	0	0	0	0
TBIU059834	TBIGR001_TRINITY_DN78053_c0_g1_i1	-	-	2.51	0	-9.46	0.0344516	0.907242	yes	DOWN	N	N	N	Y	Y	0.37	2.08	1.06	0	0	0
TBIU029972	TBIGR001_TRINITY_DN66773_c1_g1_i3	NFU1	NFU1 iron-sulfur cluster scaffold homolog, mitochondrial [Source:SWISS;ACC:Q9UMS0]	2.52	0	-9.46	0.128605	1	no	DOWN	N	N	N	N	Y	0	0.77	0	0	0	0
TBIU038740	TBIGR001_TRINITY_DN68738_c3_g2_i1	-	-	2.51	0	-9.46	0.0515425	1	no	DOWN	N	N	N	N	Y	0.68	0.96	0	0	0	0
TBIU062360	TBIGR001_TRINITY_DN85525_c0_g1_i1	-	-	2.51	0	-9.46	0.0344505	0.907242	yes	DOWN	N	N	N	Y	Y	0.24	1.36	0.68	0	0	0
TBIU105003	TBIGR001_TRINITY_DN84698_c0_g1_i1	-	-	2.49	0	-9.45	0.0344657	0.907242	yes	DOWN	N	N	N	Y	Y	0.33	1.82	0.93	0	0	0
TBIU022897	TBIGR001_TRINITY_DN64160_c1_g1_i3	-	-	2.5	0	-9.45	0.154163	1	no	DOWN	N	N	N	N	Y	0.55	0	0	0	0	0
TBIU002894	TBIGR001_TRINITY_DN26854_c0_g1_i1	-	-	2.49	0	-9.45	0.0507138	1	no	DOWN	N	N	N	N	Y	1.58	1.41	0	0	0	0
TBIU062956	TBIGR001_TRINITY_DN87227_c0_g1_i1	lrrc14b	Leucine-rich repeat-containing protein 14B [Source:SWISS;ACC:Q1L8H0]	2.49	0	-9.45	0.0507125	1	no	DOWN	N	N	N	N	Y	1.94	1.73	0	0	0	0
TBIU041790	TBIGR001_TRINITY_DN69312_c6_g2_i1	PLAGL2	Zinc finger protein PLAGL2 [Source:SWISS;ACC:Q9UPG8]	2.5	0	-9.45	0.154242	1	no	DOWN	N	N	N	N	Y	0.23	0	0	0	0	0
TBIU014122	TBIGR001_TRINITY_DN57597_c0_g1_i1	slx4ip	Protein SLX4IP [Source:SWISS;ACC:Q7T2B3]	2.49	0	-9.45	0.051555	1	no	DOWN	N	N	N	N	Y	0.86	1.21	0	0	0	0
TBIU060290	TBIGR001_TRINITY_DN79323_c0_g1_i1	LOC101474093	uro-adherence factor A-like [Source:NCBI_NR;ACC:XP_004569719.1]	2.49	0	-9.45	0.0507144	1	no	DOWN	N	N	N	N	Y	0.82	0.75	0	0	0	0
TBIU096895	TBIGR001_TRINITY_DN71591_c5_g6_i1	-	-	2.48	0	-9.44	0.154181	1	no	DOWN	N	N	N	N	Y	0.76	0	0	0	0	0
TBIU105723	TBIGR001_TRINITY_DN85835_c0_g1_i1	-	-	2.49	0	-9.44	0.0371568	0.93515	yes	DOWN	N	N	N	Y	Y	0.49	1.1	0.69	0	0	0
TBIU031909	TBIGR001_TRINITY_DN67267_c0_g3_i1	SSH2	Protein phosphatase Slingshot homolog 2 [Source:SWISS;ACC:Q76I76]	2.48	0	-9.44	0.15423	1	no	DOWN	N	N	N	N	Y	0.81	0	0	0	0	0
TBIU068164	TBIGR001_TRINITY_DN18384_c0_g1_i1	-	-	2.47	0	-9.43	0.0543595	1	no	DOWN	N	N	N	N	Y	0.69	0.39	0	0	0	0
TBIU070099	TBIGR001_TRINITY_DN26918_c0_g1_i1	-	-	2.47	0	-9.43	0.0543531	1	no	DOWN	N	N	N	N	Y	1.45	0.82	0	0	0	0
TBIU076607	TBIGR001_TRINITY_DN47776_c1_g1_i1	-	-	2.46	0	-9.43	0.0328685	0.891164	yes	DOWN	N	N	N	Y	Y	1.55	1.72	1.48	0	0	0
TBIU098308	TBIGR001_TRINITY_DN73201_c0_g1_i1	-	-	2.47	0	-9.43	0.0543466	1	no	DOWN	N	N	N	N	Y	1.66	0.93	0	0	0	0
TBIU065765	TBIGR001_TRINITY_DN8094_c0_g1_i1	-	-	2.46	0	-9.43	0.0328685	0.891164	yes	DOWN	N	N	N	Y	Y	2.36	2.56	2.29	0	0	0
TBIU106694	TBIGR001_TRINITY_DN87582_c0_g1_i1	-	-	2.46	0	-9.43	0.0328717	0.891164	yes	DOWN	N	N	N	Y	Y	1.09	1.22	1.03	0	0	0
TBIU022916	TBIGR001_TRINITY_DN64168_c0_g1_i10	COL11A2	Collagen alpha-2(XI) chain [Source:SWISS;ACC:Q32S24]	2.46	0	-9.43	0.15418	1	no	DOWN	N	N	N	N	Y	0.34	0	0	0	0	0
TBIU021314	TBIGR001_TRINITY_DN63370_c0_g1_i2	NUAK2	NUAK family SNF1-like kinase 2 [Source:SWISS;ACC:Q5R7G9]	2.46	0	-9.43	0.0515494	1	no	DOWN	N	N	N	N	Y	0.37	0.51	0	0	0	0
TBIU059531	TBIGR001_TRINITY_DN77086_c0_g1_i1	-	-	2.46	0	-9.43	0.0328597	0.891164	yes	DOWN	N	N	N	Y	Y	1.05	1.18	0.99	0	0	0
TBIU077732	TBIGR001_TRINITY_DN49751_c1_g1_i1	-	-	2.44	0	-9.42	0.0633386	1	no	DOWN	N	N	N	N	Y	2.02	0.65	0	0	0	0
TBIU081539	TBIGR001_TRINITY_DN56217_c0_g1_i1	-	-	2.44	0	-9.42	0.0633386	1	no	DOWN	N	N	N	N	Y	2.3	0.74	0	0	0	0
TBIU101154	TBIGR001_TRINITY_DN78071_c0_g1_i1	-	-	2.44	0	-9.42	0.0633393	1	no	DOWN	N	N	N	N	Y	2.65	0.85	0	0	0	0
TBIU105519	TBIGR001_TRINITY_DN85522_c0_g1_i1	-	-	2.44	0	-9.42	0.0353272	0.913213	yes	DOWN	N	N	N	Y	Y	1.94	1.07	1.39	0	0	0
TBIU024205	TBIGR001_TRINITY_DN64749_c0_g1_i3	BTBD2	BTB/POZ domain-containing protein 2 [Source:SWISS;ACC:Q9BX70]	2.44	0	-9.42	0.056722	1	no	DOWN	N	N	N	N	Y	1.12	2.63	0	0	0	0
TBIU026817	TBIGR001_TRINITY_DN65774_c2_g2_i4	gkup	glucuronokinase with putative uridyl pyrophosphorylase [Source:NCBI_NR;ACC:NP_001107088.1]	2.45	0	-9.42	0.0541016	1	no	DOWN	N	N	N	N	Y	0.47	0	0.33	0	0	0
TBIU048075	TBIGR001_TRINITY_DN70394_c1_g3_i5	cep76	Centrosomal protein of 76 kDa [Source:SWISS;ACC:A7E2V1]	2.44	0	-9.42	0.0633408	1	no	DOWN	N	N	N	N	Y	0.32	0.11	0	0	0	0
TBIU054450	TBIGR001_TRINITY_DN71385_c9_g1_i1	-	-	2.44	0	-9.42	0.0549593	1	no	DOWN	N	N	N	N	Y	0.22	0.5	1.25	0	0	0
TBIU053525	TBIGR001_TRINITY_DN71242_c4_g3_i5	ARHGAP17	Rho GTPase-activating protein 17 [Source:SWISS;ACC:Q68EM7]	2.44	0	-9.42	0.157297	1	no	DOWN	N	N	N	N	Y	0	0.29	0	0	0	0
TBIU062576	TBIGR001_TRINITY_DN86180_c0_g1_i1	-	-	2.44	0	-9.42	0.0353297	0.913213	yes	DOWN	N	N	N	Y	Y	1.35	0.76	0.96	0	0	0
TBIU073480	TBIGR001_TRINITY_DN41973_c0_g1_i1	-	-	2.42	0	-9.41	0.102609	1	no	DOWN	N	N	N	N	Y	2.35	0.33	0	0	0	0
TBIU077669	TBIGR001_TRINITY_DN49609_c0_g1_i1	-	-	2.42	0	-9.41	0.102605	1	no	DOWN	N	N	N	N	Y	2.65	0.37	0	0	0	0
TBIU104849	TBIGR001_TRINITY_DN84428_c0_g1_i1	-	-	2.43	0	-9.41	0.0971685	1	no	DOWN	N	N	N	N	Y	0	3.92	0.72	0	0	0
TBIU106571	TBIGR001_TRINITY_DN87368_c0_g1_i1	-	-	2.43	0	-9.41	0.0971619	1	no	DOWN	N	N	N	N	Y	0	0.97	0.17	0	0	0
TBIU002015	TBIGR001_TRINITY_DN22388_c0_g1_i1	zyg11	Protein zyg-11 homolog [Source:SWISS;ACC:Q5TYQ1]	2.42	0	-9.41	0.102593	1	no	DOWN	N	N	N	N	Y	1.25	0.18	0	0	0	0
TBIU002633	TBIGR001_TRINITY_DN25088_c0_g1_i1	-	-	2.42	0	-9.41	0.102588	1	no	DOWN	N	N	N	N	Y	0.85	0.12	0	0	0	0
TBIU051803	TBIGR001_TRINITY_DN70990_c0_g2_i1	MYLK_MELGA	Telokin [Source:SWISS;ACC:P56276]	2.42	0	-9.41	0.102607	1	no	DOWN	N	N	N	N	Y	0.68	0.1	0	0	0	0
TBIU015818	TBIGR001_TRINITY_DN59514_c0_g1_i1	FNTB	Protein farnesyltransferase subunit beta [Source:SWISS;ACC:P49355]	2.42	0	-9.41	0.157363	1	no	DOWN	N	N	N	N	Y	0	0.23	0.01	0	0	0
TBIU067700	TBIGR001_TRINITY_DN16027_c0_g1_i1	-	-	2.42	0	-9.4	0.0467981	1	yes	DOWN	N	N	N	Y	Y	1.06	0.24	0.59	0	0	0
TBIU080284	TBIGR001_TRINITY_DN54214_c0_g1_i1	-	-	2.42	0	-9.4	0.0467984	1	yes	DOWN	N	N	N	Y	Y	1.33	0.3	0.75	0	0	0
TBIU083147	TBIGR001_TRINITY_DN58742_c1_g1_i1	-	-	2.42	0	-9.4	0.0468056	1	yes	DOWN	N	N	N	Y	Y	1.56	0.35	0.88	0	0	0
TBIU033015	TBIGR001_TRINITY_DN67533_c0_g2_i2	-	-	2.42	0	-9.4	0.0468013	1	yes	DOWN	N	N	N	Y	Y	12.07	2.39	7.73	0	0	0
TBIU051073	TBIGR001_TRINITY_DN70866_c2_g2_i24	Asph	Aspartyl/asparaginyl beta-hydroxylase [Source:SWISS;ACC:Q8BSY0]	2.41	0	-9.4	0.174733	1	no	DOWN	N	N	N	N	Y	0	0	0.27	0	0	0
TBIU071152	TBIGR001_TRINITY_DN31993_c0_g1_i1	-	-	2.4	0	-9.39	0.078626	1	no	DOWN	N	N	N	N	Y	3.04	0	1.45	0	0	0
TBIU075847	TBIGR001_TRINITY_DN46485_c0_g1_i1	-	-	2.4	0	-9.39	0.154217	1	no	DOWN	N	N	N	N	Y	0.73	0	0	0	0	0
TBIU087840	TBIGR001_TRINITY_DN65837_c1_g1_i1	-	-	2.39	0	-9.39	0.154211	1	no	DOWN	N	N	N	N	Y	0.82	0	0	0	0	0
TBIU090193	TBIGR001_TRINITY_DN67913_c1_g2_i6	-	-	2.4	0	-9.39	0.0507092	1	no	DOWN	N	N	N	N	Y	0.87	0.82	0	0	0	0
TBIU090554	TBIGR001_TRINITY_DN68203_c5_g6_i1	-	-	2.4	0	-9.39	0.0630325	1	no	DOWN	N	N	N	N	Y	2.52	14.93	4.06	0	0	0
TBIU099066	TBIGR001_TRINITY_DN74516_c0_g1_i1	-	-	2.4	0	-9.39	0.0630466	1	no	DOWN	N	N	N	N	Y	0.32	2.18	0.46	0	0	0
TBIU099578	TBIGR001_TRINITY_DN75405_c0_g1_i1	-	-	2.4	0	-9.39	0.154187	1	no	DOWN	N	N	N	N	Y	2.14	0	0	0	0	0
TBIU101326	TBIGR001_TRINITY_DN78350_c0_g1_i1	-	-	2.39	0	-9.39	0.078076	1	no	DOWN	N	N	N	N	Y	5.27	0	10.87	0	0	0
TBIU102351	TBIGR001_TRINITY_DN80082_c0_g1_i1	-	-	2.4	0	-9.39	0.154179	1	no	DOWN	N	N	N	N	Y	3.78	0	0	0	0	0
TBIU032739	TBIGR001_TRINITY_DN67469_c2_g3_i3	ikzf5	Zinc finger protein Pegasus [Source:SWISS;ACC:Q6DBW0]	2.4	0	-9.39	0.0507092	1	no	DOWN	N	N	N	N	Y	0.23	0.22	0	0	0	0
TBIU006874	TBIGR001_TRINITY_DN45806_c0_g1_i1	-	-	2.4	0	-9.39	0.154139	1	no	DOWN	N	N	N	N	Y	1.6	0	0	0	0	0
TBIU000075	TBIGR001_TRINITY_DN10341_c0_g2_i1	ext1b	Exostosin-1b [Source:SWISS;ACC:Q5IGR7]	2.39	0	-9.39	0.154143	1	no	DOWN	N	N	N	N	Y	0.49	0	0	0	0	0
TBIU007034	TBIGR001_TRINITY_DN46148_c0_g1_i1	Kcna7	Potassium voltage-gated channel subfamily A member 7 [Source:SWISS;ACC:Q17ST2]	2.4	0	-9.39	0.154134	1	no	DOWN	N	N	N	N	Y	1.82	0	0	0	0	0
TBIU058292	TBIGR001_TRINITY_DN73422_c0_g1_i1	LOC103368825	mucin-17-like [Source:NCBI_NR;ACC:XP_008295540.1]	2.4	0	-9.39	0.154225	1	no	DOWN	N	N	N	N	Y	3.38	0	0	0	0	0
TBIU068189	TBIGR001_TRINITY_DN18440_c0_g1_i1	-	-	2.38	0	-9.38	0.0467721	1	yes	DOWN	N	N	N	Y	Y	0.67	1.87	0.47	0	0	0
TBIU064703	TBIGR001_TRINITY_DN3243_c0_g1_i1	-	-	2.38	0	-9.38	0.0467732	1	yes	DOWN	N	N	N	Y	Y	0.69	1.93	0.49	0	0	0
TBIU099122	TBIGR001_TRINITY_DN74614_c0_g1_i1	-	-	2.38	0	-9.38	0.0467674	1	yes	DOWN	N	N	N	Y	Y	0.63	1.78	0.45	0	0	0
TBIU022423	TBIGR001_TRINITY_DN63942_c0_g4_i1	scn4ab	Sodium channel protein type 4 subunit alpha B [Source:SWISS;ACC:Q2XVR6]	2.38	0	-9.38	0.0795962	1	no	DOWN	N	N	N	N	Y	0.31	0.13	0	0	0	0
TBIU007226	TBIGR001_TRINITY_DN46504_c0_g2_i1	C2cd4cC2CD4 family	C2 calcium-dependent domain-containing protein 4C [Source:SWISS;ACC:Q5HZI2]	2.38	0	-9.38	0.15413	1	no	DOWN	N	N	N	N	Y	0.48	0	0	0	0	0
TBIU004166	TBIGR001_TRINITY_DN3557_c0_g1_i1	-	-	2.38	0	-9.38	0.0467725	1	yes	DOWN	N	N	N	Y	Y	0.58	1.64	0.41	0	0	0
TBIU005064	TBIGR001_TRINITY_DN41091_c0_g1_i1	-	-	2.38	0	-9.38	0.0467796	1	yes	DOWN	N	N	N	Y	Y	0.66	1.84	0.46	0	0	0
TBIU017587	TBIGR001_TRINITY_DN61010_c1_g1_i2	CC014_MOUSE	Uncharacterized protein C3orf14 homolog [Source:SWISS;ACC:Q8BGD0]	2.38	0	-9.38	0.083868	1	no	DOWN	N	N	N	N	Y	0.18	0.52	0	0	0	0
TBIU096536	TBIGR001_TRINITY_DN71411_c1_g1_i1	-	-	2.36	0	-9.37	0.039188	0.958972	yes	DOWN	N	N	N	Y	Y	0.71	1.07	0.33	0	0	0
TBIU097559	TBIGR001_TRINITY_DN71998_c0_g1_i1	-	-	2.36	0	-9.37	0.0391846	0.958972	yes	DOWN	N	N	N	Y	Y	1.2	1.78	0.57	0	0	0
TBIU097696	TBIGR001_TRINITY_DN72230_c0_g1_i1	-	-	2.36	0	-9.37	0.0391851	0.958972	yes	DOWN	N	N	N	Y	Y	1.07	1.59	0.5	0	0	0
TBIU103609	TBIGR001_TRINITY_DN82254_c0_g1_i1	-	-	2.36	0	-9.37	0.0391844	0.958972	yes	DOWN	N	N	N	Y	Y	1.52	2.24	0.72	0	0	0
TBIU033076	TBIGR001_TRINITY_DN67543_c1_g1_i3	MFN1	Mitofusin-1 [Source:SWISS;ACC:Q8IWA4]	2.37	0	-9.37	0.144382	1	no	DOWN	N	N	N	N	Y	0.04	0	0.44	0	0	0
TBIU005633	TBIGR001_TRINITY_DN42799_c0_g1_i1	FAT1	Protocadherin Fat 1 [Source:SWISS;ACC:Q14517]	2.36	0	-9.37	0.0391822	0.958972	yes	DOWN	N	N	N	Y	Y	0.8	1.21	0.38	0	0	0
TBIU058046	TBIGR001_TRINITY_DN72668_c0_g1_i1	-	-	2.36	0	-9.37	0.0391875	0.958972	yes	DOWN	N	N	N	Y	Y	1.75	2.56	0.84	0	0	0
TBIU059468	TBIGR001_TRINITY_DN76859_c0_g1_i1	-	-	2.36	0	-9.37	0.0391854	0.958972	yes	DOWN	N	N	N	Y	Y	0.95	1.41	0.45	0	0	0
TBIU012252	TBIGR001_TRINITY_DN55237_c0_g2_i1	TRAPPC1	Trafficking protein particle complex subunit 1 [Source:SWISS;ACC:Q9Y5R8]	2.35	0	-9.36	0.0444813	1	yes	DOWN	N	N	N	Y	Y	0.73	0.27	1	0	0	0
TBIU044501	TBIGR001_TRINITY_DN69783_c0_g1_i5	MLH1	DNA mismatch repair protein Mlh1 [Source:SWISS;ACC:P40692]	2.34	0	-9.36	0.154238	1	no	DOWN	N	N	N	N	Y	0.44	0	0	0	0	0
TBIU071536	TBIGR001_TRINITY_DN33452_c0_g1_i1	-	-	2.33	0	-9.35	0.0382005	0.948276	yes	DOWN	N	N	N	Y	Y	0.79	0.67	0.28	0	0	0
TBIU080600	TBIGR001_TRINITY_DN54778_c0_g1_i1	-	-	2.33	0	-9.35	0.0381965	0.948276	yes	DOWN	N	N	N	Y	Y	1	0.84	0.35	0	0	0
TBIU093003	TBIGR001_TRINITY_DN69718_c4_g1_i1	-	-	2.33	0	-9.35	0.038193	0.948276	yes	DOWN	N	N	N	Y	Y	2.24	1.85	0.8	0	0	0
TBIU093058	TBIGR001_TRINITY_DN69740_c10_g1_i1	-	-	2.33	0	-9.35	0.0381913	0.948276	yes	DOWN	N	N	N	Y	Y	1.83	1.52	0.65	0	0	0
TBIU106404	TBIGR001_TRINITY_DN87004_c0_g1_i1	-	-	2.33	0	-9.35	0.038193	0.948276	yes	DOWN	N	N	N	Y	Y	4.52	3.58	1.68	0	0	0
TBIU013550	TBIGR001_TRINITY_DN56897_c0_g1_i2	-	-	2.33	0	-9.35	0.157379	1	no	DOWN	N	N	N	N	Y	0	1.24	0	0	0	0
TBIU030728	TBIGR001_TRINITY_DN66968_c1_g1_i9	AGFG1	Arf-GAP domain and FG repeat-containing protein 1 [Source:SWISS;ACC:Q2TA45]	2.33	0	-9.35	0.125424	1	no	DOWN	N	N	N	N	Y	0	1.89	0.53	0	0	0
TBIU050749	TBIGR001_TRINITY_DN70808_c0_g1_i2	rft2	Riboflavin transporter 2 [Source:SWISS;ACC:B5X4H8]	2.33	0	-9.35	0.0838706	1	no	DOWN	N	N	N	N	Y	0.28	0.83	0	0	0	0
TBIU074845	TBIGR001_TRINITY_DN44576_c0_g1_i1	-	-	2.31	0	-9.34	0.0439245	1	yes	DOWN	N	N	N	Y	Y	1.69	0.76	0.48	0	0	0
TBIU093324	TBIGR001_TRINITY_DN69904_c4_g1_i2	-	-	2.31	0	-9.34	0.154192	1	no	DOWN	N	N	N	N	Y	0.5	0	0	0	0	0
TBIU093541	TBIGR001_TRINITY_DN70071_c0_g1_i2	-	-	2.31	0	-9.34	0.157255	1	no	DOWN	N	N	N	N	Y	0	0.42	0	0	0	0
TBIU000622	TBIGR001_TRINITY_DN13271_c0_g2_i1	eno4	Enolase-like protein ENO4 [Source:SWISS;ACC:Q08BC6]	2.31	0	-9.34	0.157395	1	no	DOWN	N	N	N	N	Y	0	0.86	0	0	0	0
TBIU023546	TBIGR001_TRINITY_DN64443_c0_g1_i18	SORBS3	Vinexin [Source:SWISS;ACC:O60504]	2.31	0	-9.34	0.157346	1	no	DOWN	N	N	N	N	Y	0	0.28	0	0	0	0
TBIU005859	TBIGR001_TRINITY_DN43348_c0_g1_i1	-	-	2.31	0	-9.34	0.0439212	1	yes	DOWN	N	N	N	Y	Y	4.46	1.92	1.31	0	0	0
TBIU003420	TBIGR001_TRINITY_DN30859_c1_g1_i1	-	-	2.31	0	-9.34	0.0439166	1	yes	DOWN	N	N	N	Y	Y	1.77	0.79	0.5	0	0	0
TBIU059323	TBIGR001_TRINITY_DN76459_c0_g1_i1	-	-	2.31	0	-9.34	0.0439281	1	yes	DOWN	N	N	N	Y	Y	1.69	0.76	0.48	0	0	0
TBIU022820	TBIGR001_TRINITY_DN64126_c0_g4_i21	LOC101156077	uncharacterized LOC101156077 [Source:NCBI_NR;ACC:XP_004068308.1]	2.31	0	-9.34	0.174744	1	no	DOWN	N	N	N	N	Y	0	0	0.53	0	0	0
TBIU051809	TBIGR001_TRINITY_DN70992_c2_g11_i1	LOC102082765	uncharacterized LOC102082765 [Source:NCBI_NR;ACC:XP_005456234.1]	2.32	0	-9.34	0.15659	1	no	DOWN	N	N	N	N	Y	0.51	0.03	0	0	0	0
TBIU058402	TBIGR001_TRINITY_DN73769_c0_g1_i1	LOC101068568	uncharacterized LOC101068568 [Source:NCBI_NR;ACC:XP_003978417.1]	2.32	0	-9.34	0.15728	1	no	DOWN	N	N	N	N	Y	0	3.5	0	0	0	0
TBIU064292	TBIGR001_TRINITY_DN1337_c0_g1_i1	-	-	2.29	0	-9.33	0.105189	1	no	DOWN	N	N	N	N	Y	0.52	4.05	0	0	0	0
TBIU007801	TBIGR001_TRINITY_DN47722_c0_g2_i1	PPEF2	Serine/threonine-protein phosphatase with EF-hands 2 [Source:SWISS;ACC:O14830]	2.3	0	-9.33	0.154147	1	no	DOWN	N	N	N	N	Y	0.63	0	0	0	0	0
TBIU030878	TBIGR001_TRINITY_DN67005_c5_g2_i2	-	-	2.3	0	-9.33	0.157326	1	no	DOWN	N	N	N	N	Y	0	0.88	0	0	0	0
TBIU071504	TBIGR001_TRINITY_DN33219_c0_g1_i1	-	-	2.28	0	-9.32	0.0444858	1	yes	DOWN	N	N	N	Y	Y	1.23	0.46	1.74	0	0	0
TBIU073200	TBIGR001_TRINITY_DN41233_c0_g1_i1	-	-	2.28	0	-9.32	0.0444877	1	yes	DOWN	N	N	N	Y	Y	1.89	0.69	2.72	0	0	0
TBIU078826	TBIGR001_TRINITY_DN51844_c0_g1_i1	-	-	2.28	0	-9.32	0.044486	1	yes	DOWN	N	N	N	Y	Y	1.21	0.45	1.71	0	0	0
TBIU089379	TBIGR001_TRINITY_DN67357_c0_g3_i2	-	-	2.28	0	-9.32	0.154201	1	no	DOWN	N	N	N	N	Y	1.67	0	0	0	0	0
TBIU101392	TBIGR001_TRINITY_DN78523_c0_g1_i1	-	-	2.28	0	-9.32	0.0444851	1	yes	DOWN	N	N	N	Y	Y	1.44	0.53	2.06	0	0	0
TBIU102038	TBIGR001_TRINITY_DN79553_c0_g1_i1	-	-	2.28	0	-9.32	0.0444808	1	yes	DOWN	N	N	N	Y	Y	1.14	0.42	1.61	0	0	0
TBIU102904	TBIGR001_TRINITY_DN81093_c0_g2_i1	-	-	2.29	0	-9.32	0.0587504	1	no	DOWN	N	N	N	N	Y	1.19	0.22	0.28	0	0	0
TBIU106111	TBIGR001_TRINITY_DN86587_c0_g1_i1	-	-	2.29	0	-9.32	0.0587557	1	no	DOWN	N	N	N	N	Y	1.76	0.33	0.41	0	0	0
TBIU023428	TBIGR001_TRINITY_DN64396_c1_g1_i5	mfsd4b	Major facilitator superfamily domain-containing protein 4-B {ECO:0000250|UniProtKB:Q7SXB7} [Source:SWISS;ACC:A9JTG4]	2.29	0	-9.32	0.154197	1	no	DOWN	N	N	N	N	Y	0.26	0	0	0	0	0
TBIU005587	TBIGR001_TRINITY_DN42694_c0_g1_i1	LOC102301396	transcriptional enhancer factor TEF-5-like [Source:NCBI_NR;ACC:XP_005918045.1]	2.28	0	-9.32	0.0444819	1	yes	DOWN	N	N	N	Y	Y	0.51	0.19	0.71	0	0	0
TBIU000905	TBIGR001_TRINITY_DN14571_c1_g1_i1	Grm1	Metabotropic glutamate receptor 1 [Source:SWISS;ACC:P23385]	2.29	0	-9.32	0.0587473	1	no	DOWN	N	N	N	N	Y	1.56	0.29	0.37	0	0	0
TBIU045984	TBIGR001_TRINITY_DN70041_c2_g1_i9	Mpdz	Multiple PDZ domain protein [Source:SWISS;ACC:O55164]	2.28	0	-9.32	0.157311	1	no	DOWN	N	N	N	N	Y	0	0.47	0	0	0	0
TBIU055703	TBIGR001_TRINITY_DN71547_c2_g12_i3	Ank3	Ankyrin-3 [Source:SWISS;ACC:O70511]	2.28	0	-9.32	0.0676905	1	no	DOWN	N	N	N	N	Y	0.48	0.59	0	0	0	0
TBIU061182	TBIGR001_TRINITY_DN81937_c0_g1_i1	-	-	2.28	0	-9.32	0.0444815	1	yes	DOWN	N	N	N	Y	Y	1.08	0.4	1.52	0	0	0
TBIU066922	TBIGR001_TRINITY_DN13332_c0_g1_i1	-	-	2.27	0	-9.31	0.0838518	1	no	DOWN	N	N	N	N	Y	3.17	9.74	0	0	0	0
TBIU063974	TBIGR001_TRINITY_DN213_c0_g1_i1	-	-	2.26	0	-9.31	0.0949862	1	no	DOWN	N	N	N	N	Y	2.28	0	0.46	0	0	0
TBIU070296	TBIGR001_TRINITY_DN28179_c0_g1_i1	-	-	2.26	0	-9.31	0.0949787	1	no	DOWN	N	N	N	N	Y	3.54	0	0.72	0	0	0
TBIU081726	TBIGR001_TRINITY_DN56513_c0_g1_i1	-	-	2.27	0	-9.31	0.0838429	1	no	DOWN	N	N	N	N	Y	1.04	3.43	0	0	0	0
TBIU092574	TBIGR001_TRINITY_DN69485_c0_g1_i1	-	-	2.27	0	-9.31	0.0838669	1	no	DOWN	N	N	N	N	Y	0.64	2.15	0	0	0	0
TBIU099584	TBIGR001_TRINITY_DN75462_c0_g1_i1	-	-	2.27	0	-9.31	0.0838714	1	no	DOWN	N	N	N	N	Y	1.33	4.36	0	0	0	0
TBIU000143	TBIGR001_TRINITY_DN1062_c0_g1_i1	-	-	2.27	0	-9.31	0.0838657	1	no	DOWN	N	N	N	N	Y	1.82	5.86	0	0	0	0
TBIU058900	TBIGR001_TRINITY_DN75176_c0_g1_i1	-	-	2.27	0	-9.31	0.0838617	1	no	DOWN	N	N	N	N	Y	0.86	2.88	0	0	0	0
TBIU059770	TBIGR001_TRINITY_DN77890_c0_g1_i1	Ttn	Titin [Source:SWISS;ACC:A2ASS6]	2.27	0	-9.31	0.083856	1	no	DOWN	N	N	N	N	Y	0.75	2.52	0	0	0	0
TBIU093803	TBIGR001_TRINITY_DN70153_c3_g1_i1	-	-	2.25	0	-9.3	0.0775358	1	no	DOWN	N	N	N	N	Y	0	7.66	4.52	0	0	0
TBIU101984	TBIGR001_TRINITY_DN79471_c0_g1_i1	-	-	2.25	0	-9.3	0.0722817	1	no	DOWN	N	N	N	N	Y	1.2	2.22	0	0	0	0
TBIU107612	TBIGR001_TRINITY_DN89084_c0_g1_i1	-	-	2.25	0	-9.3	0.0722863	1	no	DOWN	N	N	N	N	Y	2.15	3.89	0	0	0	0
TBIU028279	TBIGR001_TRINITY_DN66259_c3_g1_i7	Dgkz	Diacylglycerol kinase zeta [Source:SWISS;ACC:Q80UP3]	2.26	0	-9.3	0.0467751	1	yes	DOWN	N	N	N	Y	Y	0.07	0.23	0.05	0	0	0
TBIU001403	TBIGR001_TRINITY_DN17315_c0_g1_i1	-	-	2.25	0	-9.3	0.0722885	1	no	DOWN	N	N	N	N	Y	1.36	2.51	0	0	0	0
TBIU061856	TBIGR001_TRINITY_DN84045_c0_g1_i1	-	-	2.25	0	-9.3	0.0775491	1	no	DOWN	N	N	N	N	Y	0	2.15	1.09	0	0	0
TBIU084091	TBIGR001_TRINITY_DN60263_c0_g2_i1	Fam35a	Protein FAM35A [Source:SWISS;ACC:Q3UEN2]	2.24	0	-9.29	0.156497	1	no	DOWN	N	N	N	N	Y	0.51	0	0	0	0	0
TBIU057008	TBIGR001_TRINITY_DN71731_c0_g4_i3	Stard9	StAR-related lipid transfer protein 9 [Source:SWISS;ACC:Q80TF6]	2.23	0	-9.29	0.156543	1	no	DOWN	N	N	N	N	Y	0.72	0	0	0	0	0
TBIU102878	TBIGR001_TRINITY_DN81019_c0_g1_i1	-	-	2.22	0	-9.28	0.0676821	1	no	DOWN	N	N	N	N	Y	0.99	1.11	0	0	0	0
TBIU048555	TBIGR001_TRINITY_DN70476_c2_g1_i1	LIG3	DNA ligase 3 [Source:SWISS;ACC:P49916]	2.21	0	-9.28	0.156616	1	no	DOWN	N	N	N	N	Y	0.45	0	0	0	0	0
TBIU062293	TBIGR001_TRINITY_DN85326_c0_g1_i1	-	-	2.22	0	-9.28	0.045957	1	yes	DOWN	N	N	N	Y	Y	0.47	2.09	1.34	0	0	0
TBIU067550	TBIGR001_TRINITY_DN15455_c0_g1_i1	-	-	2.2	0	-9.27	0.0698642	1	no	DOWN	N	N	N	N	Y	0.99	0.67	0	0	0	0
TBIU067832	TBIGR001_TRINITY_DN16568_c0_g2_i1	-	-	2.2	0	-9.27	0.157271	1	no	DOWN	N	N	N	N	Y	0	6.48	0	0	0	0
TBIU078943	TBIGR001_TRINITY_DN52008_c1_g1_i1	-	-	2.2	0	-9.27	0.0345075	0.907242	yes	DOWN	N	N	N	Y	Y	0.65	1.1	0.92	0	0	0
TBIU082213	TBIGR001_TRINITY_DN57301_c0_g1_i1	-	-	2.21	0	-9.27	0.0775438	1	no	DOWN	N	N	N	N	Y	0	1.7	1.03	0	0	0
TBIU098648	TBIGR001_TRINITY_DN73836_c0_g1_i1	-	-	2.2	0	-9.27	0.0698583	1	no	DOWN	N	N	N	N	Y	2.8	1.85	0	0	0	0
TBIU106450	TBIGR001_TRINITY_DN87128_c0_g1_i1	-	-	2.2	0	-9.27	0.0345093	0.907242	yes	DOWN	N	N	N	Y	Y	1.16	1.92	1.67	0	0	0
TBIU106550	TBIGR001_TRINITY_DN87257_c0_g1_i1	-	-	2.2	0	-9.27	0.0698502	1	no	DOWN	N	N	N	N	Y	1.02	0.69	0	0	0	0
TBIU013381	TBIGR001_TRINITY_DN56705_c1_g1_i1	SLC1A3	Excitatory amino acid transporter 1 [Source:SWISS;ACC:O57321]	2.2	0	-9.27	0.0345026	0.907242	yes	DOWN	N	N	N	Y	Y	1.29	2.12	1.86	0	0	0
TBIU006214	TBIGR001_TRINITY_DN44285_c0_g1_i1	Slc41a1	Solute carrier family 41 member 1 [Source:SWISS;ACC:Q8BJA2]	2.21	0	-9.27	0.156755	1	no	DOWN	N	N	N	N	Y	2	0	0	0	0	0
TBIU047349	TBIGR001_TRINITY_DN70273_c4_g4_i2	brms1la	Breast cancer metastasis-suppressor 1-like protein-A [Source:SWISS;ACC:Q4V8V1]	2.2	0	-9.27	0.0780615	1	no	DOWN	N	N	N	N	Y	0.08	0	0.14	0	0	0
TBIU008176	TBIGR001_TRINITY_DN48507_c0_g1_i1	Ttn	Titin [Source:SWISS;ACC:A2ASS6]	2.2	0	-9.27	0.069831	1	no	DOWN	N	N	N	N	Y	0.98	0.66	0	0	0	0
TBIU045099	TBIGR001_TRINITY_DN69880_c2_g1_i1	RFX1	MHC class II regulatory factor RFX1 [Source:SWISS;ACC:P22670]	2.18	0	-9.26	0.156648	1	no	DOWN	N	N	N	N	Y	0.69	0	0	0	0	0
TBIU042823	TBIGR001_TRINITY_DN69486_c4_g1_i1	AKT3	RAC-gamma serine/threonine-protein kinase [Source:SWISS;ACC:Q9Y243]	2.19	0	-9.26	0.156654	1	no	DOWN	N	N	N	N	Y	1.38	0	0	0	0	0
TBIU024573	TBIGR001_TRINITY_DN64892_c1_g1_i2	GGTA1	N-acetyllactosaminide alpha-1,3-galactosyltransferase [Source:SWISS;ACC:P14769]	2.19	0	-9.26	0.157336	1	no	DOWN	N	N	N	N	Y	0	0.49	0	0	0	0
TBIU046568	TBIGR001_TRINITY_DN70139_c0_g1_i1	ZNF782	Zinc finger protein 782 [Source:SWISS;ACC:Q6ZMW2]	2.19	0	-9.26	0.156632	1	no	DOWN	N	N	N	N	Y	0.52	0	0	0	0	0
TBIU065100	TBIGR001_TRINITY_DN4738_c0_g1_i1	-	-	2.18	0	-9.25	0.0334756	0.895678	yes	DOWN	N	N	N	Y	Y	1.84	1.34	1.76	0	0	0
TBIU081917	TBIGR001_TRINITY_DN56861_c0_g1_i1	-	-	2.18	0	-9.25	0.0795985	1	no	DOWN	N	N	N	N	Y	2.09	0.78	0	0	0	0
TBIU082414	TBIGR001_TRINITY_DN57617_c0_g1_i1	-	-	2.18	0	-9.25	0.0334776	0.895678	yes	DOWN	N	N	N	Y	Y	1.21	0.9	1.14	0	0	0
TBIU065415	TBIGR001_TRINITY_DN6152_c0_g1_i1	-	-	2.18	0	-9.25	0.0334772	0.895678	yes	DOWN	N	N	N	Y	Y	0.81	0.61	0.76	0	0	0
TBIU087014	TBIGR001_TRINITY_DN64767_c1_g2_i2	GTF2IRD1	General transcription factor II-I repeat domain-containing protein 1 [Source:SWISS;ACC:Q9UHL9]	2.17	0	-9.25	0.134395	1	no	DOWN	N	N	N	N	Y	0.26	1.48	0	0	0	0
TBIU100102	TBIGR001_TRINITY_DN76325_c0_g1_i1	-	-	2.18	0	-9.25	0.0795908	1	no	DOWN	N	N	N	N	Y	2.88	1.06	0	0	0	0
TBIU100861	TBIGR001_TRINITY_DN77567_c0_g1_i1	-	-	2.18	0	-9.25	0.0795841	1	no	DOWN	N	N	N	N	Y	2.64	0.98	0	0	0	0
TBIU105749	TBIGR001_TRINITY_DN85989_c0_g1_i1	-	-	2.18	0	-9.25	0.079576	1	no	DOWN	N	N	N	N	Y	2.94	1.09	0	0	0	0
TBIU000493	TBIGR001_TRINITY_DN12580_c1_g1_i1	-	-	2.18	0	-9.25	0.0334769	0.895678	yes	DOWN	N	N	N	Y	Y	0.86	0.64	0.81	0	0	0
TBIU050890	TBIGR001_TRINITY_DN70833_c1_g2_i5	pou6f1	POU domain, class 6, transcription factor 1 [Source:SWISS;ACC:P31367]	2.17	0	-9.25	0.216552	1	no	DOWN	N	N	N	N	Y	0	0	0.11	0	0	0
TBIU029973	TBIGR001_TRINITY_DN66773_c1_g1_i4	NFU1	NFU1 iron-sulfur cluster scaffold homolog, mitochondrial [Source:SWISS;ACC:Q9UMS0]	2.18	0	-9.25	0.0722815	1	no	DOWN	N	N	N	N	Y	0.25	0.56	0	0	0	0
TBIU048477	TBIGR001_TRINITY_DN70459_c4_g4_i2	BRPF1	Peregrin [Source:SWISS;ACC:P55201]	2.17	0	-9.25	0.15662	1	no	DOWN	N	N	N	N	Y	0.31	0	0	0	0	0
TBIU060900	TBIGR001_TRINITY_DN81133_c0_g1_i1	-	-	2.18	0	-9.25	0.0795824	1	no	DOWN	N	N	N	N	Y	1.75	0.66	0	0	0	0
TBIU060321	TBIGR001_TRINITY_DN79459_c0_g1_i1	-	-	2.18	0	-9.25	0.0795915	1	no	DOWN	N	N	N	N	Y	1.61	0.6	0	0	0	0
TBIU058162	TBIGR001_TRINITY_DN72975_c0_g1_i1	-	-	2.18	0	-9.25	0.0334787	0.895678	yes	DOWN	N	N	N	Y	Y	1.81	1.33	1.74	0	0	0
TBIU060206	TBIGR001_TRINITY_DN79072_c0_g1_i1	-	-	2.18	0	-9.25	0.0334782	0.895678	yes	DOWN	N	N	N	Y	Y	0.98	0.73	0.92	0	0	0
TBIU063979	TBIGR001_TRINITY_DN250_c0_g1_i1	-	-	2.15	0	-9.24	0.0998182	1	no	DOWN	N	N	N	N	Y	3.97	0.62	0	0	0	0
TBIU073102	TBIGR001_TRINITY_DN40869_c0_g1_i1	-	-	2.15	0	-9.24	0.0998089	1	no	DOWN	N	N	N	N	Y	1.34	0.22	0	0	0	0
TBIU079778	TBIGR001_TRINITY_DN53427_c0_g1_i1	-	-	2.15	0	-9.24	0.0997981	1	no	DOWN	N	N	N	N	Y	0.94	0.15	0	0	0	0
TBIU089760	TBIGR001_TRINITY_DN67629_c0_g2_i1	-	-	2.15	0	-9.24	0.0997904	1	no	DOWN	N	N	N	N	Y	3.79	0.6	0	0	0	0
TBIU106728	TBIGR001_TRINITY_DN87562_c0_g1_i1	-	-	2.15	0	-9.24	0.0998133	1	no	DOWN	N	N	N	N	Y	2.77	0.44	0	0	0	0
TBIU009267	TBIGR001_TRINITY_DN50438_c0_g1_i1	LOC102779842	protein unc-93 homolog A-like [Source:NCBI_NR;ACC:XP_006793627.1]	2.15	0	-9.24	0.0998288	1	no	DOWN	N	N	N	N	Y	1.79	0.29	0	0	0	0
TBIU004516	TBIGR001_TRINITY_DN38594_c0_g1_i1	LOC103361696	uncharacterized LOC103361696 [Source:NCBI_NR;ACC:XP_008286070.1]	2.15	0	-9.24	0.0998393	1	no	DOWN	N	N	N	N	Y	1.24	0.2	0	0	0	0
TBIU009969	TBIGR001_TRINITY_DN51580_c0_g1_i1	Ttn	Titin [Source:SWISS;ACC:A2ASS6]	2.15	0	-9.24	0.0998201	1	no	DOWN	N	N	N	N	Y	1.46	0.24	0	0	0	0
TBIU060940	TBIGR001_TRINITY_DN81258_c0_g1_i1	-	-	2.15	0	-9.24	0.0998129	1	no	DOWN	N	N	N	N	Y	1.44	0.23	0	0	0	0
TBIU094213	TBIGR001_TRINITY_DN70364_c1_g3_i2	-	-	2.14	0	-9.23	0.196875	1	no	DOWN	N	N	N	N	Y	0	0.41	0	0	0	0
TBIU024480	TBIGR001_TRINITY_DN64866_c1_g1_i1	PUF60	Poly(U)-binding-splicing factor PUF60 [Source:SWISS;ACC:Q2HJG2]	2.14	0	-9.23	0.216573	1	no	DOWN	N	N	N	N	Y	0	0	0.37	0	0	0
TBIU043513	TBIGR001_TRINITY_DN69617_c0_g1_i7	znf512	zinc finger protein 512 [Source:NCBI_NR;ACC:XP_010741488.1]	2.14	0	-9.23	0.156644	1	no	DOWN	N	N	N	N	Y	0.73	0	0	0	0	0
TBIU056695	TBIGR001_TRINITY_DN71682_c3_g2_i3	Limd2	LIM domain-containing protein 2 [Source:SWISS;ACC:Q8BGB5]	2.14	0	-9.23	0.156575	1	no	DOWN	N	N	N	N	Y	0.53	0	0	0	0	0
TBIU070958	TBIGR001_TRINITY_DN31366_c0_g1_i1	-	-	2.13	0	-9.22	0.156535	1	no	DOWN	N	N	N	N	Y	2.03	0	0	0	0	0
TBIU081233	TBIGR001_TRINITY_DN55747_c0_g1_i2	-	-	2.13	0	-9.22	0.15653	1	no	DOWN	N	N	N	N	Y	2.36	0	0	0	0	0
TBIU082204	TBIGR001_TRINITY_DN57386_c0_g1_i1	-	-	2.13	0	-9.22	0.156517	1	no	DOWN	N	N	N	N	Y	2.98	0	0	0	0	0
TBIU083947	TBIGR001_TRINITY_DN60050_c0_g1_i1	-	-	2.13	0	-9.22	0.156501	1	no	DOWN	N	N	N	N	Y	13.57	0	0	0	0	0
TBIU089248	TBIGR001_TRINITY_DN67263_c2_g1_i1	-	-	2.13	0	-9.22	0.156463	1	no	DOWN	N	N	N	N	Y	2.52	0	0	0	0	0
TBIU090933	TBIGR001_TRINITY_DN68585_c0_g1_i5	fkbpl	FK506 binding protein like [Source:NCBI_NR;ACC:XP_010764987.1]	2.13	0	-9.22	0.0998081	1	no	DOWN	N	N	N	N	Y	0.67	0.11	0	0	0	0
TBIU094783	TBIGR001_TRINITY_DN70623_c3_g3_i1	-	-	2.13	0	-9.22	0.156451	1	no	DOWN	N	N	N	N	Y	0.97	0	0	0	0	0
TBIU094989	TBIGR001_TRINITY_DN70742_c4_g1_i1	-	-	2.13	0	-9.22	0.156443	1	no	DOWN	N	N	N	N	Y	2.7	0	0	0	0	0
TBIU097810	TBIGR001_TRINITY_DN72399_c0_g1_i1	-	-	2.13	0	-9.22	0.156432	1	no	DOWN	N	N	N	N	Y	1.18	0	0	0	0	0
TBIU010863	TBIGR001_TRINITY_DN53126_c1_g1_i1	-	-	2.13	0	-9.22	0.156723	1	no	DOWN	N	N	N	N	Y	1.39	0	0	0	0	0
TBIU009613	TBIGR001_TRINITY_DN5102_c0_g1_i1	-	-	2.13	0	-9.22	0.104545	1	no	DOWN	N	N	N	N	Y	16.8	0	11.25	0	0	0
TBIU012538	TBIGR001_TRINITY_DN55610_c0_g1_i1	-	-	2.14	0	-9.22	0.125435	1	no	DOWN	N	N	N	N	Y	0	1.3	0.27	0	0	0
TBIU022872	TBIGR001_TRINITY_DN64148_c1_g1_i3	flot1	Flotillin-1 [Source:SWISS;ACC:O13127]	2.13	0	-9.22	0.0698476	1	no	DOWN	N	N	N	N	Y	0.23	0.17	0	0	0	0
TBIU005262	TBIGR001_TRINITY_DN41832_c0_g2_i1	-	-	2.14	0	-9.22	0.125446	1	no	DOWN	N	N	N	N	Y	0	1.61	0.33	0	0	0
TBIU025703	TBIGR001_TRINITY_DN65371_c0_g2_i2	HAO2	Hydroxyacid oxidase 2 [Source:SWISS;ACC:Q3ZBW2]	2.13	0	-9.22	0.156707	1	no	DOWN	N	N	N	N	Y	0.35	0	0	0	0	0
TBIU008788	TBIGR001_TRINITY_DN49626_c0_g1_i1	Ggt1	Gamma-glutamyltranspeptidase 1 [Source:SWISS;ACC:Q60928]	2.13	0	-9.22	0.104547	1	no	DOWN	N	N	N	N	Y	2.62	0	1.5	0	0	0
TBIU052080	TBIGR001_TRINITY_DN71034_c0_g1_i8	btd	Biotinidase [Source:SWISS;ACC:Q8AV84]	2.14	0	-9.22	0.100599	1	no	DOWN	N	N	N	N	Y	0.07	0	0.11	0	0	0
TBIU047612	TBIGR001_TRINITY_DN70324_c5_g1_i1	Pnp	Purine nucleoside phosphorylase [Source:SWISS;ACC:P23492]	2.13	0	-9.22	0.0948514	1	no	DOWN	N	N	N	N	Y	0.14	0.13	0	0	0	0
TBIU050206	TBIGR001_TRINITY_DN70719_c4_g2_i13	mmuM	Homocysteine S-methyltransferase [Source:SWISS;ACC:Q47690]	2.13	0	-9.22	0.0727213	1	no	DOWN	N	N	N	N	Y	2.87	0	3.04	0	0	0
TBIU035348	TBIGR001_TRINITY_DN68025_c1_g1_i3	cenpt	centromere protein T [Source:NCBI_NR;ACC:XP_010770977.1]	2.13	0	-9.22	0.156678	1	no	DOWN	N	N	N	N	Y	113.89	0	0	0	0	0
TBIU053419	TBIGR001_TRINITY_DN71230_c1_g1_i2	LOC101071340	uncharacterized LOC101071340 [Source:NCBI_NR;ACC:XP_003963414.1]	2.13	0	-9.22	0.19695	1	no	DOWN	N	N	N	N	Y	0	0.2	0	0	0	0
TBIU098405	TBIGR001_TRINITY_DN73367_c0_g1_i1	-	-	2.11	0	-9.21	0.0840472	1	no	DOWN	N	N	N	N	Y	0.23	1.27	0.32	0	0	0
TBIU099295	TBIGR001_TRINITY_DN74902_c0_g1_i1	-	-	2.11	0	-9.21	0.084053	1	no	DOWN	N	N	N	N	Y	0.24	1.33	0.33	0	0	0
TBIU100025	TBIGR001_TRINITY_DN76146_c0_g1_i1	-	-	2.11	0	-9.21	0.0840506	1	no	DOWN	N	N	N	N	Y	0.3	1.7	0.43	0	0	0
TBIU102255	TBIGR001_TRINITY_DN79911_c0_g1_i1	-	-	2.11	0	-9.21	0.0840483	1	no	DOWN	N	N	N	N	Y	0.37	2.08	0.53	0	0	0
TBIU107254	TBIGR001_TRINITY_DN88450_c0_g1_i1	-	-	2.11	0	-9.21	0.0840459	1	no	DOWN	N	N	N	N	Y	3.04	14.83	5.02	0	0	0
TBIU000450	TBIGR001_TRINITY_DN1234_c1_g1_i1	-	-	2.11	0	-9.21	0.0840613	1	no	DOWN	N	N	N	N	Y	0.17	0.95	0.23	0	0	0
TBIU024120	TBIGR001_TRINITY_DN64709_c1_g1_i8	mapk12	Mitogen-activated protein kinase 12 [Source:SWISS;ACC:O42376]	2.11	0	-9.21	0.196994	1	no	DOWN	N	N	N	N	Y	0	0.56	0	0	0	0
TBIU060564	TBIGR001_TRINITY_DN80186_c0_g1_i1	DNAH7	Dynein heavy chain 7, axonemal [Source:SWISS;ACC:Q8WXX0]	2.11	0	-9.21	0.084054	1	no	DOWN	N	N	N	N	Y	0.95	5.07	1.39	0	0	0
TBIU057494	TBIGR001_TRINITY_DN71803_c4_g1_i1	-	-	2.11	0	-9.21	0.0840581	1	no	DOWN	N	N	N	N	Y	0.42	2.36	0.6	0	0	0
TBIU082915	TBIGR001_TRINITY_DN58425_c1_g1_i1	-	-	2.1	0	-9.2	0.196928	1	no	DOWN	N	N	N	N	Y	0	0.73	0	0	0	0
TBIU092620	TBIGR001_TRINITY_DN69512_c3_g2_i2	-	-	2.1	0	-9.2	0.0647944	1	no	DOWN	N	N	N	N	Y	2.21	4.71	1.64	0	0	0
TBIU030222	TBIGR001_TRINITY_DN66826_c1_g1_i1	MSL3	Male-specific lethal 3 homolog [Source:SWISS;ACC:Q8N5Y2]	2.11	0	-9.2	0.0795928	1	no	DOWN	N	N	N	N	Y	0.71	0.29	0	0	0	0
TBIU083576	TBIGR001_TRINITY_DN59397_c1_g1_i1	-	-	2.09	0	-9.19	0.0647908	1	no	DOWN	N	N	N	N	Y	0.72	1.6	0.51	0	0	0
TBIU084974	TBIGR001_TRINITY_DN61692_c0_g2_i1	-	-	2.08	0	-9.19	0.156479	1	no	DOWN	N	N	N	N	Y	0.29	0	0	0	0	0
TBIU086846	TBIGR001_TRINITY_DN64520_c1_g1_i1	-	-	2.09	0	-9.19	0.0647935	1	no	DOWN	N	N	N	N	Y	2.88	5.96	2.19	0	0	0
TBIU099058	TBIGR001_TRINITY_DN74550_c0_g1_i1	-	-	2.09	0	-9.19	0.0647939	1	no	DOWN	N	N	N	N	Y	0.47	1.07	0.33	0	0	0
TBIU105007	TBIGR001_TRINITY_DN84724_c0_g1_i1	-	-	2.09	0	-9.19	0.0647926	1	no	DOWN	N	N	N	N	Y	1.01	2.24	0.72	0	0	0
TBIU005779	TBIGR001_TRINITY_DN43130_c0_g1_i1	LOC102204175	angiopoietin-4-like [Source:NCBI_NR;ACC:XP_005752101.1]	2.09	0	-9.19	0.0647893	1	no	DOWN	N	N	N	N	Y	0.66	1.48	0.47	0	0	0
TBIU027138	TBIGR001_TRINITY_DN65893_c1_g2_i2	FAM53A	Protein FAM53A [Source:SWISS;ACC:Q6NSI3]	2.09	0	-9.19	0.062017	1	no	DOWN	N	N	N	N	Y	0.38	0.21	0.18	0	0	0
TBIU014837	TBIGR001_TRINITY_DN58435_c0_g1_i1	-	-	2.09	0	-9.19	0.0647955	1	no	DOWN	N	N	N	N	Y	0.38	0.86	0.26	0	0	0
TBIU068261	TBIGR001_TRINITY_DN18955_c0_g1_i1	-	-	2.07	0	-9.18	0.0581165	1	no	DOWN	N	N	N	N	Y	1.5	1.66	0.72	0	0	0
TBIU074250	TBIGR001_TRINITY_DN43478_c0_g1_i1	-	-	2.06	0	-9.18	0.100768	1	no	DOWN	N	N	N	N	Y	0	18.03	34.75	0	0	0
TBIU065099	TBIGR001_TRINITY_DN4742_c0_g1_i1	-	-	2.07	0	-9.18	0.0581174	1	no	DOWN	N	N	N	N	Y	1.54	1.7	0.73	0	0	0
TBIU098151	TBIGR001_TRINITY_DN72990_c0_g1_i1	-	-	2.06	0	-9.18	0.100761	1	no	DOWN	N	N	N	N	Y	0	1.6	2.06	0	0	0
TBIU099645	TBIGR001_TRINITY_DN75559_c0_g1_i1	-	-	2.07	0	-9.18	0.0581184	1	no	DOWN	N	N	N	N	Y	0.73	0.83	0.34	0	0	0
TBIU003165	TBIGR001_TRINITY_DN29025_c0_g1_i1	ACTP1_ACTVL	Hemolytic toxin Avt-1 [Source:SWISS;ACC:Q5R231]	2.07	0	-9.18	0.0581206	1	no	DOWN	N	N	N	N	Y	0.81	0.91	0.38	0	0	0
TBIU061567	TBIGR001_TRINITY_DN83158_c0_g1_i1	-	-	2.07	0	-9.18	0.0581194	1	no	DOWN	N	N	N	N	Y	1.25	1.39	0.59	0	0	0
TBIU061220	TBIGR001_TRINITY_DN82043_c0_g1_i1	-	-	2.07	0	-9.18	0.0581211	1	no	DOWN	N	N	N	N	Y	1.24	1.38	0.59	0	0	0
TBIU032955	TBIGR001_TRINITY_DN67519_c5_g3_i1	Parp12	Poly [ADP-ribose] polymerase 12 [Source:SWISS;ACC:Q8BZ20]	10.7	0.0187	-9.17	0.00214966	0.199363	yes	DOWN	N	N	Y	Y	Y	0.72	0.01	1.81	0	0.01	0
TBIU006619	TBIGR001_TRINITY_DN45253_c0_g2_i1	-	-	2.06	0	-9.17	0.156739	1	no	DOWN	N	N	N	N	Y	0.93	0	0	0	0	0
TBIU006468	TBIGR001_TRINITY_DN44901_c0_g1_i1	OBSCN	Obscurin [Source:SWISS;ACC:Q5VST9]	2.06	0	-9.17	0.156739	1	no	DOWN	N	N	N	N	Y	0.97	0	0	0	0	0
TBIU057007	TBIGR001_TRINITY_DN71731_c0_g4_i2	Stard9	StAR-related lipid transfer protein 9 [Source:SWISS;ACC:Q80TF6]	2.05	0	-9.17	0.156557	1	no	DOWN	N	N	N	N	Y	0.64	0	0	0	0	0
TBIU070482	TBIGR001_TRINITY_DN29174_c0_g1_i1	-	-	2.04	0	-9.16	0.07126	1	no	DOWN	N	N	N	N	Y	1.96	3.95	9.22	0	0	0
TBIU064928	TBIGR001_TRINITY_DN4234_c0_g1_i1	-	-	2.04	0	-9.16	0.0712631	1	no	DOWN	N	N	N	N	Y	0.72	1.56	3.11	0	0	0
TBIU074468	TBIGR001_TRINITY_DN43878_c0_g1_i1	-	-	2.04	0	-9.16	0.0620285	1	no	DOWN	N	N	N	N	Y	1.35	0.76	0.48	0	0	0
TBIU075141	TBIGR001_TRINITY_DN45015_c0_g1_i1	ENP1_TORCA	Electromotor neuron-associated protein 1 [Source:SWISS;ACC:P14400]	2.04	0	-9.16	0.156528	1	no	DOWN	N	N	N	N	Y	1.79	0	0	0	0	0
TBIU075870	TBIGR001_TRINITY_DN46411_c1_g1_i1	-	-	2.04	0	-9.16	0.0620241	1	no	DOWN	N	N	N	N	Y	1.31	0.74	0.46	0	0	0
TBIU085592	TBIGR001_TRINITY_DN62689_c1_g1_i1	-	-	2.04	0	-9.16	0.062032	1	no	DOWN	N	N	N	N	Y	0.64	0.36	0.22	0	0	0
TBIU091650	TBIGR001_TRINITY_DN68945_c1_g2_i1	-	-	2.04	0	-9.16	0.196907	1	no	DOWN	N	N	N	N	Y	0	1.2	0	0	0	0
TBIU100242	TBIGR001_TRINITY_DN76543_c0_g1_i1	-	-	2.04	0	-9.16	0.0620442	1	no	DOWN	N	N	N	N	Y	4.03	2.15	1.49	0	0	0
TBIU101559	TBIGR001_TRINITY_DN78830_c0_g1_i1	-	-	2.04	0	-9.16	0.0620557	1	no	DOWN	N	N	N	N	Y	1.9	1.05	0.68	0	0	0
TBIU104436	TBIGR001_TRINITY_DN83612_c0_g1_i1	-	-	2.04	0	-9.16	0.0712541	1	no	DOWN	N	N	N	N	Y	1.01	2.15	4.46	0	0	0
TBIU070217	TBIGR001_TRINITY_DN27770_c0_g1_i1	-	-	2.03	0	-9.15	0.196941	1	no	DOWN	N	N	N	N	Y	0	2.56	0	0	0	0
TBIU080001	TBIGR001_TRINITY_DN53753_c0_g1_i2	-	-	2.03	0	-9.15	0.196936	1	no	DOWN	N	N	N	N	Y	0	3.24	0	0	0	0
TBIU104528	TBIGR001_TRINITY_DN83839_c0_g1_i1	-	-	2.03	0	-9.15	0.19686	1	no	DOWN	N	N	N	N	Y	0	4.89	0	0	0	0
TBIU022061	TBIGR001_TRINITY_DN63730_c0_g3_i3	-	-	2.03	0	-9.15	0.197011	1	no	DOWN	N	N	N	N	Y	0	0.99	0	0	0	0
TBIU039832	TBIGR001_TRINITY_DN68944_c0_g1_i12	pycrl	pyrroline-5-carboxylate reductase-like [Source:NCBI_NR;ACC:XP_008336738.1]	2.03	0	-9.15	0.156663	1	no	DOWN	N	N	N	N	Y	1.59	0	0	0	0	0
TBIU084342	TBIGR001_TRINITY_DN60654_c0_g1_i1	-	-	2.01	0	-9.14	0.156486	1	no	DOWN	N	N	N	N	Y	0.81	0	0	0	0	0
TBIU099476	TBIGR001_TRINITY_DN75207_c0_g1_i1	-	-	2.02	0	-9.14	0.07907	1	no	DOWN	N	N	N	N	Y	1.86	0.42	0.53	0	0	0
TBIU104284	TBIGR001_TRINITY_DN83421_c0_g1_i1	-	-	2.02	0	-9.14	0.0790765	1	no	DOWN	N	N	N	N	Y	5.65	1.19	1.68	0	0	0
TBIU106561	TBIGR001_TRINITY_DN87284_c0_g1_i1	-	-	2.02	0	-9.14	0.070295	1	no	DOWN	N	N	N	N	Y	1.19	0.66	2.57	0	0	0
TBIU032607	TBIGR001_TRINITY_DN67447_c3_g1_i5	PGM1	Phosphoglucomutase-1 [Source:SWISS;ACC:Q08DP0]	2.02	0	-9.14	0.156694	1	no	DOWN	N	N	N	N	Y	1.34	0	0	0	0	0
TBIU001488	TBIGR001_TRINITY_DN18062_c0_g1_i1	-	-	2.02	0	-9.14	0.0702736	1	no	DOWN	N	N	N	N	Y	0.61	0.34	1.28	0	0	0
TBIU024179	TBIGR001_TRINITY_DN64739_c0_g1_i17	GALNT11	Polypeptide N-acetylgalactosaminyltransferase 11 [Source:SWISS;ACC:Q8NCW6]	14.1	0.025	-9.14	0.00775144	0.431557	yes	DOWN	N	N	Y	Y	Y	1.71	0	0	0	0	0
TBIU010976	TBIGR001_TRINITY_DN53320_c0_g1_i1	KBTBD13	Kelch repeat and BTB domain-containing protein 13 [Source:SWISS;ACC:C9JR72]	2.02	0	-9.14	0.0790645	1	no	DOWN	N	N	N	N	Y	1.3	0.29	0.37	0	0	0
TBIU060041	TBIGR001_TRINITY_DN785_c1_g1_i1	ntf7	Neurotrophin-7 [Source:SWISS;ACC:O73797]	2.02	0	-9.14	0.0790634	1	no	DOWN	N	N	N	N	Y	3.28	0.72	0.95	0	0	0
TBIU067545	TBIGR001_TRINITY_DN15470_c0_g1_i1	-	-	2	0	-9.13	0.134395	1	no	DOWN	N	N	N	N	Y	0.18	1.21	0	0	0	0
TBIU102753	TBIGR001_TRINITY_DN80820_c0_g1_i1	-	-	1.99	0	-9.13	0.100589	1	no	DOWN	N	N	N	N	Y	1.77	0	2.54	0	0	0
TBIU103174	TBIGR001_TRINITY_DN81509_c0_g1_i1	-	-	2	0	-9.13	0.134392	1	no	DOWN	N	N	N	N	Y	0.22	1.5	0	0	0	0
TBIU103454	TBIGR001_TRINITY_DN82042_c0_g1_i1	-	-	1.99	0	-9.13	0.100583	1	no	DOWN	N	N	N	N	Y	1.31	0	1.86	0	0	0
TBIU105230	TBIGR001_TRINITY_DN85019_c0_g1_i1	-	-	2	0	-9.13	0.134388	1	no	DOWN	N	N	N	N	Y	0.21	1.41	0	0	0	0
TBIU014030	TBIGR001_TRINITY_DN57480_c1_g1_i1	-	-	2	0	-9.13	0.134422	1	no	DOWN	N	N	N	N	Y	0.27	1.8	0	0	0	0
TBIU058207	TBIGR001_TRINITY_DN73158_c0_g1_i1	AFG3L2	AFG3-like protein 2 [Source:SWISS;ACC:Q9Y4W6]	2	0	-9.13	0.13441	1	no	DOWN	N	N	N	N	Y	0.53	3.51	0	0	0	0
TBIU002235	TBIGR001_TRINITY_DN23316_c0_g1_i1	-	-	2	0	-9.13	0.13443	1	no	DOWN	N	N	N	N	Y	0.22	1.49	0	0	0	0
TBIU031478	TBIGR001_TRINITY_DN67180_c1_g1_i11	pcnxl4	Pecanex-like protein 4 [Source:SWISS;ACC:A2RUW7]	2.01	0	-9.13	0.183728	1	no	DOWN	N	N	N	N	Y	0.01	0	0.04	0	0	0
TBIU003866	TBIGR001_TRINITY_DN33375_c0_g1_i1	LOC101485899	serine/threonine-protein kinase TAO2-like [Source:NCBI_NR;ACC:XP_004574668.1]	2	0	-9.13	0.12312	1	no	DOWN	N	N	N	N	Y	2.59	0	0.61	0	0	0
TBIU050785	TBIGR001_TRINITY_DN70815_c6_g1_i1	-	-	1.99	0	-9.13	0.10058	1	no	DOWN	N	N	N	N	Y	1.81	0	2.61	0	0	0
TBIU058800	TBIGR001_TRINITY_DN74887_c0_g1_i1	LOC103360760	cyclin-dependent kinase-like 5 [Source:NCBI_NR;ACC:XP_008284879.1]	2	0	-9.13	0.134404	1	no	DOWN	N	N	N	N	Y	0.24	1.65	0	0	0	0
TBIU059173	TBIGR001_TRINITY_DN76008_c0_g1_i1	PCDH10	Protocadherin-10 [Source:SWISS;ACC:Q9P2E7]	2	0	-9.13	0.123116	1	no	DOWN	N	N	N	N	Y	2.97	0	0.71	0	0	0
TBIU070912	TBIGR001_TRINITY_DN31170_c0_g1_i1	-	-	1.98	0	-9.12	0.109122	1	no	DOWN	N	N	N	N	Y	0.56	1.58	0	0	0	0
TBIU072252	TBIGR001_TRINITY_DN37290_c0_g1_i1	-	-	1.98	0	-9.12	0.109121	1	no	DOWN	N	N	N	N	Y	0.55	1.55	0	0	0	0
TBIU098064	TBIGR001_TRINITY_DN72881_c0_g1_i1	-	-	1.98	0	-9.12	0.109115	1	no	DOWN	N	N	N	N	Y	0.78	2.17	0	0	0	0
TBIU098206	TBIGR001_TRINITY_DN73058_c0_g2_i1	-	-	1.99	0	-9.12	0.216513	1	no	DOWN	N	N	N	N	Y	0	0	1.31	0	0	0
TBIU099835	TBIGR001_TRINITY_DN75830_c0_g1_i1	-	-	1.98	0	-9.12	0.109111	1	no	DOWN	N	N	N	N	Y	1.35	3.68	0	0	0	0
TBIU103860	TBIGR001_TRINITY_DN82687_c0_g1_i1	-	-	1.98	0	-9.12	0.109113	1	no	DOWN	N	N	N	N	Y	0.73	2.05	0	0	0	0
TBIU103870	TBIGR001_TRINITY_DN82727_c0_g1_i1	-	-	1.98	0	-9.12	0.109104	1	no	DOWN	N	N	N	N	Y	0.95	2.63	0	0	0	0
TBIU105823	TBIGR001_TRINITY_DN86007_c0_g1_i1	-	-	1.98	0	-9.12	0.109095	1	no	DOWN	N	N	N	N	Y	1.26	3.44	0	0	0	0
TBIU107816	TBIGR001_TRINITY_DN89384_c0_g1_i1	-	-	1.98	0	-9.12	0.109087	1	no	DOWN	N	N	N	N	Y	0.7	1.95	0	0	0	0
TBIU060237	TBIGR001_TRINITY_DN79155_c0_g1_i1	-	-	1.98	0	-9.12	0.109132	1	no	DOWN	N	N	N	N	Y	0.61	1.72	0	0	0	0
TBIU039006	TBIGR001_TRINITY_DN68796_c0_g1_i6	CCDC136	Coiled-coil domain-containing protein 136 [Source:SWISS;ACC:Q96JN2]	21.8	0.0393	-9.12	7.27532e-06	0.004019	yes	DOWN	Y	Y	Y	Y	Y	0.42	1.48	0.37	0	0	0
TBIU023558	TBIGR001_TRINITY_DN64443_c0_g1_i8	SORBS3	Vinexin [Source:SWISS;ACC:O60504]	1.99	0	-9.12	0.194782	1	no	DOWN	N	N	N	N	Y	0.33	0	0	0	0	0
TBIU000487	TBIGR001_TRINITY_DN12546_c0_g1_i1	-	-	1.98	0	-9.12	0.109136	1	no	DOWN	N	N	N	N	Y	0.36	1.03	0	0	0	0
TBIU054850	TBIGR001_TRINITY_DN71433_c4_g2_i9	SDK1	Protein sidekick-1 [Source:SWISS;ACC:Q7Z5N4]	1.99	0	-9.12	0.0643474	1	no	DOWN	N	N	N	N	Y	0.02	0.06	0.06	0	0	0
TBIU073761	TBIGR001_TRINITY_DN42499_c0_g1_i1	-	-	1.97	0	-9.11	0.194642	1	no	DOWN	N	N	N	N	Y	0.91	0	0	0	0	0
TBIU078120	TBIGR001_TRINITY_DN50477_c0_g1_i1	-	-	1.97	0	-9.11	0.0993254	1	no	DOWN	N	N	N	N	Y	1.33	0	0.86	0	0	0
TBIU067936	TBIGR001_TRINITY_DN17119_c0_g1_i1	-	-	1.96	0	-9.1	0.0966344	1	no	DOWN	N	N	N	N	Y	2.02	2.94	0	0	0	0
TBIU068582	TBIGR001_TRINITY_DN20625_c0_g1_i1	-	-	1.96	0	-9.1	0.096624	1	no	DOWN	N	N	N	N	Y	1.07	1.59	0	0	0	0
TBIU064711	TBIGR001_TRINITY_DN3274_c0_g1_i1	-	-	1.96	0	-9.1	0.0966448	1	no	DOWN	N	N	N	N	Y	1.43	2.11	0	0	0	0
TBIU071885	TBIGR001_TRINITY_DN34821_c0_g1_i1	-	-	1.96	0	-9.1	0.096628	1	no	DOWN	N	N	N	N	Y	5.47	7.37	0	0	0	0
TBIU079405	TBIGR001_TRINITY_DN52806_c0_g1_i1	-	-	1.96	0	-9.1	0.0966267	1	no	DOWN	N	N	N	N	Y	0.74	1.11	0	0	0	0
TBIU082243	TBIGR001_TRINITY_DN57389_c0_g1_i1	-	-	1.96	0	-9.1	0.0966289	1	no	DOWN	N	N	N	N	Y	1.12	1.67	0	0	0	0
TBIU085657	TBIGR001_TRINITY_DN62749_c2_g1_i1	-	-	1.96	0	-9.1	0.0966191	1	no	DOWN	N	N	N	N	Y	4.2	5.8	0	0	0	0
TBIU087782	TBIGR001_TRINITY_DN65750_c0_g1_i1	-	-	1.96	0	-9.1	0.100891	1	no	DOWN	N	N	N	N	Y	0	2.69	1.76	0	0	0
TBIU003703	TBIGR001_TRINITY_DN32387_c0_g1_i1	DNAH11	Dynein heavy chain 11, axonemal [Source:SWISS;ACC:Q96DT5]	1.96	0	-9.1	0.100906	1	no	DOWN	N	N	N	N	Y	0	4.77	3.36	0	0	0
TBIU045319	TBIGR001_TRINITY_DN69922_c3_g1_i1	-	-	1.96	0	-9.1	0.0966494	1	no	DOWN	N	N	N	N	Y	1.41	2.09	0	0	0	0
TBIU062989	TBIGR001_TRINITY_DN87307_c0_g1_i1	-	-	1.96	0	-9.1	0.0966445	1	no	DOWN	N	N	N	N	Y	1.64	2.42	0	0	0	0
TBIU063016	TBIGR001_TRINITY_DN87382_c0_g1_i1	-	-	1.96	0	-9.1	0.0966404	1	no	DOWN	N	N	N	N	Y	0.59	0.89	0	0	0	0
TBIU091581	TBIGR001_TRINITY_DN68956_c0_g1_i2	-	-	1.95	0	-9.09	0.216533	1	no	DOWN	N	N	N	N	Y	0	0	0.21	0	0	0
TBIU012508	TBIGR001_TRINITY_DN55582_c0_g1_i1	Brf1	Transcription factor IIIB 90 kDa subunit [Source:SWISS;ACC:Q8CFK2]	1.95	0	-9.09	0.197028	1	no	DOWN	N	N	N	N	Y	0	0.87	0	0	0	0
TBIU034468	TBIGR001_TRINITY_DN67859_c3_g4_i1	LOC104959363	interleukin-6 receptor subunit beta-like [Source:NCBI_NR;ACC:XP_010785543.1]	1.95	0	-9.09	0.19699	1	no	DOWN	N	N	N	N	Y	0	0.44	0	0	0	0
TBIU029099	TBIGR001_TRINITY_DN66500_c1_g3_i1	Ano1	Anoctamin-1 [Source:SWISS;ACC:Q8BHY3]	1.94	0	-9.09	0.196992	1	no	DOWN	N	N	N	N	Y	0	0.23	0	0	0	0
TBIU037030	TBIGR001_TRINITY_DN68403_c3_g1_i4	tchp	Trichoplein keratin filament-binding protein [Source:SWISS;ACC:Q1RM03]	1.95	0	-9.09	0.194774	1	no	DOWN	N	N	N	N	Y	0.17	0	0	0	0	0
TBIU074028	TBIGR001_TRINITY_DN42943_c1_g1_i1	-	-	1.93	0	-9.08	0.0643417	1	no	DOWN	N	N	N	N	Y	0.55	1.81	1.57	0	0	0
TBIU076630	TBIGR001_TRINITY_DN47794_c0_g2_i1	-	-	1.93	0	-9.08	0.0948584	1	no	DOWN	N	N	N	N	Y	0.64	0.55	0	0	0	0
TBIU079830	TBIGR001_TRINITY_DN53483_c0_g1_i1	-	-	1.94	0	-9.08	0.066403	1	no	DOWN	N	N	N	N	Y	4.75	1.31	2.98	0	0	0
TBIU083000	TBIGR001_TRINITY_DN58586_c1_g1_i1	-	-	1.93	0	-9.08	0.0948549	1	no	DOWN	N	N	N	N	Y	1.58	1.32	0	0	0	0
TBIU083233	TBIGR001_TRINITY_DN58845_c1_g2_i1	-	-	1.93	0	-9.08	0.0643361	1	no	DOWN	N	N	N	N	Y	0.7	2.3	2.04	0	0	0
TBIU086120	TBIGR001_TRINITY_DN63435_c0_g1_i2	-	-	1.93	0	-9.08	0.19455	1	no	DOWN	N	N	N	N	Y	1.9	0	0	0	0	0
TBIU088062	TBIGR001_TRINITY_DN66160_c3_g2_i1	-	-	1.93	0	-9.08	0.0948499	1	no	DOWN	N	N	N	N	Y	0.95	0.8	0	0	0	0
TBIU088208	TBIGR001_TRINITY_DN66297_c1_g1_i1	-	-	1.93	0	-9.08	0.0948519	1	no	DOWN	N	N	N	N	Y	3.05	2.48	0	0	0	0
TBIU089928	TBIGR001_TRINITY_DN67798_c1_g1_i1	-	-	1.94	0	-9.08	0.196911	1	no	DOWN	N	N	N	N	Y	0	0.84	0	0	0	0
TBIU098382	TBIGR001_TRINITY_DN73308_c0_g1_i2	-	-	1.94	0	-9.08	0.0966162	1	no	DOWN	N	N	N	N	Y	0.14	0.18	0	0	0	0
TBIU101071	TBIGR001_TRINITY_DN77950_c0_g1_i1	-	-	1.93	0	-9.08	0.0948427	1	no	DOWN	N	N	N	N	Y	1.08	0.91	0	0	0	0
TBIU106303	TBIGR001_TRINITY_DN86895_c0_g1_i1	-	-	1.93	0	-9.08	0.0948548	1	no	DOWN	N	N	N	N	Y	1.73	1.44	0	0	0	0
TBIU107607	TBIGR001_TRINITY_DN89025_c0_g1_i1	-	-	1.93	0	-9.08	0.0643345	1	no	DOWN	N	N	N	N	Y	0.3	1.02	0.86	0	0	0
TBIU008797	TBIGR001_TRINITY_DN49646_c1_g1_i1	-	-	1.93	0	-9.08	0.0948531	1	no	DOWN	N	N	N	N	Y	0.77	0.66	0	0	0	0
TBIU036056	TBIGR001_TRINITY_DN68186_c1_g1_i5	Ephb4	Ephrin type-B receptor 4 [Source:SWISS;ACC:P54761]	1.94	0	-9.08	0.196973	1	no	DOWN	N	N	N	N	Y	0	1.28	0	0	0	0
TBIU013482	TBIGR001_TRINITY_DN56822_c0_g1_i1	-	-	1.93	0	-9.08	0.0948427	1	no	DOWN	N	N	N	N	Y	1.83	1.52	0	0	0	0
TBIU003726	TBIGR001_TRINITY_DN32482_c0_g1_i1	SACS	Sacsin [Source:SWISS;ACC:Q9NZJ4]	1.93	0	-9.08	0.0948629	1	no	DOWN	N	N	N	N	Y	1.65	1.38	0	0	0	0
TBIU004249	TBIGR001_TRINITY_DN36454_c0_g1_i1	RpS8	40S ribosomal protein S8 [Source:SWISS;ACC:O76756]	1.93	0	-9.08	0.0948563	1	no	DOWN	N	N	N	N	Y	1.86	1.55	0	0	0	0
TBIU017104	TBIGR001_TRINITY_DN60629_c0_g1_i1	ACT_OXYRB	Actin [Source:SWISS;ACC:Q39596]	1.93	0	-9.08	0.1948	1	no	DOWN	N	N	N	N	Y	1.24	0	0	0	0	0
TBIU028457	TBIGR001_TRINITY_DN66316_c0_g2_i6	LOC102292828	collagen alpha-1(I) chain-like [Source:NCBI_NR;ACC:XP_005915576.1]	1.93	0	-9.08	0.194752	1	no	DOWN	N	N	N	N	Y	0.66	0	0	0	0	0
TBIU013410	TBIGR001_TRINITY_DN56732_c0_g1_i1	-	-	1.93	0	-9.08	0.0948461	1	no	DOWN	N	N	N	N	Y	1.81	1.51	0	0	0	0
TBIU007460	TBIGR001_TRINITY_DN47006_c0_g2_i1	LOC104932625	uncharacterized LOC104932625 [Source:NCBI_NR;ACC:XP_010746204.1]	1.93	0	-9.08	0.19485	1	no	DOWN	N	N	N	N	Y	0.83	0	0	0	0	0
TBIU003440	TBIGR001_TRINITY_DN3091_c0_g1_i1	-	-	1.93	0	-9.08	0.0948658	1	no	DOWN	N	N	N	N	Y	10.09	7.47	0	0	0	0
TBIU062957	TBIGR001_TRINITY_DN87238_c0_g1_i1	LOC103354727	myosin light chain kinase family member 4-like [Source:NCBI_NR;ACC:XP_008276418.1]	1.93	0	-9.08	0.0948667	1	no	DOWN	N	N	N	N	Y	1.43	1.2	0	0	0	0
TBIU051767	TBIGR001_TRINITY_DN70984_c0_g2_i4	LOC103133154	igLON family member 5-like [Source:NCBI_NR;ACC:XP_007544989.1]	1.93	0	-9.08	0.0643475	1	no	DOWN	N	N	N	N	Y	2.04	6.14	6.42	0	0	0
TBIU058669	TBIGR001_TRINITY_DN74535_c0_g1_i1	PLEK2	Pleckstrin-2 [Source:SWISS;ACC:Q9NYT0]	1.93	0	-9.08	0.0643518	1	no	DOWN	N	N	N	N	Y	0.77	2.52	2.25	0	0	0
TBIU060712	TBIGR001_TRINITY_DN80673_c0_g1_i1	-	-	1.93	0	-9.08	0.0643472	1	no	DOWN	N	N	N	N	Y	0.38	1.26	1.07	0	0	0
TBIU056726	TBIGR001_TRINITY_DN71685_c9_g1_i1	-	-	1.93	0	-9.08	0.0948536	1	no	DOWN	N	N	N	N	Y	0.53	0.45	0	0	0	0
TBIU010566	TBIGR001_TRINITY_DN52665_c0_g2_i1	Arhgef40	Rho guanine nucleotide exchange factor 40 [Source:SWISS;ACC:Q3UPH7]	1.92	0	-9.07	0.197045	1	no	DOWN	N	N	N	N	Y	0	1.71	0	0	0	0
TBIU047351	TBIGR001_TRINITY_DN70273_c4_g4_i4	brms1la	Breast cancer metastasis-suppressor 1-like protein-A [Source:SWISS;ACC:Q4V8V1]	1.92	0	-9.07	0.194761	1	no	DOWN	N	N	N	N	Y	0.15	0	0	0	0	0
TBIU014455	TBIGR001_TRINITY_DN58050_c0_g2_i1	RNF207	RING finger protein 207 [Source:SWISS;ACC:Q6ZRF8]	1.92	0	-9.07	0.194812	1	no	DOWN	N	N	N	N	Y	0.46	0	0	0	0	0
TBIU081119	TBIGR001_TRINITY_DN55607_c0_g2_i1	-	-	1.91	0	-9.06	0.104374	1	no	DOWN	N	N	N	N	Y	1.79	0.8	0	0	0	0
TBIU082442	TBIGR001_TRINITY_DN57668_c0_g1_i1	-	-	1.9	0	-9.06	0.194577	1	no	DOWN	N	N	N	N	Y	0.78	0	0	0	0	0
TBIU082947	TBIGR001_TRINITY_DN58421_c0_g2_i1	-	-	1.9	0	-9.06	0.100889	1	no	DOWN	N	N	N	N	Y	0	112.81	95.06	0	0	0
TBIU083641	TBIGR001_TRINITY_DN59457_c1_g1_i1	-	-	1.91	0	-9.06	0.104386	1	no	DOWN	N	N	N	N	Y	0.85	0.39	0	0	0	0
TBIU098050	TBIGR001_TRINITY_DN72833_c0_g1_i1	-	-	1.91	0	-9.06	0.0546429	1	no	DOWN	N	N	N	N	Y	0.61	0.68	0.86	0	0	0
TBIU098756	TBIGR001_TRINITY_DN73985_c0_g1_i1	-	-	1.91	0	-9.06	0.0546433	1	no	DOWN	N	N	N	N	Y	1.06	1.17	1.52	0	0	0
TBIU102678	TBIGR001_TRINITY_DN80617_c0_g1_i1	-	-	1.91	0	-9.06	0.104406	1	no	DOWN	N	N	N	N	Y	10.63	4.25	0	0	0	0
TBIU103544	TBIGR001_TRINITY_DN82156_c0_g1_i1	-	-	1.91	0	-9.06	0.0546412	1	no	DOWN	N	N	N	N	Y	0.67	0.75	0.95	0	0	0
TBIU104551	TBIGR001_TRINITY_DN83854_c0_g1_i1	-	-	1.91	0	-9.06	0.0546366	1	no	DOWN	N	N	N	N	Y	1.21	1.33	1.74	0	0	0
TBIU106736	TBIGR001_TRINITY_DN87594_c0_g1_i1	-	-	1.91	0	-9.06	0.0546314	1	no	DOWN	N	N	N	N	Y	0.4	0.45	0.56	0	0	0
TBIU107885	TBIGR001_TRINITY_DN89520_c0_g1_i1	-	-	1.91	0	-9.06	0.0546274	1	no	DOWN	N	N	N	N	Y	1	1.11	1.43	0	0	0
TBIU058013	TBIGR001_TRINITY_DN72569_c0_g1_i1	-	-	1.91	0	-9.06	0.104387	1	no	DOWN	N	N	N	N	Y	2.31	1.02	0	0	0	0
TBIU039444	TBIGR001_TRINITY_DN68873_c0_g4_i1	PRKAG2	5'-AMP-activated protein kinase subunit gamma-2 [Source:SWISS;ACC:Q9UGJ0]	1.9	0	-9.06	0.0966518	1	no	DOWN	N	N	N	N	Y	0.57	0.92	0	0	0	0
TBIU005956	TBIGR001_TRINITY_DN43675_c0_g2_i1	-	-	1.9	0	-9.06	0.197055	1	no	DOWN	N	N	N	N	Y	0	0.61	0	0	0	0
TBIU013417	TBIGR001_TRINITY_DN56741_c0_g1_i1	-	-	1.91	0	-9.06	0.104393	1	no	DOWN	N	N	N	N	Y	1.73	0.77	0	0	0	0
TBIU002452	TBIGR001_TRINITY_DN24203_c0_g1_i1	-	-	1.91	0	-9.06	0.0546303	1	no	DOWN	N	N	N	N	Y	1.63	1.76	2.38	0	0	0
TBIU047957	TBIGR001_TRINITY_DN70379_c2_g1_i1	-	-	1.91	0	-9.06	0.0546424	1	no	DOWN	N	N	N	N	Y	0.75	0.84	1.07	0	0	0
TBIU063168	TBIGR001_TRINITY_DN87860_c0_g1_i1	-	-	1.91	0	-9.06	0.0546465	1	no	DOWN	N	N	N	N	Y	0.56	0.62	0.78	0	0	0
TBIU059798	TBIGR001_TRINITY_DN77954_c0_g1_i1	LOC104930779	uncharacterized LOC104930779 [Source:NCBI_NR;ACC:XP_010743957.1]	1.91	0	-9.06	0.104377	1	no	DOWN	N	N	N	N	Y	3.75	1.63	0	0	0	0
TBIU066338	TBIGR001_TRINITY_DN10718_c0_g1_i1	-	-	1.89	0	-9.05	0.127938	1	no	DOWN	N	N	N	N	Y	13.29	2.21	0	0	0	0
TBIU074827	TBIGR001_TRINITY_DN44430_c0_g1_i1	-	-	1.89	0	-9.05	0.12793	1	no	DOWN	N	N	N	N	Y	1.5	0.28	0	0	0	0
TBIU080912	TBIGR001_TRINITY_DN55263_c0_g1_i1	-	-	1.89	0	-9.05	0.127935	1	no	DOWN	N	N	N	N	Y	4.23	0.77	0	0	0	0
TBIU084407	TBIGR001_TRINITY_DN60715_c0_g1_i2	-	-	1.89	0	-9.05	0.194567	1	no	DOWN	N	N	N	N	Y	0.65	0	0	0	0	0
TBIU086549	TBIGR001_TRINITY_DN64109_c0_g2_i1	-	-	1.89	0	-9.05	0.127939	1	no	DOWN	N	N	N	N	Y	53.64	8.97	0	0	0	0
TBIU088299	TBIGR001_TRINITY_DN66473_c2_g1_i1	-	-	1.89	0	-9.05	0.127928	1	no	DOWN	N	N	N	N	Y	2.39	0.44	0	0	0	0
TBIU091709	TBIGR001_TRINITY_DN69032_c1_g2_i1	-	-	1.9	0	-9.05	0.196892	1	no	DOWN	N	N	N	N	Y	0	0.43	0	0	0	0
TBIU106406	TBIGR001_TRINITY_DN87007_c0_g1_i1	-	-	1.89	0	-9.05	0.127917	1	no	DOWN	N	N	N	N	Y	2.04	0.38	0	0	0	0
TBIU106912	TBIGR001_TRINITY_DN87924_c0_g1_i1	-	-	1.89	0	-9.05	0.127914	1	no	DOWN	N	N	N	N	Y	5.8	1.03	0	0	0	0
TBIU107061	TBIGR001_TRINITY_DN88151_c0_g1_i1	-	-	1.89	0	-9.05	0.127904	1	no	DOWN	N	N	N	N	Y	2.35	0.44	0	0	0	0
TBIU063882	TBIGR001_TRINITY_DN9765_c0_g1_i1	Atp5b	ATP synthase subunit beta, mitochondrial [Source:SWISS;ACC:P56480]	1.89	0	-9.05	0.127939	1	no	DOWN	N	N	N	N	Y	1.27	0.24	0	0	0	0
TBIU012706	TBIGR001_TRINITY_DN55810_c1_g1_i1	filip1l	Filamin A-interacting protein 1-like [Source:SWISS;ACC:A3KNA5]	1.89	0	-9.05	0.127929	1	no	DOWN	N	N	N	N	Y	1.61	0.3	0	0	0	0
TBIU001424	TBIGR001_TRINITY_DN17531_c0_g1_i1	Megf10	Multiple epidermal growth factor-like domains protein 10 [Source:SWISS;ACC:Q6DIB5]	1.89	0	-9.05	0.127922	1	no	DOWN	N	N	N	N	Y	1.35	0.25	0	0	0	0
TBIU026733	TBIGR001_TRINITY_DN65748_c0_g2_i1	TRIM54	Tripartite motif-containing protein 54 [Source:SWISS;ACC:Q58D15]	1.89	0	-9.05	0.194754	1	no	DOWN	N	N	N	N	Y	0.23	0	0	0	0	0
TBIU003920	TBIGR001_TRINITY_DN33760_c0_g1_i1	Atcay	Caytaxin [Source:SWISS;ACC:Q1M168]	1.89	0	-9.05	0.127929	1	no	DOWN	N	N	N	N	Y	1.35	0.25	0	0	0	0
TBIU039842	TBIGR001_TRINITY_DN68945_c1_g1_i5	GNPAT	Dihydroxyacetone phosphate acyltransferase [Source:SWISS;ACC:O15228]	1.89	0	-9.05	0.196955	1	no	DOWN	N	N	N	N	Y	0	0.44	0	0	0	0
TBIU000222	TBIGR001_TRINITY_DN10930_c0_g1_i1	-	-	1.89	0	-9.05	0.100576	1	no	DOWN	N	N	N	N	Y	0.58	0	0.94	0	0	0
TBIU046054	TBIGR001_TRINITY_DN70053_c9_g1_i1	-	-	1.89	0	-9.05	0.127948	1	no	DOWN	N	N	N	N	Y	0.91	0.17	0	0	0	0
TBIU069317	TBIGR001_TRINITY_DN23608_c0_g1_i1	-	-	1.89	0	-9.04	0.0616852	1	no	DOWN	N	N	N	N	Y	1.01	0.38	0.95	0	0	0
TBIU090615	TBIGR001_TRINITY_DN68287_c0_g1_i1	-	-	1.89	0	-9.04	0.0616826	1	no	DOWN	N	N	N	N	Y	1.38	0.51	1.32	0	0	0
TBIU098950	TBIGR001_TRINITY_DN74397_c0_g1_i1	-	-	1.89	0	-9.04	0.0616862	1	no	DOWN	N	N	N	N	Y	0.71	0.27	0.66	0	0	0
TBIU099600	TBIGR001_TRINITY_DN75463_c0_g1_i1	-	-	1.89	0	-9.04	0.0616966	1	no	DOWN	N	N	N	N	Y	1.03	0.38	0.97	0	0	0
TBIU105705	TBIGR001_TRINITY_DN85805_c0_g1_i1	-	-	1.89	0	-9.04	0.061694	1	no	DOWN	N	N	N	N	Y	1.33	0.49	1.26	0	0	0
TBIU025266	TBIGR001_TRINITY_DN65209_c3_g2_i1	-	-	1.88	0	-9.04	0.194784	1	no	DOWN	N	N	N	N	Y	1.05	0	0	0	0	0
TBIU021971	TBIGR001_TRINITY_DN63690_c1_g1_i1	-	-	1.88	0	-9.04	0.180316	1	no	DOWN	N	N	N	N	Y	0	1.45	8.47	0	0	0
TBIU050624	TBIGR001_TRINITY_DN70788_c5_g1_i1	LOC102797443	trafficking kinesin-binding protein 1-like [Source:NCBI_NR;ACC:XP_006810570.1]	1.89	0	-9.04	0.0616894	1	no	DOWN	N	N	N	N	Y	0.89	0.33	0.83	0	0	0
TBIU056403	TBIGR001_TRINITY_DN71639_c2_g1_i6	trio	Triple functional domain protein [Source:SWISS;ACC:Q1LUA6]	1.88	0	-9.04	0.194746	1	no	DOWN	N	N	N	N	Y	0.06	0	0	0	0	0
TBIU038897	TBIGR001_TRINITY_DN68773_c3_g2_i2	NFKBIZ	NF-kappa-B inhibitor zeta [Source:SWISS;ACC:Q9BE45]	1.88	0	-9.04	0.194773	1	no	DOWN	N	N	N	N	Y	0.19	0	0	0	0	0
TBIU060631	TBIGR001_TRINITY_DN80405_c0_g1_i1	-	-	1.89	0	-9.04	0.0616861	1	no	DOWN	N	N	N	N	Y	1.28	0.48	1.22	0	0	0
TBIU059602	TBIGR001_TRINITY_DN77359_c0_g1_i1	-	-	1.89	0	-9.04	0.0616874	1	no	DOWN	N	N	N	N	Y	0.8	0.3	0.75	0	0	0
TBIU071715	TBIGR001_TRINITY_DN34194_c0_g1_i1	-	-	1.86	0	-9.03	0.194652	1	no	DOWN	N	N	N	N	Y	1.32	0	0	0	0	0
TBIU075526	TBIGR001_TRINITY_DN45716_c1_g1_i1	-	-	1.86	0	-9.03	0.194624	1	no	DOWN	N	N	N	N	Y	1.67	0	0	0	0	0
TBIU075760	TBIGR001_TRINITY_DN46228_c0_g1_i1	-	-	1.86	0	-9.03	0.194607	1	no	DOWN	N	N	N	N	Y	1.62	0	0	0	0	0
TBIU076341	TBIGR001_TRINITY_DN47223_c1_g1_i1	-	-	1.86	0	-9.03	0.194592	1	no	DOWN	N	N	N	N	Y	2.44	0	0	0	0	0
TBIU080249	TBIGR001_TRINITY_DN54187_c0_g1_i1	-	-	1.86	0	-9.03	0.194577	1	no	DOWN	N	N	N	N	Y	1.91	0	0	0	0	0
TBIU099108	TBIGR001_TRINITY_DN74681_c0_g1_i1	-	-	1.86	0	-9.03	0.194517	1	no	DOWN	N	N	N	N	Y	9.51	0	0	0	0	0
TBIU065674	TBIGR001_TRINITY_DN7567_c0_g1_i1	-	-	1.86	0	-9.03	0.194671	1	no	DOWN	N	N	N	N	Y	5.09	0	0	0	0	0
TBIU101989	TBIGR001_TRINITY_DN79481_c0_g1_i1	-	-	1.86	0	-9.03	0.09932	1	no	DOWN	N	N	N	N	Y	3.2	0	2.33	0	0	0
TBIU103163	TBIGR001_TRINITY_DN81577_c0_g1_i1	-	-	1.86	0	-9.03	0.194508	1	no	DOWN	N	N	N	N	Y	12.3	0	0	0	0	0
TBIU105423	TBIGR001_TRINITY_DN85335_c0_g1_i1	-	-	1.86	0	-9.03	0.194497	1	no	DOWN	N	N	N	N	Y	6.77	0	0	0	0	0
TBIU106181	TBIGR001_TRINITY_DN86604_c0_g1_i1	-	-	1.86	0	-9.03	0.194487	1	no	DOWN	N	N	N	N	Y	7.72	0	0	0	0	0
TBIU001469	TBIGR001_TRINITY_DN17959_c0_g1_i2	-	-	1.87	0	-9.03	0.104401	1	no	DOWN	N	N	N	N	Y	0.53	0.25	0	0	0	0
TBIU014130	TBIGR001_TRINITY_DN57608_c0_g1_i1	RYR3	Ryanodine receptor 3 [Source:SWISS;ACC:Q15413]	1.86	0	-9.03	0.194823	1	no	DOWN	N	N	N	N	Y	0.89	0	0	0	0	0
TBIU005009	TBIGR001_TRINITY_DN40908_c0_g1_i1	-	-	1.86	0	-9.03	0.194869	1	no	DOWN	N	N	N	N	Y	1.91	0	0	0	0	0
TBIU034766	TBIGR001_TRINITY_DN67915_c2_g1_i19	RNF31	E3 ubiquitin-protein ligase RNF31 [Source:SWISS;ACC:Q96EP0]	1.87	0	-9.03	0.0948629	1	no	DOWN	N	N	N	N	Y	0.06	0.06	0	0	0	0
TBIU011738	TBIGR001_TRINITY_DN54538_c0_g1_i1	-	-	1.86	0	-9.03	0.19483	1	no	DOWN	N	N	N	N	Y	2.25	0	0	0	0	0
TBIU010584	TBIGR001_TRINITY_DN52688_c0_g1_i1	-	-	1.86	0	-9.03	0.0993508	1	no	DOWN	N	N	N	N	Y	2.17	0	1.55	0	0	0
TBIU007877	TBIGR001_TRINITY_DN47897_c0_g1_i1	Kbtbd13	Kelch repeat and BTB domain-containing protein 13 [Source:SWISS;ACC:Q8C828]	1.86	0	-9.03	0.194844	1	no	DOWN	N	N	N	N	Y	6.02	0	0	0	0	0
TBIU002190	TBIGR001_TRINITY_DN23173_c0_g1_i1	BICD1	Protein bicaudal D homolog 1 [Source:SWISS;ACC:Q96G01]	1.86	0	-9.03	0.0993527	1	no	DOWN	N	N	N	N	Y	1.2	0	0.85	0	0	0
TBIU014749	TBIGR001_TRINITY_DN58330_c0_g1_i1	-	-	1.86	0	-9.03	0.194801	1	no	DOWN	N	N	N	N	Y	1.66	0	0	0	0	0
TBIU040322	TBIGR001_TRINITY_DN69035_c1_g3_i6	ine	Sodium- and chloride-dependent GABA transporter ine [Source:SWISS;ACC:Q9VR07]	1.87	0	-9.03	0.249059	1	no	DOWN	N	N	N	N	Y	0	0.7	0	0	0	0
TBIU004393	TBIGR001_TRINITY_DN37734_c0_g1_i1	-	-	1.86	0	-9.03	0.194882	1	no	DOWN	N	N	N	N	Y	2.27	0	0	0	0	0
TBIU061115	TBIGR001_TRINITY_DN81752_c0_g1_i1	-	-	1.86	0	-9.03	0.194688	1	no	DOWN	N	N	N	N	Y	2.65	0	0	0	0	0
TBIU041527	TBIGR001_TRINITY_DN69259_c1_g1_i1	LOC104920258	obscurin-like [Source:NCBI_NR;ACC:XP_010730765.1]	1.86	0	-9.03	0.194778	1	no	DOWN	N	N	N	N	Y	3.88	0	0	0	0	0
TBIU059832	TBIGR001_TRINITY_DN78051_c0_g1_i1	-	-	1.86	0	-9.03	0.194704	1	no	DOWN	N	N	N	N	Y	2.16	0	0	0	0	0
TBIU058305	TBIGR001_TRINITY_DN73467_c0_g1_i1	-	-	1.86	0	-9.03	0.194707	1	no	DOWN	N	N	N	N	Y	2.28	0	0	0	0	0
TBIU058163	TBIGR001_TRINITY_DN72976_c0_g1_i1	-	-	1.86	0	-9.03	0.0993351	1	no	DOWN	N	N	N	N	Y	1.46	0	1.03	0	0	0
TBIU059727	TBIGR001_TRINITY_DN77768_c0_g1_i1	Ttn	Titin [Source:SWISS;ACC:A2ASS6]	1.86	0	-9.03	0.194708	1	no	DOWN	N	N	N	N	Y	1.89	0	0	0	0	0
TBIU019590	TBIGR001_TRINITY_DN62386_c0_g1_i2	LOC104934913	23 kDa integral membrane protein-like [Source:NCBI_NR;ACC:XP_010748979.1]	1.86	0	-9.02	0.249121	1	no	DOWN	N	N	N	N	Y	0	0.37	0	0	0	0
TBIU016110	TBIGR001_TRINITY_DN59788_c0_g1_i1	ttc16	tetratricopeptide repeat domain 16 [Source:NCBI_NR;ACC:XP_010793762.1]	1.85	0	-9.02	0.167773	1	no	DOWN	N	N	N	N	Y	0.91	0.26	0	0	0	0
TBIU021900	TBIGR001_TRINITY_DN63657_c0_g2_i1	Ush2A	Usherin [Source:SWISS;ACC:Q2QI47]	1.86	0	-9.02	0.249126	1	no	DOWN	N	N	N	N	Y	0	0.33	0	0	0	0
TBIU056745	TBIGR001_TRINITY_DN71690_c1_g5_i2	-	-	1.86	0	-9.02	0.194731	1	no	DOWN	N	N	N	N	Y	0.57	0	0	0	0	0
TBIU072497	TBIGR001_TRINITY_DN38533_c0_g1_i1	-	-	1.85	0	-9.01	0.120118	1	no	DOWN	N	N	N	N	Y	0	3.84	1.02	0	0	0
TBIU074770	TBIGR001_TRINITY_DN44322_c1_g1_i1	-	-	1.85	0	-9.01	0.120126	1	no	DOWN	N	N	N	N	Y	0	5.84	1.64	0	0	0
TBIU086550	TBIGR001_TRINITY_DN64150_c0_g2_i3	-	-	1.84	0	-9.01	0.100593	1	no	DOWN	N	N	N	N	Y	1.25	0	1.49	0	0	0
TBIU103650	TBIGR001_TRINITY_DN82316_c0_g1_i1	-	-	1.85	0	-9.01	0.12011	1	no	DOWN	N	N	N	N	Y	0	8.37	2.52	0	0	0
TBIU103678	TBIGR001_TRINITY_DN82399_c0_g1_i1	-	-	1.85	0	-9.01	0.1201	1	no	DOWN	N	N	N	N	Y	0	1.17	0.29	0	0	0
TBIU005581	TBIGR001_TRINITY_DN42677_c1_g1_i1	-	-	1.85	0	-9.01	0.120095	1	no	DOWN	N	N	N	N	Y	0	2.32	0.59	0	0	0
TBIU023475	TBIGR001_TRINITY_DN64413_c1_g2_i1	LOC100695048	enolase-phosphatase E1-like [Source:NCBI_NR;ACC:XP_005472021.1]	1.84	0	-9.01	0.194792	1	no	DOWN	N	N	N	N	Y	0.83	0	0	0	0	0
TBIU059186	TBIGR001_TRINITY_DN76040_c0_g1_i1	-	-	1.85	0	-9.01	0.120139	1	no	DOWN	N	N	N	N	Y	0	6.54	1.87	0	0	0
TBIU061241	TBIGR001_TRINITY_DN82114_c0_g1_i1	-	-	1.85	0	-9.01	0.12013	1	no	DOWN	N	N	N	N	Y	0	2.99	0.78	0	0	0
TBIU031209	TBIGR001_TRINITY_DN67100_c0_g3_i1	-	-	1.85	0	-9.01	0.120096	1	no	DOWN	N	N	N	N	Y	0	6.39	1.82	0	0	0
TBIU058919	TBIGR001_TRINITY_DN75237_c0_g1_i1	LOC103363019	uncharacterized LOC103363019 [Source:NCBI_NR;ACC:XP_008287821.1]	1.85	0	-9.01	0.12012	1	no	DOWN	N	N	N	N	Y	0	1.05	0.26	0	0	0
TBIU038070	TBIGR001_TRINITY_DN68613_c0_g1_i8	OGFOD1	Prolyl 3-hydroxylase OGFOD1 [Source:SWISS;ACC:Q5R4R3]	1.84	0	-9.01	0.249065	1	no	DOWN	N	N	N	N	Y	0	0.21	0	0	0	0
TBIU087670	TBIGR001_TRINITY_DN65632_c0_g1_i1	-	-	1.82	0	-9	0.248956	1	no	DOWN	N	N	N	N	Y	0	0.57	0	0	0	0
TBIU103176	TBIGR001_TRINITY_DN81510_c0_g1_i1	-	-	1.82	0	-9	0.0753027	1	no	DOWN	N	N	N	N	Y	0.2	0.93	0.29	0	0	0
TBIU104987	TBIGR001_TRINITY_DN84649_c0_g1_i1	-	-	1.82	0	-9	0.075297	1	no	DOWN	N	N	N	N	Y	0.88	3.77	1.28	0	0	0
TBIU006747	TBIGR001_TRINITY_DN45549_c1_g1_i1	LOC104931109	P2Y purinoceptor 6-like [Source:NCBI_NR;ACC:XP_010744337.1]	1.82	0	-9	0.0753133	1	no	DOWN	N	N	N	N	Y	0.29	1.29	0.41	0	0	0
TBIU013516	TBIGR001_TRINITY_DN56864_c0_g1_i1	-	-	1.82	0	-9	0.0753155	1	no	DOWN	N	N	N	N	Y	0.27	1.19	0.37	0	0	0
TBIU061492	TBIGR001_TRINITY_DN82948_c0_g1_i1	-	-	1.82	0	-9	0.0752973	1	no	DOWN	N	N	N	N	Y	0.73	3.16	1.05	0	0	0
TBIU013156	TBIGR001_TRINITY_DN5642_c0_g1_i1	DGKH	Diacylglycerol kinase eta [Source:SWISS;ACC:Q86XP1]	1.82	0	-9	0.0753133	1	no	DOWN	N	N	N	N	Y	1.25	5.24	1.87	0	0	0
TBIU047033	TBIGR001_TRINITY_DN70216_c0_g1_i4	POP1	Ribonucleases P/MRP protein subunit POP1 [Source:SWISS;ACC:Q99575]	1.82	0	-9	0.0753115	1	no	DOWN	N	N	N	N	Y	0.51	2.26	0.73	0	0	0
TBIU034365	TBIGR001_TRINITY_DN67840_c2_g4_i4	LOC103370951	microtubule-associated protein futsch-like [Source:NCBI_NR;ACC:XP_008298373.1]	1.83	0	-9	0.1201	1	no	DOWN	N	N	N	N	Y	0	0.47	0.12	0	0	0
TBIU063152	TBIGR001_TRINITY_DN87824_c0_g1_i1	slain1	SLAIN motif-containing protein 1 [Source:SWISS;ACC:A8E4V2]	1.82	0	-9	0.0753045	1	no	DOWN	N	N	N	N	Y	0.37	1.65	0.52	0	0	0
TBIU051738	TBIGR001_TRINITY_DN70976_c1_g2_i1	-	-	1.82	0	-9	0.249027	1	no	DOWN	N	N	N	N	Y	0	0.16	0	0	0	0
TBIU059997	TBIGR001_TRINITY_DN78470_c0_g1_i1	-	-	1.82	0	-9	0.0753044	1	no	DOWN	N	N	N	N	Y	0.29	1.29	0.41	0	0	0
TBIU041119	TBIGR001_TRINITY_DN69193_c6_g2_i1	NT5C2	Cytosolic purine 5'-nucleotidase [Source:SWISS;ACC:Q5ZIZ4]	1.81	0	-8.99	0.249053	1	no	DOWN	N	N	N	N	Y	0	0.44	0	0	0	0
TBIU038159	TBIGR001_TRINITY_DN68624_c1_g1_i6	RNF25	E3 ubiquitin-protein ligase RNF25 [Source:SWISS;ACC:Q5E9N3]	1.82	0	-8.99	0.194777	1	no	DOWN	N	N	N	N	Y	0.16	0	0	0	0	0
TBIU057271	TBIGR001_TRINITY_DN71767_c4_g2_i4	PLEKHG3	Pleckstrin homology domain-containing family G member 3 [Source:SWISS;ACC:A1L390]	1.81	0	-8.99	0.194726	1	no	DOWN	N	N	N	N	Y	0.06	0	0	0	0	0
TBIU053309	TBIGR001_TRINITY_DN71213_c1_g1_i3	PHYH	Phytanoyl-CoA dioxygenase, peroxisomal [Source:SWISS;ACC:O14832]	1.82	0	-8.99	0.14517	1	no	DOWN	N	N	N	N	Y	0.78	1.79	0	0	0	0
TBIU066174	TBIGR001_TRINITY_DN10281_c1_g1_i1	-	-	1.8	0	-8.98	0.0958124	1	no	DOWN	N	N	N	N	Y	0.75	1.26	0.53	0	0	0
TBIU066482	TBIGR001_TRINITY_DN11486_c0_g1_i1	-	-	1.8	0	-8.98	0.0958377	1	no	DOWN	N	N	N	N	Y	1.29	2.12	0.93	0	0	0
TBIU069870	TBIGR001_TRINITY_DN25681_c0_g1_i1	-	-	1.8	0	-8.98	0.0958357	1	no	DOWN	N	N	N	N	Y	34.73	62.03	39.55	0	0	0
TBIU076511	TBIGR001_TRINITY_DN47504_c1_g1_i1	-	-	1.8	0	-8.98	0.0958243	1	no	DOWN	N	N	N	N	Y	0.66	1.11	0.47	0	0	0
TBIU076502	TBIGR001_TRINITY_DN47583_c4_g1_i1	-	-	1.8	0	-8.98	0.09583	1	no	DOWN	N	N	N	N	Y	0.57	0.95	0.4	0	0	0
TBIU076570	TBIGR001_TRINITY_DN47654_c0_g1_i1	-	-	1.8	0	-8.98	0.0958185	1	no	DOWN	N	N	N	N	Y	1.45	2.37	1.05	0	0	0
TBIU093437	TBIGR001_TRINITY_DN69944_c5_g1_i1	-	-	1.8	0	-8.98	0.0958155	1	no	DOWN	N	N	N	N	Y	0.63	1.05	0.44	0	0	0
TBIU098286	TBIGR001_TRINITY_DN73189_c0_g1_i1	-	-	1.8	0	-8.98	0.0958166	1	no	DOWN	N	N	N	N	Y	0.94	1.57	0.67	0	0	0
TBIU099709	TBIGR001_TRINITY_DN75618_c0_g1_i1	-	-	1.8	0	-8.98	0.0958147	1	no	DOWN	N	N	N	N	Y	0.61	1.02	0.43	0	0	0
TBIU099710	TBIGR001_TRINITY_DN75666_c0_g1_i1	-	-	1.8	0	-8.98	0.0958246	1	no	DOWN	N	N	N	N	Y	0.84	1.4	0.6	0	0	0
TBIU103401	TBIGR001_TRINITY_DN81976_c0_g1_i1	-	-	1.8	0	-8.98	0.0958207	1	no	DOWN	N	N	N	N	Y	0.75	1.26	0.53	0	0	0
TBIU032064	TBIGR001_TRINITY_DN67312_c1_g2_i2	MCF2L	Guanine nucleotide exchange factor DBS [Source:SWISS;ACC:O15068]	1.81	0	-8.98	0.249092	1	no	DOWN	N	N	N	N	Y	0	0.52	0	0	0	0
TBIU010102	TBIGR001_TRINITY_DN51771_c0_g1_i1	-	-	1.8	0	-8.98	0.0957899	1	no	DOWN	N	N	N	N	Y	0.52	0.89	0.37	0	0	0
TBIU059122	TBIGR001_TRINITY_DN75838_c0_g1_i1	KINH_STRPU	Kinesin heavy chain [Source:SWISS;ACC:P35978]	1.8	0	-8.98	0.0957881	1	no	DOWN	N	N	N	N	Y	0.76	1.28	0.54	0	0	0
TBIU061379	TBIGR001_TRINITY_DN82594_c0_g1_i1	-	-	1.8	0	-8.98	0.0957972	1	no	DOWN	N	N	N	N	Y	0.91	1.52	0.65	0	0	0
TBIU026374	TBIGR001_TRINITY_DN65603_c0_g2_i1	Fbn2	Fibrillin-2 [Source:SWISS;ACC:Q61555]	1.79	0	-8.97	0.194767	1	no	DOWN	N	N	N	N	Y	0.35	0	0	0	0	0
TBIU039942	TBIGR001_TRINITY_DN68961_c2_g1_i2	ZNF227	Zinc finger protein 227 [Source:SWISS;ACC:A0JNB1]	1.8	0	-8.97	0.0948535	1	no	DOWN	N	N	N	N	Y	0.39	0.31	0	0	0	0
TBIU047227	TBIGR001_TRINITY_DN70254_c0_g2_i2	Fam188b	Protein FAM188B [Source:SWISS;ACC:Q3UQI9]	1.79	0	-8.97	0.249032	1	no	DOWN	N	N	N	N	Y	0	0.17	0	0	0	0
TBIU041360	TBIGR001_TRINITY_DN69234_c0_g1_i10	CCDC171	Coiled-coil domain-containing protein 171 [Source:SWISS;ACC:Q6TFL3]	1.79	0	-8.97	0.194796	1	no	DOWN	N	N	N	N	Y	0.29	0	0	0	0	0
TBIU057532	TBIGR001_TRINITY_DN71808_c2_g6_i1	LAMBV_CHICK	Laminin subunit beta-1 variant [Source:SWISS;ACC:Q01636]	1.78	0	-8.97	0.194709	1	no	DOWN	N	N	N	N	Y	0.59	0	0	0	0	0
TBIU069986	TBIGR001_TRINITY_DN26268_c1_g1_i1	-	-	1.77	0	-8.96	0.148432	1	no	DOWN	N	N	N	N	Y	0	0.61	1.15	0	0	0
TBIU071618	TBIGR001_TRINITY_DN33787_c0_g1_i1	-	-	1.78	0	-8.96	0.0939037	1	no	DOWN	N	N	N	N	Y	1.23	0.91	0.58	0	0	0
TBIU072571	TBIGR001_TRINITY_DN38714_c0_g1_i1	-	-	1.78	0	-8.96	0.0939105	1	no	DOWN	N	N	N	N	Y	1.46	1.07	0.69	0	0	0
TBIU072809	TBIGR001_TRINITY_DN39851_c0_g1_i1	-	-	1.78	0	-8.96	0.093908	1	no	DOWN	N	N	N	N	Y	1.03	0.77	0.49	0	0	0
TBIU076276	TBIGR001_TRINITY_DN47139_c1_g1_i1	-	-	1.78	0	-8.96	0.0939035	1	no	DOWN	N	N	N	N	Y	3.02	2.15	1.49	0	0	0
TBIU082409	TBIGR001_TRINITY_DN57694_c2_g2_i1	-	-	1.77	0	-8.96	0.1339	1	no	DOWN	N	N	N	N	Y	0.95	0.94	0	0	0	0
TBIU084435	TBIGR001_TRINITY_DN60757_c0_g3_i1	-	-	1.77	0	-8.96	0.14842	1	no	DOWN	N	N	N	N	Y	0	2.39	5.04	0	0	0
TBIU090965	TBIGR001_TRINITY_DN68512_c9_g1_i1	-	-	1.78	0	-8.96	0.0939016	1	no	DOWN	N	N	N	N	Y	1.77	1.29	0.85	0	0	0
TBIU093368	TBIGR001_TRINITY_DN69914_c2_g1_i1	-	-	1.78	0	-8.96	0.0939015	1	no	DOWN	N	N	N	N	Y	1.77	1.29	0.85	0	0	0
TBIU099408	TBIGR001_TRINITY_DN75108_c0_g1_i1	-	-	1.78	0	-8.96	0.0939022	1	no	DOWN	N	N	N	N	Y	0.54	0.41	0.25	0	0	0
TBIU102877	TBIGR001_TRINITY_DN81017_c0_g1_i1	-	-	1.78	0	-8.96	0.0939015	1	no	DOWN	N	N	N	N	Y	0.82	0.61	0.38	0	0	0
TBIU005160	TBIGR001_TRINITY_DN41540_c0_g1_i2	kcnab3	Voltage-gated potassium channel subunit beta-3 [Source:SWISS;ACC:Q9PTM4]	1.78	0	-8.96	0.249138	1	no	DOWN	N	N	N	N	Y	0	0.41	0	0	0	0
TBIU027494	TBIGR001_TRINITY_DN66015_c0_g2_i3	ccdc77	Coiled-coil domain-containing protein 77 [Source:SWISS;ACC:Q6DFC2]	1.78	0	-8.96	0.194758	1	no	DOWN	N	N	N	N	Y	0.54	0	0	0	0	0
TBIU012535	TBIGR001_TRINITY_DN55607_c0_g1_i1	-	-	1.78	0	-8.96	0.0939053	1	no	DOWN	N	N	N	N	Y	0.91	0.68	0.43	0	0	0
TBIU023628	TBIGR001_TRINITY_DN64467_c1_g2_i3	NCF2	Neutrophil cytosol factor 2 [Source:SWISS;ACC:O77775]	1.78	0	-8.96	0.194791	1	no	DOWN	N	N	N	N	Y	0.16	0	0	0	0	0
TBIU004950	TBIGR001_TRINITY_DN40617_c0_g1_i1	-	-	1.78	0	-8.96	0.0939066	1	no	DOWN	N	N	N	N	Y	1.04	0.77	0.49	0	0	0
TBIU063330	TBIGR001_TRINITY_DN88429_c0_g1_i1	-	-	1.77	0	-8.96	0.148408	1	no	DOWN	N	N	N	N	Y	0	0.63	1.18	0	0	0
TBIU050180	TBIGR001_TRINITY_DN70717_c3_g1_i1	-	-	1.78	0	-8.96	0.249039	1	no	DOWN	N	N	N	N	Y	0	1.35	0	0	0	0
TBIU062532	TBIGR001_TRINITY_DN86035_c0_g1_i1	gpr132b	G protein-coupled receptor 132b [Source:NCBI_NR;ACC:NP_001020718.2]	1.78	0	-8.96	0.0939068	1	no	DOWN	N	N	N	N	Y	0.82	0.61	0.38	0	0	0
TBIU059324	TBIGR001_TRINITY_DN7645_c0_g1_i1	asah2	Neutral ceramidase [Source:SWISS;ACC:Q5W7F1]	1.78	0	-8.96	0.0939081	1	no	DOWN	N	N	N	N	Y	1.19	0.88	0.56	0	0	0
TBIU020215	TBIGR001_TRINITY_DN62767_c0_g1_i1	-	-	1.77	0	-8.95	0.194795	1	no	DOWN	N	N	N	N	Y	0.64	0	0	0	0	0
TBIU019958	TBIGR001_TRINITY_DN62626_c0_g1_i1	ASB2	Ankyrin repeat and SOCS box protein 2 [Source:SWISS;ACC:Q96Q27]	1.76	0	-8.95	0.0948378	1	no	DOWN	N	N	N	N	Y	0.17	0.14	0	0	0	0
TBIU023195	TBIGR001_TRINITY_DN64283_c0_g1_i1	NUDT4	Diphosphoinositol polyphosphate phosphohydrolase 2 [Source:SWISS;ACC:Q5RAF0]	1.77	0	-8.95	0.13392	1	no	DOWN	N	N	N	N	Y	0.46	0.64	0	0	0	0
TBIU041104	TBIGR001_TRINITY_DN69191_c6_g1_i2	kif1c	kinesin family member 1C [Source:NCBI_NR;ACC:XP_007542210.1]	1.77	0	-8.95	0.24904	1	no	DOWN	N	N	N	N	Y	0	0.57	0	0	0	0
TBIU025736	TBIGR001_TRINITY_DN65379_c0_g2_i2	-	-	1.76	0	-8.95	0.247167	1	no	DOWN	N	N	N	N	Y	2.74	0	0.24	0	0	0
TBIU054090	TBIGR001_TRINITY_DN71332_c4_g7_i6	Eif2ak2	Interferon-induced, double-stranded RNA-activated protein kinase [Source:SWISS;ACC:Q63184]	1.77	0	-8.95	0.194761	1	no	DOWN	N	N	N	N	Y	0.25	0	0	0	0	0
TBIU066985	TBIGR001_TRINITY_DN13517_c0_g1_i1	-	-	1.75	0	-8.94	0.110678	1	no	DOWN	N	N	N	N	Y	1.08	0.3	0.38	0	0	0
TBIU069811	TBIGR001_TRINITY_DN25479_c0_g1_i1	-	-	1.75	0	-8.94	0.122596	1	no	DOWN	N	N	N	N	Y	1.58	1.62	7.28	0	0	0
TBIU070509	TBIGR001_TRINITY_DN29286_c0_g1_i1	-	-	1.75	0	-8.94	0.110673	1	no	DOWN	N	N	N	N	Y	1.23	0.34	0.43	0	0	0
TBIU074901	TBIGR001_TRINITY_DN44563_c0_g1_i1	-	-	1.75	0	-8.94	0.110667	1	no	DOWN	N	N	N	N	Y	1.26	0.35	0.45	0	0	0
TBIU085778	TBIGR001_TRINITY_DN62916_c2_g1_i1	-	-	1.75	0	-8.94	0.110673	1	no	DOWN	N	N	N	N	Y	0.77	0.22	0.27	0	0	0
TBIU099184	TBIGR001_TRINITY_DN74707_c0_g1_i1	-	-	1.75	0	-8.94	0.110687	1	no	DOWN	N	N	N	N	Y	1.78	0.49	0.63	0	0	0
TBIU099836	TBIGR001_TRINITY_DN75834_c0_g1_i1	-	-	1.75	0	-8.94	0.122586	1	no	DOWN	N	N	N	N	Y	1.44	1.49	6.56	0	0	0
TBIU063495	TBIGR001_TRINITY_DN88912_c0_g1_i1	-	-	1.75	0	-8.94	0.11068	1	no	DOWN	N	N	N	N	Y	1.9	0.53	0.68	0	0	0
TBIU061733	TBIGR001_TRINITY_DN83755_c0_g1_i1	-	-	1.75	0	-8.94	0.110682	1	no	DOWN	N	N	N	N	Y	1.3	0.37	0.46	0	0	0
TBIU005493	TBIGR001_TRINITY_DN42438_c1_g1_i1	-	-	1.75	0	-8.94	0.110683	1	no	DOWN	N	N	N	N	Y	1.38	0.39	0.49	0	0	0
TBIU039135	TBIGR001_TRINITY_DN68820_c7_g1_i6	Hnrnpl	Heterogeneous nuclear ribonucleoprotein L [Source:SWISS;ACC:Q8R081]	1.75	0	-8.94	0.110687	1	no	DOWN	N	N	N	N	Y	85.38	26.5	49.28	0	0	0
TBIU059408	TBIGR001_TRINITY_DN76665_c0_g1_i1	-	-	1.75	0	-8.94	0.122604	1	no	DOWN	N	N	N	N	Y	1.08	1.14	4.79	0	0	0
TBIU059709	TBIGR001_TRINITY_DN77711_c0_g1_i1	-	-	1.75	0	-8.94	0.110689	1	no	DOWN	N	N	N	N	Y	2	0.55	0.72	0	0	0
TBIU058350	TBIGR001_TRINITY_DN73607_c0_g1_i1	-	-	1.75	0	-8.94	0.110692	1	no	DOWN	N	N	N	N	Y	1.47	0.41	0.52	0	0	0
TBIU063198	TBIGR001_TRINITY_DN87958_c0_g1_i1	Galnt3	Polypeptide N-acetylgalactosaminyltransferase 3 [Source:SWISS;ACC:P70419]	1.75	0	-8.94	0.110682	1	no	DOWN	N	N	N	N	Y	10.09	2.49	4.06	0	0	0
TBIU067607	TBIGR001_TRINITY_DN15665_c0_g1_i1	-	-	1.74	0	-8.93	0.248963	1	no	DOWN	N	N	N	N	Y	0	7.16	0	0	0	0
TBIU073339	TBIGR001_TRINITY_DN41621_c0_g1_i1	-	-	1.74	0	-8.93	0.248972	1	no	DOWN	N	N	N	N	Y	0	1.71	0	0	0	0
TBIU075487	TBIGR001_TRINITY_DN45699_c0_g1_i1	-	-	1.74	0	-8.93	0.248953	1	no	DOWN	N	N	N	N	Y	0	2.88	0	0	0	0
TBIU088100	TBIGR001_TRINITY_DN66188_c0_g1_i3	-	-	1.74	0	-8.93	0.194517	1	no	DOWN	N	N	N	N	Y	0.29	0	0	0	0	0
TBIU089855	TBIGR001_TRINITY_DN67722_c0_g1_i1	-	-	1.74	0	-8.93	0.24895	1	no	DOWN	N	N	N	N	Y	0	1.17	0	0	0	0
TBIU092422	TBIGR001_TRINITY_DN69354_c0_g1_i1	-	-	1.74	0	-8.93	0.248939	1	no	DOWN	N	N	N	N	Y	0	4.42	0	0	0	0
TBIU093566	TBIGR001_TRINITY_DN70041_c0_g1_i1	-	-	1.74	0	-8.93	0.248934	1	no	DOWN	N	N	N	N	Y	0	1.1	0	0	0	0
TBIU101760	TBIGR001_TRINITY_DN79113_c0_g1_i1	-	-	1.74	0	-8.93	0.248915	1	no	DOWN	N	N	N	N	Y	0	9.46	0	0	0	0
TBIU061066	TBIGR001_TRINITY_DN81633_c0_g1_i1	-	-	1.74	0	-8.93	0.249	1	no	DOWN	N	N	N	N	Y	0	8.05	0	0	0	0
TBIU004810	TBIGR001_TRINITY_DN40080_c1_g1_i1	-	-	1.74	0	-8.93	0.249144	1	no	DOWN	N	N	N	N	Y	0	12.28	0	0	0	0
TBIU037979	TBIGR001_TRINITY_DN68594_c0_g1_i4	MEFV	Pyrin [Source:SWISS;ACC:O15553]	1.75	0	-8.93	0.194765	1	no	DOWN	N	N	N	N	Y	0.18	0	0	0	0	0
TBIU046391	TBIGR001_TRINITY_DN70104_c7_g4_i3	NCOR1	Nuclear receptor corepressor 1 [Source:SWISS;ACC:O75376]	1.74	0	-8.93	0.19476	1	no	DOWN	N	N	N	N	Y	0.07	0	0	0	0	0
TBIU061223	TBIGR001_TRINITY_DN82052_c0_g1_i1	-	-	1.74	0	-8.93	0.248992	1	no	DOWN	N	N	N	N	Y	0	4.19	0	0	0	0
TBIU067735	TBIGR001_TRINITY_DN16158_c1_g1_i1	-	-	1.73	0	-8.92	0.162462	1	no	DOWN	N	N	N	N	Y	1.08	0	0.3	0	0	0
TBIU073048	TBIGR001_TRINITY_DN40737_c0_g1_i1	-	-	1.73	0	-8.92	0.162452	1	no	DOWN	N	N	N	N	Y	1.04	0	0.29	0	0	0
TBIU078008	TBIGR001_TRINITY_DN50186_c1_g1_i1	-	-	1.73	0	-8.92	0.149574	1	no	DOWN	N	N	N	N	Y	1.33	0	2.88	0	0	0
TBIU080148	TBIGR001_TRINITY_DN53993_c0_g1_i1	-	-	1.73	0	-8.92	0.162443	1	no	DOWN	N	N	N	N	Y	19.66	0	6.75	0	0	0
TBIU086279	TBIGR001_TRINITY_DN63701_c0_g2_i3	-	-	1.73	0	-8.92	0.194533	1	no	DOWN	N	N	N	N	Y	0.92	0	0	0	0	0
TBIU086387	TBIGR001_TRINITY_DN63871_c0_g1_i2	-	-	1.73	0	-8.92	0.162439	1	no	DOWN	N	N	N	N	Y	5.04	0	1.49	0	0	0
TBIU086573	TBIGR001_TRINITY_DN64132_c0_g1_i1	-	-	1.73	0	-8.92	0.149569	1	no	DOWN	N	N	N	N	Y	1.63	0	3.56	0	0	0
TBIU089453	TBIGR001_TRINITY_DN67403_c0_g1_i2	LOC103376870	uncharacterized LOC103376870 [Source:NCBI_NR;ACC:XP_008305632.1]	1.73	0	-8.92	0.270001	1	no	DOWN	N	N	N	N	Y	0	0	0.34	0	0	0
TBIU094204	TBIGR001_TRINITY_DN70362_c0_g1_i1	-	-	1.73	0	-8.92	0.162435	1	no	DOWN	N	N	N	N	Y	5.79	0	1.73	0	0	0
TBIU103854	TBIGR001_TRINITY_DN82662_c0_g1_i1	-	-	1.73	0	-8.92	0.162435	1	no	DOWN	N	N	N	N	Y	1.56	0	0.44	0	0	0
[truncated: 88,335 more rows]

## Sheet: 13_1d-1_13_1d-2_13_1d-3-20_1d-1
Supplementary Table 2.
GeneId	GeneAcc	GeneName	Desc	Value_1	Value_2	log2fc	p-value	q-value	DEG:PV=0.05:SELECT	DEG:UP_DOWN	DEG:QV<=0.05	DEG:QV<=0.10	DEG:PV<=0.01	DEG:PV<=0.05	DEG:FC2>=0	EXP:13_1d-1:FPKM	EXP:13_1d-2:FPKM	EXP:13_1d-3:FPKM	EXP:20_1d-1:FPKM	EXP:20_1d-2:FPKM	EXP:20_1d-3:FPKM
TBIU014134	TBIGR001_TRINITY_DN57611_c0_g2_i1	M	Matrix protein [Source:SWISS;ACC:Q9IK90]	9650	0	-21.9	3.34398e-08	0.000219881	yes	DOWN	Y	Y	Y	Y	Y	0.76	914.82	2.96	0	0	0
TBIU061928	TBIGR001_TRINITY_DN84227_c0_g1_i1	L	RNA-directed RNA polymerase L [Source:SWISS;ACC:P24658]	2040	0	-19.7	1.92297e-05	0.0251223	yes	DOWN	Y	Y	Y	Y	Y	0	914.16	0.63	0	0	0
TBIU003217	TBIGR001_TRINITY_DN29353_c0_g1_i1	L	RNA-directed RNA polymerase L [Source:SWISS;ACC:P24658]	1010	0	-18.7	3.21973e-05	0.0352853	yes	DOWN	Y	Y	Y	Y	Y	0	871.42	0.95	0	0	0
TBIU028350	TBIGR001_TRINITY_DN66284_c1_g1_i2	MYSS_CYPCA	Myosin heavy chain, fast skeletal muscle [Source:SWISS;ACC:Q90339]	540	0	-17.8	0.000289103	0.141395	yes	DOWN	N	N	Y	Y	Y	0	13.59	0	0	0	0
TBIU060279	TBIGR001_TRINITY_DN79288_c0_g1_i1	L	RNA-directed RNA polymerase L [Source:SWISS;ACC:O89344]	563	0	-17.8	0.000278984	0.138992	yes	DOWN	N	N	Y	Y	Y	0	473.66	0	0	0	0
TBIU039909	TBIGR001_TRINITY_DN68954_c5_g1_i1	MYO6	Unconventional myosin-VI [Source:SWISS;ACC:Q9UM54]	348	0	-17.1	7.67836e-06	0.0133646	yes	DOWN	Y	Y	Y	Y	Y	2.03	10.83	0	0	0	0
TBIU040017	TBIGR001_TRINITY_DN68976_c3_g1_i4	CHD9	Chromodomain-helicase-DNA-binding protein 9 [Source:SWISS;ACC:Q3L8U1]	276	0	-16.8	9.52767e-06	0.015395	yes	DOWN	Y	Y	Y	Y	Y	3.61	0	0.61	0	0	0
TBIU028464	TBIGR001_TRINITY_DN66318_c0_g1_i7	Gatad2a	Transcriptional repressor p66 alpha [Source:SWISS;ACC:Q8CHY6]	258	0	-16.7	2.31848e-10	6.66837e-06	yes	DOWN	Y	Y	Y	Y	Y	6.78	6.74	1.04	0	0	0
TBIU052821	TBIGR001_TRINITY_DN71144_c3_g1_i12	CHD4	Chromodomain-helicase-DNA-binding protein 4 [Source:SWISS;ACC:Q14839]	255	0	-16.7	2.77272e-08	0.000205108	yes	DOWN	Y	Y	Y	Y	Y	5.77	6.45	0.18	0	0	0
TBIU017183	TBIGR001_TRINITY_DN60696_c0_g1_i2	Pfdn6	Prefoldin subunit 6 [Source:SWISS;ACC:Q03958]	208	0	-16.4	1.3237e-05	0.0191061	yes	DOWN	Y	Y	Y	Y	Y	0	14.78	20.01	0	0	0
TBIU047478	TBIGR001_TRINITY_DN70291_c4_g2_i4	RWDD4	RWD domain-containing protein 4 [Source:SWISS;ACC:Q6NW29]	213	0	-16.4	3.81585e-05	0.0382742	yes	DOWN	Y	Y	Y	Y	Y	0.86	0	8.44	0	0	0
TBIU021208	TBIGR001_TRINITY_DN63305_c0_g1_i1	CDHR2	Cadherin-related family member 2 [Source:SWISS;ACC:Q9BYE9]	191	0	-16.3	0.000163941	0.101061	yes	DOWN	N	N	Y	Y	Y	0	21.1	0.16	0	0	0
TBIU020688	TBIGR001_TRINITY_DN63013_c0_g1_i2	MYOZ2	Myozenin-2 [Source:SWISS;ACC:Q5E9V3]	182	0	-16.2	0.000900602	0.258722	yes	DOWN	N	N	Y	Y	Y	0	20.18	0	0	0	0
TBIU030249	TBIGR001_TRINITY_DN66832_c4_g1_i1	CLDN10	Claudin-10 [Source:SWISS;ACC:Q5E9L0]	174	0	-16.1	6.87282e-06	0.0127102	yes	DOWN	Y	Y	Y	Y	Y	21.35	0.95	0.18	0	0	0
TBIU016223	TBIGR001_TRINITY_DN59884_c0_g2_i1	IGFN1	Immunoglobulin-like and fibronectin type III domain-containing protein 1 [Source:SWISS;ACC:Q86VF2]	161	0	-16	0.00110908	0.292783	yes	DOWN	N	N	Y	Y	Y	0	6.1	0	0	0	0
TBIU035264	TBIGR001_TRINITY_DN68005_c0_g1_i6	PFKFB2	6-phosphofructo-2-kinase/fructose-2,6-bisphosphatase 2 [Source:SWISS;ACC:O60825]	134	0	-15.8	7.39019e-05	0.0629299	yes	DOWN	N	Y	Y	Y	Y	1.02	4.26	0	0	0	0
TBIU044044	TBIGR001_TRINITY_DN69710_c2_g2_i24	MYO18A	Unconventional myosin-XVIIIa [Source:SWISS;ACC:Q92614]	141	0	-15.8	1.19697e-08	0.000118059	yes	DOWN	Y	Y	Y	Y	Y	1.47	0.97	0.33	0	0	0
TBIU036799	TBIGR001_TRINITY_DN68353_c2_g2_i2	Ifi35	Interferon-induced 35 kDa protein homolog [Source:SWISS;ACC:Q9D8C4]	128	0	-15.7	5.5926e-05	0.0509176	yes	DOWN	N	Y	Y	Y	Y	0	4.72	2.87	0	0	0
TBIU034882	TBIGR001_TRINITY_DN67932_c8_g1_i1	TMX1	Thioredoxin-related transmembrane protein 1 [Source:SWISS;ACC:Q9H3N1]	120	0	-15.6	1.71389e-06	0.0056348	yes	DOWN	Y	Y	Y	Y	Y	0.79	5	0.28	0	0	0
TBIU036934	TBIGR001_TRINITY_DN68383_c0_g1_i5	ywlC	Threonylcarbamoyl-AMP synthase [Source:SWISS;ACC:P39153]	120	0	-15.6	0.00173249	0.368801	yes	DOWN	N	N	Y	Y	Y	7.68	0	0	0	0	0
TBIU086739	TBIGR001_TRINITY_DN64393_c0_g1_i1	-	-	109	0	-15.5	0.000752344	0.234274	yes	DOWN	N	N	Y	Y	Y	0	146.49	0.73	0	0	0
TBIU001738	TBIGR001_TRINITY_DN20171_c0_g1_i1	FABP2	Fatty acid-binding protein, intestinal [Source:SWISS;ACC:Q56JX9]	112	0	-15.5	1.9582e-05	0.0251223	yes	DOWN	Y	Y	Y	Y	Y	12.29	154.32	2.43	0	0	0
TBIU033841	TBIGR001_TRINITY_DN67724_c1_g1_i5	Rnf167	E3 ubiquitin-protein ligase RNF167 [Source:SWISS;ACC:Q91XF4]	111	0	-15.5	0.000112645	0.082382	yes	DOWN	N	Y	Y	Y	Y	1.65	4.49	0	0	0	0
TBIU045749	TBIGR001_TRINITY_DN70004_c2_g1_i3	VIL1	Villin-1 [Source:SWISS;ACC:P02640]	108	0	-15.5	0.000148863	0.0947265	yes	DOWN	N	Y	Y	Y	Y	5.8	1.22	0	0	0	0
TBIU034059	TBIGR001_TRINITY_DN67770_c1_g1_i6	Psmd9	26S proteasome non-ATPase regulatory subunit 9 [Source:SWISS;ACC:Q9WTV5]	115	0	-15.5	7.91879e-05	0.0654368	yes	DOWN	N	Y	Y	Y	Y	5.78	0	2.17	0	0	0
TBIU048162	TBIGR001_TRINITY_DN70413_c0_g1_i1	STAB2	Stabilin-2 [Source:SWISS;ACC:Q8WWQ8]	103	0	-15.4	0.000119827	0.0844195	yes	DOWN	N	Y	Y	Y	Y	0	1.49	0.69	0	0	0
TBIU091236	TBIGR001_TRINITY_DN68798_c0_g2_i1	-	-	99	0	-15.3	0.00251472	0.431358	yes	DOWN	N	N	Y	Y	Y	0	12.4	0	0	0	0
TBIU004063	TBIGR001_TRINITY_DN34587_c0_g1_i1	Slc15a1	Solute carrier family 15 member 1 [Source:SWISS;ACC:P51574]	95.2	0	-15.3	0.000167588	0.101424	yes	DOWN	N	N	Y	Y	Y	0.73	78.85	1.42	0	0	0
TBIU030422	TBIGR001_TRINITY_DN66877_c0_g1_i5	-	-	100	0	-15.3	0.00233992	0.41709	yes	DOWN	N	N	Y	Y	Y	7.25	0	0	0	0	0
TBIU055977	TBIGR001_TRINITY_DN71578_c3_g2_i9	STAT1	Signal transducer and activator of transcription 1-alpha/beta [Source:SWISS;ACC:P42224]	94.8	0	-15.3	0.00272891	0.440265	yes	DOWN	N	N	Y	Y	Y	0	7.91	0	0	0	0
TBIU083321	TBIGR001_TRINITY_DN59034_c0_g1_i1	-	-	84.7	0	-15.1	0.00328618	0.488839	yes	DOWN	N	N	Y	Y	Y	0	28.82	0	0	0	0
TBIU037936	TBIGR001_TRINITY_DN68584_c0_g1_i1	CNOT4	CCR4-NOT transcription complex subunit 4 [Source:SWISS;ACC:O95628]	82.5	0	-15.1	2.15738e-06	0.00651841	yes	DOWN	Y	Y	Y	Y	Y	1.57	1.82	0.3	0	0	0
TBIU026430	TBIGR001_TRINITY_DN65631_c0_g1_i1	rbm22	Pre-mRNA-splicing factor RBM22 [Source:SWISS;ACC:Q6NZZ9]	82.8	0	-15.1	0.00340664	0.493723	yes	DOWN	N	N	Y	Y	Y	0	4.37	0	0	0	0
TBIU026322	TBIGR001_TRINITY_DN65589_c0_g1_i1	Oxa1l	Mitochondrial inner membrane protein OXA1L [Source:SWISS;ACC:Q8BGA9]	86.7	0	-15.1	9.44923e-07	0.00372797	yes	DOWN	Y	Y	Y	Y	Y	3.92	1.64	4.01	0	0	0
TBIU019963	TBIGR001_TRINITY_DN62629_c0_g1_i2	gata6-a	GATA-binding factor 6-A [Source:SWISS;ACC:Q91678]	85.7	0	-15.1	0.000308465	0.146092	yes	DOWN	N	N	Y	Y	Y	0.79	3.78	0	0	0	0
TBIU052602	TBIGR001_TRINITY_DN71114_c0_g1_i15	TEAD3	Transcriptional enhancer factor TEF-5 [Source:SWISS;ACC:Q90701]	84	0	-15.1	0.000216378	0.120932	yes	DOWN	N	N	Y	Y	Y	3.72	0	1.49	0	0	0
TBIU054896	TBIGR001_TRINITY_DN71439_c1_g2_i5	SLC6A8	Sodium- and chloride-dependent creatine transporter 1 [Source:SWISS;ACC:P48029]	84.1	0	-15.1	0.00332846	0.490647	yes	DOWN	N	N	Y	Y	Y	0	2.01	0	0	0	0
TBIU047607	TBIGR001_TRINITY_DN70323_c4_g1_i6	serinc5	Serine incorporator 5 [Source:SWISS;ACC:Q803X0]	86	0	-15.1	0.00023574	0.125684	yes	DOWN	N	N	Y	Y	Y	3.85	1.49	0	0	0	0
TBIU053084	TBIGR001_TRINITY_DN71181_c5_g1_i2	GATAD2A	Transcriptional repressor p66-alpha [Source:SWISS;ACC:Q86YP4]	87.6	0	-15.1	1.19745e-06	0.00416848	yes	DOWN	Y	Y	Y	Y	Y	0.57	2.02	0.57	0	0	0
TBIU056579	TBIGR001_TRINITY_DN71666_c1_g2_i1	Sult2b1	Sulfotransferase family cytosolic 2B member 1 [Source:SWISS;ACC:O35400]	84.9	0	-15.1	0.000222423	0.121878	yes	DOWN	N	N	Y	Y	Y	11.82	6.82	0	0	0	0
TBIU019474	TBIGR001_TRINITY_DN62313_c0_g1_i1	LOC101480283	E3 ubiquitin-protein ligase bre1-like [Source:NCBI_NR;ACC:XP_004549157.1]	80.1	0	-15	0.00350891	0.502202	yes	DOWN	N	N	Y	Y	Y	24.5	0	0	0	0	0
TBIU017129	TBIGR001_TRINITY_DN60651_c0_g2_i1	CAPN2	Calpain-2 catalytic subunit [Source:SWISS;ACC:Q9GLG1]	80.7	0	-15	0.000272164	0.138848	yes	DOWN	N	N	Y	Y	Y	6.38	3.35	0	0	0	0
TBIU012203	TBIGR001_TRINITY_DN55175_c0_g1_i1	SH3BGRL	SH3 domain-binding glutamic acid-rich-like protein [Source:SWISS;ACC:Q5RFN7]	78	0	-15	0.000481809	0.191915	yes	DOWN	N	N	Y	Y	Y	1.39	8.9	0	0	0	0
TBIU041163	TBIGR001_TRINITY_DN69199_c2_g1_i5	mus81	Crossover junction endonuclease MUS81 [Source:SWISS;ACC:Q7SXA9]	81.3	0	-15	2.37592e-06	0.00669545	yes	DOWN	Y	Y	Y	Y	Y	5.75	3.17	9.81	0	0	0
TBIU050135	TBIGR001_TRINITY_DN70710_c1_g1_i6	Ptpn12	Tyrosine-protein phosphatase non-receptor type 12 [Source:SWISS;ACC:P35831]	78.7	0	-15	0.00378191	0.518384	yes	DOWN	N	N	Y	Y	Y	0	5.38	0	0	0	0
TBIU029478	TBIGR001_TRINITY_DN66634_c0_g1_i3	zgc:171429	ATP-dependent (S)-NAD(P)H-hydrate dehydratase {ECO:0000255|HAMAP-Rule:MF_03157} [Source:SWISS;ACC:F1Q575]	73.3	0	-14.9	7.53656e-06	0.0133646	yes	DOWN	Y	Y	Y	Y	Y	0.91	2.46	4.01	0	0	0
TBIU054049	TBIGR001_TRINITY_DN71330_c0_g2_i15	INO80B	INO80 complex subunit B [Source:SWISS;ACC:Q9C086]	73.1	0	-14.9	0.000391341	0.174129	yes	DOWN	N	N	Y	Y	Y	0	4.69	1.43	0	0	0
TBIU022880	TBIGR001_TRINITY_DN64152_c0_g1_i2	ccm2	Malcavernin [Source:SWISS;ACC:Q6DRP4]	68.1	0.00233	-14.8	4.67698e-06	0.010568	yes	DOWN	Y	Y	Y	Y	Y	1.21	3.13	1.12	0	0	0
TBIU021210	TBIGR001_TRINITY_DN63305_c2_g1_i1	cdhr2	cadherin-related family member 2 [Source:NCBI_NR;ACC:XP_010735796.1]	68.5	0	-14.8	0.000715108	0.228098	yes	DOWN	N	N	Y	Y	Y	0.2	31.46	0.4	0	0	0
TBIU041304	TBIGR001_TRINITY_DN69225_c0_g1_i3	mrps7	28S ribosomal protein S7, mitochondrial [Source:SWISS;ACC:Q498Z6]	68.5	0	-14.8	0.00474794	0.567634	yes	DOWN	N	N	Y	Y	Y	0	3.77	0	0	0	0
TBIU039784	TBIGR001_TRINITY_DN68936_c3_g1_i1	NFKB1	Nuclear factor NF-kappa-B p105 subunit [Source:SWISS;ACC:Q04861]	68.1	0	-14.8	0.000500869	0.193732	yes	DOWN	N	N	Y	Y	Y	0	2.34	0.58	0	0	0
TBIU014153	TBIGR001_TRINITY_DN57633_c0_g1_i1	SMYD1	Histone-lysine N-methyltransferase SMYD1 [Source:SWISS;ACC:Q8NB12]	69.9	0	-14.8	0.00229321	0.41341	yes	DOWN	N	N	Y	Y	Y	0	7.36	0.03	0	0	0
TBIU030654	TBIGR001_TRINITY_DN66947_c1_g2_i2	ATP5S	ATP synthase subunit s, mitochondrial [Source:SWISS;ACC:P22027]	62.5	0	-14.7	0.00519886	0.592801	yes	DOWN	N	N	Y	Y	Y	0	0	4.54	0	0	0
TBIU035410	TBIGR001_TRINITY_DN68037_c0_g1_i4	TPD52L2	Tumor protein D54 [Source:SWISS;ACC:O43399]	58.2	0	-14.6	9.62528e-06	0.015395	yes	DOWN	Y	Y	Y	Y	Y	1.14	1.61	1.72	0	0	0
TBIU023151	TBIGR001_TRINITY_DN64258_c0_g2_i4	TMOD1	Tropomodulin-1 [Source:SWISS;ACC:A0JNC0]	60.7	0	-14.6	0.000815711	0.24504	yes	DOWN	N	N	Y	Y	Y	0.6	2.96	0	0	0	0
TBIU052037	TBIGR001_TRINITY_DN71029_c4_g2_i12	PPIP5K1	Inositol hexakisphosphate and diphosphoinositol-pentakisphosphate kinase 1 [Source:SWISS;ACC:A7Z050]	59.8	0	-14.6	0.000645964	0.222253	yes	DOWN	N	N	Y	Y	Y	0	1.31	0.46	0	0	0
TBIU036841	TBIGR001_TRINITY_DN68366_c0_g1_i2	SLC30A6	Zinc transporter 6 [Source:SWISS;ACC:Q5ZIH3]	61.6	0	-14.6	0.000687998	0.225281	yes	DOWN	N	N	Y	Y	Y	0	6.07	1.29	0	0	0
TBIU053125	TBIGR001_TRINITY_DN71185_c0_g1_i5	HM13	Minor histocompatibility antigen H13 [Source:SWISS;ACC:Q8TCT9]	61.2	0	-14.6	0.00056194	0.201331	yes	DOWN	N	N	Y	Y	Y	0	1.5	0.87	0	0	0
TBIU032743	TBIGR001_TRINITY_DN67469_c3_g1_i12	COG2	Conserved oligomeric Golgi complex subunit 2 [Source:SWISS;ACC:Q14746]	59.8	0	-14.6	0.00561184	0.60708	yes	DOWN	N	N	Y	Y	Y	1.55	0	0	0	0	0
TBIU018798	TBIGR001_TRINITY_DN61836_c1_g1_i1	-	-	55.4	0	-14.5	0.00635224	0.635513	yes	DOWN	N	N	Y	Y	Y	11.37	0	0	0	0	0
TBIU016790	TBIGR001_TRINITY_DN60343_c0_g1_i4	FRMD1	FERM domain-containing protein 1 [Source:SWISS;ACC:Q8N878]	57.5	0	-14.5	0.0059743	0.625758	yes	DOWN	N	N	Y	Y	Y	7.09	0	0	0	0	0
TBIU052884	TBIGR001_TRINITY_DN71151_c5_g1_i5	Ank3	Ankyrin-3 [Source:SWISS;ACC:G5E8K5]	56	0	-14.5	0.00108703	0.292406	yes	DOWN	N	N	Y	Y	Y	0.34	2.07	0	0	0	0
TBIU023363	TBIGR001_TRINITY_DN64367_c0_g1_i2	Ppp1r13b	Apoptosis-stimulating of p53 protein 1 [Source:SWISS;ACC:Q62415]	57.5	0	-14.5	0.000735844	0.232869	yes	DOWN	N	N	Y	Y	Y	0.77	0	1.49	0	0	0
TBIU038314	TBIGR001_TRINITY_DN68658_c1_g1_i4	ZNF451	Zinc finger protein 451 [Source:SWISS;ACC:Q9Y4E5]	55.2	0	-14.5	0.00641245	0.636715	yes	DOWN	N	N	Y	Y	Y	0	0	2.87	0	0	0
TBIU028452	TBIGR001_TRINITY_DN66316_c0_g2_i1	col21a1	Collagen alpha-1(XXI) chain [Source:SWISS;ACC:Q641F3]	57.4	0	-14.5	0.00074096	0.233241	yes	DOWN	N	N	Y	Y	Y	3.58	1.54	0	0	0	0
TBIU024108	TBIGR001_TRINITY_DN64707_c1_g1_i2	VAMP7	Vesicle-associated membrane protein 7 [Source:SWISS;ACC:Q5ZL74]	54.3	0	-14.5	0.00655549	0.644431	yes	DOWN	N	N	Y	Y	Y	0	0	4.42	0	0	0
TBIU043144	TBIGR001_TRINITY_DN69551_c3_g1_i11	TNIP1	TNFAIP3-interacting protein 1 [Source:SWISS;ACC:Q15025]	57.7	0	-14.5	0.00093266	0.262828	yes	DOWN	N	N	Y	Y	Y	0	4.36	0.58	0	0	0
TBIU054605	TBIGR001_TRINITY_DN71409_c0_g1_i1	AP5Z1	AP-5 complex subunit zeta-1 [Source:SWISS;ACC:O43299]	55.2	0	-14.5	0.00112306	0.292783	yes	DOWN	N	N	Y	Y	Y	1.64	0	0.17	0	0	0
TBIU027221	TBIGR001_TRINITY_DN65918_c1_g2_i1	FBXL17	F-box/LRR-repeat protein 17 [Source:SWISS;ACC:Q9UF56]	52.4	0	-14.4	0.00699274	0.66146	yes	DOWN	N	N	Y	Y	Y	3.22	0	0	0	0	0
TBIU016787	TBIGR001_TRINITY_DN60343_c0_g1_i1	FRMD1	FERM domain-containing protein 1 [Source:SWISS;ACC:Q8N878]	53.1	0	-14.4	0.00686072	0.657969	yes	DOWN	N	N	Y	Y	Y	6.06	0	0	0	0	0
TBIU032237	TBIGR001_TRINITY_DN67354_c0_g1_i1	klhl41a	Kelch-like protein 41a [Source:SWISS;ACC:E9QIN8]	53.4	0	-14.4	0.00709989	0.669052	yes	DOWN	N	N	Y	Y	Y	0	4.01	0	0	0	0
TBIU048533	TBIGR001_TRINITY_DN70473_c2_g1_i2	Fancg	Fanconi anemia group G protein homolog [Source:SWISS;ACC:Q9EQR6]	53.9	0	-14.4	2.11669e-05	0.0251223	yes	DOWN	Y	Y	Y	Y	Y	1.36	0.76	1.85	0	0	0
TBIU034384	TBIGR001_TRINITY_DN67845_c4_g1_i1	abhd12	Monoacylglycerol lipase ABHD12 [Source:SWISS;ACC:Q08C93]	48.3	0	-14.3	0.00840218	0.72908	yes	DOWN	N	N	Y	Y	Y	0	3.03	0	0	0	0
TBIU018606	TBIGR001_TRINITY_DN61717_c0_g1_i1	Ptges3l	Putative protein PTGES3L [Source:SWISS;ACC:Q9D9A7]	48.1	0	-14.3	0.00354051	0.502202	yes	DOWN	N	N	Y	Y	Y	0.27	15.43	0	0	0	0
TBIU033139	TBIGR001_TRINITY_DN67559_c1_g1_i2	Lama4	Laminin subunit alpha-4 [Source:SWISS;ACC:P97927]	48.1	0	-14.3	0.00211307	0.408055	yes	DOWN	N	N	Y	Y	Y	5.89	0.45	0	0	0	0
TBIU022111	TBIGR001_TRINITY_DN63752_c0_g1_i2	ADAP1	Arf-GAP with dual PH domain-containing protein 1 [Source:SWISS;ACC:O75689]	49	0	-14.3	0.00103556	0.285278	yes	DOWN	N	N	Y	Y	Y	2.79	2.36	0	0	0	0
TBIU022030	TBIGR001_TRINITY_DN63714_c0_g1_i1	rnf128	E3 ubiquitin-protein ligase RNF128 [Source:SWISS;ACC:Q8AWW4]	49.7	0	-14.3	0.00110041	0.292783	yes	DOWN	N	N	Y	Y	Y	1.21	2.52	0	0	0	0
TBIU055891	TBIGR001_TRINITY_DN71568_c4_g2_i7	prkcbb	Protein kinase C beta type [Source:SWISS;ACC:Q7SY24]	50.3	0	-14.3	2.49729e-05	0.0289778	yes	DOWN	Y	Y	Y	Y	Y	0.65	1.6	0.79	0	0	0
TBIU043466	TBIGR001_TRINITY_DN69609_c0_g2_i4	cinp	Cyclin-dependent kinase 2-interacting protein [Source:SWISS;ACC:Q6GM07]	50.2	0	-14.3	0.0074139	0.686615	yes	DOWN	N	N	Y	Y	Y	3.76	0	0	0	0	0
TBIU042442	TBIGR001_TRINITY_DN69425_c1_g1_i2	tab2	TGF-beta-activated kinase 1 and MAP3K7-binding protein 2 [Source:SWISS;ACC:Q5RFW2]	48.6	0	-14.3	0.00144377	0.3342	yes	DOWN	N	N	Y	Y	Y	0	1.63	0.23	0	0	0
TBIU029222	TBIGR001_TRINITY_DN66536_c3_g1_i6	gbas	Protein NipSnap homolog 2 [Source:SWISS;ACC:Q9PU58]	44.8	0	-14.2	4.22083e-05	0.0397783	yes	DOWN	Y	Y	Y	Y	Y	0.52	1.07	0.55	0	0	0
TBIU020417	TBIGR001_TRINITY_DN62872_c1_g1_i1	Traf3	TNF receptor-associated factor 3 [Source:SWISS;ACC:Q60803]	45.9	0	-14.2	0.00149231	0.3342	yes	DOWN	N	N	Y	Y	Y	2.48	0.7	0	0	0	0
TBIU038792	TBIGR001_TRINITY_DN68748_c0_g2_i5	Emg1	Ribosomal RNA small subunit methyltransferase NEP1 {ECO:0000250|UniProtKB:Q92979} [Source:SWISS;ACC:O35130]	46.6	0	-14.2	0.00890356	0.741074	yes	DOWN	N	N	Y	Y	Y	0	2.17	0	0	0	0
TBIU025617	TBIGR001_TRINITY_DN65343_c0_g1_i1	Ppp1r27	Protein phosphatase 1 regulatory subunit 27 [Source:SWISS;ACC:Q9D119]	46.9	0	-14.2	0.00872266	0.73905	yes	DOWN	N	N	Y	Y	Y	0	4.6	0	0	0	0
TBIU025381	TBIGR001_TRINITY_DN65251_c0_g2_i2	TRAK2	Trafficking kinesin-binding protein 2 [Source:SWISS;ACC:O60296]	46	0	-14.2	0.00864857	0.738548	yes	DOWN	N	N	Y	Y	Y	1.13	0	0	0	0	0
TBIU044192	TBIGR001_TRINITY_DN69734_c0_g1_i4	GON4L	GON-4-like protein [Source:SWISS;ACC:Q3T8J9]	45.7	0	-14.2	5.10738e-05	0.0472265	yes	DOWN	Y	Y	Y	Y	Y	0.75	0.61	0.17	0	0	0
TBIU055886	TBIGR001_TRINITY_DN71568_c4_g2_i2	prkcbb	Protein kinase C beta type [Source:SWISS;ACC:Q7SY24]	46.3	0	-14.2	3.37243e-05	0.0356388	yes	DOWN	Y	Y	Y	Y	Y	0.59	0.99	0.47	0	0	0
TBIU033491	TBIGR001_TRINITY_DN67641_c2_g1_i4	PARL	Presenilins-associated rhomboid-like protein, mitochondrial [Source:SWISS;ACC:Q9H300]	44	0	-14.2	0.00968108	0.767868	yes	DOWN	N	N	Y	Y	Y	0	5.3	0	0	0	0
TBIU046170	TBIGR001_TRINITY_DN70072_c0_g1_i2	-	-	44	0	-14.2	0.00148104	0.3342	yes	DOWN	N	N	Y	Y	Y	2.74	1.32	0	0	0	0
TBIU055725	TBIGR001_TRINITY_DN71548_c6_g1_i1	HECTD4	Probable E3 ubiquitin-protein ligase HECTD4 [Source:SWISS;ACC:Q9Y4D8]	46.5	0	-14.2	4.23466e-05	0.0397783	yes	DOWN	Y	Y	Y	Y	Y	0.3	0.27	0.08	0	0	0
TBIU030362	TBIGR001_TRINITY_DN66858_c0_g1_i2	Cdc42ep4	Cdc42 effector protein 4 [Source:SWISS;ACC:Q9JM96]	42.9	0	-14.1	0.00961662	0.763895	yes	DOWN	N	N	Y	Y	Y	2.55	0	0	0	0	0
TBIU017881	TBIGR001_TRINITY_DN61244_c0_g1_i2	HHATL	Protein-cysteine N-palmitoyltransferase HHAT-like protein [Source:SWISS;ACC:Q9HCP6]	43.1	0	-14.1	0.00145631	0.3342	yes	DOWN	N	N	Y	Y	Y	0	1.39	1.21	0	0	0
TBIU028827	TBIGR001_TRINITY_DN66426_c0_g1_i11	tbpl1	TATA box-binding protein-like protein 1 {ECO:0000250|UniProtKB:P62380} [Source:SWISS;ACC:Q5U385]	41.5	0	-14.1	0.00227423	0.41341	yes	DOWN	N	N	Y	Y	Y	3.2	0.47	0	0	0	0
TBIU032608	TBIGR001_TRINITY_DN67447_c3_g1_i6	PGM1	Phosphoglucomutase-1 [Source:SWISS;ACC:Q4R5E4]	41.7	0	-14.1	0.0104461	0.786822	yes	DOWN	N	N	N	Y	Y	0	7.55	0	0	0	0
TBIU017162	TBIGR001_TRINITY_DN60684_c0_g4_i1	SNTX subunit beta	Stonustoxin subunit beta [Source:SWISS;ACC:Q91453]	41.1	0	-14.1	0.00170224	0.367653	yes	DOWN	N	N	Y	Y	Y	2.07	0	0.64	0	0	0
TBIU011354	TBIGR001_TRINITY_DN54009_c1_g1_i1	ENPEP	Glutamyl aminopeptidase [Source:SWISS;ACC:Q95334]	42.1	0	-14.1	0.0102411	0.781189	yes	DOWN	N	N	N	Y	Y	0	21.52	0	0	0	0
TBIU020634	TBIGR001_TRINITY_DN62977_c0_g1_i1	heg	Protein HEG [Source:SWISS;ACC:Q6R8J2]	41	0	-14.1	0.0107653	0.795723	yes	DOWN	N	N	N	Y	Y	0	12.68	0	0	0	0
TBIU039287	TBIGR001_TRINITY_DN68841_c1_g2_i12	NEB	Nebulin [Source:SWISS;ACC:P20929]	42.4	0	-14.1	0.0101223	0.779981	yes	DOWN	N	N	N	Y	Y	0	1.03	0	0	0	0
TBIU042980	TBIGR001_TRINITY_DN69516_c0_g1_i1	Med14	Mediator of RNA polymerase II transcription subunit 14 [Source:SWISS;ACC:A2ABV5]	42.8	0	-14.1	6.9872e-05	0.0617158	yes	DOWN	N	Y	Y	Y	Y	0.77	0.21	0.35	0	0	0
TBIU089851	TBIGR001_TRINITY_DN67757_c1_g1_i2	-	-	40.8	0	-14	0.0107613	0.795723	yes	DOWN	N	N	N	Y	Y	0	23.89	0	0	0	0
TBIU021542	TBIGR001_TRINITY_DN63480_c0_g1_i2	uba3	NEDD8-activating enzyme E1 catalytic subunit [Source:SWISS;ACC:Q7ZVX6]	39.5	0	-14	0.0108146	0.795723	yes	DOWN	N	N	N	Y	Y	4.81	0	0	0	0	0
TBIU023543	TBIGR001_TRINITY_DN64443_c0_g1_i15	SORBS3	Vinexin [Source:SWISS;ACC:O60504]	38.2	0	-14	0.00193498	0.39082	yes	DOWN	N	N	Y	Y	Y	0	1.21	0.71	0	0	0
TBIU028918	TBIGR001_TRINITY_DN66448_c0_g1_i4	ATG9A	Autophagy-related protein 9A [Source:SWISS;ACC:Q5RCS0]	123	0.00767	-14	7.44368e-05	0.0629299	yes	DOWN	N	Y	Y	Y	Y	1.87	3.96	0	0	0	0
TBIU032560	TBIGR001_TRINITY_DN67438_c0_g1_i4	LZTR1	Leucine-zipper-like transcriptional regulator 1 [Source:SWISS;ACC:Q8N653]	39	0	-14	0.00195042	0.392599	yes	DOWN	N	N	Y	Y	Y	0	1.01	1.47	0	0	0
TBIU025565	TBIGR001_TRINITY_DN65321_c0_g1_i2	AMH	Muellerian-inhibiting factor [Source:SWISS;ACC:P79295]	40.8	0	-14	0.0107604	0.795723	yes	DOWN	N	N	N	Y	Y	0	5.24	0	0	0	0
TBIU028213	TBIGR001_TRINITY_DN66237_c0_g1_i1	LOC103397796	flocculation protein FLO11-like [Source:NCBI_NR;ACC:XP_008334398.1]	39.3	0	-14	0.00329588	0.488839	yes	DOWN	N	N	Y	Y	Y	0.28	3.43	0	0	0	0
TBIU027028	TBIGR001_TRINITY_DN65855_c0_g1_i2	NOP9	Nucleolar protein 9 [Source:SWISS;ACC:Q86U38]	40.6	0	-14	0.0103154	0.781189	yes	DOWN	N	N	N	Y	Y	0	0	2.98	0	0	0
TBIU035194	TBIGR001_TRINITY_DN67992_c0_g1_i6	Rv1301	Putative threonylcarbamoyl-AMP synthase [Source:SWISS;ACC:P9WGC9]	38.6	0	-14	0.0111216	0.807565	yes	DOWN	N	N	N	Y	Y	2.1	0	0	0	0	0
TBIU028830	TBIGR001_TRINITY_DN66426_c0_g1_i14	tbpl1	TATA box-binding protein-like protein 1 {ECO:0000250|UniProtKB:P62380} [Source:SWISS;ACC:Q5U385]	40.7	0	-14	0.00171018	0.368025	yes	DOWN	N	N	Y	Y	Y	2.24	1.54	0	0	0	0
TBIU035004	TBIGR001_TRINITY_DN67963_c5_g1_i10	AFG3L2	AFG3-like protein 2 [Source:SWISS;ACC:Q2KJI7]	39.8	0	-14	0.0105668	0.79056	yes	DOWN	N	N	N	Y	Y	0	0	1.33	0	0	0
TBIU042023	TBIGR001_TRINITY_DN69351_c0_g1_i7	SOAT1	Sterol O-acyltransferase 1 [Source:SWISS;ACC:P35610]	38.5	0	-14	0.00287421	0.452373	yes	DOWN	N	N	Y	Y	Y	0	1.95	0.18	0	0	0
TBIU022013	TBIGR001_TRINITY_DN63704_c0_g3_i2	ZMYM2	Zinc finger MYM-type protein 2 [Source:SWISS;ACC:Q9UBW7]	36.2	0	-13.9	0.000138861	0.0923332	yes	DOWN	N	Y	Y	Y	Y	0.71	1.37	0.36	0	0	0
TBIU050737	TBIGR001_TRINITY_DN70806_c0_g3_i7	PHF21A	PHD finger protein 21A [Source:SWISS;ACC:Q96BD5]	36.7	0	-13.9	0.00217718	0.408055	yes	DOWN	N	N	Y	Y	Y	0.62	1.07	0	0	0	0
TBIU007652	TBIGR001_TRINITY_DN47396_c0_g1_i1	N	Nucleoprotein [Source:SWISS;ACC:Q9IK92]	7550	0.507	-13.9	4.91888e-08	0.000291094	yes	DOWN	Y	Y	Y	Y	Y	1.15	979.67	7.64	0	0.07	0
TBIU047536	TBIGR001_TRINITY_DN70303_c3_g3_i3	Rasgrp1	RAS guanyl-releasing protein 1 [Source:SWISS;ACC:Q9R1K8]	37.5	0	-13.9	0.00191541	0.389525	yes	DOWN	N	N	Y	Y	Y	1.09	0	0.81	0	0	0
TBIU031930	TBIGR001_TRINITY_DN67272_c0_g1_i3	ABCD1	ATP-binding cassette sub-family D member 1 [Source:SWISS;ACC:P33897]	37.6	0	-13.9	0.00311285	0.476009	yes	DOWN	N	N	Y	Y	Y	1.67	0.17	0	0	0	0
TBIU037372	TBIGR001_TRINITY_DN68471_c0_g1_i2	dclre1b	5' exonuclease Apollo [Source:SWISS;ACC:B0V2S2]	37.9	0	-13.9	0.00208364	0.408055	yes	DOWN	N	N	Y	Y	Y	0.93	1.86	0	0	0	0
TBIU041710	TBIGR001_TRINITY_DN69292_c0_g3_i4	Arsa	Arylsulfatase A [Source:SWISS;ACC:P50428]	38	0	-13.9	0.00264437	0.434698	yes	DOWN	N	N	Y	Y	Y	0	0.3	1.24	0	0	0
TBIU028460	TBIGR001_TRINITY_DN66318_c0_g1_i3	Gatad2a	Transcriptional repressor p66 alpha [Source:SWISS;ACC:Q8CHY6]	36	0	-13.9	0.000486444	0.191915	yes	DOWN	N	N	Y	Y	Y	0.2	1.43	0.12	0	0	0
TBIU039102	TBIGR001_TRINITY_DN68816_c6_g1_i3	Rcbtb2	RCC1 and BTB domain-containing protein 2 [Source:SWISS;ACC:Q99LJ7]	36.1	0	-13.9	0.000474692	0.191915	yes	DOWN	N	N	Y	Y	Y	0.07	1.26	0.63	0	0	0
TBIU039976	TBIGR001_TRINITY_DN68968_c0_g1_i1	-	-	36.2	0	-13.9	0.00220761	0.408055	yes	DOWN	N	N	Y	Y	Y	0	1.93	1.62	0	0	0
TBIU052394	TBIGR001_TRINITY_DN71089_c9_g1_i4	CKAP5	Cytoskeleton-associated protein 5 [Source:SWISS;ACC:Q14008]	37.4	0	-13.9	0.00198018	0.395895	yes	DOWN	N	N	Y	Y	Y	0.66	0	0.34	0	0	0
TBIU051526	TBIGR001_TRINITY_DN70942_c4_g1_i11	GUCY2F	Retinal guanylyl cyclase 2 [Source:SWISS;ACC:P51841]	37.8	0	-13.9	0.0114244	0.818979	yes	DOWN	N	N	N	Y	Y	1.71	0	0	0	0	0
TBIU093839	TBIGR001_TRINITY_DN70114_c2_g1_i2	-	-	33.9	0	-13.8	0.0140784	0.908085	yes	DOWN	N	N	N	Y	Y	0	7.18	0	0	0	0
TBIU019632	TBIGR001_TRINITY_DN62415_c0_g1_i2	prr15la	Proline-rich protein 15-like protein A [Source:SWISS;ACC:Q6DBU1]	35.4	0	-13.8	0.00290264	0.453233	yes	DOWN	N	N	Y	Y	Y	1.08	4.38	0	0	0	0
TBIU027614	TBIGR001_TRINITY_DN66061_c1_g1_i1	ZNF835	Zinc finger protein 835 [Source:SWISS;ACC:Q9Y2P0]	34.9	0	-13.8	0.00244512	0.424339	yes	DOWN	N	N	Y	Y	Y	0.61	0.75	0	0	0	0
TBIU022082	TBIGR001_TRINITY_DN63735_c0_g1_i7	CA021_MOUSE	Uncharacterized protein C1orf21 homolog [Source:SWISS;ACC:Q8K207]	33.6	0	-13.8	0.0144685	0.918312	yes	DOWN	N	N	N	Y	Y	0	3.59	0	0	0	0
TBIU013120	TBIGR001_TRINITY_DN56370_c0_g2_i1	DHRS13	Dehydrogenase/reductase SDR family member 13 [Source:SWISS;ACC:Q6UX07]	33.5	0	-13.8	0.00263137	0.434698	yes	DOWN	N	N	Y	Y	Y	1.71	0	2.26	0	0	0
TBIU009761	TBIGR001_TRINITY_DN51250_c0_g1_i1	ANPEP	Aminopeptidase N [Source:SWISS;ACC:P15144]	35.6	0	-13.8	0.00719872	0.675139	yes	DOWN	N	N	Y	Y	Y	0	99.48	0.73	0	0	0
TBIU025192	TBIGR001_TRINITY_DN65176_c1_g1_i3	TFDP1	Transcription factor Dp-1 [Source:SWISS;ACC:Q14186]	35	0	-13.8	0.00233954	0.41709	yes	DOWN	N	N	Y	Y	Y	0	1.33	0.94	0	0	0
TBIU016733	TBIGR001_TRINITY_DN60297_c0_g1_i1	Itpkc	Inositol-trisphosphate 3-kinase C [Source:SWISS;ACC:Q7TS72]	35.2	0	-13.8	0.00323836	0.486403	yes	DOWN	N	N	Y	Y	Y	0.87	4.61	0	0	0	0
TBIU019931	TBIGR001_TRINITY_DN62609_c0_g1_i2	mpra	Membrane progestin receptor alpha [Source:SWISS;ACC:Q801D8]	34.8	0	-13.8	0.00241463	0.424339	yes	DOWN	N	N	Y	Y	Y	0	1.06	0.55	0	0	0
TBIU008442	TBIGR001_TRINITY_DN48971_c0_g1_i1	Cldn3	Claudin-3 [Source:SWISS;ACC:Q63400]	35.5	0	-13.8	0.00150217	0.3342	yes	DOWN	N	N	Y	Y	Y	8.44	1.13	0.07	0	0	0
TBIU032012	TBIGR001_TRINITY_DN67292_c1_g1_i4	LDB2	LIM domain-binding protein 2 [Source:SWISS;ACC:Q9W676]	35.6	0	-13.8	0.013108	0.872159	yes	DOWN	N	N	N	Y	Y	0	3.25	0	0	0	0
TBIU048820	TBIGR001_TRINITY_DN70517_c5_g1_i4	INPP4A	Type I inositol 3,4-bisphosphate 4-phosphatase [Source:SWISS;ACC:Q96PE3]	34.8	0	-13.8	0.0130745	0.871444	yes	DOWN	N	N	N	Y	Y	1.41	0	0	0	0	0
TBIU040303	TBIGR001_TRINITY_DN69031_c2_g1_i7	TSPAN3	Tetraspanin-3 [Source:SWISS;ACC:Q5RE11]	33.9	0	-13.8	0.000178148	0.105426	yes	DOWN	N	N	Y	Y	Y	0.44	0.59	0.14	0	0	0
TBIU038927	TBIGR001_TRINITY_DN68777_c1_g3_i5	ASB8	Ankyrin repeat and SOCS box protein 8 [Source:SWISS;ACC:Q9H765]	34.1	0	-13.8	0.0133514	0.881832	yes	DOWN	N	N	N	Y	Y	0	0	2.05	0	0	0
TBIU046526	TBIGR001_TRINITY_DN70127_c1_g1_i5	ADAM17	Disintegrin and metalloproteinase domain-containing protein 17 [Source:SWISS;ACC:P78536]	34	0	-13.8	0.00276944	0.442953	yes	DOWN	N	N	Y	Y	Y	1.08	0.42	0	0	0	0
TBIU047900	TBIGR001_TRINITY_DN70374_c1_g1_i4	Kdm4a	Lysine-specific demethylase 4A [Source:SWISS;ACC:Q8BW72]	34.3	0	-13.8	0.000541645	0.199553	yes	DOWN	N	N	Y	Y	Y	0.04	0.7	0.35	0	0	0
TBIU048966	TBIGR001_TRINITY_DN70539_c0_g1_i10	ZNF3	Zinc finger protein 3 [Source:SWISS;ACC:P17036]	34	0	-13.8	0.0134942	0.887303	yes	DOWN	N	N	N	Y	Y	0.92	0	0	0	0	0
TBIU018421	TBIGR001_TRINITY_DN61609_c0_g3_i4	LRP5	Low-density lipoprotein receptor-related protein 5 [Source:SWISS;ACC:O75197]	32.8	0	-13.7	0.00403994	0.52445	yes	DOWN	N	N	Y	Y	Y	0	0.92	0.1	0	0	0
TBIU043944	TBIGR001_TRINITY_DN69695_c6_g1_i3	ROCK2	Rho-associated protein kinase 2 [Source:SWISS;ACC:O75116]	32.9	0	-13.7	0.0147026	0.918312	yes	DOWN	N	N	N	Y	Y	0	3.96	0	0	0	0
TBIU021727	TBIGR001_TRINITY_DN63576_c0_g1_i2	-	-	31.4	0	-13.7	0.00029264	0.141952	yes	DOWN	N	N	Y	Y	Y	5.53	2.67	1.16	0	0	0
TBIU041216	TBIGR001_TRINITY_DN69207_c5_g1_i1	Cnot3	CCR4-NOT transcription complex subunit 3 [Source:SWISS;ACC:Q8K0V4]	32.6	0	-13.7	0.00271301	0.440265	yes	DOWN	N	N	Y	Y	Y	0.68	0	0.43	0	0	0
TBIU026139	TBIGR001_TRINITY_DN65530_c0_g2_i2	Cecr5	Cat eye syndrome critical region protein 5 homolog [Source:SWISS;ACC:Q91WM2]	32.4	0	-13.7	0.000225161	0.122246	yes	DOWN	N	N	Y	Y	Y	0.52	1.52	0.65	0	0	0
TBIU050748	TBIGR001_TRINITY_DN70808_c0_g1_i1	rft2	Riboflavin transporter 2 [Source:SWISS;ACC:B5X4H8]	32.7	0	-13.7	0.00442121	0.54509	yes	DOWN	N	N	Y	Y	Y	3.66	0.38	0	0	0	0
TBIU023506	TBIGR001_TRINITY_DN64430_c1_g1_i1	MYOZ2	Myozenin-2 [Source:SWISS;ACC:Q5R6I2]	31.5	0	-13.7	0.0034737	0.500171	yes	DOWN	N	N	Y	Y	Y	1.37	3.49	0	0	0	0
TBIU019837	TBIGR001_TRINITY_DN62557_c0_g1_i3	Bloc1s2	Biogenesis of lysosome-related organelles complex 1 subunit 2 [Source:SWISS;ACC:Q9CWG9]	31.1	0	-13.7	0.0153609	0.929264	yes	DOWN	N	N	N	Y	Y	4.54	0	0	0	0	0
TBIU035428	TBIGR001_TRINITY_DN68041_c4_g3_i6	asic1	Acid-sensing ion channel 1 [Source:SWISS;ACC:Q7T1N4]	32.3	0	-13.7	0.00287752	0.452373	yes	DOWN	N	N	Y	Y	Y	1.31	0	0.39	0	0	0
TBIU026432	TBIGR001_TRINITY_DN65631_c0_g1_i3	rbm22	Pre-mRNA-splicing factor RBM22 [Source:SWISS;ACC:Q6NZZ9]	32.8	0	-13.7	0.0147077	0.918312	yes	DOWN	N	N	N	Y	Y	0	1.95	0	0	0	0
TBIU035753	TBIGR001_TRINITY_DN68124_c9_g1_i5	Inpp5d	Phosphatidylinositol 3,4,5-trisphosphate 5-phosphatase 1 [Source:SWISS;ACC:Q9ES52]	31.1	0	-13.7	0.0153571	0.929264	yes	DOWN	N	N	N	Y	Y	1.16	0	0	0	0	0
TBIU035147	TBIGR001_TRINITY_DN67984_c3_g3_i4	HELLS	Lymphoid-specific helicase [Source:SWISS;ACC:Q9NRZ9]	31.1	0	-13.7	0.0153628	0.929264	yes	DOWN	N	N	N	Y	Y	1.15	0	0	0	0	0
TBIU019551	TBIGR001_TRINITY_DN62365_c0_g1_i1	Fhl1	Four and a half LIM domains protein 1 [Source:SWISS;ACC:Q9WUH4]	32.7	0	-13.7	0.0143452	0.916775	yes	DOWN	N	N	N	Y	Y	8.41	0	0	0	0	0
TBIU045253	TBIGR001_TRINITY_DN69906_c0_g1_i5	SUCO	SUN domain-containing ossification factor [Source:SWISS;ACC:Q9UBS9]	32.4	0	-13.7	0.0145907	0.918312	yes	DOWN	N	N	N	Y	Y	1.42	0	0	0	0	0
TBIU046872	TBIGR001_TRINITY_DN70188_c3_g2_i1	ARHGEF10	Rho guanine nucleotide exchange factor 10 [Source:SWISS;ACC:O15013]	28.9	0	-13.6	0.00362705	0.506238	yes	DOWN	N	N	Y	Y	Y	0.45	0	0.64	0	0	0
TBIU002304	TBIGR001_TRINITY_DN23564_c1_g1_i1	Kcnf1	Potassium voltage-gated channel subfamily F member 1 [Source:SWISS;ACC:Q7TSH7]	30.3	0	-13.6	0.00493809	0.570764	yes	DOWN	N	N	Y	Y	Y	0.09	6.58	0.06	0	0	0
TBIU001864	TBIGR001_TRINITY_DN21052_c0_g1_i1	-	-	29.5	0	-13.6	0.0035321	0.502202	yes	DOWN	N	N	Y	Y	Y	12.01	10.12	0	0	0	0
TBIU034831	TBIGR001_TRINITY_DN67921_c1_g1_i3	OBSCN	Obscurin [Source:SWISS;ACC:Q5VST9]	29.5	0	-13.6	0.0172863	0.971134	yes	DOWN	N	N	N	Y	Y	0	1.46	0	0	0	0
TBIU030420	TBIGR001_TRINITY_DN66877_c0_g1_i3	-	-	130	0.01	-13.6	0.00158392	0.347165	yes	DOWN	N	N	Y	Y	Y	0	9	0	0	0	0
TBIU031675	TBIGR001_TRINITY_DN67216_c0_g2_i3	ABCC2	Canalicular multispecific organic anion transporter 1 [Source:SWISS;ACC:Q92887]	30.4	0	-13.6	0.0166711	0.958759	yes	DOWN	N	N	N	Y	Y	0	3.84	0	0	0	0
TBIU014590	TBIGR001_TRINITY_DN58187_c3_g1_i1	mapre2	Microtubule-associated protein RP/EB family member 2 [Source:SWISS;ACC:Q7ZXP1]	30.7	0	-13.6	0.000318413	0.149551	yes	DOWN	N	N	Y	Y	Y	1.31	0.93	0.22	0	0	0
TBIU039031	TBIGR001_TRINITY_DN68804_c0_g1_i2	Prkd2	Serine/threonine-protein kinase D2 [Source:SWISS;ACC:Q8BZ03]	29.3	0	-13.6	0.000287879	0.141395	yes	DOWN	N	N	Y	Y	Y	0.54	0.55	0.2	0	0	0
TBIU035156	TBIGR001_TRINITY_DN67985_c0_g1_i3	foxo1a	Forkhead box protein O1-A [Source:SWISS;ACC:A3RK74]	29.2	0	-13.6	0.0169286	0.964212	yes	DOWN	N	N	N	Y	Y	1.28	0	0	0	0	0
TBIU107610	TBIGR001_TRINITY_DN89083_c0_g1_i1	-	-	27.6	0	-13.5	0.0184745	0.99066	yes	DOWN	N	N	N	Y	Y	31.18	0	0	0	0	0
TBIU011230	TBIGR001_TRINITY_DN53794_c0_g1_i1	Slc13a2	Solute carrier family 13 member 2 [Source:SWISS;ACC:Q9ES88]	27.9	0	-13.5	0.00208906	0.408055	yes	DOWN	N	N	Y	Y	Y	0.47	9.26	0.53	0	0	0
TBIU052512	TBIGR001_TRINITY_DN71102_c0_g1_i3	CDK5RAP2	CDK5 regulatory subunit-associated protein 2 [Source:SWISS;ACC:Q96SN8]	27.7	0	-13.5	0.00560616	0.60708	yes	DOWN	N	N	Y	Y	Y	0.2	1.31	0	0	0	0
TBIU053040	TBIGR001_TRINITY_DN71175_c0_g1_i1	LONRF3	LON peptidase N-terminal domain and RING finger protein 3 [Source:SWISS;ACC:Q8HXH0]	27.6	0	-13.5	0.000479566	0.191915	yes	DOWN	N	N	Y	Y	Y	0.47	0.31	0.08	0	0	0
TBIU023375	TBIGR001_TRINITY_DN64373_c1_g1_i1	Mme	Neprilysin [Source:SWISS;ACC:P07861]	28.1	0	-13.5	0.00662434	0.645316	yes	DOWN	N	N	Y	Y	Y	0.14	1.78	0	0	0	0
TBIU021384	TBIGR001_TRINITY_DN63411_c0_g1_i2	Erlec1	Endoplasmic reticulum lectin 1 [Source:SWISS;ACC:Q8VEH8]	28.5	0	-13.5	0.00444741	0.546302	yes	DOWN	N	N	Y	Y	Y	1.81	0.49	0	0	0	0
TBIU008453	TBIGR001_TRINITY_DN48986_c2_g1_i1	-	-	27.8	0	-13.5	0.0189103	0.996296	yes	DOWN	N	N	N	Y	Y	0	32.69	0	0	0	0
TBIU022932	TBIGR001_TRINITY_DN64175_c0_g1_i1	Pvrl2	Nectin-2 [Source:SWISS;ACC:P32507]	27.6	0	-13.5	0.018481	0.99066	yes	DOWN	N	N	N	Y	Y	1.74	0	0	0	0	0
TBIU022417	TBIGR001_TRINITY_DN63942_c0_g1_i1	scn4ab	Sodium channel protein type 4 subunit alpha B [Source:SWISS;ACC:Q2XVR4]	28.2	0	-13.5	0.0185606	0.992755	yes	DOWN	N	N	N	Y	Y	0	4.01	0	0	0	0
TBIU041712	TBIGR001_TRINITY_DN69292_c0_g3_i6	Arsa	Arylsulfatase A [Source:SWISS;ACC:P50428]	27.1	0	-13.5	0.0199756	1	yes	DOWN	N	N	N	Y	Y	0	1.39	0	0	0	0
TBIU055485	TBIGR001_TRINITY_DN71524_c8_g1_i14	LMO7	LIM domain only protein 7 [Source:SWISS;ACC:Q8WWI1]	28.4	0	-13.5	0.00533761	0.598717	yes	DOWN	N	N	Y	Y	Y	0	0.13	0.66	0	0	0
TBIU041497	TBIGR001_TRINITY_DN69252_c6_g2_i2	Ep300	Histone acetyltransferase p300 [Source:SWISS;ACC:B2RWS6]	28.5	0	-13.5	0.0181633	0.98875	yes	DOWN	N	N	N	Y	Y	0	0.96	0	0	0	0
TBIU048630	TBIGR001_TRINITY_DN70483_c6_g2_i6	SULF2	Extracellular sulfatase Sulf-2 [Source:SWISS;ACC:Q8IWU5]	28.8	0	-13.5	0.00566917	0.609992	yes	DOWN	N	N	Y	Y	Y	0	1.58	0.13	0	0	0
TBIU034277	TBIGR001_TRINITY_DN67820_c3_g1_i2	Acnat2	Acyl-coenzyme A amino acid N-acyltransferase 2 {ECO:0000303|Ref.1} [Source:SWISS;ACC:Q8BGG9]	28.2	0	-13.5	0.00389503	0.519153	yes	DOWN	N	N	Y	Y	Y	1.13	1.58	0	0	0	0
TBIU055658	TBIGR001_TRINITY_DN71540_c1_g1_i9	LRP1	Low-density lipoprotein receptor-related protein 1 [Source:SWISS;ACC:P98157]	28.2	0	-13.5	0.00416848	0.529402	yes	DOWN	N	N	Y	Y	Y	0	0.18	0.07	0	0	0
TBIU061074	TBIGR001_TRINITY_DN81652_c0_g1_i1	XPNPEP2	Xaa-Pro aminopeptidase 2 [Source:SWISS;ACC:O43895]	27.7	0	-13.5	0.00885229	0.741074	yes	DOWN	N	N	Y	Y	Y	0	12.73	0.27	0	0	0
TBIU011884	TBIGR001_TRINITY_DN54730_c0_g1_i1	ITGB6	Integrin beta-6 [Source:SWISS;ACC:Q863C4]	26.9	0	-13.4	0.00448872	0.548383	yes	DOWN	N	N	Y	Y	Y	0.81	1.16	0	0	0	0
TBIU051938	TBIGR001_TRINITY_DN71013_c0_g2_i5	dcaf17	DDB1- and CUL4-associated factor 17 [Source:SWISS;ACC:A8WHR0]	25.9	0	-13.4	0.00484113	0.570764	yes	DOWN	N	N	Y	Y	Y	1.85	2.27	0	0	0	0
TBIU051804	TBIGR001_TRINITY_DN70990_c1_g2_i1	sls	Titin [Source:SWISS;ACC:Q9I7U4]	26.5	0	-13.4	0.0115482	0.821406	yes	DOWN	N	N	N	Y	Y	0.05	3.11	0	0	0	0
TBIU029784	TBIGR001_TRINITY_DN66724_c1_g1_i6	Cbl	E3 ubiquitin-protein ligase CBL [Source:SWISS;ACC:P22682]	25.4	0	-13.4	0.00517078	0.591914	yes	DOWN	N	N	Y	Y	Y	0	2.32	0.79	0	0	0
TBIU039022	TBIGR001_TRINITY_DN68802_c2_g5_i14	vipas39	Spermatogenesis-defective protein 39 homolog [Source:SWISS;ACC:Q5TYV4]	25.8	0	-13.4	0.0199655	1	yes	DOWN	N	N	N	Y	Y	3.86	0	0	0	0	0
TBIU026125	TBIGR001_TRINITY_DN65525_c0_g1_i2	accs	1-aminocyclopropane-1-carboxylate synthase-like protein 1 [Source:SWISS;ACC:Q9W698]	26	0	-13.4	0.0199724	1	yes	DOWN	N	N	N	Y	Y	1.32	0	0	0	0	0
TBIU025269	TBIGR001_TRINITY_DN65209_c3_g3_i3	ZSCAN22	Zinc finger and SCAN domain-containing protein 22 [Source:SWISS;ACC:P10073]	26.4	0	-13.4	0.000564937	0.201331	yes	DOWN	N	N	Y	Y	Y	0.34	0.47	0.85	0	0	0
TBIU033114	TBIGR001_TRINITY_DN67552_c0_g1_i2	ARMC1	Armadillo repeat-containing protein 1 [Source:SWISS;ACC:Q5ZMQ0]	26.2	0	-13.4	0.0207895	1	yes	DOWN	N	N	N	Y	Y	0	1.82	0	0	0	0
TBIU056063	TBIGR001_TRINITY_DN71588_c4_g2_i3	LPIN1	Phosphatidate phosphatase LPIN1 [Source:SWISS;ACC:Q14693]	25.3	0	-13.4	0.0011022	0.292783	yes	DOWN	N	N	Y	Y	Y	0.86	2.39	0.2	0	0	0
TBIU046171	TBIGR001_TRINITY_DN70072_c0_g1_i3	-	-	26.3	0	-13.4	0.00951015	0.759516	yes	DOWN	N	N	Y	Y	Y	2.08	0.07	0	0	0	0
TBIU038678	TBIGR001_TRINITY_DN68729_c5_g1_i1	-	-	25.4	0	-13.4	0.000514569	0.19579	yes	DOWN	N	N	Y	Y	Y	8.49	3.37	3.61	0	0	0
TBIU049696	TBIGR001_TRINITY_DN70644_c1_g1_i1	SLC3A1	Neutral and basic amino acid transport protein rBAT [Source:SWISS;ACC:Q07837]	25.3	0	-13.4	0.00218301	0.408055	yes	DOWN	N	N	Y	Y	Y	0.42	3.08	0.12	0	0	0
TBIU053303	TBIGR001_TRINITY_DN71212_c4_g3_i1	Ttn	Titin [Source:SWISS;ACC:A2ASS6]	26.1	0	-13.4	0.0207929	1	yes	DOWN	N	N	N	Y	Y	0	0.26	0	0	0	0
TBIU048031	TBIGR001_TRINITY_DN70389_c2_g1_i9	SLC22A2	Solute carrier family 22 member 2 [Source:SWISS;ACC:Q8MJI6]	26.7	0	-13.4	0.00490976	0.570764	yes	DOWN	N	N	Y	Y	Y	2.26	0.74	0	0	0	0
TBIU029848	TBIGR001_TRINITY_DN66742_c0_g1_i2	gyaR	Glyoxylate reductase {ECO:0000255|HAMAP-Rule:MF_00776} [Source:SWISS;ACC:B1L765]	26.8	0	-13.4	0.00450799	0.548383	yes	DOWN	N	N	Y	Y	Y	1.27	1.95	0	0	0	0
TBIU024248	TBIGR001_TRINITY_DN64765_c1_g1_i2	-	-	24.4	0	-13.3	0.022807	1	yes	DOWN	N	N	N	Y	Y	0	3.32	0	0	0	0
TBIU017939	TBIGR001_TRINITY_DN61283_c0_g1_i3	Pak1	Serine/threonine-protein kinase PAK 1 [Source:SWISS;ACC:P35465]	24	0	-13.3	0.00578065	0.612725	yes	DOWN	N	N	Y	Y	Y	0.67	1.18	0	0	0	0
TBIU024603	TBIGR001_TRINITY_DN64907_c1_g2_i2	QRICH2	Glutamine-rich protein 2 [Source:SWISS;ACC:Q9H0J4]	23.9	0	-13.3	0.0061679	0.629328	yes	DOWN	N	N	Y	Y	Y	3.51	1.42	0	0	0	0
TBIU028059	TBIGR001_TRINITY_DN66198_c0_g1_i1	CYP4V2	Cytochrome P450 4V2 [Source:SWISS;ACC:Q5RCN6]	23.9	0	-13.3	0.00663774	0.645316	yes	DOWN	N	N	Y	Y	Y	3.49	11.87	0	0	0	0
TBIU022670	TBIGR001_TRINITY_DN64063_c3_g3_i2	def6	Differentially expressed in FDCP 6 homolog [Source:SWISS;ACC:Q7SYB5]	24.3	0	-13.3	0.00535192	0.598717	yes	DOWN	N	N	Y	Y	Y	0.4	0	0.59	0	0	0
TBIU022906	TBIGR001_TRINITY_DN64163_c0_g1_i3	Kdm1a	Lysine-specific histone demethylase 1A [Source:SWISS;ACC:Q6ZQ88]	25	0	-13.3	0.0209263	1	yes	DOWN	N	N	N	Y	Y	0	0	1.02	0	0	0
TBIU032491	TBIGR001_TRINITY_DN67422_c1_g4_i2	CCDC39	Coiled-coil domain-containing protein 39 [Source:SWISS;ACC:E2R1I5]	24.8	0	-13.3	0.0223066	1	yes	DOWN	N	N	N	Y	Y	0	2.77	0	0	0	0
TBIU028904	TBIGR001_TRINITY_DN66444_c0_g1_i4	NRBP1	Nuclear receptor-binding protein [Source:SWISS;ACC:Q5RBH9]	24.1	0	-13.3	0.0223835	1	yes	DOWN	N	N	N	Y	Y	1.06	0	0	0	0	0
TBIU056276	TBIGR001_TRINITY_DN71619_c1_g2_i1	GATAD2B	Transcriptional repressor p66-beta [Source:SWISS;ACC:Q8WXI9]	25.1	0	-13.3	0.00579616	0.612725	yes	DOWN	N	N	Y	Y	Y	0	0.57	0.14	0	0	0
TBIU046374	TBIGR001_TRINITY_DN70104_c7_g1_i1	Ncor1	Nuclear receptor corepressor 1 [Source:SWISS;ACC:Q60974]	24.7	0	-13.3	0.0223052	1	yes	DOWN	N	N	N	Y	Y	0	0.65	0	0	0	0
TBIU038773	TBIGR001_TRINITY_DN68743_c5_g3_i2	SH3KBP1	SH3 domain-containing kinase-binding protein 1 [Source:SWISS;ACC:Q96B97]	24.5	0	-13.3	0.00192688	0.390517	yes	DOWN	N	N	Y	Y	Y	0.62	4.2	0.21	0	0	0
TBIU054372	TBIGR001_TRINITY_DN71371_c1_g1_i5	NAA25	N-alpha-acetyltransferase 25, NatB auxiliary subunit [Source:SWISS;ACC:Q14CX7]	24.8	0	-13.3	0.00522596	0.594745	yes	DOWN	N	N	Y	Y	Y	0.46	0.49	0	0	0	0
TBIU037165	TBIGR001_TRINITY_DN68430_c1_g2_i1	MYO18B	Unconventional myosin-XVIIIb [Source:SWISS;ACC:Q8IUG5]	24.3	0	-13.3	0.0228016	1	yes	DOWN	N	N	N	Y	Y	0	1.47	0	0	0	0
TBIU039257	TBIGR001_TRINITY_DN68838_c5_g4_i4	DIAPH1	Protein diaphanous homolog 1 [Source:SWISS;ACC:O60610]	24.5	0	-13.3	0.0218763	1	yes	DOWN	N	N	N	Y	Y	0.77	0	0	0	0	0
TBIU028975	TBIGR001_TRINITY_DN66463_c0_g3_i2	TROVE2	60 kDa SS-A/Ro ribonucleoprotein [Source:SWISS;ACC:P10155]	24	0	-13.3	0.000579873	0.204264	yes	DOWN	N	N	Y	Y	Y	0.37	0.68	0.49	0	0	0
TBIU041523	TBIGR001_TRINITY_DN69259_c0_g1_i1	OBSCN	Obscurin [Source:SWISS;ACC:Q5VST9]	23.7	0	-13.3	0.0236344	1	yes	DOWN	N	N	N	Y	Y	0	5.48	0	0	0	0
TBIU052195	TBIGR001_TRINITY_DN71051_c0_g5_i18	FUK	L-fucose kinase [Source:SWISS;ACC:Q8N0W3]	24.5	0	-13.3	0.00553992	0.60708	yes	DOWN	N	N	Y	Y	Y	0.58	0.64	0	0	0	0
TBIU054619	TBIGR001_TRINITY_DN71410_c6_g2_i2	Madd	MAP kinase-activating death domain protein [Source:SWISS;ACC:O08873]	24.9	0	-13.3	0.0223007	1	yes	DOWN	N	N	N	Y	Y	0	0.92	0	0	0	0
TBIU048759	TBIGR001_TRINITY_DN70507_c0_g1_i3	ZBTB22	Zinc finger and BTB domain-containing protein 22 [Source:SWISS;ACC:Q5TJE2]	23.8	0	-13.3	0.0102073	0.780434	yes	DOWN	N	N	N	Y	Y	0.06	1.38	0	0	0	0
TBIU090769	TBIGR001_TRINITY_DN68372_c1_g1_i3	-	-	22.4	0	-13.2	0.00636449	0.635513	yes	DOWN	N	N	Y	Y	Y	28.02	0	12.68	0	0	0
TBIU016322	TBIGR001_TRINITY_DN59958_c0_g2_i1	MYO15B	Unconventional myosin-XVB [Source:SWISS;ACC:Q96JP2]	21.9	0	-13.2	0.00945549	0.758871	yes	DOWN	N	N	Y	Y	Y	0.53	4.1	0	0	0	0
TBIU022848	TBIGR001_TRINITY_DN64140_c0_g1_i3	Coro1c	Coronin-1C [Source:SWISS;ACC:Q9WUM4]	22.7	0	-13.2	0.0252575	1	yes	DOWN	N	N	N	Y	Y	0	1.77	0	0	0	0
TBIU035326	TBIGR001_TRINITY_DN68020_c2_g1_i9	MFSD1	Major facilitator superfamily domain-containing protein 1 [Source:SWISS;ACC:Q5ZIT9]	23.4	0	-13.2	0.0228676	1	yes	DOWN	N	N	N	Y	Y	1.89	0	0	0	0	0
TBIU010588	TBIGR001_TRINITY_DN52694_c0_g1_i2	Asb10	Ankyrin repeat and SOCS box protein 10 [Source:SWISS;ACC:Q91ZT7]	23	0	-13.2	0.0246764	1	yes	DOWN	N	N	N	Y	Y	0	2.23	0	0	0	0
TBIU025715	TBIGR001_TRINITY_DN65374_c1_g1_i14	IFI44	Interferon-induced protein 44 [Source:SWISS;ACC:P27473]	23	0	-13.2	0.0062841	0.635513	yes	DOWN	N	N	Y	Y	Y	0.99	1.84	0	0	0	0
TBIU021264	TBIGR001_TRINITY_DN63331_c0_g1_i3	rbm24	RNA-binding protein 24 [Source:SWISS;ACC:Q76LC6]	22.2	0	-13.2	0.026206	1	yes	DOWN	N	N	N	Y	Y	0	2.27	0	0	0	0
TBIU037130	TBIGR001_TRINITY_DN68419_c2_g2_i4	Mkl1	MKL/myocardin-like protein 1 [Source:SWISS;ACC:Q8K4J6]	21.9	0	-13.2	0.000875276	0.257384	yes	DOWN	N	N	Y	Y	Y	0.53	0.46	0.15	0	0	0
TBIU011356	TBIGR001_TRINITY_DN54009_c3_g1_i1	Enpep	Glutamyl aminopeptidase [Source:SWISS;ACC:P50123]	22.5	0	-13.2	0.0148282	0.918312	yes	DOWN	N	N	N	Y	Y	0	9.48	0.12	0	0	0
TBIU030725	TBIGR001_TRINITY_DN66968_c1_g1_i6	AGFG1	Arf-GAP domain and FG repeat-containing protein 1 [Source:SWISS;ACC:Q2TA45]	22	0	-13.2	0.00164527	0.359283	yes	DOWN	N	N	Y	Y	Y	0.89	0.4	0.07	0	0	0
TBIU025307	TBIGR001_TRINITY_DN65223_c0_g1_i4	Fyb	FYN-binding protein [Source:SWISS;ACC:O35601]	23.4	0	-13.2	0.00614992	0.629328	yes	DOWN	N	N	Y	Y	Y	2.55	0	0.64	0	0	0
TBIU029417	TBIGR001_TRINITY_DN66610_c0_g1_i3	Rrnad1	Protein RRNAD1 [Source:SWISS;ACC:Q8BZG5]	22.7	0	-13.2	0.00906108	0.74733	yes	DOWN	N	N	Y	Y	Y	1.44	0	0.09	0	0	0
TBIU027344	TBIGR001_TRINITY_DN65966_c0_g1_i1	liph	Lipase member H [Source:SWISS;ACC:Q6DBU8]	22.6	0	-13.2	0.00128276	0.313687	yes	DOWN	N	N	Y	Y	Y	0.76	0.13	0.55	0	0	0
TBIU058016	TBIGR001_TRINITY_DN72574_c0_g1_i1	DMBT1	Deleted in malignant brain tumors 1 protein [Source:SWISS;ACC:Q9UGM3]	23	0	-13.2	0.0246679	1	yes	DOWN	N	N	N	Y	Y	0	25.47	0	0	0	0
TBIU032387	TBIGR001_TRINITY_DN67395_c2_g2_i4	Trpm5	Transient receptor potential cation channel subfamily M member 5 [Source:SWISS;ACC:Q9JJH7]	23	0	-13.2	0.0246748	1	yes	DOWN	N	N	N	Y	Y	0	0.6	0	0	0	0
TBIU030943	TBIGR001_TRINITY_DN67025_c7_g1_i3	dnajb6-a	DnaJ homolog subfamily B member 6-A [Source:SWISS;ACC:Q5FWN8]	22.3	0	-13.2	0.0262055	1	yes	DOWN	N	N	N	Y	Y	0	1.42	0	0	0	0
TBIU027360	TBIGR001_TRINITY_DN65973_c1_g1_i2	Zfand3	AN1-type zinc finger protein 3 [Source:SWISS;ACC:Q5U2M7]	23.1	0	-13.2	0.0236077	1	yes	DOWN	N	N	N	Y	Y	1.7	0	0	0	0	0
TBIU034940	TBIGR001_TRINITY_DN67945_c0_g1_i2	Card14	Caspase recruitment domain-containing protein 14 [Source:SWISS;ACC:Q99KF0]	23.4	0	-13.2	0.0228683	1	yes	DOWN	N	N	N	Y	Y	1.09	0	0	0	0	0
TBIU026495	TBIGR001_TRINITY_DN65659_c0_g1_i5	Idh3a	Isocitrate dehydrogenase [NAD] subunit alpha, mitochondrial [Source:SWISS;ACC:Q9D6R2]	22.2	0	-13.2	0.0253156	1	yes	DOWN	N	N	N	Y	Y	2.81	0	0	0	0	0
TBIU053065	TBIGR001_TRINITY_DN71179_c1_g2_i1	TBC1D22B	TBC1 domain family member 22B [Source:SWISS;ACC:Q9NU19]	23.2	0	-13.2	0.00692272	0.66056	yes	DOWN	N	N	Y	Y	Y	0.37	0	1.08	0	0	0
TBIU049064	TBIGR001_TRINITY_DN70552_c1_g1_i3	Me2	NAD-dependent malic enzyme, mitochondrial [Source:SWISS;ACC:Q99KE1]	23.3	0	-13.2	0.00594811	0.624119	yes	DOWN	N	N	Y	Y	Y	0.32	0	0.49	0	0	0
TBIU051102	TBIGR001_TRINITY_DN70868_c3_g1_i2	Tp53bp1	Tumor suppressor p53-binding protein 1 [Source:SWISS;ACC:P70399]	22	0	-13.2	0.00781978	0.708709	yes	DOWN	N	N	Y	Y	Y	0.65	0	0.1	0	0	0
TBIU053896	TBIGR001_TRINITY_DN71312_c2_g1_i4	Rad50	DNA repair protein RAD50 [Source:SWISS;ACC:P70388]	22.7	0	-13.2	0.00579073	0.612725	yes	DOWN	N	N	Y	Y	Y	0.35	0	0.3	0	0	0
TBIU090826	TBIGR001_TRINITY_DN68486_c1_g1_i1	-	-	21.5	0	-13.1	0.0256543	1	yes	DOWN	N	N	N	Y	Y	0	0	4.22	0	0	0
TBIU096902	TBIGR001_TRINITY_DN71559_c2_g2_i1	-	-	20.8	0	-13.1	0.0275219	1	yes	DOWN	N	N	N	Y	Y	22.7	0	0	0	0	0
TBIU035905	TBIGR001_TRINITY_DN68157_c1_g1_i1	HMCN1	Hemicentin-1 [Source:SWISS;ACC:Q96RW7]	21.3	0	-13.1	0.0265904	1	yes	DOWN	N	N	N	Y	Y	0	0	0.92	0	0	0
TBIU023559	TBIGR001_TRINITY_DN64443_c0_g1_i9	SORBS3	Vinexin [Source:SWISS;ACC:O60504]	21.3	0	-13.1	0.00792082	0.714708	yes	DOWN	N	N	Y	Y	Y	0	0.81	0.23	0	0	0
TBIU056581	TBIGR001_TRINITY_DN71666_c1_g2_i3	Sult2b1	Sulfotransferase family cytosolic 2B member 1 [Source:SWISS;ACC:O35400]	20.8	0	-13.1	0.02752	1	yes	DOWN	N	N	N	Y	Y	2.68	0	0	0	0	0
TBIU030486	TBIGR001_TRINITY_DN66893_c0_g1_i1	Ptpn21	Tyrosine-protein phosphatase non-receptor type 21 [Source:SWISS;ACC:Q62728]	20.6	0	-13.1	0.008434	0.73051	yes	DOWN	N	N	Y	Y	Y	0.23	0.52	0	0	0	0
TBIU004646	TBIGR001_TRINITY_DN39104_c0_g1_i1	-	-	21.1	0	-13.1	0.0114265	0.818979	yes	DOWN	N	N	N	Y	Y	0.59	6.9	0	0	0	0
TBIU055511	TBIGR001_TRINITY_DN71525_c2_g2_i1	HDAC7	Histone deacetylase 7 [Source:SWISS;ACC:Q8WUI4]	20.8	0	-13.1	0.0082636	0.723653	yes	DOWN	N	N	Y	Y	Y	0.44	1.27	0	0	0	0
TBIU052597	TBIGR001_TRINITY_DN71113_c3_g2_i6	bop1	Ribosome biogenesis protein bop1 {ECO:0000255|HAMAP-Rule:MF_03027} [Source:SWISS;ACC:A0JMQ0]	21	0	-13.1	0.00763295	0.697084	yes	DOWN	N	N	Y	Y	Y	0	0.61	0.29	0	0	0
TBIU029633	TBIGR001_TRINITY_DN66672_c0_g1_i7	Scmh1	Polycomb protein SCMH1 [Source:SWISS;ACC:Q8K214]	21.5	0	-13.1	0.0258418	1	yes	DOWN	N	N	N	Y	Y	1.31	0	0	0	0	0
TBIU031676	TBIGR001_TRINITY_DN67216_c0_g4_i1	ABCC2	Canalicular multispecific organic anion transporter 1 [Source:SWISS;ACC:Q28689]	21.5	0	-13.1	0.0101988	0.780434	yes	DOWN	N	N	N	Y	Y	0.12	1.15	0	0	0	0
TBIU020179	TBIGR001_TRINITY_DN62748_c0_g1_i1	UQCRFS1	Cytochrome b-c1 complex subunit Rieske, mitochondrial [Source:SWISS;ACC:Q69BK3]	21.6	0	-13.1	0.00808829	0.719785	yes	DOWN	N	N	Y	Y	Y	0	0.95	2.66	0	0	0
TBIU044008	TBIGR001_TRINITY_DN69707_c2_g2_i1	HECA	Headcase protein homolog [Source:SWISS;ACC:Q9UBI9]	21.1	0	-13.1	0.00800787	0.717429	yes	DOWN	N	N	Y	Y	Y	0.29	0.87	0	0	0	0
TBIU034082	TBIGR001_TRINITY_DN67776_c1_g1_i4	znf148	Zinc finger protein 148 [Source:SWISS;ACC:A0MS83]	21	0	-13.1	0.0280806	1	yes	DOWN	N	N	N	Y	Y	0	1.61	0	0	0	0
TBIU046156	TBIGR001_TRINITY_DN70068_c0_g1_i5	LOC102787509	coiled-coil domain-containing protein 30-like [Source:NCBI_NR;ACC:XP_006783277.1]	21.4	0	-13.1	0.00104983	0.287397	yes	DOWN	N	N	Y	Y	Y	0.99	0.27	0.62	0	0	0
TBIU049849	TBIGR001_TRINITY_DN70669_c0_g1_i1	Tpcn1	Two pore calcium channel protein 1 [Source:SWISS;ACC:Q9EQJ0]	20.8	0	-13.1	0.0275125	1	yes	DOWN	N	N	N	Y	Y	0.68	0	0	0	0	0
TBIU046229	TBIGR001_TRINITY_DN70082_c2_g1_i1	MTMR7	Myotubularin-related protein 7 [Source:SWISS;ACC:Q9Y216]	21.3	0	-13.1	0.00146994	0.3342	yes	DOWN	N	N	Y	Y	Y	1.19	0.31	0.19	0	0	0
TBIU043092	TBIGR001_TRINITY_DN69538_c3_g1_i8	TMC5	Transmembrane channel-like protein 5 [Source:SWISS;ACC:Q6UXY8]	21.7	0	-13.1	0.0268205	1	yes	DOWN	N	N	N	Y	Y	0	0.91	0	0	0	0
TBIU074624	TBIGR001_TRINITY_DN44090_c1_g1_i1	-	-	19.7	0	-13	0.0132629	0.878933	yes	DOWN	N	N	N	Y	Y	37.72	2.46	0	0	0	0
TBIU033417	TBIGR001_TRINITY_DN67622_c0_g1_i2	MYOT	Myotilin [Source:SWISS;ACC:Q9UBF9]	19.4	0	-13	0.0306329	1	yes	DOWN	N	N	N	Y	Y	0	0.79	0	0	0	0
TBIU046724	TBIGR001_TRINITY_DN70165_c11_g1_i1	Ldb3	LIM domain-binding protein 3 [Source:SWISS;ACC:Q9JKS4]	19.5	0	-13	0.0103213	0.781189	yes	DOWN	N	N	N	Y	Y	0.03	1.53	0.02	0	0	0
TBIU042617	TBIGR001_TRINITY_DN69452_c6_g1_i2	CPNE3	Copine-3 [Source:SWISS;ACC:O75131]	220	0.0273	-13	1.04076e-05	0.0162082	yes	DOWN	Y	Y	Y	Y	Y	8.55	0	4.23	0	0	0
TBIU028848	TBIGR001_TRINITY_DN66429_c1_g1_i16	IMPA1	Inositol monophosphatase 1 [Source:SWISS;ACC:P20456]	20.4	0	-13	0.00769861	0.701997	yes	DOWN	N	N	Y	Y	Y	0.88	0.6	0	0	0	0
TBIU041090	TBIGR001_TRINITY_DN69190_c0_g1_i1	kif7	Kinesin-like protein kif7 [Source:SWISS;ACC:Q58G59]	19.1	0	-13	0.0303085	1	yes	DOWN	N	N	N	Y	Y	0.76	0	0	0	0	0
TBIU012501	TBIGR001_TRINITY_DN55573_c0_g1_i1	znf703	Zinc finger protein 703 [Source:SWISS;ACC:Q90ZE2]	19.1	0	-13	0.0300314	1	yes	DOWN	N	N	N	Y	Y	0	0	0.97	0	0	0
TBIU023551	TBIGR001_TRINITY_DN64443_c0_g1_i22	Sorbs3	Vinexin [Source:SWISS;ACC:Q9R1Z8]	19.4	0	-13	0.0303141	1	yes	DOWN	N	N	N	Y	Y	1.08	0	0	0	0	0
TBIU014373	TBIGR001_TRINITY_DN57938_c2_g1_i1	-	-	19.2	0	-13	0.00530002	0.596695	yes	DOWN	N	N	Y	Y	Y	0.65	3.05	0.06	0	0	0
TBIU025414	TBIGR001_TRINITY_DN65262_c1_g1_i2	Fam101b	Filamin-interacting protein FAM101B [Source:SWISS;ACC:Q6AXS9]	19.7	0	-13	0.00956167	0.761575	yes	DOWN	N	N	Y	Y	Y	0	0.85	0.18	0	0	0
TBIU027723	TBIGR001_TRINITY_DN66098_c2_g1_i11	HNRNPK	Heterogeneous nuclear ribonucleoprotein K [Source:SWISS;ACC:Q5ZIQ3]	19.1	0	-13	0.0316486	1	yes	DOWN	N	N	N	Y	Y	0	1.03	0	0	0	0
TBIU041606	TBIGR001_TRINITY_DN69271_c0_g2_i5	TBXAS1	Thromboxane-A synthase [Source:SWISS;ACC:P47787]	19.6	0	-13	0.0294906	1	yes	DOWN	N	N	N	Y	Y	1.34	0	0	0	0	0
TBIU029999	TBIGR001_TRINITY_DN66778_c1_g1_i2	Otud4	OTU domain-containing protein 4 {ECO:0000250|UniProtKB:Q01804} [Source:SWISS;ACC:B2RRE7]	19.4	0	-13	0.00917335	0.747954	yes	DOWN	N	N	Y	Y	Y	0.84	0.37	0	0	0	0
TBIU053267	TBIGR001_TRINITY_DN71209_c0_g1_i2	PLCL2	Inactive phospholipase C-like protein 2 [Source:SWISS;ACC:Q9UPR0]	19.2	0	-13	0.0300245	1	yes	DOWN	N	N	N	Y	Y	0	0	0.44	0	0	0
TBIU038782	TBIGR001_TRINITY_DN68747_c0_g2_i1	USP9X	Probable ubiquitin carboxyl-terminal hydrolase FAF-X [Source:SWISS;ACC:Q93008]	20.4	0	-13	0.00866616	0.738983	yes	DOWN	N	N	Y	Y	Y	0.12	0	0.31	0	0	0
TBIU037929	TBIGR001_TRINITY_DN68580_c0_g1_i7	Tbcd	Tubulin-specific chaperone D [Source:SWISS;ACC:Q8BYA0]	20.3	0	-13	0.0078183	0.708709	yes	DOWN	N	N	Y	Y	Y	0	1.64	0.92	0	0	0
TBIU035351	TBIGR001_TRINITY_DN68026_c2_g1_i1	KIF20B	Kinesin-like protein KIF20B [Source:SWISS;ACC:Q96Q89]	19.5	0	-13	0.0294992	1	yes	DOWN	N	N	N	Y	Y	1.06	0	0	0	0	0
TBIU035917	TBIGR001_TRINITY_DN68159_c7_g1_i2	TBK1	Serine/threonine-protein kinase TBK1 [Source:SWISS;ACC:Q9UHD2]	19.9	0	-13	0.0286046	1	yes	DOWN	N	N	N	Y	Y	0	0	0.88	0	0	0
TBIU046998	TBIGR001_TRINITY_DN70209_c5_g1_i1	Ttn	Titin [Source:SWISS;ACC:A2ASS6]	19.1	0	-13	0.0316315	1	yes	DOWN	N	N	N	Y	Y	0	0.2	0	0	0	0
TBIU050599	TBIGR001_TRINITY_DN70782_c1_g2_i5	phka2	Phosphorylase b kinase regulatory subunit alpha, liver isoform [Source:SWISS;ACC:Q9W6R1]	20.2	0	-13	0.00209543	0.408055	yes	DOWN	N	N	Y	Y	Y	0.18	0.62	0.06	0	0	0
TBIU057177	TBIGR001_TRINITY_DN71751_c8_g1_i9	PDHA1	Pyruvate dehydrogenase E1 component subunit alpha, somatic form, mitochondrial [Source:SWISS;ACC:P29804]	20.3	0	-13	0.0292329	1	yes	DOWN	N	N	N	Y	Y	0	1.88	0	0	0	0
TBIU075991	TBIGR001_TRINITY_DN46678_c0_g1_i1	-	-	18.2	0	-12.9	0.00468103	0.563046	yes	DOWN	N	N	Y	Y	Y	0.81	4.07	0.12	0	0	0
TBIU087697	TBIGR001_TRINITY_DN65672_c0_g1_i3	Slc22a7	Solute carrier family 22 member 7 [Source:SWISS;ACC:Q91WU2]	18.7	0	-12.9	0.0312123	1	yes	DOWN	N	N	N	Y	Y	2.68	0	0	0	0	0
TBIU016324	TBIGR001_TRINITY_DN59960_c0_g1_i1	CLDN15	Claudin-15 [Source:SWISS;ACC:Q2KIY2]	17.9	0	-12.9	0.00379453	0.518487	yes	DOWN	N	N	Y	Y	Y	0.76	4.2	0.34	0	0	0
TBIU003641	TBIGR001_TRINITY_DN31954_c0_g1_i1	Ap1s3	AP-1 complex subunit sigma-3 [Source:SWISS;ACC:Q7TN05]	19	0	-12.9	0.00916596	0.747954	yes	DOWN	N	N	Y	Y	Y	3.72	2.47	0	0	0	0
TBIU023784	TBIGR001_TRINITY_DN64536_c0_g1_i5	Tnpo2	Transportin-2 [Source:SWISS;ACC:Q99LG2]	18	0	-12.9	0.0335813	1	yes	DOWN	N	N	N	Y	Y	1.22	0	0	0	0	0
TBIU004647	TBIGR001_TRINITY_DN39104_c1_g1_i1	-	-	18.6	0	-12.9	0.0195579	1	yes	DOWN	N	N	N	Y	Y	0.38	16.3	0	0	0	0
TBIU011535	TBIGR001_TRINITY_DN54259_c1_g1_i1	ATP8B4	Probable phospholipid-transporting ATPase IM [Source:SWISS;ACC:Q8TF62]	18.3	0	-12.9	0.0112309	0.814505	yes	DOWN	N	N	N	Y	Y	2.21	7.53	0	0	0	0
TBIU028043	TBIGR001_TRINITY_DN66190_c0_g1_i2	pds5a	Sister chromatid cohesion protein PDS5 homolog A [Source:SWISS;ACC:A1L1F4]	18.5	0	-12.9	0.0089744	0.745913	yes	DOWN	N	N	Y	Y	Y	0.26	0	0.21	0	0	0
TBIU035352	TBIGR001_TRINITY_DN68026_c2_g1_i2	Kif20b	Kinesin-like protein KIF20B [Source:SWISS;ACC:Q80WE4]	18.5	0	-12.9	0.0326396	1	yes	DOWN	N	N	N	Y	Y	0.78	0	0	0	0	0
TBIU045555	TBIGR001_TRINITY_DN69960_c0_g2_i4	Atf6b	Cyclic AMP-dependent transcription factor ATF-6 beta [Source:SWISS;ACC:O35451]	19	0	-12.9	0.031644	1	yes	DOWN	N	N	N	Y	Y	0	1.28	0	0	0	0
TBIU025521	TBIGR001_TRINITY_DN65301_c1_g2_i1	PCIF1	Phosphorylated CTD-interacting factor 1 [Source:SWISS;ACC:Q9H4Z3]	19	0	-12.9	0.0300287	1	yes	DOWN	N	N	N	Y	Y	0	0	0.65	0	0	0
TBIU031449	TBIGR001_TRINITY_DN67163_c0_g1_i1	CPVL	Probable serine carboxypeptidase CPVL [Source:SWISS;ACC:Q9H3G5]	18.5	0	-12.9	0.0323145	1	yes	DOWN	N	N	N	Y	Y	0	0	1.27	0	0	0
TBIU030767	TBIGR001_TRINITY_DN66974_c0_g1_i4	tfcp2	Transcription factor CP2 [Source:SWISS;ACC:Q4V860]	18.7	0	-12.9	0.0145644	0.918312	yes	DOWN	N	N	N	Y	Y	1.33	0.11	0	0	0	0
TBIU052754	TBIGR001_TRINITY_DN71138_c4_g3_i3	kctd6	BTB/POZ domain-containing protein KCTD6 [Source:SWISS;ACC:Q6DG99]	18.1	0	-12.9	0.0341087	1	yes	DOWN	N	N	N	Y	Y	0	0.81	0	0	0	0
TBIU033261	TBIGR001_TRINITY_DN67585_c0_g2_i1	LOC103369399	uncharacterized LOC103369399 [Source:NCBI_NR;ACC:XP_008296326.1]	17.9	0	-12.9	0.016903	0.963712	yes	DOWN	N	N	N	Y	Y	2.38	0	0.06	0	0	0
TBIU044023	TBIGR001_TRINITY_DN69709_c5_g3_i5	RRP1B	Ribosomal RNA processing protein 1 homolog B [Source:SWISS;ACC:Q14684]	18.7	0	-12.9	0.0312102	1	yes	DOWN	N	N	N	Y	Y	0.92	0	0	0	0	0
TBIU046383	TBIGR001_TRINITY_DN70104_c7_g3_i4	Tra2b	Transformer-2 protein homolog beta [Source:SWISS;ACC:P62997]	18.9	0	-12.9	0.0316399	1	yes	DOWN	N	N	N	Y	Y	0	1.04	0	0	0	0
TBIU041525	TBIGR001_TRINITY_DN69259_c0_g1_i4	Obscn	Obscurin [Source:SWISS;ACC:A2AAJ9]	18.5	0	-12.9	0.0330417	1	yes	DOWN	N	N	N	Y	Y	0	0.49	0	0	0	0
TBIU038731	TBIGR001_TRINITY_DN68735_c8_g1_i8	As3mt	Arsenite methyltransferase [Source:SWISS;ACC:Q91WU5]	18.9	0	-12.9	0.0105296	0.789917	yes	DOWN	N	N	N	Y	Y	0	4.84	1.07	0	0	0
TBIU051104	TBIGR001_TRINITY_DN70868_c3_g1_i4	Tp53bp1	Tumor suppressor p53-binding protein 1 [Source:SWISS;ACC:P70399]	18.3	0	-12.9	0.0341029	1	yes	DOWN	N	N	N	Y	Y	0	0.61	0	0	0	0
TBIU064175	TBIGR001_TRINITY_DN929_c1_g1_i1	-	-	16.8	0	-12.8	0.0161259	0.951125	yes	DOWN	N	N	N	Y	Y	0	9.31	0.69	0	0	0
TBIU036938	TBIGR001_TRINITY_DN68384_c0_g3_i2	Spg20	Spartin [Source:SWISS;ACC:Q8R1X6]	16.8	0	-12.8	0.0363917	1	yes	DOWN	N	N	N	Y	Y	0.93	0	0	0	0	0
TBIU023045	TBIGR001_TRINITY_DN64221_c0_g1_i1	rcor1	REST corepressor 1 [Source:SWISS;ACC:Q90WN5]	17.5	0	-12.8	0.00262619	0.434698	yes	DOWN	N	N	Y	Y	Y	0.25	1.11	1.19	0	0	0
TBIU034086	TBIGR001_TRINITY_DN67776_c1_g1_i8	znf148	Zinc finger protein 148 [Source:SWISS;ACC:A0MS83]	17.2	0	-12.8	0.0354151	1	yes	DOWN	N	N	N	Y	Y	1.35	0	0	0	0	0
TBIU015334	TBIGR001_TRINITY_DN58976_c0_g1_i1	ACHE	Acetylcholinesterase [Source:SWISS;ACC:Q92035]	17.2	0	-12.8	0.0218288	1	yes	DOWN	N	N	N	Y	Y	0	2.12	0.04	0	0	0
TBIU008581	TBIGR001_TRINITY_DN49234_c0_g1_i1	FAXDC2	Fatty acid hydroxylase domain-containing protein 2 [Source:SWISS;ACC:Q96IV6]	17.3	0	-12.8	0.0101845	0.780434	yes	DOWN	N	N	N	Y	Y	0.33	6.25	0.11	0	0	0
TBIU037132	TBIGR001_TRINITY_DN68419_c2_g2_i6	Mkl1	MKL/myocardin-like protein 1 [Source:SWISS;ACC:Q8K4J6]	16.7	0	-12.8	0.0120727	0.846506	yes	DOWN	N	N	N	Y	Y	0	0.25	0.49	0	0	0
TBIU042659	TBIGR001_TRINITY_DN69458_c0_g2_i3	MSH5	MutS protein homolog 5 [Source:SWISS;ACC:O43196]	17.7	0	-12.8	0.0101376	0.780143	yes	DOWN	N	N	N	Y	Y	0.6	0	0.82	0	0	0
TBIU019082	TBIGR001_TRINITY_DN62039_c0_g1_i4	znf346	Zinc finger protein 346 {ECO:0000312|ZFIN:ZDB-GENE-070209-152} [Source:SWISS;ACC:A2RV29]	17.6	0	-12.8	0.00158125	0.347165	yes	DOWN	N	N	Y	Y	Y	0.63	0.81	0.57	0	0	0
TBIU029906	TBIGR001_TRINITY_DN66756_c4_g1_i2	-	-	17.5	0	-12.8	0.00218125	0.408055	yes	DOWN	N	N	Y	Y	Y	1.14	1.66	0.31	0	0	0
TBIU015442	TBIGR001_TRINITY_DN59084_c0_g1_i1	PLTP	Phospholipid transfer protein [Source:SWISS;ACC:P55058]	17.6	0	-12.8	0.0346036	1	yes	DOWN	N	N	N	Y	Y	1.72	0	0	0	0	0
TBIU037653	TBIGR001_TRINITY_DN68521_c0_g3_i4	ARHGEF25	Rho guanine nucleotide exchange factor 25 [Source:SWISS;ACC:Q86VW2]	17.6	0	-12.8	0.0351278	1	yes	DOWN	N	N	N	Y	Y	0	1.4	0	0	0	0
TBIU005856	TBIGR001_TRINITY_DN43342_c0_g1_i1	CKMT2	Creatine kinase S-type, mitochondrial [Source:SWISS;ACC:O77814]	17.1	0	-12.8	0.0126554	0.85984	yes	DOWN	N	N	N	Y	Y	6.4	22.2	0	0	0	0
TBIU023922	TBIGR001_TRINITY_DN64613_c0_g1_i1	LOC104935517	uncharacterized LOC104935517 [Source:NCBI_NR;ACC:XP_010749671.1]	17.8	0	-12.8	0.00402319	0.52445	yes	DOWN	N	N	Y	Y	Y	2.17	0.96	0.1	0	0	0
TBIU039057	TBIGR001_TRINITY_DN68810_c8_g1_i5	Ttc14	Tetratricopeptide repeat protein 14 [Source:SWISS;ACC:Q9CSP9]	16.9	0	-12.8	0.0363813	1	yes	DOWN	N	N	N	Y	Y	0.64	0	0	0	0	0
TBIU030886	TBIGR001_TRINITY_DN67007_c4_g1_i1	MANEA	Glycoprotein endo-alpha-1,2-mannosidase [Source:SWISS;ACC:Q5SRI9]	16.8	0	-12.8	0.0359766	1	yes	DOWN	N	N	N	Y	Y	0	0	1.05	0	0	0
TBIU033192	TBIGR001_TRINITY_DN67571_c0_g1_i13	TRPM7	Transient receptor potential cation channel subfamily M member 7 [Source:SWISS;ACC:Q96QT4]	17	0	-12.8	0.0376414	1	yes	DOWN	N	N	N	Y	Y	0	0.4	0	0	0	0
TBIU023629	TBIGR001_TRINITY_DN64467_c1_g2_i4	NCF2	Neutrophil cytosol factor 2 [Source:SWISS;ACC:O77775]	16.7	0	-12.8	0.0115251	0.820948	yes	DOWN	N	N	N	Y	Y	0.65	0.83	0	0	0	0
TBIU049576	TBIGR001_TRINITY_DN70633_c1_g1_i10	NEIL3	Endonuclease 8-like 3 [Source:SWISS;ACC:Q8TAT5]	17.6	0	-12.8	0.0104625	0.786822	yes	DOWN	N	N	N	Y	Y	0	0.45	0.35	0	0	0
TBIU053256	TBIGR001_TRINITY_DN71207_c0_g1_i3	ZNF512B	Zinc finger protein 512B [Source:SWISS;ACC:Q96KM6]	17.6	0	-12.8	0.0366886	1	yes	DOWN	N	N	N	Y	Y	0	1.52	0	0	0	0
TBIU039957	TBIGR001_TRINITY_DN68964_c0_g3_i2	GRB14	Growth factor receptor-bound protein 14 [Source:SWISS;ACC:Q5ICW4]	16.7	0	-12.8	0.0123921	0.851429	yes	DOWN	N	N	N	Y	Y	1.91	3.44	0	0	0	0
TBIU051478	TBIGR001_TRINITY_DN70936_c2_g1_i13	Slc15a2	Solute carrier family 15 member 2 [Source:SWISS;ACC:Q63424]	17.4	0	-12.8	0.00334123	0.490647	yes	DOWN	N	N	Y	Y	Y	0.22	1.08	0.15	0	0	0
TBIU046525	TBIGR001_TRINITY_DN70127_c1_g1_i3	ADAM17	Disintegrin and metalloproteinase domain-containing protein 17 [Source:SWISS;ACC:P78536]	17.7	0	-12.8	0.0351244	1	yes	DOWN	N	N	N	Y	Y	0	0.74	0	0	0	0
TBIU046913	TBIGR001_TRINITY_DN70195_c1_g1_i4	MTHFR	Methylenetetrahydrofolate reductase [Source:SWISS;ACC:Q5I598]	16.8	0	-12.8	0.037638	1	yes	DOWN	N	N	N	Y	Y	0	0.96	0	0	0	0
TBIU046296	TBIGR001_TRINITY_DN70091_c3_g2_i4	LOC103365653	uncharacterized LOC103365653 [Source:NCBI_NR;ACC:XP_008291364.1]	17.4	0	-12.8	0.0126959	0.85984	yes	DOWN	N	N	N	Y	Y	0.23	0.96	0	0	0	0
TBIU034278	TBIGR001_TRINITY_DN67820_c3_g1_i3	Acot4	Acyl-coenzyme A thioesterase 4 [Source:SWISS;ACC:Q8BWN8]	17.7	0	-12.8	0.0346016	1	yes	DOWN	N	N	N	Y	Y	1.81	0	0	0	0	0
TBIU082258	TBIGR001_TRINITY_DN57441_c1_g1_i1	-	-	15.6	0	-12.7	0.0405864	1	yes	DOWN	N	N	N	Y	Y	31.98	0	0	0	0	0
TBIU102471	TBIGR001_TRINITY_DN80296_c0_g1_i1	-	-	16.4	0	-12.7	0.0375766	1	yes	DOWN	N	N	N	Y	Y	16.77	0	0	0	0	0
TBIU048163	TBIGR001_TRINITY_DN70413_c0_g1_i10	STAB2	Stabilin-2 [Source:SWISS;ACC:Q8WWQ8]	16.2	0	-12.7	0.0382754	1	yes	DOWN	N	N	N	Y	Y	0	0	0.54	0	0	0
TBIU042038	TBIGR001_TRINITY_DN69354_c6_g1_i2	PRKCH	Protein kinase C eta type [Source:SWISS;ACC:P24723]	15.6	0	-12.7	0.0401927	1	yes	DOWN	N	N	N	Y	Y	0	0	0.4	0	0	0
TBIU031193	TBIGR001_TRINITY_DN67095_c0_g3_i1	Traip	E3 ubiquitin-protein ligase TRAIP [Source:SWISS;ACC:Q8VIG6]	15.7	0	-12.7	0.0125655	0.856699	yes	DOWN	N	N	N	Y	Y	1	0	1.1	0	0	0
TBIU013640	TBIGR001_TRINITY_DN57018_c0_g1_i1	Map7	Ensconsin [Source:SWISS;ACC:O88735]	16.3	0	-12.7	0.0155339	0.933439	yes	DOWN	N	N	N	Y	Y	0.35	1.96	0	0	0	0
TBIU021605	TBIGR001_TRINITY_DN63518_c1_g1_i1	METTL21C	Protein-lysine methyltransferase METTL21C [Source:SWISS;ACC:A6QP81]	16.6	0	-12.7	0.0171925	0.970242	yes	DOWN	N	N	N	Y	Y	0.17	1.52	0	0	0	0
TBIU049593	TBIGR001_TRINITY_DN70633_c2_g1_i5	L3mbtl2	Lethal(3)malignant brain tumor-like protein 2 [Source:SWISS;ACC:Q3MIF2]	15.6	0	-12.7	0.0419585	1	yes	DOWN	N	N	N	Y	Y	0	1.04	0	0	0	0
TBIU034824	TBIGR001_TRINITY_DN67919_c1_g1_i4	Csde1	Cold shock domain-containing protein E1 [Source:SWISS;ACC:Q91W50]	16.1	0	-12.7	0.0134466	0.88516	yes	DOWN	N	N	N	Y	Y	0.22	0	0.04	0	0	0
TBIU042727	TBIGR001_TRINITY_DN69468_c6_g1_i3	FER	Tyrosine-protein kinase Fer [Source:SWISS;ACC:Q9TTY2]	15.5	0	-12.7	0.040184	1	yes	DOWN	N	N	N	Y	Y	0	0	0.52	0	0	0
TBIU012102	TBIGR001_TRINITY_DN55038_c1_g1_i1	CFAP45	Protein CFAP45, mitochondrial {ECO:0000305} [Source:SWISS;ACC:Q9UL16]	15.6	0	-12.7	0.0405941	1	yes	DOWN	N	N	N	Y	Y	3.81	0	0	0	0	0
TBIU026505	TBIGR001_TRINITY_DN65664_c0_g1_i1	Tmem238	Transmembrane protein 238 [Source:SWISS;ACC:A9JSM3]	15.6	0	-12.7	0.00449433	0.548383	yes	DOWN	N	N	Y	Y	Y	0.9	0.09	0.2	0	0	0
TBIU009911	TBIGR001_TRINITY_DN51500_c0_g1_i1	Tlr13	Toll-like receptor 13 [Source:SWISS;ACC:Q6R5N8]	15.6	0	-12.7	0.0126988	0.85984	yes	DOWN	N	N	N	Y	Y	0.38	0	0.25	0	0	0
TBIU013253	TBIGR001_TRINITY_DN56540_c0_g1_i1	LOC101172357	uncharacterized LOC101172357 [Source:NCBI_NR;ACC:XP_004077933.1]	16.4	0	-12.7	0.00338732	0.493257	yes	DOWN	N	N	Y	Y	Y	1.53	3.46	0.38	0	0	0
TBIU040755	TBIGR001_TRINITY_DN69120_c0_g1_i1	-	-	16	0	-12.7	0.0178348	0.980716	yes	DOWN	N	N	N	Y	Y	0.36	2.74	0	0	0	0
TBIU051311	TBIGR001_TRINITY_DN70909_c1_g1_i5	P2RX7	P2X purinoceptor 7 [Source:SWISS;ACC:Q99572]	15.5	0	-12.7	0.0405911	1	yes	DOWN	N	N	N	Y	Y	0.96	0	0	0	0	0
TBIU031419	TBIGR001_TRINITY_DN67153_c1_g3_i1	WSB2	WD repeat and SOCS box-containing protein 2 [Source:SWISS;ACC:Q0V8J1]	16.5	0	-12.7	0.0389364	1	yes	DOWN	N	N	N	Y	Y	0	4.99	0	0	0	0
TBIU035813	TBIGR001_TRINITY_DN68135_c3_g1_i1	KDM1B	Lysine-specific histone demethylase 1B [Source:SWISS;ACC:Q8NB78]	16.4	0	-12.7	0.0389242	1	yes	DOWN	N	N	N	Y	Y	0	0.78	0	0	0	0
TBIU034237	TBIGR001_TRINITY_DN67809_c1_g2_i18	CSAD	Cysteine sulfinic acid decarboxylase [Source:SWISS;ACC:Q9Y600]	16.1	0	-12.7	0.0401371	1	yes	DOWN	N	N	N	Y	Y	0	2.37	0	0	0	0
TBIU020391	TBIGR001_TRINITY_DN62854_c1_g1_i2	FUT8	Alpha-(1,6)-fucosyltransferase [Source:SWISS;ACC:Q6EV77]	15.6	0	-12.7	0.013683	0.896032	yes	DOWN	N	N	N	Y	Y	0.73	0.38	0	0	0	0
TBIU039533	TBIGR001_TRINITY_DN68882_c0_g1_i2	Frmd4a	FERM domain-containing protein 4A [Source:SWISS;ACC:Q8BIE6]	16.6	0	-12.7	0.0371479	1	yes	DOWN	N	N	N	Y	Y	0	0	0.54	0	0	0
TBIU057069	TBIGR001_TRINITY_DN71737_c6_g4_i1	scrib	Protein scribble homolog [Source:SWISS;ACC:Q4H4B6]	16.2	0	-12.7	0.00526404	0.595382	yes	DOWN	N	N	Y	Y	Y	0.2	2.33	0.51	0	0	0
TBIU034542	TBIGR001_TRINITY_DN67879_c3_g1_i2	RGS3	Regulator of G-protein signaling 3 [Source:SWISS;ACC:P49796]	15.8	0	-12.7	0.0401822	1	yes	DOWN	N	N	N	Y	Y	0	0	0.55	0	0	0
TBIU048007	TBIGR001_TRINITY_DN70385_c0_g1_i1	ZNF862	Zinc finger protein 862 [Source:SWISS;ACC:O60290]	15.7	0	-12.7	0.0131202	0.872159	yes	DOWN	N	N	N	Y	Y	0.7	0.42	0	0	0	0
TBIU052427	TBIGR001_TRINITY_DN71093_c3_g3_i12	Mtcl1	Microtubule cross-linking factor 1 [Source:SWISS;ACC:Q3UHU5]	16.5	0	-12.7	0.0146138	0.918312	yes	DOWN	N	N	N	Y	Y	0.62	0.11	0	0	0	0
TBIU078861	TBIGR001_TRINITY_DN51862_c0_g1_i2	-	-	14.9	0	-12.6	0.0445253	1	yes	DOWN	N	N	N	Y	Y	0	13.95	0	0	0	0
TBIU017379	TBIGR001_TRINITY_DN60854_c0_g1_i1	Tpst1	Protein-tyrosine sulfotransferase 1 [Source:SWISS;ACC:O70281]	14.6	0	-12.6	0.00555299	0.60708	yes	DOWN	N	N	Y	Y	Y	0.17	0.66	0.06	0	0	0
TBIU012462	TBIGR001_TRINITY_DN55515_c0_g1_i1	spopla	Speckle-type POZ protein-like A [Source:SWISS;ACC:Q5BL35]	14.8	0	-12.6	0.0142977	0.914729	yes	DOWN	N	N	N	Y	Y	0	0.51	0.37	0	0	0
TBIU011534	TBIGR001_TRINITY_DN54259_c0_g1_i1	ATP8B2	Phospholipid-transporting ATPase ID [Source:SWISS;ACC:P98198]	15.4	0	-12.6	0.0164629	0.955059	yes	DOWN	N	N	N	Y	Y	3.11	15.82	0	0	0	0
TBIU042975	TBIGR001_TRINITY_DN69515_c0_g1_i1	ZC3H7A	Zinc finger CCCH domain-containing protein 7A [Source:SWISS;ACC:Q8IWR0]	14.7	0	-12.6	0.0430362	1	yes	DOWN	N	N	N	Y	Y	0.58	0	0	0	0	0
TBIU054202	TBIGR001_TRINITY_DN71349_c4_g1_i6	SRGAP3	SLIT-ROBO Rho GTPase-activating protein 3 [Source:SWISS;ACC:O43295]	15.5	0	-12.6	0.013303	0.880602	yes	DOWN	N	N	N	Y	Y	0.35	0.36	0	0	0	0
TBIU022028	TBIGR001_TRINITY_DN63713_c0_g2_i2	RNF34	E3 ubiquitin-protein ligase RNF34 {ECO:0000305} [Source:SWISS;ACC:Q5E9J6]	14.9	0	-12.6	0.044535	1	yes	DOWN	N	N	N	Y	Y	0	1.65	0	0	0	0
TBIU021836	TBIGR001_TRINITY_DN63627_c1_g1_i3	kif2c	Kinesin-like protein KIF2C [Source:SWISS;ACC:Q91636]	14.8	0	-12.6	0.0430316	1	yes	DOWN	N	N	N	Y	Y	1.06	0	0	0	0	0
TBIU045323	TBIGR001_TRINITY_DN69923_c3_g1_i2	-	-	14.9	0	-12.6	0.00414349	0.529402	yes	DOWN	N	N	Y	Y	Y	0.65	0.12	0.56	0	0	0
TBIU034746	TBIGR001_TRINITY_DN67914_c5_g1_i2	rnaseh2b	Ribonuclease H2 subunit B [Source:SWISS;ACC:Q5HZP1]	14.7	0	-12.6	0.0430394	1	yes	DOWN	N	N	N	Y	Y	1.36	0	0	0	0	0
TBIU011353	TBIGR001_TRINITY_DN54009_c0_g1_i1	Enpep	Glutamyl aminopeptidase [Source:SWISS;ACC:P50123]	14.6	0	-12.6	0.0190429	0.996451	yes	DOWN	N	N	N	Y	Y	0.37	2.22	0	0	0	0
TBIU048585	TBIGR001_TRINITY_DN70478_c8_g2_i10	ENDOG	Endonuclease G, mitochondrial [Source:SWISS;ACC:Q14249]	44.3	0.00733	-12.6	0.00135772	0.323013	yes	DOWN	N	N	Y	Y	Y	0.75	0	0.88	0	0	0
TBIU038601	TBIGR001_TRINITY_DN68718_c5_g1_i1	mgat4b	Alpha-1,3-mannosyl-glycoprotein 4-beta-N-acetylglucosaminyltransferase B [Source:SWISS;ACC:Q6GMK0]	14.6	0	-12.6	0.0445284	1	yes	DOWN	N	N	N	Y	Y	0	1.39	0	0	0	0
TBIU036943	TBIGR001_TRINITY_DN68385_c0_g1_i2	Gga2	ADP-ribosylation factor-binding protein GGA2 [Source:SWISS;ACC:Q6P5E6]	14.9	0	-12.6	0.0445383	1	yes	DOWN	N	N	N	Y	Y	0	0.91	0	0	0	0
TBIU022585	TBIGR001_TRINITY_DN64025_c1_g1_i4	Rab6a	Ras-related protein Rab-6A [Source:SWISS;ACC:Q9WVB1]	15.3	0	-12.6	0.0024221	0.424339	yes	DOWN	N	N	Y	Y	Y	0.29	0.32	0.36	0	0	0
TBIU041314	TBIGR001_TRINITY_DN69226_c2_g2_i2	DNM2	Dynamin-2 [Source:SWISS;ACC:A6H7I5]	14.7	0	-12.6	0.0430422	1	yes	DOWN	N	N	N	Y	Y	1.2	0	0	0	0	0
TBIU018526	TBIGR001_TRINITY_DN61668_c1_g1_i1	Ptprq	Phosphatidylinositol phosphatase PTPRQ [Source:SWISS;ACC:P0C5E4]	14.8	0	-12.6	0.0430351	1	yes	DOWN	N	N	N	Y	Y	7.58	0	0	0	0	0
TBIU033876	TBIGR001_TRINITY_DN67734_c1_g3_i1	R3HDM2	R3H domain-containing protein 2 [Source:SWISS;ACC:A0JNC2]	14.5	0	-12.6	0.0442153	1	yes	DOWN	N	N	N	Y	Y	0.82	0	0	0	0	0
TBIU014815	TBIGR001_TRINITY_DN58403_c0_g2_i1	TMEM128	Transmembrane protein 128 [Source:SWISS;ACC:Q3T0S0]	15	0	-12.6	0.0146811	0.918312	yes	DOWN	N	N	N	Y	Y	0	4.2	1.18	0	0	0
TBIU049716	TBIGR001_TRINITY_DN70648_c1_g2_i8	ATP13A2	Probable cation-transporting ATPase 13A2 [Source:SWISS;ACC:Q9NQ11]	15	0	-12.6	0.00357005	0.502202	yes	DOWN	N	N	Y	Y	Y	0.21	0.08	0.33	0	0	0
TBIU054040	TBIGR001_TRINITY_DN71328_c0_g1_i7	kif15-a	Kinesin-like protein KIF15-A [Source:SWISS;ACC:Q91785]	15.4	0	-12.6	0.0411541	1	yes	DOWN	N	N	N	Y	Y	0	0	0.47	0	0	0
TBIU050239	TBIGR001_TRINITY_DN70724_c1_g1_i3	tapt1	Transmembrane anterior posterior transformation protein 1 homolog [Source:SWISS;ACC:A2BIE7]	14.8	0	-12.6	0.0138696	0.899986	yes	DOWN	N	N	N	Y	Y	0.61	0.58	0	0	0	0
TBIU034168	TBIGR001_TRINITY_DN67795_c0_g2_i2	AK3	GTP:AMP phosphotransferase AK3, mitochondrial {ECO:0000255|HAMAP-Rule:MF_03169} [Source:SWISS;ACC:P08760]	15.3	0	-12.6	0.0153728	0.929264	yes	DOWN	N	N	N	Y	Y	0.58	1.71	0	0	0	0
TBIU050988	TBIGR001_TRINITY_DN70853_c3_g2_i2	MAP4K3	Mitogen-activated protein kinase kinase kinase kinase 3 [Source:SWISS;ACC:Q8IVH8]	15.3	0	-12.6	0.0431286	1	yes	DOWN	N	N	N	Y	Y	0	0.56	0	0	0	0
TBIU052256	TBIGR001_TRINITY_DN71062_c1_g1_i9	CDAN1	Codanin-1 [Source:SWISS;ACC:Q8IWY9]	15.1	0	-12.6	0.0431256	1	yes	DOWN	N	N	N	Y	Y	0	1.72	0	0	0	0
TBIU058020	TBIGR001_TRINITY_DN72586_c0_g1_i1	Ptprq	Phosphatidylinositol phosphatase PTPRQ [Source:SWISS;ACC:P0C5E4]	14.8	0	-12.6	0.0430343	1	yes	DOWN	N	N	N	Y	Y	5.25	0	0	0	0	0
TBIU105552	TBIGR001_TRINITY_DN85537_c0_g1_i1	-	-	14.4	0	-12.5	0.0441986	1	yes	DOWN	N	N	N	Y	Y	26.29	0	0	0	0	0
TBIU026535	TBIGR001_TRINITY_DN65676_c0_g1_i2	-	-	14.2	0	-12.5	0.0155525	0.933439	yes	DOWN	N	N	N	Y	Y	0	1.33	0.77	0	0	0
TBIU028081	TBIGR001_TRINITY_DN66202_c0_g1_i4	-	-	14.3	0	-12.5	0.0164881	0.955059	yes	DOWN	N	N	N	Y	Y	0	0.27	0.62	0	0	0
TBIU018330	TBIGR001_TRINITY_DN61558_c0_g1_i1	ITGB8	Integrin beta-8 [Source:SWISS;ACC:P26012]	14.4	0	-12.5	0.0068711	0.657969	yes	DOWN	N	N	Y	Y	Y	0.25	0.93	0.05	0	0	0
TBIU000010	TBIGR001_TRINITY_DN10046_c0_g1_i1	lamb4	Laminin subunit beta-4 [Source:SWISS;ACC:Q8JHV6]	14.3	0	-12.5	0.0155097	0.933439	yes	DOWN	N	N	N	Y	Y	1.78	2.97	0	0	0	0
TBIU021449	TBIGR001_TRINITY_DN63441_c0_g2_i1	-	-	13.9	0	-12.5	0.048369	1	yes	DOWN	N	N	N	Y	Y	0	2.42	0	0	0	0
TBIU036567	TBIGR001_TRINITY_DN68303_c0_g1_i5	Swt1	Transcriptional protein SWT1 [Source:SWISS;ACC:Q9DBQ9]	14.4	0	-12.5	0.045955	1	yes	DOWN	N	N	N	Y	Y	0	0.66	0	0	0	0
TBIU037092	TBIGR001_TRINITY_DN68412_c6_g3_i1	MTMR7	Myotubularin-related protein 7 [Source:SWISS;ACC:Q9Y216]	14.2	0	-12.5	0.0188968	0.996296	yes	DOWN	N	N	N	Y	Y	0.75	0	0.09	0	0	0
TBIU037476	TBIGR001_TRINITY_DN68496_c5_g1_i10	SENP7	Sentrin-specific protease 7 [Source:SWISS;ACC:A7MBJ2]	14.5	0	-12.5	0.0150143	0.918312	yes	DOWN	N	N	N	Y	Y	0.4	0.4	0	0	0	0
TBIU042850	TBIGR001_TRINITY_DN69490_c2_g5_i2	MPDZ	Multiple PDZ domain protein [Source:SWISS;ACC:O75970]	13.6	0	-12.5	0.0166513	0.958759	yes	DOWN	N	N	N	Y	Y	0	0.38	0.54	0	0	0
TBIU021008	TBIGR001_TRINITY_DN63174_c0_g2_i1	TTN	Titin [Source:SWISS;ACC:Q8WZ42]	13.9	0	-12.5	0.0483776	1	yes	DOWN	N	N	N	Y	Y	0	0.92	0	0	0	0
TBIU013854	TBIGR001_TRINITY_DN57284_c0_g1_i1	-	-	13.5	0	-12.5	0.0501695	1	no	DOWN	N	N	N	N	Y	0	4.13	0	0	0	0
TBIU050414	TBIGR001_TRINITY_DN70749_c3_g2_i1	RAPGEF6	Rap guanine nucleotide exchange factor 6 [Source:SWISS;ACC:Q8TEU7]	13.9	0	-12.5	0.003048	0.469734	yes	DOWN	N	N	Y	Y	Y	0.62	0.4	0.53	0	0	0
TBIU039391	TBIGR001_TRINITY_DN68864_c1_g2_i4	CCDC84	Coiled-coil domain-containing protein 84 [Source:SWISS;ACC:Q86UT8]	14.3	0	-12.5	0.0442064	1	yes	DOWN	N	N	N	Y	Y	1.5	0	0	0	0	0
TBIU019919	TBIGR001_TRINITY_DN62604_c0_g1_i1	-	-	14.2	0	-12.5	0.045957	1	yes	DOWN	N	N	N	Y	Y	0	1.39	0	0	0	0
TBIU003761	TBIGR001_TRINITY_DN326_c0_g1_i1	LOC103374185	mucin-5AC-like [Source:NCBI_NR;ACC:XP_008302447.1]	14.2	0	-12.5	0.0455047	1	yes	DOWN	N	N	N	Y	Y	3.42	0	0	0	0	0
TBIU020875	TBIGR001_TRINITY_DN63100_c0_g1_i2	CRB3	Protein crumbs homolog 3 [Source:SWISS;ACC:Q9BUF7]	13.7	0	-12.5	0.0207107	1	yes	DOWN	N	N	N	Y	Y	1.07	0.21	0	0	0	0
TBIU000550	TBIGR001_TRINITY_DN1285_c0_g1_i1	svopl	Putative transporter SVOPL [Source:SWISS;ACC:Q1LVS8]	14.3	0	-12.5	0.0162987	0.954198	yes	DOWN	N	N	N	Y	Y	1.84	0.66	0	0	0	0
TBIU015008	TBIGR001_TRINITY_DN58625_c1_g1_i1	zte25	Cytosolic carboxypeptidase 2 [Source:SWISS;ACC:A6H8T7]	13.6	0	-12.5	0.0294082	1	yes	DOWN	N	N	N	Y	Y	4.22	0	0.09	0	0	0
TBIU044970	TBIGR001_TRINITY_DN69862_c1_g1_i2	LOC104937820	neurofilament light polypeptide-like [Source:NCBI_NR;ACC:XP_010752435.1]	13.6	0	-12.5	0.0463625	1	yes	DOWN	N	N	N	Y	Y	0	0	0.52	0	0	0
TBIU048951	TBIGR001_TRINITY_DN70537_c8_g1_i2	Skt	Sickle tail protein [Source:SWISS;ACC:A2AQ25]	13.9	0	-12.5	0.00320491	0.483834	yes	DOWN	N	N	Y	Y	Y	0.15	0.18	0.21	0	0	0
TBIU042304	TBIGR001_TRINITY_DN69400_c0_g1_i1	NIF3L1	Putative GTP cyclohydrolase 1 type 2 NIF3L1 [Source:SWISS;ACC:Q9GZT8]	14.4	0	-12.5	0.0183393	0.990097	yes	DOWN	N	N	N	Y	Y	1.16	0	0.14	0	0	0
TBIU038442	TBIGR001_TRINITY_DN68686_c1_g1_i1	VPS54	Vacuolar protein sorting-associated protein 54 [Source:SWISS;ACC:Q9P1Q0]	14.4	0	-12.5	0.0150059	0.918312	yes	DOWN	N	N	N	Y	Y	0.45	0	0.24	0	0	0
TBIU040416	TBIGR001_TRINITY_DN69056_c0_g2_i2	ZNF462	Zinc finger protein 462 [Source:SWISS;ACC:Q96JM2]	13.8	0	-12.5	0.0194323	1	yes	DOWN	N	N	N	Y	Y	0	0.58	0.1	0	0	0
TBIU046719	TBIGR001_TRINITY_DN70164_c1_g2_i2	Trip6	Thyroid receptor-interacting protein 6 [Source:SWISS;ACC:Q9Z1Y4]	14.4	0	-12.5	0.0442017	1	yes	DOWN	N	N	N	Y	Y	0.84	0	0	0	0	0
TBIU036393	TBIGR001_TRINITY_DN68267_c1_g2_i1	slc46a1	Proton-coupled folate transporter [Source:SWISS;ACC:Q7ZWG6]	14.2	0	-12.5	0.0149426	0.918312	yes	DOWN	N	N	N	Y	Y	0.66	0	0.4	0	0	0
TBIU049491	TBIGR001_TRINITY_DN70618_c1_g2_i1	LOC102231635	c-X-C motif chemokine 5-like [Source:NCBI_NR;ACC:XP_005813478.1]	13.5	0	-12.5	0.0224403	1	yes	DOWN	N	N	N	Y	Y	2.9	0.27	0	0	0	0
TBIU045596	TBIGR001_TRINITY_DN69969_c1_g1_i9	TMEM63A	CSC1-like protein 1 [Source:SWISS;ACC:Q5R826]	13.5	0	-12.5	0.0163497	0.954198	yes	DOWN	N	N	N	Y	Y	0.46	0	0.39	0	0	0
TBIU050800	TBIGR001_TRINITY_DN70817_c2_g5_i2	Phrf1	PHD and RING finger domain-containing protein 1 {ECO:0000312|MGI:MGI:2141847} [Source:SWISS;ACC:A6H619]	13.9	0	-12.5	0.00328932	0.488839	yes	DOWN	N	N	Y	Y	Y	0.63	0.56	0.25	0	0	0
TBIU040623	TBIGR001_TRINITY_DN69092_c0_g2_i3	chordc1	Cysteine and histidine-rich domain-containing protein 1 [Source:SWISS;ACC:Q7T3F7]	14.3	0	-12.5	0.0459475	1	yes	DOWN	N	N	N	Y	Y	0	1.61	0	0	0	0
TBIU037719	TBIGR001_TRINITY_DN68537_c2_g3_i4	LOC104931819	signaling threshold-regulating transmembrane adapter 1-like [Source:NCBI_NR;ACC:XP_010745213.1]	13.8	0	-12.5	0.0159099	0.943417	yes	DOWN	N	N	N	Y	Y	1.5	0	0.6	0	0	0
TBIU039043	TBIGR001_TRINITY_DN68807_c2_g1_i4	fcho1	FCH domain only protein 1 [Source:SWISS;ACC:E7FBF7]	14	0	-12.5	0.0454936	1	yes	DOWN	N	N	N	Y	Y	0.47	0	0	0	0	0
TBIU064957	TBIGR001_TRINITY_DN4287_c0_g1_i1	-	-	12.6	0	-12.4	0.0540003	1	no	DOWN	N	N	N	N	Y	0	5.22	0	0	0	0
TBIU082623	TBIGR001_TRINITY_DN57938_c0_g1_i1	-	-	13.3	0	-12.4	0.0172111	0.970242	yes	DOWN	N	N	N	Y	Y	3.44	3.13	0	0	0	0
TBIU093415	TBIGR001_TRINITY_DN69921_c0_g1_i3	-	-	12.8	0	-12.4	0.0519437	1	no	DOWN	N	N	N	N	Y	4.86	0	0	0	0	0
TBIU036931	TBIGR001_TRINITY_DN68383_c0_g1_i2	ywlC	Threonylcarbamoyl-AMP synthase [Source:SWISS;ACC:P39153]	13.2	0	-12.4	0.0498924	1	yes	DOWN	N	N	N	Y	Y	0.82	0	0	0	0	0
TBIU023968	TBIGR001_TRINITY_DN64637_c3_g3_i1	FAT1	Protocadherin Fat 1 [Source:SWISS;ACC:Q14517]	13	0	-12.4	0.0521903	1	no	DOWN	N	N	N	N	Y	0	4.89	0	0	0	0
TBIU028799	TBIGR001_TRINITY_DN66419_c0_g2_i10	TECPR2	Tectonin beta-propeller repeat-containing protein 2 [Source:SWISS;ACC:O15040]	13.5	0	-12.4	0.0181158	0.988087	yes	DOWN	N	N	N	Y	Y	1.51	3.53	0	0	0	0
TBIU012483	TBIGR001_TRINITY_DN55544_c0_g1_i1	Aimp1	Aminoacyl tRNA synthase complex-interacting multifunctional protein 1 [Source:SWISS;ACC:P31230]	13.5	0	-12.4	0.0501777	1	no	DOWN	N	N	N	N	Y	0	10	0	0	0	0
TBIU013887	TBIGR001_TRINITY_DN57330_c0_g1_i1	Hsd17b7	3-keto-steroid reductase [Source:SWISS;ACC:O88736]	13.3	0	-12.4	0.0193776	1	yes	DOWN	N	N	N	Y	Y	0.27	0	0.87	0	0	0
TBIU043113	TBIGR001_TRINITY_DN69544_c0_g2_i1	-	-	13.5	0	-12.4	0.050162	1	no	DOWN	N	N	N	N	Y	0	2.72	0	0	0	0
TBIU025936	TBIGR001_TRINITY_DN65450_c0_g2_i1	-	-	13	0	-12.4	0.0521861	1	no	DOWN	N	N	N	N	Y	0	5.34	0	0	0	0
TBIU027993	TBIGR001_TRINITY_DN66172_c2_g1_i1	LOC104932990	acyl-coenzyme A thioesterase 4-like [Source:NCBI_NR;ACC:XP_010746639.1]	13.2	0	-12.4	0.0499009	1	yes	DOWN	N	N	N	Y	Y	2.05	0	0	0	0	0
TBIU056327	TBIGR001_TRINITY_DN71628_c1_g1_i4	MAN2B2	Epididymis-specific alpha-mannosidase [Source:SWISS;ACC:Q9Y2E5]	12.6	0	-12.4	0.0530896	1	no	DOWN	N	N	N	N	Y	0	0	0.53	0	0	0
TBIU043045	TBIGR001_TRINITY_DN69532_c2_g1_i7	Irf6	Interferon regulatory factor 6 [Source:SWISS;ACC:P97431]	12.9	0	-12.4	0.0187181	0.992755	yes	DOWN	N	N	N	Y	Y	0	1.09	0.79	0	0	0
TBIU023158	TBIGR001_TRINITY_DN64261_c0_g1_i2	trmu	Mitochondrial tRNA-specific 2-thiouridylase 1 [Source:SWISS;ACC:Q503J2]	12.8	0	-12.4	0.0182013	0.988885	yes	DOWN	N	N	N	Y	Y	0.53	0	0.3	0	0	0
TBIU049788	TBIGR001_TRINITY_DN70660_c0_g2_i18	ADAM12	Disintegrin and metalloproteinase domain-containing protein 12 [Source:SWISS;ACC:O43184]	12.7	0	-12.4	0.0191608	0.999045	yes	DOWN	N	N	N	Y	Y	0.3	0.42	0	0	0	0
TBIU029484	TBIGR001_TRINITY_DN66634_c0_g1_i9	zgc:171429	ATP-dependent (S)-NAD(P)H-hydrate dehydratase {ECO:0000255|HAMAP-Rule:MF_03157} [Source:SWISS;ACC:F1Q575]	13	0	-12.4	0.052189	1	no	DOWN	N	N	N	N	Y	0	0.7	0	0	0	0
TBIU055314	TBIGR001_TRINITY_DN71500_c1_g1_i2	aldh1l1	Cytosolic 10-formyltetrahydrofolate dehydrogenase [Source:SWISS;ACC:Q6GNL7]	12.7	0	-12.4	0.0189634	0.996451	yes	DOWN	N	N	N	Y	Y	0	1.43	0.7	0	0	0
TBIU043536	TBIGR001_TRINITY_DN69622_c0_g2_i1	slc29a4	Equilibrative nucleoside transporter 4 [Source:SWISS;ACC:A1L272]	13.4	0	-12.4	0.0172701	0.971134	yes	DOWN	N	N	N	Y	Y	0.33	0.44	0	0	0	0
TBIU046390	TBIGR001_TRINITY_DN70104_c7_g4_i2	NCOR1	Nuclear receptor corepressor 1 [Source:SWISS;ACC:O75376]	12.7	0	-12.4	0.0540087	1	no	DOWN	N	N	N	N	Y	0	0.52	0	0	0	0
TBIU030941	TBIGR001_TRINITY_DN67025_c7_g1_i1	dnajb6-a	DnaJ homolog subfamily B member 6-A [Source:SWISS;ACC:Q5FWN8]	13.1	0	-12.4	0.0522073	1	no	DOWN	N	N	N	N	Y	0	0.84	0	0	0	0
TBIU023973	TBIGR001_TRINITY_DN64639_c1_g4_i1	phf8	Histone lysine demethylase PHF8 [Source:SWISS;ACC:P0CH95]	13.2	0	-12.4	0.049887	1	yes	DOWN	N	N	N	Y	Y	0.36	0	0	0	0	0
TBIU026951	TBIGR001_TRINITY_DN65830_c0_g2_i1	zgc:154061	Uncharacterized protein C15orf41 homolog [Source:SWISS;ACC:Q08BW6]	13.2	0	-12.4	0.00463639	0.558812	yes	DOWN	N	N	Y	Y	Y	0.35	0.22	0.52	0	0	0
TBIU026078	TBIGR001_TRINITY_DN65507_c0_g1_i1	ACOX3	Peroxisomal acyl-coenzyme A oxidase 3 [Source:SWISS;ACC:O15254]	12.9	0	-12.4	0.0519749	1	no	DOWN	N	N	N	N	Y	0.99	0	0	0	0	0
TBIU039885	TBIGR001_TRINITY_DN68951_c2_g2_i4	DMBT1	Deleted in malignant brain tumors 1 protein [Source:SWISS;ACC:Q9UGM3]	13.1	0	-12.4	0.0522259	1	no	DOWN	N	N	N	N	Y	0	0.48	0	0	0	0
TBIU026600	TBIGR001_TRINITY_DN65696_c0_g2_i1	GPR4	G-protein coupled receptor 4 [Source:SWISS;ACC:Q1JQB3]	12.8	0	-12.4	0.0519687	1	no	DOWN	N	N	N	N	Y	0.81	0	0	0	0	0
TBIU039648	TBIGR001_TRINITY_DN68904_c3_g3_i2	NBEAL1	Neurobeachin-like protein 1 [Source:SWISS;ACC:Q6ZS30]	12.8	0	-12.4	0.018111	0.988087	yes	DOWN	N	N	N	Y	Y	0.34	0	0.2	0	0	0
TBIU046092	TBIGR001_TRINITY_DN70060_c2_g1_i4	CD151	CD151 antigen [Source:SWISS;ACC:P48509]	13	0	-12.4	0.0522189	1	no	DOWN	N	N	N	N	Y	0	1.73	0	0	0	0
TBIU044417	TBIGR001_TRINITY_DN69770_c1_g1_i4	CYTH4	Cytohesin-4 [Source:SWISS;ACC:Q9UIA0]	12.9	0	-12.4	0.00453451	0.549892	yes	DOWN	N	N	Y	Y	Y	0.5	0.41	0.55	0	0	0
TBIU048402	TBIGR001_TRINITY_DN70451_c2_g1_i6	RNPEPL1	Arginyl aminopeptidase-like 1 [Source:SWISS;ACC:Q9HAU8]	13.2	0	-12.4	0.00479114	0.570493	yes	DOWN	N	N	Y	Y	Y	0.21	0.38	0.1	0	0	0
TBIU037793	TBIGR001_TRINITY_DN68547_c1_g2_i7	chuk	Inhibitor of nuclear factor kappa-B kinase subunit alpha [Source:SWISS;ACC:Q4G3H4]	12.7	0	-12.4	0.0199098	1	yes	DOWN	N	N	N	Y	Y	0.47	0.32	0	0	0	0
TBIU046484	TBIGR001_TRINITY_DN70121_c2_g1_i10	ASTE1	Protein asteroid homolog 1 [Source:SWISS;ACC:Q2TB18]	12.6	0	-12.4	0.0268045	1	yes	DOWN	N	N	N	Y	Y	0	1.11	0.09	0	0	0
TBIU033912	TBIGR001_TRINITY_DN67742_c2_g1_i3	ATG4D	Cysteine protease ATG4D [Source:SWISS;ACC:Q684M2]	12.9	0	-12.4	0.00412429	0.529402	yes	DOWN	N	N	Y	Y	Y	0.15	0.17	0.17	0	0	0
TBIU054255	TBIGR001_TRINITY_DN71353_c5_g1_i3	Clcn3	H(+)/Cl(-) exchange transporter 3 [Source:SWISS;ACC:P51792]	13	0	-12.4	0.00374224	0.516228	yes	DOWN	N	N	Y	Y	Y	0.39	0.26	0.21	0	0	0
TBIU044952	TBIGR001_TRINITY_DN69859_c7_g3_i3	Plekhg5	Pleckstrin homology domain-containing family G member 5 [Source:SWISS;ACC:Q6RFZ7]	12.8	0	-12.4	0.0053036	0.596695	yes	DOWN	N	N	Y	Y	Y	1.03	1.15	0.21	0	0	0
TBIU060746	TBIGR001_TRINITY_DN80754_c0_g1_i1	Aoc1	Amiloride-sensitive amine oxidase [copper-containing] [Source:SWISS;ACC:P36633]	13.5	0	-12.4	0.0501478	1	no	DOWN	N	N	N	N	Y	0	9.69	0	0	0	0
TBIU046957	TBIGR001_TRINITY_DN70203_c0_g1_i2	Kmt2e	Histone-lysine N-methyltransferase 2E [Source:SWISS;ACC:Q3UG20]	12.9	0	-12.4	0.05196	1	no	DOWN	N	N	N	N	Y	0.42	0	0	0	0	0
TBIU100855	TBIGR001_TRINITY_DN77502_c0_g1_i1	-	-	11.8	0	-12.3	0.0211485	1	yes	DOWN	N	N	N	Y	Y	1.93	1.18	0	0	0	0
TBIU035134	TBIGR001_TRINITY_DN67983_c2_g6_i5	mns1	Meiosis-specific nuclear structural protein 1 [Source:SWISS;ACC:A4IJ21]	12	0	-12.3	0.0233346	1	yes	DOWN	N	N	N	Y	Y	1.23	3.59	0	0	0	0
TBIU027821	TBIGR001_TRINITY_DN66123_c1_g1_i2	-	-	12.1	0	-12.3	0.0549028	1	no	DOWN	N	N	N	N	Y	0	0	1.52	0	0	0
TBIU030169	TBIGR001_TRINITY_DN66816_c1_g2_i14	Snapc4	snRNA-activating protein complex subunit 4 [Source:SWISS;ACC:Q8BP86]	12.1	0	-12.3	0.0557188	1	no	DOWN	N	N	N	N	Y	0.45	0	0	0	0	0
TBIU043831	TBIGR001_TRINITY_DN69671_c0_g2_i4	MAP3K15	Mitogen-activated protein kinase kinase kinase 15 [Source:SWISS;ACC:Q6ZN16]	12.4	0	-12.3	0.0530914	1	no	DOWN	N	N	N	N	Y	0	0	0.71	0	0	0
TBIU031508	TBIGR001_TRINITY_DN67180_c1_g1_i8	DHRS7	Dehydrogenase/reductase SDR family member 7 [Source:SWISS;ACC:Q9Y394]	12	0	-12.3	0.0557088	1	no	DOWN	N	N	N	N	Y	0.6	0	0	0	0	0
TBIU048632	TBIGR001_TRINITY_DN70483_c6_g2_i8	SULF2	Extracellular sulfatase Sulf-2 [Source:SWISS;ACC:Q8IWU5]	11.9	0	-12.3	0.0556996	1	no	DOWN	N	N	N	N	Y	0.73	0	0	0	0	0
TBIU037174	TBIGR001_TRINITY_DN68432_c0_g2_i1	RBM43	RNA-binding protein 43 [Source:SWISS;ACC:Q6ZSC3]	11.8	0	-12.3	0.055706	1	no	DOWN	N	N	N	N	Y	0.66	0	0	0	0	0
TBIU028240	TBIGR001_TRINITY_DN66250_c0_g2_i1	papd4	Poly(A) RNA polymerase GLD2 [Source:SWISS;ACC:Q503I9]	12.3	0	-12.3	0.0536483	1	no	DOWN	N	N	N	N	Y	1.22	0	0	0	0	0
TBIU024093	TBIGR001_TRINITY_DN64704_c0_g1_i1	Dusp13	Dual specificity protein phosphatase 13 isoform A [Source:SWISS;ACC:Q6B8I0]	12.5	0	-12.3	0.0540186	1	no	DOWN	N	N	N	N	Y	0	1	0	0	0	0
TBIU049391	TBIGR001_TRINITY_DN70605_c1_g2_i1	RPTOR	Regulatory-associated protein of mTOR [Source:SWISS;ACC:Q8N122]	12.5	0	-12.3	0.0198168	1	yes	DOWN	N	N	N	Y	Y	0.54	0.64	0	0	0	0
TBIU009689	TBIGR001_TRINITY_DN51125_c0_g1_i1	TSPAN19	Putative tetraspanin-19 [Source:SWISS;ACC:P0C672]	12.2	0	-12.3	0.0557295	1	no	DOWN	N	N	N	N	Y	2	0	0	0	0	0
TBIU020197	TBIGR001_TRINITY_DN62760_c0_g1_i1	Dpp6	Dipeptidyl aminopeptidase-like protein 6 [Source:SWISS;ACC:Q9Z218]	11.8	0	-12.3	0.0199883	1	yes	DOWN	N	N	N	Y	Y	0.02	0.02	0.53	0	0	0
TBIU023626	TBIGR001_TRINITY_DN64467_c1_g2_i1	NCF2	Neutrophil cytosol factor 2 [Source:SWISS;ACC:O77775]	12.6	0	-12.3	0.0536562	1	no	DOWN	N	N	N	N	Y	1.2	0	0	0	0	0
TBIU028657	TBIGR001_TRINITY_DN66377_c0_g1_i6	Paox	Peroxisomal N(1)-acetyl-spermine/spermidine oxidase [Source:SWISS;ACC:Q8C0L6]	12.6	0	-12.3	0.0530915	1	no	DOWN	N	N	N	N	Y	0	0	0.7	0	0	0
TBIU036933	TBIGR001_TRINITY_DN68383_c0_g1_i4	ywlC	Threonylcarbamoyl-AMP synthase [Source:SWISS;ACC:P39153]	12.3	0	-12.3	0.0100118	0.775869	yes	DOWN	N	N	N	Y	Y	0.67	0.15	0.04	0	0	0
TBIU049013	TBIGR001_TRINITY_DN70545_c5_g5_i5	ANXA11	Annexin A11 [Source:SWISS;ACC:P50995]	12.5	0	-12.3	0.0531031	1	no	DOWN	N	N	N	N	Y	0	0	0.62	0	0	0
TBIU038895	TBIGR001_TRINITY_DN68773_c3_g2_i10	NFKBIZ	NF-kappa-B inhibitor zeta [Source:SWISS;ACC:Q9BE45]	12.1	0	-12.3	0.0346941	1	yes	DOWN	N	N	N	Y	Y	1.39	0.05	0	0	0	0
TBIU041921	TBIGR001_TRINITY_DN69329_c8_g2_i4	Slc4a7	Sodium bicarbonate cotransporter 3 [Source:SWISS;ACC:Q8BTY2]	12.3	0	-12.3	0.0195145	1	yes	DOWN	N	N	N	Y	Y	0.47	0	0.17	0	0	0
TBIU052436	TBIGR001_TRINITY_DN71093_c3_g3_i4	Mtcl1	Microtubule cross-linking factor 1 [Source:SWISS;ACC:Q3UHU5]	12.4	0	-12.3	0.0207044	1	yes	DOWN	N	N	N	Y	Y	0.18	0.36	0	0	0	0
TBIU040804	TBIGR001_TRINITY_DN69126_c1_g4_i2	Inpp5j	Phosphatidylinositol 4,5-bisphosphate 5-phosphatase A [Source:SWISS;ACC:P59644]	11.8	0	-12.3	0.00824814	0.723653	yes	DOWN	N	N	Y	Y	Y	0.23	1.13	0.2	0	0	0
TBIU041973	TBIGR001_TRINITY_DN69336_c4_g2_i6	Tnik	Traf2 and NCK-interacting protein kinase [Source:SWISS;ACC:P83510]	12.4	0	-12.3	0.00434766	0.540573	yes	DOWN	N	N	Y	Y	Y	0.44	0.28	0.29	0	0	0
TBIU046068	TBIGR001_TRINITY_DN70055_c0_g3_i4	Stam	Signal transducing adapter molecule 1 [Source:SWISS;ACC:P70297]	12	0	-12.3	0.0189229	0.996296	yes	DOWN	N	N	N	Y	Y	0.46	0	0.31	0	0	0
TBIU060642	TBIGR001_TRINITY_DN80454_c0_g1_i1	ckmt1	creatine kinase, mitochondrial 1 [Source:NCBI_NR;ACC:NP_942096.1]	12.3	0	-12.3	0.0210564	1	yes	DOWN	N	N	N	Y	Y	6.12	13.73	0	0	0	0
TBIU054371	TBIGR001_TRINITY_DN71371_c1_g1_i4	NAA25	N-alpha-acetyltransferase 25, NatB auxiliary subunit [Source:SWISS;ACC:Q14CX7]	11.8	0	-12.3	0.0556906	1	no	DOWN	N	N	N	N	Y	0.45	0	0	0	0	0
TBIU057351	TBIGR001_TRINITY_DN71785_c0_g1_i2	-	-	12.4	0	-12.3	0.0189907	0.996451	yes	DOWN	N	N	N	Y	Y	5.2	0	7.55	0	0	0
TBIU074242	TBIGR001_TRINITY_DN43370_c0_g1_i1	-	-	11.7	0	-12.2	0.0598819	1	no	DOWN	N	N	N	N	Y	0	4.04	0	0	0	0
TBIU087624	TBIGR001_TRINITY_DN65570_c0_g2_i1	-	-	11.3	0	-12.2	0.0621028	1	no	DOWN	N	N	N	N	Y	0	2.47	0	0	0	0
TBIU092225	TBIGR001_TRINITY_DN69239_c2_g1_i6	-	-	11.4	0	-12.2	0.0580589	1	no	DOWN	N	N	N	N	Y	0.37	0	0	0	0	0
TBIU092781	TBIGR001_TRINITY_DN69563_c2_g1_i2	-	-	11.4	0	-12.2	0.0580743	1	no	DOWN	N	N	N	N	Y	1.12	0	0	0	0	0
TBIU024992	TBIGR001_TRINITY_DN65087_c0_g1_i3	L3MBTL3	Lethal(3)malignant brain tumor-like protein 3 [Source:SWISS;ACC:Q96JM7]	11.6	0	-12.2	0.0599262	1	no	DOWN	N	N	N	N	Y	0	0.53	0	0	0	0
TBIU031165	TBIGR001_TRINITY_DN67087_c1_g1_i2	coq5	2-methoxy-6-polyprenyl-1,4-benzoquinol methylase, mitochondrial [Source:SWISS;ACC:Q66L51]	11.1	0	-12.2	0.0616669	1	no	DOWN	N	N	N	N	Y	0	0	0.89	0	0	0
TBIU017582	TBIGR001_TRINITY_DN61005_c0_g1_i2	gbp	GSK-3-binding protein [Source:SWISS;ACC:O93343]	11.6	0	-12.2	0.0239381	1	yes	DOWN	N	N	N	Y	Y	0.33	0	0.89	0	0	0
TBIU031230	TBIGR001_TRINITY_DN67113_c0_g1_i2	SAMD4B	Protein Smaug homolog 2 [Source:SWISS;ACC:Q5PRF9]	11.5	0	-12.2	0.0260906	1	yes	DOWN	N	N	N	Y	Y	0	1.94	0.36	0	0	0
TBIU021287	TBIGR001_TRINITY_DN63348_c1_g1_i2	Vcam1	Vascular cell adhesion protein 1 [Source:SWISS;ACC:P29534]	11.6	0	-12.2	0.0599503	1	no	DOWN	N	N	N	N	Y	0	0.71	0	0	0	0
TBIU015930	TBIGR001_TRINITY_DN59644_c0_g6_i2	PSD3	PH and SEC7 domain-containing protein 3 [Source:SWISS;ACC:Q9NYI0]	11.5	0	-12.2	0.0621538	1	no	DOWN	N	N	N	N	Y	0	0.49	0	0	0	0
TBIU023508	TBIGR001_TRINITY_DN64430_c1_g1_i3	MYOZ2	Myozenin-2 [Source:SWISS;ACC:Q5R6I2]	11.3	0	-12.2	0.062138	1	no	DOWN	N	N	N	N	Y	0	1.65	0	0	0	0
TBIU025508	TBIGR001_TRINITY_DN65298_c0_g2_i3	Ppp1r13b	Apoptosis-stimulating of p53 protein 1 [Source:SWISS;ACC:Q62415]	11	0	-12.2	0.0642831	1	no	DOWN	N	N	N	N	Y	0.7	0	0	0	0	0
TBIU009665	TBIGR001_TRINITY_DN51085_c3_g1_i1	CPO	Carboxypeptidase O [Source:SWISS;ACC:Q8IVL8]	11.2	0	-12.2	0.0346397	1	yes	DOWN	N	N	N	Y	Y	0	14.98	0.78	0	0	0
TBIU029157	TBIGR001_TRINITY_DN66512_c0_g1_i1	USP47	Ubiquitin carboxyl-terminal hydrolase 47 [Source:SWISS;ACC:Q96K76]	11.5	0	-12.2	0.0580843	1	no	DOWN	N	N	N	N	Y	0.36	0	0	0	0	0
TBIU022756	TBIGR001_TRINITY_DN64100_c1_g1_i1	-	-	11.7	0	-12.2	0.059935	1	no	DOWN	N	N	N	N	Y	0	1.41	0	0	0	0
TBIU052953	TBIGR001_TRINITY_DN71163_c0_g1_i2	RHOBTB2	Rho-related BTB domain-containing protein 2 [Source:SWISS;ACC:Q9BYZ6]	11.6	0	-12.2	0.0222959	1	yes	DOWN	N	N	N	Y	Y	0.45	0.28	0	0	0	0
TBIU013154	TBIGR001_TRINITY_DN56428_c1_g1_i1	Ngef	Ephexin-1 [Source:SWISS;ACC:Q8CHT1]	11.4	0	-12.2	0.00973933	0.767868	yes	DOWN	N	N	Y	Y	Y	0.31	1.21	0.13	0	0	0
TBIU027029	TBIGR001_TRINITY_DN65856_c0_g1_i1	chst10	Carbohydrate sulfotransferase 10 [Source:SWISS;ACC:Q6AXM1]	11.5	0	-12.2	0.0580756	1	no	DOWN	N	N	N	N	Y	0.92	0	0	0	0	0
TBIU017433	TBIGR001_TRINITY_DN60893_c0_g1_i2	tmem41aa	Transmembrane protein 41A-A [Source:SWISS;ACC:Q502G2]	11.6	0	-12.2	0.0599631	1	no	DOWN	N	N	N	N	Y	0	1.15	0	0	0	0
TBIU025789	TBIGR001_TRINITY_DN65403_c2_g1_i2	HMBOX1	Homeobox-containing protein 1 [Source:SWISS;ACC:Q6NT76]	11.7	0	-12.2	0.0599116	1	no	DOWN	N	N	N	N	Y	0	0.97	0	0	0	0
TBIU007307	TBIGR001_TRINITY_DN46678_c1_g1_i1	-	-	11.2	0	-12.2	0.0298304	1	yes	DOWN	N	N	N	Y	Y	0.55	3.11	0	0	0	0
TBIU013590	TBIGR001_TRINITY_DN56967_c0_g1_i2	Usp2	Ubiquitin carboxyl-terminal hydrolase 2 [Source:SWISS;ACC:O88623]	11.2	0	-12.2	0.02464	1	yes	DOWN	N	N	N	Y	Y	2.67	1.72	0	0	0	0
TBIU024551	TBIGR001_TRINITY_DN64887_c1_g1_i1	asna1	ATPase asna1 {ECO:0000255|HAMAP-Rule:MF_03112} [Source:SWISS;ACC:Q6IQE5]	11.3	0	-12.2	0.0621232	1	no	DOWN	N	N	N	N	Y	0	0.84	0	0	0	0
TBIU026975	TBIGR001_TRINITY_DN65837_c3_g1_i1	ZNF574	Zinc finger protein 574 [Source:SWISS;ACC:Q4R8S8]	11.5	0	-12.2	0.062109	1	no	DOWN	N	N	N	N	Y	0	0.48	0	0	0	0
TBIU025353	TBIGR001_TRINITY_DN65241_c0_g1_i1	ADNP2	ADNP homeobox protein 2 [Source:SWISS;ACC:Q6IQ32]	11.3	0	-12.2	0.0594548	1	no	DOWN	N	N	N	N	Y	0	0	0.56	0	0	0
TBIU035936	TBIGR001_TRINITY_DN68160_c2_g1_i2	PACS2	Phosphofurin acidic cluster sorting protein 2 [Source:SWISS;ACC:Q86VP3]	11.6	0	-12.2	0.0580792	1	no	DOWN	N	N	N	N	Y	0.68	0	0	0	0	0
TBIU040172	TBIGR001_TRINITY_DN69002_c2_g2_i2	SLC16A13	Monocarboxylate transporter 13 [Source:SWISS;ACC:Q17QR6]	11.7	0	-12.2	0.0234932	1	yes	DOWN	N	N	N	Y	Y	0	0.58	0.14	0	0	0
TBIU041775	TBIGR001_TRINITY_DN69309_c0_g3_i1	med23	Mediator of RNA polymerase II transcription subunit 23 [Source:SWISS;ACC:Q5RIW8]	11.1	0	-12.2	0.0262983	1	yes	DOWN	N	N	N	Y	Y	0	2.48	0.61	0	0	0
TBIU044480	TBIGR001_TRINITY_DN69780_c5_g1_i2	SETD5	SET domain-containing protein 5 [Source:SWISS;ACC:Q9C0A6]	11.1	0	-12.2	0.0600898	1	no	DOWN	N	N	N	N	Y	0.29	0	0	0	0	0
TBIU041534	TBIGR001_TRINITY_DN69261_c0_g2_i7	THADA	Thyroid adenoma-associated protein homolog [Source:SWISS;ACC:A8C752]	11.5	0	-12.2	0.0594486	1	no	DOWN	N	N	N	N	Y	0	0	0.21	0	0	0
TBIU035450	TBIGR001_TRINITY_DN68045_c1_g1_i7	Slc5a6	Sodium-dependent multivitamin transporter [Source:SWISS;ACC:O70247]	11	0	-12.2	0.0663558	1	no	DOWN	N	N	N	N	Y	0	0.65	0	0	0	0
TBIU042761	TBIGR001_TRINITY_DN69473_c0_g1_i2	Tap1	Antigen peptide transporter 1 [Source:SWISS;ACC:P21958]	11.2	0	-12.2	0.0231665	1	yes	DOWN	N	N	N	Y	Y	0.35	0.37	0	0	0	0
TBIU047359	TBIGR001_TRINITY_DN70275_c1_g1_i3	FAM193A	Protein FAM193A [Source:SWISS;ACC:P78312]	11.2	0	-12.2	0.0600802	1	no	DOWN	N	N	N	N	Y	0.39	0	0	0	0	0
TBIU052570	TBIGR001_TRINITY_DN71109_c0_g1_i9	-	-	11.3	0	-12.2	0.0600699	1	no	DOWN	N	N	N	N	Y	1.15	0	0	0	0	0
TBIU052864	TBIGR001_TRINITY_DN71150_c5_g1_i4	SLC4A1AP	Kanadaptin [Source:SWISS;ACC:Q9BWU0]	11.5	0	-12.2	0.0235829	1	yes	DOWN	N	N	N	Y	Y	0	0.1	0.21	0	0	0
TBIU056779	TBIGR001_TRINITY_DN71695_c4_g3_i19	CCNG2	Cyclin-G2 [Source:SWISS;ACC:Q16589]	11.5	0	-12.2	0.0580694	1	no	DOWN	N	N	N	N	Y	0.38	0	0	0	0	0
TBIU043165	TBIGR001_TRINITY_DN69553_c0_g1_i3	nubp1	Cytosolic Fe-S cluster assembly factor nubp1 {ECO:0000255|HAMAP-Rule:MF_03038} [Source:SWISS;ACC:Q6P298]	11.1	0	-12.2	0.0271664	1	yes	DOWN	N	N	N	Y	Y	0	0.99	0.21	0	0	0
TBIU053961	TBIGR001_TRINITY_DN71319_c0_g2_i1	hace1	E3 ubiquitin-protein ligase HACE1 [Source:SWISS;ACC:F8W2M1]	11.3	0	-12.2	0.0621124	1	no	DOWN	N	N	N	N	Y	0	1.18	0	0	0	0
TBIU042202	TBIGR001_TRINITY_DN69381_c1_g5_i4	Tmem63b	CSC1-like protein 2 [Source:SWISS;ACC:Q3TWI9]	11.1	0	-12.2	0.0621139	1	no	DOWN	N	N	N	N	Y	0	0.5	0	0	0	0
TBIU049116	TBIGR001_TRINITY_DN70564_c4_g1_i4	Zfyve26	Zinc finger FYVE domain-containing protein 26 [Source:SWISS;ACC:Q5DU37]	11	0	-12.2	0.061642	1	no	DOWN	N	N	N	N	Y	0	0	0.61	0	0	0
TBIU067748	TBIGR001_TRINITY_DN16169_c0_g2_i1	-	-	10.2	0	-12.1	0.0217608	1	yes	DOWN	N	N	N	Y	Y	8.17	0.51	0.48	0	0	0
TBIU081158	TBIGR001_TRINITY_DN55645_c2_g1_i1	-	-	10.5	0	-12.1	0.0337623	1	yes	DOWN	N	N	N	Y	Y	10.77	1.43	0	0	0	0
TBIU000167	TBIGR001_TRINITY_DN10743_c0_g1_i1	TNNI2	Troponin I, fast skeletal muscle [Source:SWISS;ACC:P68247]	10.4	0	-12.1	0.0693224	1	no	DOWN	N	N	N	N	Y	0	2.73	0	0	0	0
TBIU028640	TBIGR001_TRINITY_DN66374_c0_g2_i1	DBF4	Protein DBF4 homolog A [Source:SWISS;ACC:Q99MU0]	10.5	0	-12.1	0.0640479	1	no	DOWN	N	N	N	N	Y	0	0	0.55	0	0	0
[truncated: 58,656 more rows]

## Sheet: 13_3d-1_13_3d-2_13_3d-3-20_3d-1
Supplementary Table 2.
[truncated: 67,654 more rows]

## Sheet: 13_7d-1_13_7d-2_13_7d-3-20_7d-1
Supplementary Table 2.
[truncated: 81,682 more rows]
