# Supplementary material for: RNA-seq data for olive flounder (Paralichthys olivaceus) according to water temperature
Source: Data Brief. 2019 Aug 12;25:104384. doi: 10.1016/j.dib.2019.104384 (PMC6717212; doi:10.1016/j.dib.2019.104384)
Supplement: Multimedia component 3 — t [file mmc3.xlsx]

## Sheet: go_enrich
Supplementary Table 3. Overall Gene Ontology enrichment
GO_ID	Category	Name	Description	GO(P-val):13_4h-1,13_4h-2,13_4h-3 vs 20_4h-1,20_4h-2,20_4h-3	GO(P-val<0.0010):13_4h-1,13_4h-2,13_4h-3 vs 20_4h-1,20_4h-2,20_4h-3	GO(P-val):13_1d-1,13_1d-2,13_1d-3 vs 20_1d-1,20_1d-2,20_1d-3	GO(P-val<0.0010):13_1d-1,13_1d-2,13_1d-3 vs 20_1d-1,20_1d-2,20_1d-3	GO(P-val):13_3d-1,13_3d-2,13_3d-3 vs 20_3d-1,20_3d-2,20_3d-3	GO(P-val<0.0010):13_3d-1,13_3d-2,13_3d-3 vs 20_3d-1,20_3d-2,20_3d-3	GO(P-val):13_7d-1,13_7d-2,13_7d-3 vs 20_7d-1,20_7d-2,20_7d-3	GO(P-val<0.0010):13_7d-1,13_7d-2,13_7d-3 vs 20_7d-1,20_7d-2,20_7d-3
GO:0000012	biological_process	single strand break repair	The repair of single strand breaks in DNA. Repair of such breaks is mediated by the same enzyme systems as are used in base excision repair.	1	N	1	N	1	N	1	N
GO:0000015	cellular_component	phosphopyruvate hydratase complex	A multimeric enzyme complex, usually a dimer or an octamer, that catalyzes the conversion of 2-phospho-D-glycerate to phosphoenolpyruvate and water.	0.665284	N	0.133603	N	1	N	1	N
GO:0000030	molecular_function	mannosyltransferase activity	Catalysis of the transfer of a mannosyl group to an acceptor molecule, typically another carbohydrate or a lipid.	0.449518	N	1	N	1	N	1	N
GO:0000042	biological_process	protein targeting to Golgi	The process of directing proteins towards the Golgi; usually uses signals contained within the protein.	0.573018	N	0.509329	N	0.814446	N	1	N
GO:0000045	biological_process	autophagic vacuole assembly	The formation of a double membrane-bounded structure, the autophagosome, that occurs when a specialized membrane sac, called the isolation membrane, starts to enclose a portion of the cytoplasm.	0.548392	N	0.949681	N	0.758672	N	0.831294	N
GO:0000046	biological_process	autophagic vacuole fusion	The fusion of an autophagic vacuole with a vacuole (yeast) or lysosome (e.g. mammals and insects). In the case of yeast, inner membrane-bounded structures (autophagic bodies) appear in the vacuole.	0.593868	N	1	N	1	N	1	N
GO:0000049	molecular_function	tRNA binding	Interacting selectively and non-covalently with transfer RNA.	0.97661	N	0.606386	N	0.908644	N	0.779117	N
GO:0000062	molecular_function	fatty-acyl-CoA binding	Interacting selectively and non-covalently with acyl-CoA, any derivative of coenzyme A in which the sulfhydryl group is in thiolester linkage with a fatty acyl group.	0.890955	N	0.371389	N	0.69467	N	0.585428	N
GO:0000075	biological_process	cell cycle checkpoint	A cell cycle process that controls cell cycle progression by monitoring the integrity of specific cell cycle events. A cell cycle checkpoint begins with detection of deficiencies or defects and ends with signal transduction.	1	N	0.526749	N	1	N	1	N
GO:0000077	biological_process	DNA damage checkpoint	A cell cycle checkpoint that regulates progression through the cell cycle in response to DNA damage. A DNA damage checkpoint may blocks cell cycle progression (in G1, G2 or metaphase) or slow the rate at which S phase proceeds.	0.823792	N	1	N	0.507411	N	0.778831	N
GO:0000079	biological_process	regulation of cyclin-dependent protein serine/threonine kinase activity	Any process that modulates the frequency, rate or extent of cyclin-dependent protein serine/threonine kinase activity.	0.14019	N	0.704045	N	0.840567	N	0.798089	N
GO:0000082	biological_process	G1/S transition of mitotic cell cycle	The mitotic cell cycle transition by which a cell in G1 commits to S phase. The process begins with the build up of G1 cyclin-dependent kinase (G1 CDK), resulting in the activation of transcription of G1 cyclins. The process ends with the positive feedback of the G1 cyclins on the G1 CDK which commits the cell to S phase, in which DNA replication is initiated.	0.484131	N	0.672026	N	0.783538	N	0.68745	N
GO:0000103	biological_process	sulfate assimilation	The pathways by which inorganic sulfate is processed and incorporated into sulfated compounds.	1	N	0.043177	N	0.034804	N	0.41026	N
GO:0000122	biological_process	negative regulation of transcription from RNA polymerase II promoter	Any process that stops, prevents, or reduces the frequency, rate or extent of transcription from an RNA polymerase II promoter.	0.138024	N	0.328548	N	0.130079	N	0.454827	N
GO:0000123	cellular_component	histone acetyltransferase complex	A protein complex that possesses histone acetyltransferase activity.	1	N	0.86929	N	1	N	1	N
GO:0000124	cellular_component	SAGA complex	A SAGA-type histone acetyltransferase complex that contains Spt8 (in budding yeast) or a homolog thereof; additional polypeptides include Spt group, consisting of Spt7, Spt3, and Spt20/Ada5, which interact with the TATA-binding protein (TBP); the Ada group, consisting of Ada1, Ada2, Ada3, Ada4/Gcn5, and Ada5/Spt20, which is functionally linked to the nucleosomal HAT activity; Tra1, an ATM/PI-3 ki…	0.631907	N	1	N	0.092589	N	0.218191	N
GO:0000126	cellular_component	transcription factor TFIIIB complex	A transcription factor complex that is involved in regulating transcription from RNA polymerase III (Pol III) promoters. TFIIIB contains the TATA-binding protein (TBP) and two Pol III-specific proteins, B'' and BRF.	1	N	1	N	1	N	1	N
GO:0000139	cellular_component	Golgi membrane	The lipid bilayer surrounding any of the compartments of the Golgi apparatus.	0.943645	N	0.499394	N	0.956334	N	0.738843	N
GO:0000145	cellular_component	exocyst	A protein complex peripherally associated with the plasma membrane that determines where vesicles dock and fuse. At least eight complex components are conserved between yeast and mammals.	0.797392	N	0.007628	N	0.210811	N	0.93505	N
GO:0000149	molecular_function	SNARE binding	Interacting selectively and non-covalently with a SNARE (soluble N-ethylmaleimide-sensitive factor attached protein receptor) protein.	1	N	1	N	0.644104	N	0.235335	N
GO:0000151	cellular_component	ubiquitin ligase complex	A protein complex that includes a ubiquitin-protein ligase and other proteins that may confer substrate specificity on the complex.	0.001655	N	0.573701	N	0.522765	N	0.150104	N
GO:0000159	cellular_component	protein phosphatase type 2A complex	A protein complex that has protein serine/threonine phosphatase activity that is polycation-stimulated (PCS), being directly stimulated by protamine, polylysine, or histone H1; it constitutes a subclass of several enzymes activated by different histones and polylysine, and consists of catalytic, scaffolding, and regulatory subunits. The catalytic and scaffolding subunits form the core enzyme, and…	1	N	1	N	1	N	0.914728	N
GO:0000160	biological_process	phosphorelay signal transduction system	A conserved series of molecular signals found in prokaryotes and eukaryotes; involves autophosphorylation of a histidine kinase and the transfer of the phosphate group to an aspartate that then acts as a phospho-donor to response regulator proteins.	1	N	1	N	1	N	1	N
GO:0000166	molecular_function	nucleotide binding	Interacting selectively and non-covalently with a nucleotide, any compound consisting of a nucleoside that is esterified with (ortho)phosphate or an oligophosphate at any hydroxyl group on the ribose or deoxyribose.	0.210408	N	0.334915	N	0.849414	N	0.958471	N
GO:0000172	cellular_component	ribonuclease MRP complex	A ribonucleoprotein complex that contains an RNA molecule of the snoRNA family, and cleaves the rRNA precursor as part of rRNA transcript processing. It also has other roles: In S. cerevisiae it is involved in cell cycle-regulated degradation of daughter cell-specific mRNAs, while in mammalian cells it also enters the mitochondria and processes RNAs to create RNA primers for DNA replication.	0.560502	N	1	N	1	N	0.524755	N
GO:0000175	molecular_function	3'-5'-exoribonuclease activity	Catalysis of the sequential cleavage of mononucleotides from a free 3' terminus of an RNA molecule.	0.510538	N	0.261272	N	0.238268	N	0.793471	N
GO:0000176	cellular_component	nuclear exosome (RNase complex)	Complex of 3'-5' exoribonucleases found in the nucleus.	1	N	1	N	1	N	1	N
GO:0000178	cellular_component	exosome (RNase complex)	Complex of 3'-5' exoribonucleases.	1	N	1	N	1	N	1	N
GO:0000179	molecular_function	rRNA (adenine-N6,N6-)-dimethyltransferase activity	Catalysis of the dimethylation two adjacent A residues in the loop closing the 3'-terminal stem of the 18S rRNA, using S-adenosyl-L-methionine as a methyl donor.	1	N	1	N	1	N	1	N
GO:0000184	biological_process	nuclear-transcribed mRNA catabolic process, nonsense-mediated decay	The nonsense-mediated decay pathway for nuclear-transcribed mRNAs degrades mRNAs in which an amino-acid codon has changed to a nonsense codon; this prevents the translation of such mRNAs into truncated, and potentially harmful, proteins.	0.916609	N	0.41344	N	0.804067	N	0.879531	N
GO:0000186	biological_process	activation of MAPKK activity	The initiation of the activity of the inactive enzyme MAP kinase kinase (MAPKK).	0.517988	N	0.544338	N	0.26134	N	0.63435	N
GO:0000187	biological_process	activation of MAPK activity	The initiation of the activity of the inactive enzyme MAP kinase (MAPK).	0.989043	N	0.70396	N	0.939373	N	0.860109	N
GO:0000209	biological_process	protein polyubiquitination	Addition of multiple ubiquitin groups to a protein, forming a ubiquitin chain.	0.024484	N	0.758522	N	0.14816	N	0.457163	N
GO:0000213	molecular_function	tRNA-intron endonuclease activity	Catalysis of the endonucleolytic cleavage of pre-tRNA, producing 5'-hydroxyl and 2',3'-cyclic phosphate termini, and specifically removing the intron.	1	N	1	N	1	N	0.328041	N
GO:0000221	cellular_component	vacuolar proton-transporting V-type ATPase, V1 domain	The V1 domain of a proton-transporting V-type ATPase found in the vacuolar membrane.	1	N	1	N	1	N	1	N
GO:0000226	biological_process	microtubule cytoskeleton organization	A process that is carried out at the cellular level which results in the assembly, arrangement of constituent parts, or disassembly of cytoskeletal structures comprising microtubules and their associated proteins.	0.040511	N	0.46588	N	0.541055	N	0.386572	N
GO:0000228	cellular_component	nuclear chromosome	A chromosome found in the nucleus of a eukaryotic cell.	0.918223	N	0.766709	N	1	N	1	N
GO:0000244	biological_process	spliceosomal tri-snRNP complex assembly	The formation of a tri-snRNP complex containing U4 and U6 (or U4atac and U6atac) snRNAs and U5 snRNAs and associated proteins. This includes reannealing of U4 and U6 (or U4atac and U6atac) snRNAs released from previous rounds of splicing to reform the U4/U6 snRNP (or U4atac/U6atac snRNP) as well as the subsequent association of the U5 snRNP with the U4/U6 snRNP (or U4atac/U6atac snRNP) to form a …	1	N	1	N	1	N	1	N
GO:0000245	biological_process	spliceosomal complex assembly	The aggregation, arrangement and bonding together of a spliceosomal complex, a ribonucleoprotein apparatus that catalyzes nuclear mRNA splicing via transesterification reactions.	0.081127	N	0.269713	N	0.507898	N	0.530119	N
GO:0000266	biological_process	mitochondrial fission	The division of a mitochondrion within a cell to form two or more separate mitochondrial compartments.	0.100633	N	0.68351	N	0.380531	N	0.148933	N
GO:0000275	cellular_component	mitochondrial proton-transporting ATP synthase complex, catalytic core F(1)	The catalytic sector of the mitochondrial hydrogen-transporting ATP synthase; it comprises the catalytic core and central stalk, and is peripherally associated with the mitochondrial inner membrane when the entire ATP synthase is assembled.	1	N	1	N	1	N	1	N
GO:0000276	cellular_component	mitochondrial proton-transporting ATP synthase complex, coupling factor F(o)	All non-F1 subunits of the mitochondrial hydrogen-transporting ATP synthase, including integral and peripheral mitochondrial inner membrane proteins.	1	N	1	N	0.282266	N	0.437993	N
GO:0000278	biological_process	mitotic cell cycle	Progression through the phases of the mitotic cell cycle, the most common eukaryotic cell cycle, which canonically comprises four successive phases called G1, S, G2, and M and includes replication of the genome and the subsequent segregation of chromosomes into daughter cells. In some variant cell cycles nuclear replication or nuclear division may not be followed by cell division, or G1 and G2 ph…	0.930671	N	0.691162	N	0.022571	N	0.335754	N
GO:0000281	biological_process	mitotic cytokinesis	A cell cycle process that results in the division of the cytoplasm of a cell after mitosis, resulting in the separation of the original cell into two daughter cells.	0.594009	N	0.594768	N	1	N	0.696628	N
GO:0000287	molecular_function	magnesium ion binding	Interacting selectively and non-covalently with magnesium (Mg) ions.	0.475721	N	0.157886	N	0.944551	N	0.628362	N
GO:0000290	biological_process	deadenylation-dependent decapping of nuclear-transcribed mRNA	Cleavage of the 5'-cap of a nuclear mRNA triggered by shortening of the poly(A) tail to below a minimum functional length.	1	N	1	N	1	N	1	N
GO:0000293	molecular_function	ferric-chelate reductase activity	Catalysis of the reaction: 2 Fe2+ + NAD+ = 2 Fe3+ + NADH + H(+).	0.397853	N	1	N	1	N	1	N
GO:0000334	molecular_function	3-hydroxyanthranilate 3,4-dioxygenase activity	Catalysis of the reaction: 3-hydroxyanthranilate + O(2) = cis,cis-2-amino-3-(3-oxoprop-1-enyl)but-2-enedioate + H(+).	1	N	1	N	1	N	1	N
GO:0000339	molecular_function	RNA cap binding	Interacting selectively and non-covalently with a 7-methylguanosine (m7G) group or derivative located at the 5' end of an RNA molecule.	0.565973	N	1	N	1	N	1	N
GO:0000381	biological_process	regulation of alternative mRNA splicing, via spliceosome	Any process that modulates the frequency, rate or extent of alternative splicing of nuclear mRNAs.	0.251486	N	0.219257	N	0.741884	N	0.756744	N
GO:0000387	biological_process	spliceosomal snRNP assembly	The aggregation, arrangement and bonding together of one or more snRNA and multiple protein components to form a ribonucleoprotein complex that is involved in formation of the spliceosome.	1	N	0.731962	N	0.697781	N	0.588565	N
GO:0000398	biological_process	mRNA splicing, via spliceosome	The joining together of exons from one or more primary transcripts of messenger RNA (mRNA) and the excision of intron sequences, via a spliceosomal mechanism, so that mRNA consisting only of the joined exons is produced.	0.905623	N	0.431777	N	0.688618	N	0.964713	N
GO:0000413	biological_process	protein peptidyl-prolyl isomerization	The modification of a protein by cis-trans isomerization of a proline residue.	1	N	0.764954	N	0.370026	N	0.162503	N
GO:0000439	cellular_component	core TFIIH complex	The 7 subunit core of TFIIH that is a part of either the general transcription factor holo-TFIIH or the nucleotide-excision repair factor 3 complex. In S. cerevisiae/humans the complex is composed of: Ssl2/XPB, Tfb1/p62, Tfb2/p52, Ssl1/p44, Tfb4/p34, Tfb5/p8 and Rad3/XPD.	0.202724	N	1	N	1	N	1	N
GO:0000445	cellular_component	THO complex part of transcription export complex	The THO complex when it is part of the TREX (TRanscription EXport) complex that is involved in coupling transcription to export of mRNAs to the cytoplasm. In S. cerevisiae, it is composed of four subunits: Hpr1, Tho2, Thp1, and Mft1, while the human complex is composed of 7 subunits.	1	N	1	N	1	N	1	N
GO:0000502	cellular_component	proteasome complex	A large multisubunit complex which catalyzes protein degradation, found in eukaryotes, archaea and some bacteria. In eukaryotes, this complex consists of the barrel shaped proteasome core complex and one or two associated proteins or complexes that act in regulating entry into or exit from the core.	0.707529	N	0.419298	N	0.74772	N	1	N
GO:0000723	biological_process	telomere maintenance	Any process that contributes to the maintenance of proper telomeric length and structure by affecting and monitoring the activity of telomeric proteins and the length of telomeric DNA. These processes includes those that shorten and lengthen the telomeric DNA sequences.	0.80061	N	0.718682	N	0.6778	N	0.980578	N
GO:0000724	biological_process	double-strand break repair via homologous recombination	The error-free repair of a double-strand break in DNA in which the broken DNA molecule is repaired using homologous sequences. A strand in the broken DNA searches for a homologous region in an intact chromosome to serve as the template for DNA synthesis. The restoration of two intact DNA molecules results in the exchange, reciprocal or nonreciprocal, of genetic material between the intact DNA mol…	0.915326	N	0.441322	N	0.378858	N	0.85978	N
GO:0000774	molecular_function	adenyl-nucleotide exchange factor activity	Stimulates the hydrolysis and exchange of adenyl nucleotides by other proteins.	1	N	1	N	1	N	1	N
GO:0000775	cellular_component	chromosome, centromeric region	The region of a chromosome that includes the centromeric DNA and associated proteins. In monocentric chromosomes, this region corresponds to a single area of the chromosome, whereas in holocentric chromosomes, it is evenly distributed along the chromosome.	0.566724	N	0.796506	N	0.237088	N	0.446942	N
GO:0000776	cellular_component	kinetochore	A multisubunit complex that is located at the centromeric region of DNA and provides an attachment point for the spindle microtubules.	0.933448	N	0.070871	N	0.849358	N	0.660695	N
GO:0000783	cellular_component	nuclear telomere cap complex	A complex of DNA and protein located at the end of a linear chromosome in the nucleus that protects and stabilizes a linear chromosome.	1	N	1	N	0.27904	N	0.420191	N
GO:0000784	cellular_component	nuclear chromosome, telomeric region	The terminal region of a linear chromosome in the nucleus that includes the telomeric DNA repeats and associated proteins.	1	N	1	N	0.573118	N	0.759023	N
GO:0000785	cellular_component	chromatin	The ordered and organized complex of DNA, protein, and sometimes RNA, that forms the chromosome.	0.639426	N	0.833136	N	0.443975	N	0.944081	N
GO:0000786	cellular_component	nucleosome	A complex comprised of DNA wound around a multisubunit core and associated proteins, which forms the primary packing unit of DNA into higher order structures.	1	N	0.166598	N	0.864217	N	0.40985	N
GO:0000794	cellular_component	condensed nuclear chromosome	A highly compacted molecule of DNA and associated proteins resulting in a cytologically distinct structure that remains in the nucleus.	0.35848	N	0.353512	N	1	N	0.643448	N
GO:0000796	cellular_component	condensin complex	A multisubunit protein complex that plays a central role in chromosome condensation.	1	N	1	N	1	N	1	N
GO:0000808	cellular_component	origin recognition complex	A multisubunit complex that is located at the replication origins of a chromosome.	1	N	1	N	1	N	1	N
GO:0000815	cellular_component	ESCRT III complex	An endosomal sorting complex required for transport. Consists of two soluble subcomplexes of highly charged coiled-coil proteins and is required for sorting and/or concentration of multivesicular body (MVB) cargoes.	1	N	1	N	1	N	1	N
GO:0000827	molecular_function	inositol-1,3,4,5,6-pentakisphosphate kinase activity	Catalysis of the reaction: ATP + 1D-myo-inositol 1,3,4,5,6-pentakisphosphate = ADP + diphospho-1D-myo-inositol tetrakisphosphate. The isomeric configuration of diphospho-1D-myo-inositol tetrakisphosphate is unknown.	1	N	0.357626	N	1	N	1	N
GO:0000832	molecular_function	inositol hexakisphosphate 5-kinase activity	Catalysis of the reaction: ATP + 1D-myo-inositol 1,2,3,4,5,6-hexakisphosphate = ADP + 5-diphospho-1D-myo-inositol (1,2,3,4,6)pentakisphosphate.	1	N	0.586313	N	1	N	1	N
GO:0000902	biological_process	cell morphogenesis	The developmental process in which the size or shape of a cell is generated and organized.	0.901412	N	0.506527	N	0.811856	N	0.576873	N
GO:0000910	biological_process	cytokinesis	The division of the cytoplasm and the plasma membrane of a cell and its separation into two daughter cells.	0.258099	N	0.927599	N	0.62066	N	0.657206	N
GO:0000922	cellular_component	spindle pole	Either of the ends of a spindle, where spindle microtubules are organized; usually contains a microtubule organizing center and accessory molecules, spindle microtubules and astral microtubules.	0.848703	N	0.178306	N	0.382414	N	0.998932	N
GO:0000940	cellular_component	condensed chromosome outer kinetochore	The region of a condensed chromosome kinetochore most external to centromeric DNA; this outer region mediates kinetochore-microtubule interactions.	0.874429	N	0.696835	N	1	N	0.547555	N
GO:0000975	molecular_function	regulatory region DNA binding	Interacting selectively and non-covalently with a DNA region that regulates a DNA-based process. Such processes include transcription, DNA replication, and DNA repair.	0.656815	N	0.743297	N	0.117617	N	0.32397	N
GO:0000976	molecular_function	transcription regulatory region sequence-specific DNA binding	Interacting selectively and non-covalently with a specific sequence of DNA that is part of a regulatory region that controls transcription of that section of the DNA. The transcribed region might be described as a gene, cistron, or operon.	1.7e-05	Y	0.068253	N	0.74742	N	0.644101	N
GO:0000977	molecular_function	RNA polymerase II regulatory region sequence-specific DNA binding	Interacting selectively and non-covalently with a specific sequence of DNA that is part of a regulatory region that controls the transcription of a gene or cistron by RNA polymerase II.	0.752335	N	0.31107	N	0.669523	N	0.110035	N
GO:0000978	molecular_function	RNA polymerase II core promoter proximal region sequence-specific DNA binding	Interacting selectively and non-covalently with a sequence of DNA that is in cis with and relatively close to a core promoter for RNA polymerase II.	0.418608	N	0.303118	N	0.446654	N	0.762979	N
GO:0000981	molecular_function	sequence-specific DNA binding RNA polymerase II transcription factor activity	Interacting selectively and non-covalently with a specific DNA sequence in order to modulate transcription by RNA polymerase II. The transcription factor may or may not also interact selectively with a protein or macromolecular complex.	0.841067	N	0.333313	N	0.150255	N	0.354987	N
GO:0000982	molecular_function	RNA polymerase II core promoter proximal region sequence-specific DNA binding transcription factor activity	Interacting selectively and non-covalently with a sequence of DNA that is in cis with and relatively close to a core promoter for RNA polymerase II (RNAP II) in order to modulate transcription by RNAP II.	0.150974	N	1	N	0.319605	N	1	N
GO:0000987	molecular_function	core promoter proximal region sequence-specific DNA binding	Interacting selectively and non-covalently with a sequence of DNA that is in cis with and relatively close to the core promoter. The transcribed region might be described as a gene, cistron, or operon.	0.616156	N	1	N	0.087248	N	1	N
GO:0000989	molecular_function	transcription factor binding transcription factor activity	Interacting selectively and non-covalently with a specific transcription factor, which may be a single protein or a complex, in order to modulate transcription. A protein binding transcription factor may or may not also interact with the template nucleic acid (either DNA or RNA) as well.	0.462467	N	0.297537	N	1	N	0.42804	N
GO:0001104	molecular_function	RNA polymerase II transcription cofactor activity	Interacting selectively and non-covalently with an RNA polymerase II (RNAP II) regulatory transcription factor and also with the RNAP II basal transcription machinery in order to modulate transcription. Cofactors generally do not bind DNA, but rather mediate protein-protein interactions between regulatory transcription factors and the basal RNAP II transcription machinery.	0.483047	N	0.414755	N	0.087279	N	0.571767	N
GO:0001501	biological_process	skeletal system development	The process whose specific outcome is the progression of the skeleton over time, from its formation to the mature structure. The skeleton is the bony framework of the body in vertebrates (endoskeleton) or the hard outer envelope of insects (exoskeleton or dermoskeleton).	0.471754	N	0.996867	N	0.994976	N	0.863836	N
GO:0001503	biological_process	ossification	The formation of bone or of a bony substance, or the conversion of fibrous tissue or of cartilage into bone or a bony substance.	0.212277	N	0.655042	N	0.963185	N	0.040065	N
GO:0001510	biological_process	RNA methylation	Posttranscriptional addition of a methyl group to either a nucleotide or 2'-O ribose in a polyribonucleotide. Usually uses S-adenosylmethionine as a cofactor.	0.138847	N	0.040278	N	0.160799	N	1	N
GO:0001516	biological_process	prostaglandin biosynthetic process	The chemical reactions and pathways resulting in the formation of prostaglandins, any of a group of biologically active metabolites which contain a cyclopentane ring.	0.842717	N	0.291778	N	1	N	0.074262	N
GO:0001518	cellular_component	voltage-gated sodium channel complex	A sodium channel in a cell membrane whose opening is governed by the membrane potential.	0.001337	N	0.594188	N	0.543332	N	1	N
GO:0001522	biological_process	pseudouridine synthesis	The intramolecular conversion of uridine to pseudouridine within an RNA molecule. This posttranscriptional base modification occurs in tRNA, rRNA, and snRNAs.	1	N	1	N	0.177224	N	0.379489	N
GO:0001525	biological_process	angiogenesis	Blood vessel formation when new vessels emerge from the proliferation of pre-existing blood vessels.	0.64586	N	0.143304	N	0.423287	N	0.055764	N
GO:0001527	cellular_component	microfibril	Extracellular matrix components occurring independently or along with elastin. Thought to have force-bearing functions in tendon. In addition to fibrillins, microfibrils may contain other associated proteins.	1	N	1	N	0.410019	N	1	N
GO:0001530	molecular_function	lipopolysaccharide binding	Interacting selectively and non-covalently with lipopolysaccharide.	0.755489	N	0.565803	N	0.531176	N	0.351831	N
GO:0001539	biological_process	cilium or flagellum-dependent cell motility	Cell motility due to movement of eukaryotic cilia or bacterial-type flagella or archaeal-type flagella.	1	N	1	N	0.51908	N	1	N
GO:0001558	biological_process	regulation of cell growth	Any process that modulates the frequency, rate, extent or direction of cell growth.	0.604436	N	0.979088	N	0.668897	N	0.929371	N
GO:0001614	molecular_function	purinergic nucleotide receptor activity	Combining with a purine nucleotide and transmitting the signal from one side of the membrane to the other to initiate a change in cell activity.	1	N	0.436228	N	1	N	0.217212	N
GO:0001664	molecular_function	G-protein coupled receptor binding	Interacting selectively and non-covalently with a G-protein coupled receptor.	1	N	1	N	0.342586	N	0.872578	N
GO:0001671	molecular_function	ATPase activator activity	Functions to increase the rate of ATP hydrolysis.	1	N	0.179214	N	0.510638	N	1	N
GO:0001678	biological_process	cellular glucose homeostasis	A cellular homeostatic process involved in the maintenance of an internal steady state of glucose within a cell or between a cell and its external environment.	1	N	0.504516	N	0.471723	N	1	N
GO:0001682	biological_process	tRNA 5'-leader removal	Generation of the mature 5'-end of the tRNA, usually via an endonucleolytic cleavage by RNase P.	1	N	1	N	1	N	1	N
GO:0001726	cellular_component	ruffle	Projection at the leading edge of a crawling cell; the protrusions are supported by a microfilament meshwork.	0.934447	N	0.066865	N	0.405291	N	0.29086	N
GO:0001733	molecular_function	galactosylceramide sulfotransferase activity	Catalysis of the reaction: 3'-phosphoadenosine 5'-phosphosulfate + a galactosylceramide = adenosine 3',5'-bisphosphate + a galactosylceramidesulfate.	1	N	1	N	1	N	1	N
GO:0001778	biological_process	plasma membrane repair	The resealing of a cell plasma membrane after cellular wounding due to, for instance, mechanical stress.	0.406784	N	0.567003	N	1	N	0.12592	N
GO:0001817	biological_process	regulation of cytokine production	Any process that modulates the frequency, rate, or extent of production of a cytokine.	0.349574	N	0.356555	N	0.105575	N	0.117933	N
GO:0001819	biological_process	positive regulation of cytokine production	Any process that activates or increases the frequency, rate or extent of production of a cytokine.	0.127707	N	1	N	0.189958	N	0.442883	N
GO:0001845	biological_process	phagolysosome assembly	The process that results in the fusion of a phagosome, a vesicle formed by phagocytosis, with a lysosome.	1	N	1	N	1	N	1	N
GO:0001882	molecular_function	nucleoside binding	Interacting selectively and non-covalently with a nucleoside, a compound consisting of a purine or pyrimidine nitrogenous base linked either to ribose or deoxyribose.	0.55923	N	0.078511	N	1	N	0.030583	N
GO:0001919	biological_process	regulation of receptor recycling	Any process that modulates the frequency, rate, or extent of receptor recycling.	0.02217	N	1	N	0.129816	N	0.015787	N
GO:0001937	biological_process	negative regulation of endothelial cell proliferation	Any process that stops, prevents, or reduces the rate or extent of endothelial cell proliferation.	0.809405	N	0.835762	N	0.227479	N	0.514284	N
GO:0002027	biological_process	regulation of heart rate	Any process that modulates the frequency or rate of heart contraction.	0.033996	N	0.765577	N	0.705088	N	0.590182	N
GO:0002084	biological_process	protein depalmitoylation	The removal of palymitoyl groups from a lipoprotein.	1	N	1	N	1	N	1	N
GO:0002098	biological_process	tRNA wobble uridine modification	The process in which a uridine in position 34 of a tRNA is post-transcriptionally modified.	1	N	1	N	1	N	0.774412	N
GO:0002161	molecular_function	aminoacyl-tRNA editing activity	The hydrolysis of an incorrectly aminoacylated tRNA.	1	N	1	N	0.542996	N	1	N
GO:0002218	biological_process	activation of innate immune response	Any process that initiates an innate immune response. Innate immune responses are defense responses mediated by germline encoded components that directly recognize components of potential pathogens. Examples of this process include activation of the hypersensitive response of Arabidopsis thaliana and activation of any NOD or TLR signaling pathway in vertebrate species.	0.053775	N	0.212595	N	0.191266	N	0.141942	N
GO:0002237	biological_process	response to molecule of bacterial origin	Any process that results in a change in state or activity of an organism (in terms of movement, secretion, enzyme production, gene expression, etc.) as a result of a stimulus by molecules of bacterial origin such as peptides derived from bacterial flagellin.	0.084183	N	1	N	1	N	1	N
GO:0002467	biological_process	germinal center formation	The process in which germinal centers form. A germinal center is a specialized microenvironment formed when activated B cells enter lymphoid follicles. Germinal centers are the foci for B cell proliferation and somatic hypermutation.	0.005297	N	0.504553	N	0.003706	N	0.232374	N
GO:0002685	biological_process	regulation of leukocyte migration	Any process that modulates the frequency, rate, or extent of leukocyte migration.	1	N	1	N	1	N	1	N
GO:0002724	biological_process	regulation of T cell cytokine production	Any process that modulates the frequency, rate, or extent of T cell cytokine production.	1	N	1	N	0.001157	N	1	N
GO:0002755	biological_process	MyD88-dependent toll-like receptor signaling pathway	Any series of molecular signals generated as a consequence of binding to a toll-like receptor where the MyD88 adaptor molecule mediates transduction of the signal. Toll-like receptors directly bind pattern motifs from a variety of microbial sources to initiate innate immune response.	0.005735	N	0.622641	N	0.049882	N	0.491955	N
GO:0002756	biological_process	MyD88-independent toll-like receptor signaling pathway	Any series of molecular signals generated as a consequence of binding to a toll-like receptor not relying on the MyD88 adaptor molecule. Toll-like receptors directly bind pattern motifs from a variety of microbial sources to initiate innate immune response.	0.272673	N	0.931266	N	0.914631	N	0.983783	N
GO:0003333	biological_process	amino acid transmembrane transport	The directed movement of amino acids, organic acids containing one or more amino substituents across a membrane by means of some agent such as a transporter or pore.	1	N	0.084468	N	1	N	1	N
GO:0003341	biological_process	cilium movement	The directed, self-propelled movement of a cilium.	1	N	1	N	0.951009	N	0.725043	N
GO:0003676	molecular_function	nucleic acid binding	Interacting selectively and non-covalently with any nucleic acid.	0.873985	N	0.827262	N	0.884719	N	0.939024	N
GO:0003677	molecular_function	DNA binding	Any molecular function by which a gene product interacts selectively and non-covalently with DNA (deoxyribonucleic acid).	0.042164	N	0.87702	N	0.175283	N	0.991088	N
GO:0003678	molecular_function	DNA helicase activity	Catalysis of the reaction: NTP + H2O = NDP + phosphate, to drive the unwinding of a DNA helix.	0.421756	N	0.404036	N	1	N	1	N
GO:0003682	molecular_function	chromatin binding	Interacting selectively and non-covalently with chromatin, the network of fibers of DNA, protein, and sometimes RNA, that make up the chromosomes of the eukaryotic nucleus during interphase.	0.20234	N	0.110864	N	0.537085	N	0.994935	N
GO:0003684	molecular_function	damaged DNA binding	Interacting selectively and non-covalently with damaged DNA.	0.829804	N	0.524416	N	0.831611	N	0.608374	N
GO:0003689	molecular_function	DNA clamp loader activity	Catalysis of the reaction: ATP + H2O = ADP + phosphate, to drive the opening of the ring structure of the PCNA complex, or any of the related sliding clamp complexes, and their closing around the DNA duplex.	1	N	1	N	1	N	1	N
GO:0003690	molecular_function	double-stranded DNA binding	Interacting selectively and non-covalently with double-stranded DNA.	0.784702	N	0.845919	N	0.644535	N	0.117345	N
GO:0003697	molecular_function	single-stranded DNA binding	Interacting selectively and non-covalently with single-stranded DNA.	0.47136	N	0.807221	N	0.970036	N	0.864159	N
GO:0003700	molecular_function	sequence-specific DNA binding transcription factor activity	Interacting selectively and non-covalently with a specific DNA sequence in order to modulate transcription. The transcription factor may or may not also interact selectively with a protein or macromolecular complex.	0.290952	N	0.165519	N	0.617984	N	0.967342	N
GO:0003707	molecular_function	steroid hormone receptor activity	Combining with a steroid hormone and transmitting the signal within the cell to initiate a change in cell activity or function.	0.590808	N	0.027111	N	0.21293	N	0.209402	N
GO:0003712	molecular_function	transcription cofactor activity	Interacting selectively and non-covalently with a regulatory transcription factor and also with the basal transcription machinery in order to modulate transcription. Cofactors generally do not bind the template nucleic acid, but rather mediate protein-protein interactions between regulatory transcription factors and the basal transcription machinery.	0.802937	N	0.756702	N	0.001117	N	0.255002	N
GO:0003713	molecular_function	transcription coactivator activity	Interacting selectively and non-covalently with a activating transcription factor and also with the basal transcription machinery in order to increase the frequency, rate or extent of transcription. Cofactors generally do not bind the template nucleic acid, but rather mediate protein-protein interactions between activating transcription factors and the basal transcription machinery.	0.297433	N	0.488646	N	0.473721	N	0.636469	N
GO:0003714	molecular_function	transcription corepressor activity	Interacting selectively and non-covalently with a repressing transcription factor and also with the basal transcription machinery in order to stop, prevent, or reduce the frequency, rate or extent of transcription. Cofactors generally do not bind the template nucleic acid, but rather mediate protein-protein interactions between repressive transcription factors and the basal transcription machiner…	0.639253	N	0.586216	N	0.729577	N	0.569031	N
GO:0003723	molecular_function	RNA binding	Interacting selectively and non-covalently with an RNA molecule or a portion thereof.	0.655913	N	0.947523	N	0.500876	N	0.82205	N
GO:0003725	molecular_function	double-stranded RNA binding	Interacting selectively and non-covalently with double-stranded RNA.	1	N	0.050375	N	0.831266	N	0.86599	N
GO:0003726	molecular_function	double-stranded RNA adenosine deaminase activity	Catalysis of the reaction: adenosine + H2O = inosine + NH3, in a double-stranded RNA molecule.	1	N	1	N	1	N	0.476081	N
GO:0003727	molecular_function	single-stranded RNA binding	Interacting selectively and non-covalently with single-stranded RNA.	0.45407	N	0.928744	N	0.919431	N	0.372986	N
GO:0003729	molecular_function	mRNA binding	Interacting selectively and non-covalently with messenger RNA (mRNA), an intermediate molecule between DNA and protein. mRNA includes UTR and coding sequences, but does not contain introns.	0.229902	N	0.159273	N	0.504064	N	0.960824	N
GO:0003730	molecular_function	mRNA 3'-UTR binding	Interacting selectively and non-covalently with the 3' untranslated region of an mRNA molecule.	0.615055	N	0.726234	N	0.677295	N	0.182724	N
GO:0003735	molecular_function	structural constituent of ribosome	The action of a molecule that contributes to the structural integrity of the ribosome.	0.999971	N	0.994609	N	0.818025	N	0.962626	N
GO:0003743	molecular_function	translation initiation factor activity	Functions in the initiation of ribosome-mediated translation of mRNA into a polypeptide.	0.960582	N	0.981584	N	0.972283	N	0.70467	N
GO:0003746	molecular_function	translation elongation factor activity	Functions in chain elongation during polypeptide synthesis at the ribosome.	0.982344	N	0.68131	N	0.359235	N	0.138752	N
GO:0003747	molecular_function	translation release factor activity	Involved in catalyzing the release of a nascent polypeptide chain from a ribosome.	1	N	1	N	1	N	1	N
GO:0003755	molecular_function	peptidyl-prolyl cis-trans isomerase activity	Catalysis of the reaction: peptidyl-proline (omega=180) = peptidyl-proline (omega=0).	0.993885	N	0.951744	N	0.753433	N	0.462631	N
GO:0003756	molecular_function	protein disulfide isomerase activity	Catalysis of the rearrangement of both intrachain and interchain disulfide bonds in proteins.	1	N	0.386936	N	0.70827	N	0.874789	N
GO:0003774	molecular_function	motor activity	Catalysis of movement along a polymeric molecule such as a microfilament or microtubule, coupled to the hydrolysis of a nucleoside triphosphate.	0.007544	N	0.113773	N	0.687818	N	0.422124	N
GO:0003777	molecular_function	microtubule motor activity	Catalysis of movement along a microtubule, coupled to the hydrolysis of a nucleoside triphosphate (usually ATP).	0.917722	N	0.958546	N	0.934054	N	0.94015	N
GO:0003779	molecular_function	actin binding	Interacting selectively and non-covalently with monomeric or multimeric forms of actin, including actin filaments.	0.62813	N	0.967417	N	0.97275	N	0.277876	N
GO:0003785	molecular_function	actin monomer binding	Interacting selectively and non-covalently with monomeric actin, also known as G-actin.	0.091561	N	0.082462	N	1	N	0.206281	N
GO:0003810	molecular_function	protein-glutamine gamma-glutamyltransferase activity	Catalysis of the reaction: protein glutamine + alkylamine = protein N5-alkylglutamine + NH3. This reaction is the formation of the N6-(L-isoglutamyl)-L-lysine isopeptide, resulting in cross-linking polypeptide chains; the gamma-carboxamide groups of peptidyl-glutamine residues act as acyl donors, and the 6-amino-groups of peptidyl-lysine residues act as acceptors, to give intra- and intermolecula…	0.003898	N	1	N	1	N	0.214884	N
GO:0003824	molecular_function	catalytic activity	Catalysis of a biochemical reaction at physiological temperatures. In biologically catalyzed reactions, the reactants are known as substrates, and the catalysts are naturally occurring macromolecular substances known as enzymes. Enzymes possess specific binding sites for substrates, and are usually composed wholly or largely of protein, but RNA that has catalytic activity (ribozyme) is often also…	0.892888	N	0.291417	N	0.372361	N	0.016364	N
GO:0003830	molecular_function	beta-1,4-mannosylglycoprotein 4-beta-N-acetylglucosaminyltransferase activity	Catalysis of the reaction: UDP-N-acetyl-D-glucosamine + beta-D-mannosyl-R = UDP + 4-(N-acetyl-beta-D-glucosaminyl)-beta-D-mannosyl-R.	1	N	1	N	1	N	1	N
GO:0003839	molecular_function	gamma-glutamylcyclotransferase activity	Catalysis of the reaction: (5-L-glutamyl)-L-amino acid = 5-oxoproline + L-amino acid.	1	N	1	N	1	N	1	N
GO:0003840	molecular_function	gamma-glutamyltransferase activity	Catalysis of the reaction: (5-L-glutamyl)-peptide + an amino acid = peptide + 5-L-glutamyl-amino acid.	0.795371	N	1	N	0.198255	N	0.001965	N
GO:0003847	molecular_function	1-alkyl-2-acetylglycerophosphocholine esterase activity	Catalysis of the reaction: 2-acetyl-1-alkyl-sn-glycero-3-phosphocholine + H2O = 1-alkyl-sn-glycero-3-phosphocholine + acetate.	1	N	1	N	1	N	0.17818	N
GO:0003854	molecular_function	3-beta-hydroxy-delta5-steroid dehydrogenase activity	Catalysis of the reaction: a 3-beta-hydroxy-delta(5)-steroid + NAD+ = a 3-oxo-delta(5)-steroid + NADH + H(+).	0.452484	N	1	N	1	N	1	N
GO:0003857	molecular_function	3-hydroxyacyl-CoA dehydrogenase activity	Catalysis of the reaction: (S)-3-hydroxyacyl-CoA + NAD+ = 3-oxoacyl-CoA + NADH + H(+).	0.332083	N	1	N	1	N	0.66939	N
GO:0003867	molecular_function	4-aminobutyrate transaminase activity	Catalysis of the reaction: 4-aminobutanoate + amino group acceptor = succinate semialdehyde + amino acid.	1	N	1	N	1	N	1	N
GO:0003868	molecular_function	4-hydroxyphenylpyruvate dioxygenase activity	Catalysis of the reaction: 4-hydroxyphenylpyruvate + O2 = homogentisate + CO2.	1	N	1	N	1	N	1	N
GO:0003870	molecular_function	5-aminolevulinate synthase activity	Catalysis of the reaction: glycine + H(+) + succinyl-CoA = 5-aminolevulinate + CO(2) + CoA.	1	N	0.122772	N	1	N	1	N
GO:0003872	molecular_function	6-phosphofructokinase activity	Catalysis of the reaction: ATP + D-fructose-6-phosphate = ADP + D-fructose 1,6-bisphosphate.	0.176445	N	0.382112	N	1	N	0.151044	N
GO:0003873	molecular_function	6-phosphofructo-2-kinase activity	Catalysis of the reaction: beta-D-fructose 6-phosphate + ATP = beta-D-fructose 2,6-bisphosphate + ADP + 2 H(+).	0.5121	N	0.274849	N	0.234186	N	0.003411	N
GO:0003876	molecular_function	AMP deaminase activity	Catalysis of the reaction: AMP + H2O = IMP + NH3.	0.110998	N	0.506968	N	0.139592	N	3e-06	Y
GO:0003883	molecular_function	CTP synthase activity	Catalysis of the reaction: ATP + UTP + NH3 = ADP + phosphate + CTP.	1	N	1	N	1	N	1	N
GO:0003887	molecular_function	DNA-directed DNA polymerase activity	Catalysis of the reaction: deoxynucleoside triphosphate + DNA(n) = diphosphate + DNA(n+1); the synthesis of DNA from deoxyribonucleotide triphosphates in the presence of a DNA template and a 3'hydroxyl group.	0.099631	N	0.696658	N	0.641737	N	0.977684	N
GO:0003896	molecular_function	DNA primase activity	Catalysis of the synthesis of a short RNA primer on a DNA template, providing a free 3'-OH that can be extended by DNA-directed DNA polymerases. Catalyzed by a DNA-directed RNA polymerase that forms a complex with alpha DNA polymerase.	1	N	1	N	1	N	1	N
GO:0003899	molecular_function	DNA-directed RNA polymerase activity	Catalysis of the reaction: nucleoside triphosphate + RNA(n) = diphosphate + RNA(n+1). Utilizes a DNA template, i.e. the catalysis of DNA-template-directed extension of the 3'-end of an RNA strand by one nucleotide at a time. Can initiate a chain 'de novo'.	0.940391	N	0.93174	N	0.700945	N	0.571128	N
GO:0003904	molecular_function	deoxyribodipyrimidine photo-lyase activity	Catalysis of the reaction: cyclobutadipyrimidine (in DNA) = 2 pyrimidine residues (in DNA). This reaction represents the reactivation of irradiated DNA by light.	1	N	1	N	0.075414	N	1	N
GO:0003905	molecular_function	alkylbase DNA N-glycosylase activity	Catalysis of the reaction: DNA with alkylated base + H2O = DNA with abasic site + alkylated base. This reaction is the hydrolysis of DNA by cleavage of the N-C1' glycosidic bond between the target damaged DNA base and the deoxyribose sugar to remove an alkylated base, leaving an apyrimidinic or apurinic site.	1	N	1	N	1	N	1	N
GO:0003906	molecular_function	DNA-(apurinic or apyrimidinic site) lyase activity	Catalysis of the cleavage of the C-O-P bond 3' to the apurinic or apyrimidinic site in DNA by a beta-elimination reaction, leaving a 3'-terminal unsaturated sugar and a product with a terminal 5'-phosphate.	0.872112	N	0.326168	N	1	N	0.542258	N
GO:0003910	molecular_function	DNA ligase (ATP) activity	Catalysis of the reaction: ATP + deoxyribonucleotide(n) + deoxyribonucleotide(m) = AMP + diphosphate + deoxyribonucleotide(n+m).	0.661825	N	1	N	1	N	0.623496	N
GO:0003913	molecular_function	DNA photolyase activity	Catalysis of the repair of a photoproduct resulting from ultraviolet irradiation of two adjacent pyrimidine residues in DNA.	0.551234	N	1	N	1	N	1	N
GO:0003916	molecular_function	DNA topoisomerase activity	Catalysis of the transient cleavage and passage of individual DNA strands or double helices through one another, resulting a topological transformation in double-stranded DNA.	1	N	1	N	1	N	1	N
GO:0003917	molecular_function	DNA topoisomerase type I activity	Catalysis of a DNA topological transformation by transiently cleaving one DNA strand at a time to allow passage of another strand; changes the linking number by +1 per catalytic cycle.	1	N	0.384068	N	0.365853	N	1	N
GO:0003918	molecular_function	DNA topoisomerase type II (ATP-hydrolyzing) activity	Catalysis of a DNA topological transformation by transiently cleaving a pair of complementary DNA strands to form a gate through which a second double-stranded DNA segment is passed, after which the severed strands in the first DNA segment are rejoined; product release is coupled to ATP binding and hydrolysis; changes the linking number in multiples of 2.	1	N	1	N	1	N	1	N
GO:0003922	molecular_function	GMP synthase (glutamine-hydrolyzing) activity	Catalysis of the reaction: ATP + xanthosine 5'-phosphate + L-glutamine + H2O = AMP + diphosphate + GMP + L-glutamate.	1	N	1	N	1	N	1	N
GO:0003924	molecular_function	GTPase activity	Catalysis of the reaction: GTP + H2O = GDP + phosphate.	0.998088	N	0.988666	N	0.798452	N	0.803282	N
GO:0003934	molecular_function	GTP cyclohydrolase I activity	Catalysis of the reaction: GTP + H2O = formate + 7,8-dihydroneopterin 3'-triphosphate.	1	N	0.135456	N	0.003014	N	0.000291	Y
GO:0003937	molecular_function	IMP cyclohydrolase activity	Catalysis of the reaction: IMP + H2O = 5-formamido-1-(5-phosphoribosyl)imidazole-4-carboxamide.	1	N	1	N	1	N	1	N
GO:0003950	molecular_function	NAD+ ADP-ribosyltransferase activity	Catalysis of the reaction: NAD+ + (ADP-D-ribosyl)(n)-acceptor = nicotinamide + (ADP-D-ribosyl)(n+1)-acceptor.	0.356967	N	0.453151	N	0.212136	N	0.270251	N
GO:0003951	molecular_function	NAD+ kinase activity	Catalysis of the reaction: ATP + NAD(+) = ADP + 2 H(+) + NADP(+).	0.472629	N	1	N	0.87594	N	0.374077	N
GO:0003953	molecular_function	NAD+ nucleosidase activity	Catalysis of the reaction: NAD+ + H2O = nicotinamide + ADP-ribose.	1	N	1	N	1	N	0.342173	N
GO:0003954	molecular_function	NADH dehydrogenase activity	Catalysis of the reaction: NADH + H+ + acceptor = NAD+ + reduced acceptor.	1	N	1	N	1	N	1	N
GO:0003956	molecular_function	NAD(P)+-protein-arginine ADP-ribosyltransferase activity	Catalysis of the reaction: NAD(P)+ + L-arginine = nicotinamide + N2-(ADP-D-ribosyl)-L-arginine.	1	N	1	N	1	N	1	N
GO:0003964	molecular_function	RNA-directed DNA polymerase activity	Catalysis of the reaction: deoxynucleoside triphosphate + DNA(n) = diphosphate + DNA(n+1). Catalyzes RNA-template-directed extension of the 3'- end of a DNA strand by one deoxynucleotide at a time.	0.050533	N	0.968503	N	0.952789	N	0.805475	N
GO:0003968	molecular_function	RNA-directed RNA polymerase activity	Catalysis of the reaction: nucleoside triphosphate + RNA(n) = diphosphate + RNA(n+1); uses an RNA template.	1	N	0.000307	Y	0.15322	N	1	N
GO:0003979	molecular_function	UDP-glucose 6-dehydrogenase activity	Catalysis of the reaction: H(2)O + 2 NAD(+) + UDP-alpha-D-glucose = 3 H(+) + 2 NADH + UDP-alpha-D-glucuronate.	1	N	1	N	1	N	1	N
GO:0003980	molecular_function	UDP-glucose:glycoprotein glucosyltransferase activity	Catalysis of the addition of UDP-glucose on to asparagine-linked (N-linked) oligosaccharides of the form Man7-9GlcNAc2 on incorrectly folded glycoproteins.	1	N	0.161282	N	0.153474	N	1	N
GO:0003983	molecular_function	UTP:glucose-1-phosphate uridylyltransferase activity	Catalysis of the reaction: alpha-D-glucose 1-phosphate + UTP = diphosphate + UDP-D-glucose.	0.253371	N	1	N	1	N	0.232985	N
GO:0003989	molecular_function	acetyl-CoA carboxylase activity	Catalysis of the reaction: ATP + acetyl-CoA + HCO3- = ADP + phosphate + malonyl-CoA.	1	N	1	N	0.105614	N	0.05982	N
GO:0003993	molecular_function	acid phosphatase activity	Catalysis of the reaction: an orthophosphoric monoester + H2O = an alcohol + phosphate, with an acid pH optimum.	1	N	0.835113	N	0.215416	N	0.754663	N
GO:0003994	molecular_function	aconitate hydratase activity	Catalysis of the reaction: citrate = isocitrate. The reaction occurs in two steps: (1) citrate = cis-aconitate + H2O, (2) cis-aconitate + H2O = isocitrate. This reaction is the interconversion of citrate and isocitrate via the labile, enzyme-bound intermediate cis-aconitate. Water is removed from one part of the citrate molecule and added back to a different atom to form isocitrate.	1	N	1	N	1	N	1	N
GO:0003995	molecular_function	acyl-CoA dehydrogenase activity	Catalysis of the reaction: acyl-CoA + acceptor = 2,3-dehydroacyl-CoA + reduced acceptor.	1	N	0.635481	N	0.60141	N	1	N
GO:0003997	molecular_function	acyl-CoA oxidase activity	Catalysis of the reaction: acyl-CoA + O2 = trans-2,3-dehydroacyl-CoA + hydrogen peroxide.	1	N	1	N	1	N	1	N
GO:0004000	molecular_function	adenosine deaminase activity	Catalysis of the reaction: adenosine + H2O = inosine + NH3.	1	N	1	N	1	N	0.356896	N
GO:0004001	molecular_function	adenosine kinase activity	Catalysis of the reaction: ATP + adenosine = ADP + AMP.	1	N	1	N	1	N	1	N
GO:0004003	molecular_function	ATP-dependent DNA helicase activity	Catalysis of the reaction: ATP + H2O = ADP + phosphate; this reaction drives the unwinding of the DNA helix.	0.436915	N	0.241575	N	0.000627	Y	0.005095	N
GO:0004012	molecular_function	phospholipid-translocating ATPase activity	Catalysis of the movement of phospholipids from one membrane bilayer leaflet to the other, driven by the hydrolysis of ATP.	0.343476	N	0.308349	N	0.273699	N	0.140896	N
GO:0004013	molecular_function	adenosylhomocysteinase activity	Catalysis of the reaction: S-adenosyl-L-homocysteine + H2O = adenosine + L-homocysteine.	1	N	0.054521	N	0.312217	N	0.461666	N
GO:0004014	molecular_function	adenosylmethionine decarboxylase activity	Catalysis of the reaction: S-adenosyl-L-methionine + H(+) = S-adenosylmethioninamine + CO(2).	1	N	1	N	1	N	1	N
GO:0004016	molecular_function	adenylate cyclase activity	Catalysis of the reaction: ATP = 3',5'-cyclic AMP + diphosphate.	1	N	0.707937	N	0.677329	N	0.849425	N
GO:0004017	molecular_function	adenylate kinase activity	Catalysis of the reaction: ATP + AMP = 2 ADP.	0.711826	N	0.034113	N	1	N	1	N
GO:0004019	molecular_function	adenylosuccinate synthase activity	Catalysis of the reaction: L-aspartate + GTP + IMP = N(6)-(1,2-dicarboxyethyl)-AMP + GDP + 3 H(+) + phosphate.	0.26212	N	1	N	1	N	1	N
GO:0004020	molecular_function	adenylylsulfate kinase activity	Catalysis of the reaction: ATP + adenylylsulfate = ADP + 3'-phosphoadenosine 5'-phosphosulfate.	1	N	1	N	1	N	1	N
GO:0004045	molecular_function	aminoacyl-tRNA hydrolase activity	Catalysis of the reaction: N-substituted aminoacyl-tRNA + H2O = N-substituted amino acid + tRNA.	1	N	1	N	1	N	1	N
GO:0004047	molecular_function	aminomethyltransferase activity	Catalysis of the reaction: (6S)-tetrahydrofolate + S-aminomethyldihydrolipoylprotein = (6R)-5,10-methylenetetrahydrofolate + NH3 + dihydrolipoylprotein.	0.591069	N	1	N	0.382408	N	1	N
GO:0004055	molecular_function	argininosuccinate synthase activity	Catalysis of the reaction: ATP + L-citrulline + L-aspartate = AMP + diphosphate + (N(omega)-L-arginino)succinate.	1	N	1	N	1	N	1	N
GO:0004056	molecular_function	argininosuccinate lyase activity	Catalysis of the reaction: N-(L-arginino)succinate = fumarate + L-arginine.	1	N	1	N	1	N	1	N
GO:0004057	molecular_function	arginyltransferase activity	Catalysis of the reaction: L-arginyl-tRNA + protein = tRNA + L-arginyl-protein.	0.192047	N	1	N	1	N	1	N
GO:0004066	molecular_function	asparagine synthase (glutamine-hydrolyzing) activity	Catalysis of the reaction: ATP + L-aspartate + L-glutamine = AMP + diphosphate + L-asparagine + L-glutamate.	1	N	0.197827	N	1	N	0.038491	N
GO:0004074	molecular_function	biliverdin reductase activity	Catalysis of the reaction: bilirubin + NAD(P)+ = biliverdin + NAD(P)H + H+.	1	N	1	N	1	N	1	N
GO:0004077	molecular_function	biotin-[acetyl-CoA-carboxylase] ligase activity	Catalysis of the reaction: ATP + biotin + apo-(acetyl-CoA:carbon-dioxide ligase (ADP forming)) = AMP + diphosphate + (acetyl-CoA:carbon-dioxide ligase (ADP forming)).	1	N	1	N	1	N	1	N
GO:0004089	molecular_function	carbonate dehydratase activity	Catalysis of the reaction: H2CO3 = CO2 + H2O.	0.482336	N	1	N	1	N	1	N
GO:0004096	molecular_function	catalase activity	Catalysis of the reaction: 2 hydrogen peroxide = O2 + 2 H2O.	1	N	1	N	1	N	0.061046	N
GO:0004109	molecular_function	coproporphyrinogen oxidase activity	Catalysis of the reaction: coproporphyrinogen III + 2 H(+) + O(2) = 2 CO(2) + 2 H(2)O + protoporphyrinogen IX.	1	N	1	N	1	N	0.220402	N
GO:0004113	molecular_function	2',3'-cyclic-nucleotide 3'-phosphodiesterase activity	Catalysis of the reaction: nucleoside 2',3'-cyclic phosphate + H2O = nucleoside 2'-phosphate.	1	N	1	N	1	N	1	N
GO:0004114	molecular_function	3',5'-cyclic-nucleotide phosphodiesterase activity	Catalysis of the reaction: nucleoside 3',5'-cyclic phosphate + H2O = nucleoside 5'-phosphate.	1	N	1	N	1	N	1	N
GO:0004129	molecular_function	cytochrome-c oxidase activity	Catalysis of the reaction: 4 ferrocytochrome c + O2 + 4 H+ = 4 ferricytochrome c + 2 H2O.	0.817754	N	0.635787	N	1	N	0.444404	N
GO:0004134	molecular_function	4-alpha-glucanotransferase activity	Catalysis of the transfer of a segment of a (1->4)-alpha-D-glucan to a new 4-position in an acceptor, which may be glucose or (1->4)-alpha-D-glucan.	1	N	1	N	1	N	1	N
GO:0004135	molecular_function	amylo-alpha-1,6-glucosidase activity	Catalysis of the hydrolysis of (1->6)-alpha-D-glucosidic branch linkages in glycogen phosphorylase limit dextrin. Limit dextrin is the highly branched core that remains after exhaustive treatment of glycogen with glycogen phosphorylase. It is formed because these enzymes cannot hydrolyze the (1->6) glycosidic linkages present.	1	N	1	N	1	N	1	N
GO:0004139	molecular_function	deoxyribose-phosphate aldolase activity	Catalysis of the reaction: 2-deoxy-D-ribose 5-phosphate = D-glyceraldehyde 3-phosphate + acetaldehyde.	1	N	1	N	1	N	1	N
GO:0004140	molecular_function	dephospho-CoA kinase activity	Catalysis of the reaction: 3'-dephospho-CoA + ATP = ADP + CoA + 2 H(+).	1	N	1	N	1	N	1	N
GO:0004143	molecular_function	diacylglycerol kinase activity	Catalysis of the reaction: NTP + 1,2-diacylglycerol = NDP + 1,2-diacylglycerol-3-phosphate.	0.336198	N	1	N	0.821394	N	0.408956	N
GO:0004146	molecular_function	dihydrofolate reductase activity	Catalysis of the reaction: 5,6,7,8-tetrahydrofolate + NADP+ = 7,8-dihydrofolate + NADPH + H+.	1	N	1	N	1	N	1	N
GO:0004152	molecular_function	dihydroorotate dehydrogenase activity	Catalysis of the reaction: (S)-dihydroorotate + A = AH(2) + orotate.	1	N	1	N	1	N	0.285652	N
GO:0004168	molecular_function	dolichol kinase activity	Catalysis of the reaction: CTP + dolichol = CDP + dolichyl phosphate.	1	N	1	N	1	N	1	N
GO:0004174	molecular_function	electron-transferring-flavoprotein dehydrogenase activity	Catalysis of the reaction: reduced ETF + ubiquinone = ETF + ubiquinol.	1	N	0.083401	N	0.069821	N	1	N
GO:0004175	molecular_function	endopeptidase activity	Catalysis of the hydrolysis of internal, alpha-peptide bonds in a polypeptide chain.	0.221515	N	0.921137	N	0.654358	N	0.16479	N
GO:0004176	molecular_function	ATP-dependent peptidase activity	Catalysis of the reaction: ATP + H2O = ADP + phosphate, to drive the hydrolysis of peptide bonds.	0.449295	N	0.587259	N	0.576884	N	0.754717	N
GO:0004177	molecular_function	aminopeptidase activity	Catalysis of the hydrolysis of N-terminal amino acid residues from in a polypeptide chain.	0.367055	N	0.000146	Y	0.935878	N	0.461029	N
GO:0004180	molecular_function	carboxypeptidase activity	Catalysis of the hydrolysis of the terminal or penultimate peptide bond at the C-terminal end of a peptide or polypeptide.	0.777161	N	0.052355	N	0.557755	N	0.140618	N
GO:0004181	molecular_function	metallocarboxypeptidase activity	Catalysis of the hydrolysis of C-terminal amino acid residues from a polypeptide chain by a mechanism in which water acts as a nucleophile, one or two metal ions hold the water molecule in place, and charged amino acid side chains are ligands for the metal ions.	0.262241	N	0.210639	N	0.415143	N	0.426014	N
GO:0004185	molecular_function	serine-type carboxypeptidase activity	Catalysis of the hydrolysis of a peptide bond not more than three residues from the C-terminus of a polypeptide chain by a catalytic mechanism that involves a catalytic triad consisting of a serine nucleophile that is activated by a proton relay involving an acidic residue (e.g. aspartate or glutamate) and a basic residue (usually histidine).	0.527664	N	0.355396	N	0.334226	N	0.023899	N
GO:0004190	molecular_function	aspartic-type endopeptidase activity	Catalysis of the hydrolysis of internal, alpha-peptide bonds in a polypeptide chain by a mechanism in which a water molecule bound by the side chains of aspartic residues at the active center acts as a nucleophile.	0.696022	N	1	N	0.827724	N	0.611589	N
GO:0004197	molecular_function	cysteine-type endopeptidase activity	Catalysis of the hydrolysis of internal, alpha-peptide bonds in a polypeptide chain by a mechanism in which the sulfhydryl group of a cysteine residue at the active center acts as a nucleophile.	0.182021	N	0.993265	N	0.643275	N	0.604352	N
GO:0004198	molecular_function	calcium-dependent cysteine-type endopeptidase activity	Catalysis of the hydrolysis of nonterminal peptide bonds in a polypeptide chain by a mechanism using a cysteine residue at the enzyme active center, and requiring the presence of calcium.	1	N	0.409291	N	0.336984	N	0.128699	N
GO:0004222	molecular_function	metalloendopeptidase activity	Catalysis of the hydrolysis of internal, alpha-peptide bonds in a polypeptide chain by a mechanism in which water acts as a nucleophile, one or two metal ions hold the water molecule in place, and charged amino acid side chains are ligands for the metal ions.	0.580823	N	0.785673	N	0.025839	N	0.862916	N
GO:0004252	molecular_function	serine-type endopeptidase activity	Catalysis of the hydrolysis of internal, alpha-peptide bonds in a polypeptide chain by a catalytic mechanism that involves a catalytic triad consisting of a serine nucleophile that is activated by a proton relay involving an acidic residue (e.g. aspartate or glutamate) and a basic residue (usually histidine).	0.979811	N	0.267912	N	0.184012	N	0.760768	N
GO:0004298	molecular_function	threonine-type endopeptidase activity	Catalysis of the hydrolysis of internal peptide bonds in a polypeptide chain by a mechanism in which the hydroxyl group of a threonine residue at the active center acts as a nucleophile.	1	N	1	N	1	N	0.872555	N
GO:0004312	molecular_function	fatty acid synthase activity	Catalysis of the reaction: acetyl-CoA + n malonyl-CoA + 2n NADPH + 2n H+ = long-chain fatty acid + n+1 CoA + n CO2 + 2n NADP+.	1	N	1	N	1	N	0.178508	N
GO:0004313	molecular_function	[acyl-carrier-protein] S-acetyltransferase activity	Catalysis of the reaction: acetyl-CoA + [acyl-carrier protein] = CoA + acetyl-[acyl-carrier protein].	0.025363	N	1	N	1	N	0.00091	Y
GO:0004314	molecular_function	[acyl-carrier-protein] S-malonyltransferase activity	Catalysis of the reaction: malonyl-CoA + [acyl-carrier protein] = CoA + malonyl-[acyl-carrier protein].	0.081586	N	1	N	1	N	0.007506	N
GO:0004315	molecular_function	3-oxoacyl-[acyl-carrier-protein] synthase activity	Catalysis of the reaction: acyl-[acyl-carrier protein] + malonyl-[acyl-carrier protein] = 3-oxoacyl-[acyl-carrier protein] + CO2 + [acyl-carrier protein].	0.041383	N	1	N	1	N	0.002252	N
GO:0004316	molecular_function	3-oxoacyl-[acyl-carrier-protein] reductase (NADPH) activity	Catalysis of the reaction: (3R)-3-hydroxyacyl-[acyl-carrier protein] + NADP+ = 3-oxoacyl-[acyl-carrier protein] + NADPH + H+.	0.061655	N	1	N	1	N	0.004567	N
GO:0004317	molecular_function	3-hydroxypalmitoyl-[acyl-carrier-protein] dehydratase activity	Catalysis of the reaction: (3R)-3-hydroxypalmitoyl-[acyl-carrier protein] = 2-hexadecenoyl-[acyl-carrier protein] + H2O.	0.025363	N	1	N	1	N	0.00091	Y
GO:0004319	molecular_function	enoyl-[acyl-carrier-protein] reductase (NADPH, B-specific) activity	Catalysis of the reaction: acyl-[acyl-carrier protein] + NADP+ = trans-2,3-dehydroacyl-[acyl-carrier protein] + NADPH + H+.	0.025363	N	1	N	1	N	0.00091	Y
GO:0004320	molecular_function	oleoyl-[acyl-carrier-protein] hydrolase activity	Catalysis of the reaction: oleoyl-[acyl-carrier protein] + H2O = [acyl-carrier protein] + oleate.	0.133054	N	1	N	1	N	0.017154	N
GO:0004325	molecular_function	ferrochelatase activity	Catalysis of the reaction: protoheme = Fe(2+) + protoporphyrin IX.	1	N	1	N	1	N	1	N
GO:0004326	molecular_function	tetrahydrofolylpolyglutamate synthase activity	Catalysis of the reaction: ATP + tetrahydrofolyl-(Glu)(n) + L-glutamate = ADP + phosphate + tetrahydrofolyl-(Glu)(n+1).	1	N	1	N	1	N	1	N
GO:0004329	molecular_function	formate-tetrahydrofolate ligase activity	Catalysis of the reaction: ATP + formate + tetrahydrofolate = ADP + phosphate + 10-formyltetrahydrofolate.	1	N	1	N	1	N	1	N
GO:0004332	molecular_function	fructose-bisphosphate aldolase activity	Catalysis of the reaction: D-fructose 1,6-bisphosphate = glycerone phosphate + D-glyceraldehyde-3-phosphate.	0.014165	N	0.295173	N	1	N	0.0859	N
GO:0004334	molecular_function	fumarylacetoacetase activity	Catalysis of the reaction: 4-fumarylacetoacetate + H(2)O = acetoacetate + fumarate + H(+).	0.246657	N	1	N	1	N	1	N
GO:0004336	molecular_function	galactosylceramidase activity	Catalysis of the reaction: D-galactosyl-N-acylsphingosine + H2O = D-galactose + N-acylsphingosine.	1	N	0.163902	N	1	N	1	N
GO:0004342	molecular_function	glucosamine-6-phosphate deaminase activity	Catalysis of the reaction: D-glucosamine 6-phosphate + H(2)O = beta-D-fructose 6-phosphate + NH(4)(+).	1	N	1	N	1	N	1	N
GO:0004345	molecular_function	glucose-6-phosphate dehydrogenase activity	Catalysis of the reaction: D-glucose 6-phosphate + NADP+ = D-glucono-1,5-lactone 6-phosphate + NADPH + H+.	0.058311	N	1	N	0.049202	N	0.396282	N
GO:0004347	molecular_function	glucose-6-phosphate isomerase activity	Catalysis of the reaction: D-glucose 6-phosphate = D-fructose 6-phosphate.	0.136751	N	0.083722	N	1	N	1	N
GO:0004348	molecular_function	glucosylceramidase activity	Catalysis of the reaction: D-glucosyl-N-acylsphingosine + H2O = D-glucose + N-acylsphingosine.	1	N	1	N	1	N	1	N
GO:0004356	molecular_function	glutamate-ammonia ligase activity	Catalysis of the reaction: L-glutamate + ATP + NH(4)(+) = L-glutamine + ADP + 2 H(+) + phosphate.	1	N	1	N	1	N	0.182146	N
GO:0004357	molecular_function	glutamate-cysteine ligase activity	Catalysis of the reaction: L-cysteine + L-glutamate + ATP = L-gamma-glutamyl-L-cysteine + ADP + 2 H(+) + phosphate.	0.290841	N	1	N	1	N	0.268338	N
GO:0004359	molecular_function	glutaminase activity	Catalysis of the reaction: L-glutamine + H2O = L-glutamate + NH3.	0.193827	N	0.385413	N	0.07345	N	1	N
GO:0004363	molecular_function	glutathione synthase activity	Catalysis of the reaction: L-gamma-glutamyl-L-cysteine + ATP + glycine = ADP + glutathione + 2 H(+) + phosphate.	1	N	1	N	1	N	1	N
GO:0004367	molecular_function	glycerol-3-phosphate dehydrogenase [NAD+] activity	Catalysis of the reaction: sn-glycerol 3-phosphate + NAD+ = glycerone phosphate + NADH + H+.	0.112953	N	0.003788	N	1	N	0.424585	N
GO:0004371	molecular_function	glycerone kinase activity	Catalysis of the reaction: ATP + glycerone = ADP + glycerone phosphate + 2 H(+).	0.379132	N	0.233359	N	0.23356	N	0.059472	N
GO:0004372	molecular_function	glycine hydroxymethyltransferase activity	Catalysis of the reaction: 5,10-methylenetetrahydrofolate + glycine + H2O = tetrahydrofolate + L-serine.	1	N	1	N	1	N	1	N
GO:0004373	molecular_function	glycogen (starch) synthase activity	Catalysis of the reaction: UDP-glucose + (1,4)-alpha-D-glucosyl(n) = UDP + (1,4)-alpha-D-glucosyl(n+1).	0.070351	N	1	N	1	N	1	N
GO:0004375	molecular_function	glycine dehydrogenase (decarboxylating) activity	Catalysis of the reaction: glycine + lipoylprotein = S-aminomethyldihydrolipoylprotein + CO2.	1	N	1	N	1	N	1	N
GO:0004379	molecular_function	glycylpeptide N-tetradecanoyltransferase activity	Catalysis of the reaction: tetradecanoyl-CoA + glycyl-peptide = CoA + N-tetradecanoylglycyl-peptide.	1	N	1	N	1	N	1	N
GO:0004383	molecular_function	guanylate cyclase activity	Catalysis of the reaction: GTP = 3',5'-cyclic GMP + diphosphate.	0.158451	N	0.722193	N	0.109635	N	0.121306	N
GO:0004386	molecular_function	helicase activity	Catalysis of the reaction: NTP + H2O = NDP + phosphate, to drive the unwinding of a DNA or RNA helix.	0.348793	N	0.601097	N	0.167969	N	0.836542	N
GO:0004392	molecular_function	heme oxygenase (decyclizing) activity	Catalysis of the reaction: heme + 3 donor-H2 + 3 O2 = biliverdin + Fe2+ + CO + 3 acceptor + 3 H2O.	1	N	1	N	1	N	1	N
GO:0004402	molecular_function	histone acetyltransferase activity	Catalysis of the reaction: acetyl-CoA + histone = CoA + acetyl-histone.	0.987388	N	0.49229	N	0.672277	N	0.978725	N
GO:0004408	molecular_function	holocytochrome-c synthase activity	Catalysis of the reaction: holocytochrome c = apocytochrome c + heme.	1	N	1	N	1	N	1	N
GO:0004411	molecular_function	homogentisate 1,2-dioxygenase activity	Catalysis of the reaction: homogentisate + O(2) = 4-maleylacetoacetate + H(+).	0.065068	N	1	N	1	N	0.059391	N
GO:0004415	molecular_function	hyalurononglucosaminidase activity	Catalysis of the random hydrolysis of (1->4) linkages between N-acetyl-beta-D-glucosamine and D-glucuronate residues in hyaluronate.	0.719191	N	0.164657	N	1	N	0.09707	N
GO:0004418	molecular_function	hydroxymethylbilane synthase activity	Catalysis of the reaction: H(2)O + 4 porphobilinogen = hydroxymethylbilane + 4 NH(4)(+).	1	N	1	N	1	N	1	N
GO:0004419	molecular_function	hydroxymethylglutaryl-CoA lyase activity	Catalysis of the reaction: (S)-3-hydroxy-3-methylglutaryl-CoA = acetoacetate + acetyl-CoA.	1	N	1	N	1	N	1	N
GO:0004420	molecular_function	hydroxymethylglutaryl-CoA reductase (NADPH) activity	Catalysis of the reaction: (R)-mevalonate + CoA + 2 NADP(+) = (S)-3-hydroxy-3-methylglutaryl-CoA + 2 H(+) + 2 NADPH.	1	N	1	N	1	N	1	N
GO:0004421	molecular_function	hydroxymethylglutaryl-CoA synthase activity	Catalysis of the reaction: acetoacetyl-CoA + acetyl-CoA + H(2)O = (S)-3-hydroxy-3-methylglutaryl-CoA + CoA + H(+).	1	N	1	N	1	N	1	N
GO:0004427	molecular_function	inorganic diphosphatase activity	Catalysis of the reaction: diphosphate + H(2)O = H(+) + 2 phosphate.	1	N	1	N	1	N	1	N
GO:0004430	molecular_function	1-phosphatidylinositol 4-kinase activity	Catalysis of the reaction: 1-phosphatidyl-1D-myo-inositol + ATP = 1-phosphatidyl-1D-myo-inositol 4-phosphate + ADP + 2 H(+).	0.058741	N	1	N	0.467118	N	0.47174	N
GO:0004435	molecular_function	phosphatidylinositol phospholipase C activity	Catalysis of the reaction: 1-phosphatidyl-1D-myo-inositol 4,5-bisphosphate + H(2)O = 1,2-diacylglycerol + 1D-myo-inositol 1,4,5-trisphosphate + H(+).	0.097904	N	0.413322	N	0.650168	N	0.882303	N
GO:0004450	molecular_function	isocitrate dehydrogenase (NADP+) activity	Catalysis of the reaction: isocitrate + NADP+ = 2-oxoglutarate + CO2 + NADPH + H+.	1	N	1	N	1	N	1	N
GO:0004452	molecular_function	isopentenyl-diphosphate delta-isomerase activity	Catalysis of the reaction: isopentenyl diphosphate = dimethylallyl diphosphate.	0.214227	N	1	N	1	N	1	N
GO:0004465	molecular_function	lipoprotein lipase activity	Catalysis of the reaction: triacylglycerol + H2O = diacylglycerol + a carboxylate, where the triacylglycerol is part of a lipoprotein.	1	N	1	N	1	N	0.278016	N
GO:0004467	molecular_function	long-chain fatty acid-CoA ligase activity	Catalysis of the reaction: ATP + a long-chain carboxylic acid + CoA = AMP + diphosphate + an acyl-CoA; a long-chain fatty acid is a fatty acid with a chain length between C13 and C22.	0.870486	N	0.116503	N	0.290816	N	0.543147	N
GO:0004471	molecular_function	malate dehydrogenase (decarboxylating) (NAD+) activity	Catalysis of the reaction: (S)-malate + NAD+ = pyruvate + CO2 + NADH + H+.	0.131146	N	0.326488	N	1	N	1	N
GO:0004478	molecular_function	methionine adenosyltransferase activity	Catalysis of the reaction: ATP + L-methionine + H2O = phosphate + diphosphate + S-adenosyl-L-methionine.	1	N	1	N	1	N	1	N
GO:0004482	molecular_function	mRNA (guanine-N7-)-methyltransferase activity	Catalysis of the reaction: S-adenosyl-L-methionine + G(5')pppR-RNA = S-adenosyl-L-homocysteine + m7G(5')pppR-RNA. m7G(5')pppR-RNA is mRNA containing an N7-methylguanine cap; R may be guanosine or adenosine.	1	N	0.005372	N	0.040013	N	1	N
GO:0004483	molecular_function	mRNA (nucleoside-2'-O-)-methyltransferase activity	Catalysis of the reaction: S-adenosyl-L-methionine + m7G(5')pppR-RNA = S-adenosyl-L-homocysteine + m7G(5')pppRm-RNA. R may be guanosine or adenosine.	1	N	1	N	1	N	1	N
GO:0004484	molecular_function	mRNA guanylyltransferase activity	Catalysis of the reaction: GTP + (5')pp-Pur-mRNA = diphosphate + G(5')ppp-Pur-mRNA; G(5')ppp-Pur-mRNA is mRNA containing a guanosine residue linked 5' through three phosphates to the 5' position of the terminal residue.	1	N	1	N	1	N	1	N
GO:0004488	molecular_function	methylenetetrahydrofolate dehydrogenase (NADP+) activity	Catalysis of the reaction: 5,10-methylenetetrahydrofolate + NADP(+) = 5,10-methenyltetrahydrofolate + NADPH.	1	N	1	N	1	N	1	N
GO:0004489	molecular_function	methylenetetrahydrofolate reductase (NAD(P)H) activity	Catalysis of the reaction: 5-methyltetrahydrofolate + NAD(P)+ = 5,10-methylenetetrahydrofolate + NAD(P)H + H+.	0.047811	N	0.08018	N	0.393141	N	1	N
GO:0004491	molecular_function	methylmalonate-semialdehyde dehydrogenase (acylating) activity	Catalysis of the reaction: 2-methyl-3-oxopropanoate + CoA + NAD+ = propanoyl-CoA + CO2 + NADH + H+.	1	N	0.160265	N	1	N	0.230557	N
GO:0004496	molecular_function	mevalonate kinase activity	Catalysis of the reaction: (R)-mevalonate + ATP = (R)-5-phosphomevalonate + ADP + 2 H(+).	1	N	1	N	1	N	1	N
GO:0004497	molecular_function	monooxygenase activity	Catalysis of the incorporation of one atom from molecular oxygen into a compound and the reduction of the other atom of oxygen to water.	0.661637	N	0.38747	N	1	N	0.013494	N
GO:0004499	molecular_function	N,N-dimethylaniline monooxygenase activity	Catalysis of the reaction: N,N-dimethylaniline + NADPH + H+ + O2 = N,N-dimethylaniline N-oxide + NADP+ + H2O.	0.292775	N	0.693085	N	1	N	0.245819	N
GO:0004506	molecular_function	squalene monooxygenase activity	Catalysis of the reaction: H(+) + NADPH + O(2) + squalene = (S)-2,3-epoxysqualene + H(2)O + NADP(+).	1	N	1	N	1	N	1	N
GO:0004511	molecular_function	tyrosine 3-monooxygenase activity	Catalysis of the reaction: L-tyrosine + tetrahydrobiopterin + O2 = 3,4-dihydroxy-L-phenylalanine + 4-alpha-hydroxytetrahydrobiopterin + H2O.	0.068312	N	0.042648	N	1	N	0.062221	N
GO:0004512	molecular_function	inositol-3-phosphate synthase activity	Catalysis of the reaction: D-glucose 6-phosphate = 1D-myo-inositol 3-phosphate. This reaction requires NAD, which dehydrogenates the CHOH group to CO at C-5 of the glucose 6-phosphate, making C-6 into an active methylene, able to condense with the aldehyde at C-1. Finally, the enzyme-bound NADH reconverts C-5 into the CHOH form.	1	N	1	N	1	N	0.117534	N
GO:0004514	molecular_function	nicotinate-nucleotide diphosphorylase (carboxylating) activity	Catalysis of the reaction: CO(2) + diphosphate + nicotinate D-ribonucleotide = 5-phospho-alpha-D-ribose 1-diphosphate + 2 H(+) + quinolinate.	0.505622	N	1	N	1	N	1	N
GO:0004517	molecular_function	nitric-oxide synthase activity	Catalysis of the reaction: L-arginine + n NADPH + n H+ + m O2 = citrulline + nitric oxide + n NADP+.	1	N	1	N	1	N	1	N
GO:0004518	molecular_function	nuclease activity	Catalysis of the hydrolysis of ester linkages within nucleic acids.	0.336481	N	0.185906	N	0.632769	N	0.459374	N
GO:0004519	molecular_function	endonuclease activity	Catalysis of the hydrolysis of ester linkages within nucleic acids by creating internal breaks.	0.385453	N	0.305474	N	0.543025	N	0.969657	N
GO:0004521	molecular_function	endoribonuclease activity	Catalysis of the hydrolysis of ester linkages within ribonucleic acid by creating internal breaks.	0.652295	N	1	N	1	N	1	N
GO:0004523	molecular_function	RNA-DNA hybrid ribonuclease activity	Catalysis of the endonucleolytic cleavage of RNA in RNA-DNA hybrids to 5'-phosphomonoesters.	0.009074	N	1	N	1	N	0.719396	N
GO:0004525	molecular_function	ribonuclease III activity	Catalysis of the endonucleolytic cleavage of RNA with 5'-phosphomonoesters and 3'-OH termini; makes two staggered cuts in both strands of dsRNA, leaving a 3' overhang of 2 nt.	0.231713	N	0.412906	N	1	N	0.577931	N
GO:0004526	molecular_function	ribonuclease P activity	Catalysis of the endonucleolytic cleavage of RNA, removing 5' extra nucleotides from tRNA precursor.	0.292849	N	1	N	0.440926	N	0.237406	N
GO:0004527	molecular_function	exonuclease activity	Catalysis of the hydrolysis of ester linkages within nucleic acids by removing nucleotide residues from the 3' or 5' end.	0.527438	N	0.491153	N	0.788684	N	0.924975	N
GO:0004528	molecular_function	phosphodiesterase I activity	Catalysis of the sequential hydrolytic removal of 5'-nucleotides from the 3'-hydroxy termini of 3'-hydroxy-terminated oligonucleotides.	1	N	0.32692	N	1	N	1	N
GO:0004531	molecular_function	deoxyribonuclease II activity	Catalysis of the endonucleolytic cleavage of DNA to 3'-phosphodinucleotide and 3'-phosphooligonucleotide end products.	1	N	1	N	1	N	1	N
GO:0004535	molecular_function	poly(A)-specific ribonuclease activity	Catalysis of the exonucleolytic cleavage of poly(A) to 5'-AMP.	0.675453	N	0.147102	N	1	N	0.640153	N
GO:0004536	molecular_function	deoxyribonuclease activity	Catalysis of the hydrolysis of ester linkages within deoxyribonucleic acid.	1	N	1	N	1	N	1	N
GO:0004540	molecular_function	ribonuclease activity	Catalysis of the hydrolysis of phosphodiester bonds in chains of RNA.	0.32204	N	1	N	1	N	1	N
GO:0004550	molecular_function	nucleoside diphosphate kinase activity	Catalysis of the reaction: ATP + nucleoside diphosphate = ADP + nucleoside triphosphate.	0.896833	N	0.04233	N	0.700956	N	0.872074	N
GO:0004551	molecular_function	nucleotide diphosphatase activity	Catalysis of the reaction: a dinucleotide + H2O = 2 mononucleotides.	1	N	0.161825	N	1	N	1	N
GO:0004553	molecular_function	hydrolase activity, hydrolyzing O-glycosyl compounds	Catalysis of the hydrolysis of any O-glycosyl bond.	0.720829	N	0.433184	N	1	N	1	N
GO:0004559	molecular_function	alpha-mannosidase activity	Catalysis of the hydrolysis of terminal, non-reducing alpha-D-mannose residues in alpha-D-mannosides.	1	N	1	N	0.070217	N	0.528706	N
GO:0004560	molecular_function	alpha-L-fucosidase activity	Catalysis of the reaction: an alpha-L-fucoside + H2O = an alcohol + L-fucose.	0.416256	N	0.265438	N	0.257042	N	0.075796	N
GO:0004567	molecular_function	beta-mannosidase activity	Catalysis of the hydrolysis of terminal, non-reducing beta-D-mannose residues in beta-D-mannosides.	0.149423	N	1	N	0.333947	N	1	N
GO:0004568	molecular_function	chitinase activity	Catalysis of the hydrolysis of (1->4)-beta linkages of N-acetyl-D-glucosamine (GlcNAc) polymers of chitin and chitodextrins.	1	N	1	N	1	N	1	N
GO:0004571	molecular_function	mannosyl-oligosaccharide 1,2-alpha-mannosidase activity	Catalysis of the hydrolysis of the terminal (1->2)-linked alpha-D-mannose residues in the oligo-mannose oligosaccharide Man(9)(GlcNAc)(2).	1	N	1	N	0.568898	N	0.39096	N
GO:0004573	molecular_function	mannosyl-oligosaccharide glucosidase activity	Catalysis of the exohydrolysis of the non-reducing terminal glucose residue in the mannosyl-oligosaccharide Glc(3)Man(9)GlcNAc(2).	1	N	1	N	1	N	1	N
GO:0004576	molecular_function	oligosaccharyl transferase activity	Catalysis of the transfer of a oligosaccharyl group to an acceptor molecule, typically another carbohydrate or a lipid.	1	N	1	N	1	N	1	N
GO:0004579	molecular_function	dolichyl-diphosphooligosaccharide-protein glycotransferase activity	Catalysis of the reaction: dolichyl diphosphooligosaccharide + protein L-asparagine = dolichyl diphosphate + a glycoprotein with the oligosaccharide chain attached by glycosylamine linkage to protein L-asparagine.	1	N	1	N	1	N	1	N
GO:0004590	molecular_function	orotidine-5'-phosphate decarboxylase activity	Catalysis of the reaction: H(+) + orotidine 5'-phosphate = CO(2) + UMP.	1	N	1	N	1	N	1	N
GO:0004591	molecular_function	oxoglutarate dehydrogenase (succinyl-transferring) activity	Catalysis of the reaction: 2-oxoglutarate + lipoamide = S-succinyldihydrolipoamide + CO2.	0.534767	N	1	N	1	N	1	N
GO:0004594	molecular_function	pantothenate kinase activity	Catalysis of the reaction: ATP + pantothenate = ADP + D-4'-phosphopantothenate.	0.681561	N	1	N	1	N	1	N
GO:0004601	molecular_function	peroxidase activity	Catalysis of the reaction: donor + hydrogen peroxide = oxidized donor + 2 H2O.	0.824011	N	0.274982	N	1	N	0.792745	N
GO:0004602	molecular_function	glutathione peroxidase activity	Catalysis of the reaction: 2 glutathione + hydrogen peroxide = oxidized glutathione + 2 H2O.	0.821334	N	0.273919	N	1	N	1	N
GO:0004609	molecular_function	phosphatidylserine decarboxylase activity	Catalysis of the reaction: H(+) + phosphatidyl-L-serine = CO(2) + phosphatidylethanolamine.	0.413326	N	0.265431	N	0.254338	N	1	N
GO:0004611	molecular_function	phosphoenolpyruvate carboxykinase activity	Catalysis of the reaction: source of phosphate + oxaloacetate = phosphoenolpyruvate + CO2 + other reaction products.	1	N	0.084783	N	1	N	1	N
GO:0004615	molecular_function	phosphomannomutase activity	Catalysis of the reaction: alpha-D-mannose 1-phosphate = D-mannose 6-phosphate.	1	N	1	N	1	N	1	N
GO:0004616	molecular_function	phosphogluconate dehydrogenase (decarboxylating) activity	Catalysis of the reaction: 6-phospho-D-gluconate + NADP+ = D-ribulose 5-phosphate + CO2 + NADPH + H+.	0.243091	N	0.435369	N	1	N	0.588609	N
GO:0004618	molecular_function	phosphoglycerate kinase activity	Catalysis of the reaction: 3-phospho-D-glycerate + ATP = 3-phospho-D-glyceroyl phosphate + ADP + H(+).	1	N	1	N	1	N	1	N
GO:0004619	molecular_function	phosphoglycerate mutase activity	Catalysis of the reaction: 2-phospho-D-glycerate = 3-phospho-D-glycerate.	0.311918	N	0.197001	N	1	N	1	N
GO:0004620	molecular_function	phospholipase activity	Catalysis of the hydrolysis of a glycerophospholipid.	0.024345	N	1	N	1	N	1	N
GO:0004622	molecular_function	lysophospholipase activity	Catalysis of the reaction: 2-lysophosphatidylcholine + H2O = glycerophosphocholine + a carboxylate.	0.608692	N	1	N	0.821153	N	0.149412	N
GO:0004623	molecular_function	phospholipase A2 activity	Catalysis of the reaction: phosphatidylcholine + H2O = 1-acylglycerophosphocholine + a carboxylate.	0.681259	N	1	N	0.453153	N	0.64605	N
GO:0004629	molecular_function	phospholipase C activity	Catalysis of the reaction: a phospholipid + H2O = 1,2-diacylglycerol + a phosphatidate.	0.000986	Y	0.528033	N	0.510292	N	1	N
GO:0004631	molecular_function	phosphomevalonate kinase activity	Catalysis of the reaction: (R)-5-phosphomevalonate + ATP = (R)-5-diphosphomevalonate + ADP + H(+).	1	N	1	N	1	N	1	N
GO:0004634	molecular_function	phosphopyruvate hydratase activity	Catalysis of the reaction: 2-phospho-D-glycerate = phosphoenolpyruvate + H2O.	0.665284	N	0.133603	N	1	N	1	N
GO:0004637	molecular_function	phosphoribosylamine-glycine ligase activity	Catalysis of the reaction: 5-phospho-D-ribosylamine + ATP + glycine = N(1)-(5-phospho-D-ribosyl)glycinamide + ADP + 2 H(+) + phosphate.	1	N	1	N	1	N	1	N
GO:0004643	molecular_function	phosphoribosylaminoimidazolecarboxamide formyltransferase activity	Catalysis of the reaction: 10-formyltetrahydrofolate + 5'-phosphoribosyl-5-amino-4-imidazolecarboxamide = tetrahydrofolate + 5'-phosphoribosyl-5-formamido-4-imidazolecarboxamide.	1	N	1	N	1	N	1	N
GO:0004645	molecular_function	phosphorylase activity	Catalysis of the reaction: 1,4-alpha-D-glucosyl(n) + phosphate = 1,4-alpha-D-glucosyl(n-1) + alpha-D-glucose 1-phosphate. The name should be qualified in each instance by adding the name of the natural substrate, e.g. maltodextrin phosphorylase, starch phosphorylase, glycogen phosphorylase.	1	N	1	N	1	N	0.349932	N
GO:0004647	molecular_function	phosphoserine phosphatase activity	Catalysis of the reaction: L(or D)-O-phosphoserine + H2O = L(or D)-serine + phosphate.	0.252124	N	1	N	1	N	0.230152	N
GO:0004649	molecular_function	poly(ADP-ribose) glycohydrolase activity	Catalysis of the hydrolysis of poly(ADP-ribose) at glycosidic (1''-2') linkage of ribose-ribose bond to produce free ADP-ribose.	0.485903	N	1	N	1	N	1	N
GO:0004652	molecular_function	polynucleotide adenylyltransferase activity	Catalysis of the template-independent extension of the 3'- end of an RNA or DNA strand by addition of one adenosine molecule at a time. Cannot initiate a chain 'de novo'. The primer, depending on the source of the enzyme, may be an RNA or DNA fragment, or oligo(A) bearing a 3'-OH terminal group.	0.777495	N	1	N	1	N	0.744617	N
GO:0004654	molecular_function	polyribonucleotide nucleotidyltransferase activity	Catalysis of the reaction: ATP + RNA(n) = diphosphate + RNA(n+1).	1	N	1	N	0.130794	N	1	N
GO:0004655	molecular_function	porphobilinogen synthase activity	Catalysis of the reaction: 2 5-aminolevulinate = 2 H(2)O + H(+) + porphobilinogen.	0.242896	N	0.159825	N	1	N	1	N
GO:0004656	molecular_function	procollagen-proline 4-dioxygenase activity	Catalysis of the reaction: procollagen L-proline + 2-oxoglutarate + O2 = procollagen trans-4-hydroxy-L-proline + succinate + CO2.	0.33046	N	1	N	0.485846	N	0.288331	N
GO:0004657	molecular_function	proline dehydrogenase activity	Catalysis of the reaction: L-proline + acceptor = (S)-1-pyrroline-5-carboxylate + reduced acceptor.	0.668572	N	0.481455	N	0.000188	Y	0.013291	N
GO:0004659	molecular_function	prenyltransferase activity	Catalysis of the transfer of a prenyl group from one compound (donor) to another (acceptor).	1	N	1	N	1	N	1	N
GO:0004663	molecular_function	Rab geranylgeranyltransferase activity	Catalysis of the reaction: 2 geranylgeranyl diphosphate + protein-cysteine = 2 S-geranylgeranyl-protein + 2 diphosphate. This reaction is the formation of two thioether linkages between the C-1 atom of the geranylgeranyl groups and two cysteine residues within the terminal sequence motifs XXCC, XCXC or CCXX. Known substrates include Ras-related GTPases of a single family and the Rab family.	0.059212	N	0.230481	N	0.202715	N	1	N
GO:0004666	molecular_function	prostaglandin-endoperoxide synthase activity	Catalysis of the reaction: arachidonate + donor-H2 + 2 O2 = prostaglandin H2 + acceptor + H2O.	0.498362	N	0.054786	N	1	N	0.464412	N
GO:0004671	molecular_function	protein C-terminal S-isoprenylcysteine carboxyl O-methyltransferase activity	Catalysis of the reaction: S-adenosyl-L-methionine + protein C-terminal S-farnesyl-L-cysteine = S-adenosyl-L-homocysteine + protein C-terminal S-farnesyl-L-cysteine methyl ester.	1	N	1	N	1	N	1	N
GO:0004672	molecular_function	protein kinase activity	Catalysis of the phosphorylation of an amino acid residue in a protein, usually according to the reaction: a protein + ATP = a phosphoprotein + ADP.	0.20164	N	0.445023	N	0.543512	N	0.780701	N
GO:0004674	molecular_function	protein serine/threonine kinase activity	Catalysis of the reactions: ATP + protein serine = ADP + protein serine phosphate, and ATP + protein threonine = ADP + protein threonine phosphate.	0.128679	N	0.873947	N	0.960411	N	0.991728	N
GO:0004675	molecular_function	transmembrane receptor protein serine/threonine kinase activity	Combining with a signal and transmitting the signal from one side of the membrane to the other to initiate a change in cell activity by catalysis of the reaction: ATP protein serine = ADP + protein serine phosphate, and ATP + protein threonine = ADP + protein threonine phosphate.	1	N	1	N	1	N	1	N
GO:0004677	molecular_function	DNA-dependent protein kinase activity	Catalysis of the reaction: ATP + a protein = ADP + a phosphoprotein. This reaction requires the presence of DNA.	0.273986	N	0.441319	N	1	N	1	N
GO:0004679	molecular_function	AMP-activated protein kinase activity	Catalysis of the reaction: ATP + a protein = ADP + a phosphoprotein. This reaction requires the presence of AMP.	0.072781	N	1	N	1	N	0.435015	N
GO:0004683	molecular_function	calmodulin-dependent protein kinase activity	Catalysis of the reactions: ATP + a protein serine = ADP + protein serine phosphate; and ATP + a protein threonine = ADP + protein threonine phosphate. These reactions require the presence of calcium-bound calmodulin.	0.224534	N	0.688458	N	0.830721	N	0.435686	N
GO:0004693	molecular_function	cyclin-dependent protein serine/threonine kinase activity	Catalysis of the reactions: ATP + protein serine = ADP + protein serine phosphate, and ATP + protein threonine = ADP + protein threonine phosphate. This reaction requires the binding of a regulatory cyclin subunit and full activity requires stimulatory phosphorylation by a CDK-activating kinase (CAK).	0.929198	N	0.927854	N	1	N	0.980649	N
GO:0004697	molecular_function	protein kinase C activity	Catalysis of the reaction: ATP + a protein = ADP + a phosphoprotein. This reaction requires diacylglycerol.	0.580764	N	0.087826	N	0.386607	N	0.155751	N
GO:0004702	molecular_function	receptor signaling protein serine/threonine kinase activity	Conveys a signal from an upstream receptor or intracellular signal transducer by catalysis of the reaction: ATP protein serine = ADP + protein serine phosphate, and ATP + protein threonine = ADP + protein threonine phosphate.	0.963111	N	0.855344	N	0.255259	N	0.949626	N
GO:0004709	molecular_function	MAP kinase kinase kinase activity	Catalysis of the phosphorylation and activation of a MAP kinase kinase; each MAP kinase kinase can be phosphorylated by any of several MAP kinase kinase kinases.	0.71347	N	0.649076	N	0.319375	N	0.851053	N
GO:0004712	molecular_function	protein serine/threonine/tyrosine kinase activity	Catalysis of the reactions: ATP + a protein serine = ADP + protein serine phosphate; ATP + a protein threonine = ADP + protein threonine phosphate; and ATP + a protein tyrosine = ADP + protein tyrosine phosphate.	0.060618	N	0.235245	N	0.466651	N	0.736876	N
GO:0004713	molecular_function	protein tyrosine kinase activity	Catalysis of the reaction: ATP + a protein tyrosine = ADP + protein tyrosine phosphate.	0.065425	N	0.455489	N	0.235772	N	0.049991	N
GO:0004714	molecular_function	transmembrane receptor protein tyrosine kinase activity	Combining with a signal and transmitting the signal from one side of the membrane to the other to initiate a change in cell activity by catalysis of the reaction: ATP + a protein-L-tyrosine = ADP + a protein-L-tyrosine phosphate.	0.631108	N	0.742745	N	0.476794	N	0.129672	N
GO:0004715	molecular_function	non-membrane spanning protein tyrosine kinase activity	Catalysis of the reaction: ATP + a non-membrane spanning protein L-tyrosine = ADP + a non-membrane spanning protein L-tyrosine phosphate.	0.323041	N	0.659533	N	0.292032	N	0.049763	N
GO:0004719	molecular_function	protein-L-isoaspartate (D-aspartate) O-methyltransferase activity	Catalysis of the reaction: S-adenosyl-L-methionine + protein L-beta-aspartate = S-adenosyl-L-homocysteine + protein L-beta-aspartate methyl ester.	0.767633	N	1	N	1	N	0.368083	N
GO:0004721	molecular_function	phosphoprotein phosphatase activity	Catalysis of the reaction: a phosphoprotein + H2O = a protein + phosphate. Together with protein kinases, these enzymes control the state of phosphorylation of cell proteins and thereby provide an important mechanism for regulating cellular activity.	0.148708	N	0.758176	N	0.852635	N	0.02332	N
GO:0004725	molecular_function	protein tyrosine phosphatase activity	Catalysis of the reaction: protein tyrosine phosphate + H2O = protein tyrosine + phosphate.	0.034044	N	0.890863	N	0.074938	N	0.001767	N
GO:0004733	molecular_function	pyridoxamine-phosphate oxidase activity	Catalysis of the reaction: pyridoxamine 5'-phosphate + H2O + O2 = pyridoxal 5'-phosphate + NH3 + hydrogen peroxide.	0.218504	N	0.125301	N	1	N	1	N
GO:0004735	molecular_function	pyrroline-5-carboxylate reductase activity	Catalysis of the reaction: L-proline + NADP+ = 1-pyrroline-5-carboxylate + NADPH + H+.	1	N	1	N	1	N	1	N
GO:0004739	molecular_function	pyruvate dehydrogenase (acetyl-transferring) activity	Catalysis of the reaction: pyruvate + lipoamide = S-acetyldihydrolipoamide + CO2.	0.494287	N	0.327359	N	0.311194	N	0.460883	N
GO:0004743	molecular_function	pyruvate kinase activity	Catalysis of the reaction: ATP + pyruvate = ADP + phosphoenolpyruvate.	0.515817	N	0.35495	N	0.317784	N	0.128689	N
GO:0004748	molecular_function	ribonucleoside-diphosphate reductase activity, thioredoxin disulfide as acceptor	Catalysis of the reaction: 2'-deoxyribonucleoside diphosphate + thioredoxin disulfide + H2O = ribonucleoside diphosphate + thioredoxin. Thioredoxin disulfide is the oxidized form of thioredoxin.	1	N	1	N	1	N	1	N
GO:0004749	molecular_function	ribose phosphate diphosphokinase activity	Catalysis of the reaction: D-ribose 5-phosphate + ATP = 5-phospho-alpha-D-ribose 1-diphosphate + AMP + 2 H(+).	1	N	1	N	1	N	1	N
GO:0004751	molecular_function	ribose-5-phosphate isomerase activity	Catalysis of the reaction: D-ribose 5-phosphate = D-ribulose 5-phosphate.	1	N	1	N	1	N	1	N
GO:0004781	molecular_function	sulfate adenylyltransferase (ATP) activity	Catalysis of the reaction: ATP + sulfate = diphosphate + adenylylsulfate.	1	N	1	N	1	N	1	N
GO:0004784	molecular_function	superoxide dismutase activity	Catalysis of the reaction: 2 superoxide + 2 H+ = O2 + hydrogen peroxide.	1	N	1	N	1	N	0.57694	N
GO:0004788	molecular_function	thiamine diphosphokinase activity	Catalysis of the reaction: ATP + thiamine = AMP + thiamine diphosphate.	1	N	1	N	1	N	1	N
GO:0004797	molecular_function	thymidine kinase activity	Catalysis of the reaction: ATP + thymidine = ADP + thymidine 5'-phosphate.	1	N	1	N	1	N	1	N
GO:0004800	molecular_function	thyroxine 5'-deiodinase activity	Catalysis of the reaction: 3,5,3'-L-triiodo-L-thyronine + iodide + acceptor + H+ = L-thyroxine + donor-H2.	1	N	0.04283	N	1	N	1	N
GO:0004803	molecular_function	transposase activity	Catalysis of the transposition of transposable elements or transposons. Transposases are involved in recombination required for transposition and are site-specific for the transposon/transposable element.	1	N	0.786522	N	1	N	0.686415	N
GO:0004807	molecular_function	triose-phosphate isomerase activity	Catalysis of the reaction: D-glyceraldehyde 3-phosphate = glycerone phosphate.	0.129643	N	0.083378	N	1	N	1	N
GO:0004809	molecular_function	tRNA (guanine-N2-)-methyltransferase activity	Catalysis of the reaction: S-adenosyl-L-methionine + tRNA containing guanine = S-adenosyl-L-homocysteine + tRNA containing N2-methylguanine.	0.706313	N	1	N	0.4899	N	1	N
GO:0004812	molecular_function	aminoacyl-tRNA ligase activity	Catalysis of the formation of aminoacyl-tRNA from ATP, amino acid, and tRNA with the release of diphosphate and AMP.	1	N	1	N	1	N	1	N
GO:0004813	molecular_function	alanine-tRNA ligase activity	Catalysis of the reaction: ATP + L-alanine + tRNA(Ala) = AMP + diphosphate + L-alanyl-tRNA(Ala).	1	N	0.300333	N	1	N	1	N
GO:0004814	molecular_function	arginine-tRNA ligase activity	Catalysis of the reaction: ATP + L-arginine + tRNA(Arg) = AMP + diphosphate + L-arginyl-tRNA(Arg).	1	N	1	N	1	N	1	N
GO:0004815	molecular_function	aspartate-tRNA ligase activity	Catalysis of the reaction: ATP + L-aspartate + tRNA(Asp) = AMP + diphosphate + L-aspartyl-tRNA(Asp).	1	N	1	N	1	N	1	N
GO:0004816	molecular_function	asparagine-tRNA ligase activity	Catalysis of the reaction: L-asparagine + ATP + tRNA(Asn) = AMP + Asn-tRNA(Asn) + diphosphate + 2 H(+).	0.137935	N	1	N	1	N	0.7058	N
GO:0004819	molecular_function	glutamine-tRNA ligase activity	Catalysis of the reaction: ATP + L-glutamine + tRNA(Gln) = AMP + diphosphate + L-glutaminyl-tRNA(Gln).	1	N	1	N	1	N	1	N
GO:0004822	molecular_function	isoleucine-tRNA ligase activity	Catalysis of the reaction: L-isoleucine + ATP + tRNA(Ile) = L-isoleucyl-tRNA(Ile) + AMP + diphosphate + 2 H(+).	1	N	1	N	1	N	1	N
GO:0004823	molecular_function	leucine-tRNA ligase activity	Catalysis of the reaction: L-leucine + ATP + tRNA(Leu) = AMP + diphosphate + 2 H(+) + Leu-tRNA(Leu).	1	N	1	N	1	N	1	N
GO:0004826	molecular_function	phenylalanine-tRNA ligase activity	Catalysis of the reaction: ATP + L-phenylalanine + tRNA(Phe) = AMP + diphosphate + L-phenylalanyl-tRNA(Phe).	1	N	0.436182	N	1	N	0.591206	N
GO:0004827	molecular_function	proline-tRNA ligase activity	Catalysis of the reaction: ATP + L-proline + tRNA(Pro) = AMP + diphosphate + L-prolyl-tRNA(Pro).	1	N	1	N	1	N	1	N
GO:0004828	molecular_function	serine-tRNA ligase activity	Catalysis of the reaction: ATP + L-serine + tRNA(Ser) = AMP + diphosphate + L-seryl-tRNA(Ser).	0.431356	N	1	N	1	N	1	N
GO:0004830	molecular_function	tryptophan-tRNA ligase activity	Catalysis of the reaction: ATP + L-tryptophan + tRNA(Trp) = AMP + diphosphate + L-tryptophanyl-tRNA(Trp).	1	N	1	N	0.17403	N	1	N
GO:0004831	molecular_function	tyrosine-tRNA ligase activity	Catalysis of the reaction: L-tyrosine + ATP + tRNA(Tyr) = L-tyrosyl-tRNA(Tyr) + AMP + diphosphate + 2 H(+).	1	N	1	N	1	N	1	N
GO:0004832	molecular_function	valine-tRNA ligase activity	Catalysis of the reaction: L-valine + ATP + tRNA(Val) = L-valyl-tRNA(Val) + AMP + diphosphate + 2 H(+).	1	N	1	N	0.164992	N	1	N
GO:0004842	molecular_function	ubiquitin-protein transferase activity	Catalysis of the transfer of ubiquitin from one protein to another via the reaction X-Ub + Y --> Y-Ub + X, where both X-Ub and Y-Ub are covalent linkages.	0.000105	Y	0.878051	N	0.339399	N	0.250358	N
GO:0004843	molecular_function	ubiquitin-specific protease activity	Catalysis of the thiol-dependent hydrolysis of a peptide bond formed by the C-terminal glycine of ubiquitin.	0.683485	N	0.904446	N	0.736168	N	0.80014	N
GO:0004844	molecular_function	uracil DNA N-glycosylase activity	Catalysis of the cleavage of the N-C1' glycosidic bond between the damaged DNA base and the deoxyribose sugar, releasing a free base and leaving an apyrimidinic (AP) site. Enzymes with this activity recognize and remove uracil bases in DNA that result from the deamination of cytosine or the misincorporation of dUTP opposite an adenine.	1	N	1	N	1	N	1	N
GO:0004853	molecular_function	uroporphyrinogen decarboxylase activity	Catalysis of the reaction: uroporphyrinogen-III = coproporphyrinogen + 4 CO2.	1	N	1	N	1	N	1	N
GO:0004857	molecular_function	enzyme inhibitor activity	Stops, prevents or reduces the activity of an enzyme.	0.026438	N	0.181528	N	0.587004	N	0.421257	N
GO:0004859	molecular_function	phospholipase inhibitor activity	Stops, prevents or reduces the activity of a phospholipase, an enzyme that catalyzes of the hydrolysis of a phospholipid.	1	N	0.196055	N	1	N	0.278499	N
GO:0004860	molecular_function	protein kinase inhibitor activity	Stops, prevents or reduces the activity of a protein kinase, an enzyme which phosphorylates a protein.	0.955115	N	0.532025	N	1	N	0.763221	N
GO:0004861	molecular_function	cyclin-dependent protein serine/threonine kinase inhibitor activity	Stops, prevents or reduces the activity of a cyclin-dependent protein serine/threonine kinase.	1	N	1	N	1	N	1	N
GO:0004862	molecular_function	cAMP-dependent protein kinase inhibitor activity	Stops, prevents or reduces the activity of a cAMP-dependent protein kinase.	0.262875	N	1	N	1	N	0.812915	N
GO:0004864	molecular_function	protein phosphatase inhibitor activity	Stops, prevents or reduces the activity of a protein phosphatase, an enzyme that hydrolyzes phosphate groups from phosphorylated proteins.	0.015828	N	0.867575	N	0.547591	N	0.812272	N
GO:0004866	molecular_function	endopeptidase inhibitor activity	Stops, prevents or reduces the activity of an endopeptidase, any enzyme that hydrolyzes nonterminal peptide bonds in polypeptides.	1	N	0.295314	N	1	N	0.40347	N
GO:0004867	molecular_function	serine-type endopeptidase inhibitor activity	Stops, prevents or reduces the activity of serine-type endopeptidases, enzymes that catalyze the hydrolysis of nonterminal peptide bonds in a polypeptide chain; a serine residue (and a histidine residue) are at the active center of the enzyme.	0.565771	N	0.911834	N	0.387722	N	0.037212	N
GO:0004869	molecular_function	cysteine-type endopeptidase inhibitor activity	Stops, prevents or reduces the activity of a cysteine-type endopeptidase, any enzyme that hydrolyzes peptide bonds in polypeptides by a mechanism in which the sulfhydryl group of a cysteine residue at the active center acts as a nucleophile.	0.529543	N	1	N	1	N	1	N
GO:0004871	molecular_function	signal transducer activity	Conveys a signal across a cell to trigger a change in cell function or state. A signal is a physical entity or change in state that is used to transfer information in order to trigger a response.	0.062944	N	0.908058	N	0.761653	N	0.915682	N
GO:0004872	molecular_function	receptor activity	Combining with an extracellular or intracellular messenger to initiate a change in cell activity.	0.849301	N	0.30466	N	0.753965	N	0.019755	N
GO:0004883	molecular_function	glucocorticoid receptor activity	Combining with a glucocorticoid and transmitting the signal within the cell trigger a change in cell activity or function.	1	N	1	N	1	N	1	N
GO:0004888	molecular_function	transmembrane signaling receptor activity	Combining with an extracellular or intracellular signal and transmitting the signal from one side of the membrane to the other to initiate a change in cell activity.	0.728743	N	0.996736	N	0.41429	N	0.9742	N
GO:0004930	molecular_function	G-protein coupled receptor activity	Combining with an extracellular signal and transmitting the signal across the membrane by activating an associated G-protein; promotes the exchange of GDP for GTP on the alpha subunit of a heterotrimeric G-protein complex.	0.758797	N	0.999758	N	0.999937	N	0.802838	N
GO:0004937	molecular_function	alpha1-adrenergic receptor activity	Combining with epinephrine or norepinephrine to initiate a change in cell activity via activation of a G protein, with pharmacological characteristics of alpha1-adrenergic receptors; the activity involves transmitting the signal to the Gq alpha subunit of a heterotrimeric G protein.	1	N	1	N	1	N	1	N
GO:0004938	molecular_function	alpha2-adrenergic receptor activity	Combining with epinephrine or norepinephrine to initiate a change in cell activity via activation of a G protein, with pharmacological characteristics of alpha2-adrenergic receptors; the activity involves transmitting the signal to the Gi alpha subunit of a heterotrimeric G protein.	1	N	1	N	1	N	1	N
GO:0004941	molecular_function	beta2-adrenergic receptor activity	Combining with epinephrine or norepinephrine to initiate a change in cell activity via activation of a G protein, with pharmacological characteristics of beta2-adrenergic receptors.	1	N	1	N	1	N	0.179915	N
GO:0004949	molecular_function	cannabinoid receptor activity	Combining with a cannabinoid to initiate a change in cell activity. Cannabinoids are a class of diverse chemical compounds that include the endocannabinoids and the phytocannabinoids.	1	N	1	N	1	N	0.040916	N
GO:0004950	molecular_function	chemokine receptor activity	Combining with a chemokine, and transmitting the signal from one side of the membrane to the other to initiate a change in cell activity. Chemokines are a family of small chemotactic cytokines; their name is derived from their ability to induce directed chemotaxis in nearby responsive cells. All chemokines possess a number of conserved cysteine residues involved in intramolecular disulfide bond f…	0.698742	N	1	N	1	N	0.084704	N
GO:0004957	molecular_function	prostaglandin E receptor activity	Combining with prostaglandin E (PGE(2)) to initiate a change in cell activity.	0.378114	N	0.546857	N	0.160203	N	0.027069	N
GO:0004965	molecular_function	G-protein coupled GABA receptor activity	Combining with the amino acid gamma-aminobutyric acid (GABA, 4-aminobutyrate) and transmitting the signal across the membrane by activating an associated G-protein; promotes the exchange of GDP for GTP on the alpha subunit of a heterotrimeric G-protein complex.	0.5244	N	1	N	1	N	1	N
GO:0004970	molecular_function	ionotropic glutamate receptor activity	Catalysis of the transmembrane transfer of an ion by a channel that opens when glutamate has been bound by the channel complex or one of its constituent parts.	1	N	1	N	1	N	0.27728	N
GO:0004993	molecular_function	serotonin receptor activity	Combining with the biogenic amine serotonin and transmitting the signal across the membrane by activating an associated G-protein. Serotonin (5-hydroxytryptamine) is a neurotransmitter and hormone found in vertebrates and invertebrates.	1	N	1	N	1	N	1	N
GO:0004998	molecular_function	transferrin receptor activity	Combining selectively with transferrin, and delivering transferrin into the cell via endocytosis. Transferrin is a major iron carrier protein in vertebrates.	1	N	1	N	1	N	0.34963	N
GO:0004999	molecular_function	vasoactive intestinal polypeptide receptor activity	Combining with vasoactive intestinal polypeptide to initiate a change in cell activity.	1	N	1	N	1	N	0.435789	N
GO:0005007	molecular_function	fibroblast growth factor-activated receptor activity	Combining with a fibroblast growth factor and transmitting the signal across the plasma membrane to initiate a change in cell activity.	0.792595	N	1	N	0.571083	N	0.757866	N
GO:0005018	molecular_function	platelet-derived growth factor alpha-receptor activity	Combining with platelet-derived growth factor isoform PDGF-AA, PDGF-BB or PDGF-AB to initiate a change in cell activity.	1	N	1	N	1	N	1	N
GO:0005019	molecular_function	platelet-derived growth factor beta-receptor activity	Combining with platelet-derived growth factor isoform PDGF-BB or PDGF-AB to initiate a change in cell activity.	1	N	1	N	1	N	1	N
GO:0005021	molecular_function	vascular endothelial growth factor-activated receptor activity	Combining with a vascular endothelial growth factor (VEGF) and transmitting the signal across the plasma membrane to initiate a change in cell activity.	1	N	0.228075	N	1	N	0.046821	N
GO:0005024	molecular_function	transforming growth factor beta-activated receptor activity	Combining with a transforming growth factor beta (TGFbeta) and transmitting the signal from one side of the membrane to the other to initiate a change in cell activity by catalysis of the reaction: ATP protein serine = ADP + protein serine phosphate, and ATP + protein threonine = ADP + protein threonine phosphate.	0.95365	N	1	N	0.489024	N	0.938096	N
GO:0005026	molecular_function	transforming growth factor beta receptor activity, type II	Combining with transforming growth factor beta to initiate a change in cell activity; upon ligand binding, binds to and catalyzes the phosphorylation of a type I TGF-beta receptor.	1	N	1	N	0.23002	N	1	N
GO:0005044	molecular_function	scavenger receptor activity	Combining with any modified low-density lipoprotein (LDL) or other polyanionic ligand and delivering the ligand into the cell via endocytosis. Ligands include acetylated and oxidized LDL, Gram-positive and Gram-negative bacteria, apoptotic cells, beta-amyloid fibrils, and advanced glycation end products (AGEs).	0.671804	N	0.000643	Y	0.309783	N	0.040696	N
GO:0005047	molecular_function	signal recognition particle binding	Interacting selectively and non-covalently with the signal recognition particle.	1	N	1	N	0.208006	N	1	N
GO:0005057	molecular_function	receptor signaling protein activity	Conveys a signal from an upstream receptor or intracellular signal transducer, converting the signal into a form where it can ultimately trigger a change in the state or activity of a cell.	0.684518	N	0.863345	N	0.610419	N	0.599714	N
GO:0005070	molecular_function	SH3/SH2 adaptor activity	Interacting selectively and non-covalently and simultaneously with one or more signal transduction molecules, usually acting as a scaffold to bring these molecules into close proximity either using their own SH2/SH3 domains (e.g. Grb2) or those of their target molecules (e.g. SAM68).	0.521621	N	0.855957	N	0.627919	N	0.266278	N
GO:0005083	molecular_function	small GTPase regulator activity	Modulates the rate of GTP hydrolysis by a small monomeric GTPase.	0.011869	N	0.468222	N	0.968517	N	0.022276	N
GO:0005085	molecular_function	guanyl-nucleotide exchange factor activity	Stimulates the exchange of guanyl nucleotides associated with a GTPase. Under normal cellular physiological conditions, the concentration of GTP is higher than that of GDP, favoring the replacement of GDP by GTP in association with the GTPase.	0.802676	N	0.99757	N	0.460875	N	0.056734	N
GO:0005086	molecular_function	ARF guanyl-nucleotide exchange factor activity	Stimulates the exchange of guanyl nucleotides associated with the GTPase ARF. Under normal cellular physiological conditions, the concentration of GTP is higher than that of GDP, favoring the replacement of GDP by GTP in association with the GTPase.	0.050525	N	0.518849	N	0.972131	N	0.51708	N
GO:0005089	molecular_function	Rho guanyl-nucleotide exchange factor activity	Stimulates the exchange of guanyl nucleotides associated with a GTPase of the Rho family. Under normal cellular physiological conditions, the concentration of GTP is higher than that of GDP, favoring the replacement of GDP by GTP in association with the GTPase.	0.455916	N	0.09957	N	0.367396	N	0.021954	N
GO:0005092	molecular_function	GDP-dissociation inhibitor activity	Prevents the dissociation of GDP from a GTPase, thereby preventing GTP from binding.	1	N	1	N	0.413007	N	1	N
GO:0005094	molecular_function	Rho GDP-dissociation inhibitor activity	Prevents the dissociation of GDP from the small GTPase Rho, thereby preventing GTP from binding.	1	N	1	N	1	N	1	N
GO:0005096	molecular_function	GTPase activator activity	Increases the activity of a GTPase, an enzyme that catalyzes the hydrolysis of GTP.	0.478093	N	0.630786	N	0.911068	N	0.908817	N
GO:0005097	molecular_function	Rab GTPase activator activity	Increases the rate of GTP hydrolysis by a GTPase of the Rab family.	0.915569	N	0.987959	N	0.707737	N	0.758533	N
GO:0005098	molecular_function	Ran GTPase activator activity	Increases the rate of GTP hydrolysis by a GTPase of the Ran family.	1	N	1	N	1	N	1	N
GO:0005099	molecular_function	Ras GTPase activator activity	Increases the rate of GTP hydrolysis by a GTPase of the Ras superfamily.	0.840598	N	0.294488	N	0.836596	N	0.563573	N
GO:0005102	molecular_function	receptor binding	Interacting selectively and non-covalently with one or more specific sites on a receptor molecule, a macromolecule that undergoes combination with a hormone, neurotransmitter, drug or intracellular messenger to initiate a change in cell function.	0.731822	N	0.144197	N	0.026709	N	0.003532	N
GO:0005104	molecular_function	fibroblast growth factor receptor binding	Interacting selectively and non-covalently with the fibroblast growth factor receptor (FGFR).	0.440358	N	1	N	1	N	1	N
GO:0005125	molecular_function	cytokine activity	Functions to control the survival, growth, differentiation and effector function of tissues and cells.	0.847422	N	0.679674	N	0.631024	N	0.497585	N
GO:0005133	molecular_function	interferon-gamma receptor binding	Interacting selectively and non-covalently with the interferon-gamma receptor.	1	N	1	N	1	N	1	N
GO:0005149	molecular_function	interleukin-1 receptor binding	Interacting selectively and non-covalently with the interleukin-1 receptor.	1	N	0.197931	N	1	N	1	N
GO:0005154	molecular_function	epidermal growth factor receptor binding	Interacting selectively and non-covalently with the epidermal growth factor receptor.	0.776178	N	0.812754	N	0.196773	N	0.241366	N
GO:0005158	molecular_function	insulin receptor binding	Interacting selectively and non-covalently with the insulin receptor.	0.695976	N	0.756994	N	1	N	0.004521	N
GO:0005159	molecular_function	insulin-like growth factor receptor binding	Interacting selectively and non-covalently with the insulin-like growth factor receptor.	1	N	1	N	1	N	0.552689	N
GO:0005161	molecular_function	platelet-derived growth factor receptor binding	Interacting selectively and non-covalently with the platelet-derived growth factor receptor.	0.436117	N	1	N	0.748659	N	0.169748	N
GO:0005164	molecular_function	tumor necrosis factor receptor binding	Interacting selectively and non-covalently with the tumor necrosis factor receptor.	0.779618	N	0.570341	N	0.567672	N	0.743581	N
GO:0005173	molecular_function	stem cell factor receptor binding	Interacting selectively and non-covalently with the stem cell factor receptor (SCFR), a type III transmembrane kinase receptor.	0.153179	N	1	N	1	N	1	N
GO:0005178	molecular_function	integrin binding	Interacting selectively and non-covalently with an integrin.	0.378082	N	0.257319	N	0.012199	N	0.001991	N
GO:0005179	molecular_function	hormone activity	The action characteristic of a hormone, any substance formed in very small amounts in one specialized organ or group of cells and carried (sometimes in the bloodstream) to another organ or group of cells in the same organism, upon which it has a specific regulatory action. The term was originally applied to agents with a stimulatory physiological action in vertebrate animals (as opposed to a chal…	0.271831	N	1	N	0.436907	N	0.060366	N
GO:0005198	molecular_function	structural molecule activity	The action of a molecule that contributes to the structural integrity of a complex or assembly within or outside a cell.	0.727914	N	0.005171	N	0.123905	N	0.562831	N
GO:0005200	molecular_function	structural constituent of cytoskeleton	The action of a molecule that contributes to the structural integrity of a cytoskeletal structure.	0.269804	N	0.702832	N	0.234317	N	0.10114	N
GO:0005201	molecular_function	extracellular matrix structural constituent	The action of a molecule that contributes to the structural integrity of the extracellular matrix.	0.995815	N	0.989995	N	0.371867	N	0.669377	N
GO:0005212	molecular_function	structural constituent of eye lens	The action of a molecule that contributes to the structural integrity of the lens of an eye.	0.685236	N	0.50391	N	1	N	0.076132	N
GO:0005215	molecular_function	transporter activity	Enables the directed movement of substances (such as macromolecules, small molecules, ions) into, out of or within a cell, or between cells.	0.153899	N	0.034126	N	0.412703	N	0.923835	N
GO:0005216	molecular_function	ion channel activity	Catalysis of facilitated diffusion of an ion (by an energy-independent process) by passage through a transmembrane aqueous pore or channel without evidence for a carrier-mediated mechanism.	0.814524	N	0.258712	N	0.594425	N	1	N
GO:0005219	molecular_function	ryanodine-sensitive calcium-release channel activity	Catalysis of the transmembrane transfer of a calcium ion by a channel that opens when a ryanodine class ligand has been bound by the channel complex or one of its constituent parts.	0.013895	N	1	N	1	N	0.696129	N
GO:0005227	molecular_function	calcium activated cation channel activity	Catalysis of the calcium concentration-regulatable energy-independent passage of cations across a lipid bilayer down a concentration gradient.	1	N	0.117913	N	0.101999	N	0.853014	N
GO:0005230	molecular_function	extracellular ligand-gated ion channel activity	Catalysis of the transmembrane transfer of an ion by a channel that opens when a specific extracellular ligand has been bound by the channel complex or one of its constituent parts.	1	N	0.433639	N	0.393384	N	1	N
GO:0005234	molecular_function	extracellular-glutamate-gated ion channel activity	Catalysis of the transmembrane transfer of an ion by a channel that opens when extracellular glutamate has been bound by the channel complex or one of its constituent parts.	1	N	1	N	1	N	0.520525	N
GO:0005242	molecular_function	inward rectifier potassium channel activity	Catalysis of the transmembrane transfer of a potassium ion by an inwardly-rectifying voltage-gated channel. An inwardly rectifying current-voltage relation is one where at any given driving force the inward flow of K+ ions exceeds the outward flow for the opposite driving force. The inward-rectification is due to a voltage-dependent block of the channel pore by a specific ligand or ligands, and a…	1	N	0.585035	N	1	N	1	N
GO:0005245	molecular_function	voltage-gated calcium channel activity	Catalysis of the transmembrane transfer of a calcium ion by a voltage-gated channel. A voltage-gated channel is a channel whose open state is dependent on the voltage across the membrane in which it is embedded.	0.002244	N	0.767551	N	0.289706	N	0.249561	N
GO:0005247	molecular_function	voltage-gated chloride channel activity	Catalysis of the transmembrane transfer of a chloride ion by a voltage-gated channel. A voltage-gated channel is a channel whose open state is dependent on the voltage across the membrane in which it is embedded.	0.721573	N	0.16851	N	0.052382	N	0.655536	N
GO:0005248	molecular_function	voltage-gated sodium channel activity	Catalysis of the transmembrane transfer of a sodium ion by a voltage-gated channel. A voltage-gated channel is a channel whose open state is dependent on the voltage across the membrane in which it is embedded.	0.032514	N	0.849292	N	0.508259	N	1	N
GO:0005249	molecular_function	voltage-gated potassium channel activity	Catalysis of the transmembrane transfer of a potassium ion by a voltage-gated channel. A voltage-gated channel is a channel whose open state is dependent on the voltage across the membrane in which it is embedded.	0.870252	N	0.945833	N	0.750359	N	0.821014	N
GO:0005254	molecular_function	chloride channel activity	Catalysis of facilitated diffusion of a chloride (by an energy-independent process) involving passage through a transmembrane aqueous pore or channel without evidence for a carrier-mediated mechanism.	0.976146	N	0.639021	N	0.0471	N	0.847095	N
GO:0005261	molecular_function	cation channel activity	Catalysis of the energy-independent passage of cations across a lipid bilayer down a concentration gradient.	0.046861	N	0.911597	N	0.392194	N	0.504258	N
GO:0005262	molecular_function	calcium channel activity	Catalysis of facilitated diffusion of a calcium ion (by an energy-independent process) involving passage through a transmembrane aqueous pore or channel without evidence for a carrier-mediated mechanism.	0.660447	N	0.969906	N	0.351978	N	0.90704	N
GO:0005267	molecular_function	potassium channel activity	Catalysis of facilitated diffusion of a potassium ion (by an energy-independent process) involving passage through a transmembrane aqueous pore or channel without evidence for a carrier-mediated mechanism.	0.106706	N	0.709252	N	0.892697	N	0.977488	N
GO:0005272	molecular_function	sodium channel activity	Catalysis of facilitated diffusion of a sodium ion (by an energy-independent process) involving passage through a transmembrane aqueous pore or channel without evidence for a carrier-mediated mechanism.	0.423439	N	0.584769	N	1	N	1	N
GO:0005315	molecular_function	inorganic phosphate transmembrane transporter activity	Catalysis of the transfer of a inorganic phosphate from one side of a membrane to the other, up its concentration gradient. The transporter binds the solute and undergoes a series of conformational changes. Transport works equally well in either direction and is driven by a chemiosmotic source of energy. Chemiosmotic sources of energy include uniport, symport or antiport.	0.603252	N	1	N	1	N	0.567478	N
GO:0005319	molecular_function	lipid transporter activity	Enables the directed movement of lipids into, out of or within a cell, or between cells.	0.255455	N	1	N	1	N	1	N
GO:0005328	molecular_function	neurotransmitter:sodium symporter activity	Catalysis of the transfer of a solute or solutes from one side of a membrane to the other according to the reaction: neurotransmitter(out) + Na+(out) = neurotransmitter(in) + Na+(in).	0.830833	N	0.017968	N	0.094126	N	0.047766	N
GO:0005337	molecular_function	nucleoside transmembrane transporter activity	Catalysis of the transfer of a nucleoside, a nucleobase linked to either beta-D-ribofuranose (ribonucleoside) or 2-deoxy-beta-D-ribofuranose, (a deoxyribonucleotide) from one side of a membrane to the other.	1	N	0.043531	N	1	N	1	N
GO:0005351	molecular_function	sugar:proton symporter activity	Catalysis of the transfer of a solute or solutes from one side of a membrane to the other according to the reaction: sugar(out) + H+(out) = sugar(in) + H+(in).	0.503119	N	1	N	1	N	0.0884	N
GO:0005375	molecular_function	copper ion transmembrane transporter activity	Catalysis of the transfer of copper (Cu) ions from one side of a membrane to the other.	1	N	1	N	1	N	1	N
GO:0005381	molecular_function	iron ion transmembrane transporter activity	Catalysis of the transfer of iron (Fe) ions from one side of a membrane to the other.	1	N	1	N	1	N	0.414058	N
GO:0005388	molecular_function	calcium-transporting ATPase activity	Catalysis of the transfer of a solute or solutes from one side of a membrane to the other according to the reaction: ATP + H2O + Ca2+(cis) = ADP + phosphate + Ca2+(trans).	0.019968	N	0.225017	N	0.79892	N	0.249227	N
GO:0005391	molecular_function	sodium:potassium-exchanging ATPase activity	Catalysis of the transfer of a solute or solutes from one side of a membrane to the other according to the reaction: ATP + H2O + Na+(in) + K+(out) = ADP + phosphate + Na+(out) + K+(in).	1	N	0.02864	N	0.449917	N	1	N
GO:0005415	molecular_function	nucleoside:sodium symporter activity	Catalysis of the transfer of a solute or solutes from one side of a membrane to the other according to the reaction: nucleoside(out) + Na+(out) = nucleoside(in) + Na+(in).	1	N	0.042784	N	1	N	1	N
GO:0005452	molecular_function	inorganic anion exchanger activity	Catalysis of the transfer of a solute or solutes from one side of a membrane to the other according to the reaction: inorganic anion A(out) + inorganic anion B(in) = inorganic anion A(in) + inorganic anion B(out).	0.323778	N	0.652081	N	0.15915	N	0.674011	N
GO:0005496	molecular_function	steroid binding	Interacting selectively and non-covalently with a steroid, any of a large group of substances that have in common a ring system based on 1,2-cyclopentanoperhydrophenanthrene.	1	N	0.166222	N	0.718	N	0.885077	N
GO:0005501	molecular_function	retinoid binding	Interacting selectively and non-covalently with retinoids, any member of a class of isoprenoids that contain or are derived from four prenyl groups linked head-to-tail. Retinoids include retinol and retinal and structurally similar natural derivatives or synthetic compounds, but need not have vitamin A activity.	0.398624	N	0.264127	N	1	N	1	N
GO:0005506	molecular_function	iron ion binding	Interacting selectively and non-covalently with iron (Fe) ions.	0.800108	N	0.087732	N	0.126823	N	0.001873	N
GO:0005507	molecular_function	copper ion binding	Interacting selectively and non-covalently with copper (Cu) ions.	0.678618	N	1	N	0.958209	N	0.968339	N
GO:0005509	molecular_function	calcium ion binding	Interacting selectively and non-covalently with calcium ions (Ca2+).	0.097909	N	0.423278	N	0.203152	N	0.000769	Y
GO:0005515	molecular_function	protein binding	Interacting selectively and non-covalently with any protein or protein complex (a complex of two or more proteins that may include other nonprotein molecules).	1	N	1	N	1	N	0.42193	N
GO:0005516	molecular_function	calmodulin binding	Interacting selectively and non-covalently with calmodulin, a calcium-binding protein with many roles, both in the calcium-bound and calcium-free states.	0.345966	N	0.050476	N	0.34032	N	0.734531	N
GO:0005518	molecular_function	collagen binding	Interacting selectively and non-covalently with collagen, a group of fibrous proteins of very high tensile strength that form the main component of connective tissue in animals. Collagen is highly enriched in glycine (some regions are 33% glycine) and proline, occurring predominantly as 3-hydroxyproline (about 20%).	0.014556	N	0.880222	N	0.400333	N	0.168967	N
GO:0005520	molecular_function	insulin-like growth factor binding	Interacting selectively and non-covalently with an insulin-like growth factor, any member of a group of polypeptides that are structurally homologous to insulin and share many of its biological activities, but are immunologically distinct from it.	1	N	1	N	1	N	0.046132	N
GO:0005523	molecular_function	tropomyosin binding	Interacting selectively and non-covalently with tropomyosin, a protein associated with actin filaments both in cytoplasm and, in association with troponin, in the thin filament of striated muscle.	0.534842	N	1	N	0.343377	N	0.499872	N
GO:0005524	molecular_function	ATP binding	Interacting selectively and non-covalently with ATP, adenosine 5'-triphosphate, a universally important coenzyme and enzyme regulator.	0.769255	N	0.463338	N	0.405073	N	0.936749	N
GO:0005525	molecular_function	GTP binding	Interacting selectively and non-covalently with GTP, guanosine triphosphate.	0.999913	N	0.794723	N	0.22538	N	0.609834	N
GO:0005540	molecular_function	hyaluronic acid binding	Interacting selectively and non-covalently with hyaluronic acid, a polymer composed of repeating dimeric units of glucuronic acid and N-acetyl glucosamine.	0.579424	N	0.092532	N	0.06838	N	0.027811	N
GO:0005542	molecular_function	folic acid binding	Interacting selectively and non-covalently with folic acid, pteroylglutamic acid. Folic acid is widely distributed as a member of the vitamin B complex and is essential for the synthesis of purine and pyrimidines.	0.811588	N	0.258304	N	0.588875	N	1	N
GO:0005543	molecular_function	phospholipid binding	Interacting selectively and non-covalently with phospholipids, a class of lipids containing phosphoric acid as a mono- or diester.	0.975831	N	0.814749	N	1	N	0.057071	N
GO:0005544	molecular_function	calcium-dependent phospholipid binding	Interacting selectively and non-covalently with phospholipids, a class of lipids containing phosphoric acid as a mono- or diester, in the presence of calcium.	0.654543	N	0.235715	N	0.010659	N	0.385896	N
GO:0005545	molecular_function	1-phosphatidylinositol binding	Interacting selectively and non-covalently with phosphatidylinositol, any glycophospholipid with its sn-glycerol 3-phosphate residue is esterified to the 1-hydroxyl group of 1D-myo-inositol.	0.701156	N	0.774813	N	0.92987	N	0.255151	N
GO:0005576	cellular_component	extracellular region	The space external to the outermost structure of a cell. For cells without external protective or external encapsulating structures this refers to space outside of the plasma membrane. This term covers the host cell environment outside an intracellular parasite.	0.922654	N	0.346302	N	0.83998	N	0	Y
GO:0005577	cellular_component	fibrinogen complex	A highly soluble, elongated protein complex found in blood plasma and involved in clot formation. It is converted into fibrin monomer by the action of thrombin. In the mouse, fibrinogen is a hexamer, 46 nm long and 9 nm maximal diameter, containing two sets of nonidentical chains (alpha, beta, and gamma) linked together by disulfide bonds.	0.614673	N	0.434435	N	1	N	0.00765	N
GO:0005578	cellular_component	proteinaceous extracellular matrix	A layer consisting mainly of proteins (especially collagen) and glycosaminoglycans (mostly as proteoglycans) that forms a sheet underlying or overlying cells such as endothelial and epithelial cells. The proteins are secreted by cells in the vicinity. An example of this component is found in Mus musculus.	0.99535	N	0.995796	N	0.023362	N	0.038533	N
GO:0005581	cellular_component	collagen trimer	A protein complex consisting of three collagen chains assembled into a left-handed triple helix. These trimers typically assemble into higher order structures.	0.508284	N	0.951207	N	0.158808	N	0.041524	N
GO:0005606	cellular_component	laminin-1 complex	A laminin complex composed of alpha1, beta1 and gamma1 polypeptide chains.	0.920689	N	0.432105	N	1	N	0.067778	N
GO:0005615	cellular_component	extracellular space	That part of a multicellular organism outside the cells proper, usually taken to be outside the plasma membranes, and occupied by fluid.	0.185175	N	0.940842	N	0.013556	N	4e-06	Y
GO:0005622	cellular_component	intracellular	The living contents of a cell; the matter contained within (but not including) the plasma membrane, usually taken to exclude large vacuoles and masses of secretory or ingested material. In eukaryotes it includes the nucleus and cytoplasm.	0.668895	N	0.908698	N	0.214188	N	0.246468	N
GO:0005634	cellular_component	nucleus	A membrane-bounded organelle of eukaryotic cells in which chromosomes are housed and replicated. In most cells, the nucleus contains all of the cell's chromosomes except the organellar chromosomes, and is the site of RNA synthesis and processing. In some species, or in specialized cell types, RNA metabolism or DNA replication may be absent.	0.008952	N	0.58101	N	0.052678	N	0.163062	N
GO:0005635	cellular_component	nuclear envelope	The double lipid bilayer enclosing the nucleus and separating its contents from the rest of the cytoplasm; includes the intermembrane space, a gap of width 20-40 nm (also called the perinuclear space).	0.70421	N	0.993856	N	0.769308	N	0.348593	N
GO:0005637	cellular_component	nuclear inner membrane	The inner, i.e. lumen-facing, lipid bilayer of the nuclear envelope.	0.853164	N	0.862898	N	0.035541	N	0.177793	N
GO:0005638	cellular_component	lamin filament	Any of a group of intermediate-filament proteins that form the fibrous matrix on the inner surface of the nuclear envelope. They are classified as lamins A, B and C.	1	N	1	N	0.193276	N	1	N
GO:0005639	cellular_component	integral component of nuclear inner membrane	The component of the nuclear inner membrane consisting of gene products and protein complexes that have some part that penetrates at least one leaflet of the membrane bilayer. This component includes gene products that are buried in the bilayer with no exposure outside the bilayer.	0.533818	N	0.276897	N	1	N	0.212818	N
GO:0005643	cellular_component	nuclear pore	Any of the numerous similar discrete openings in the nuclear envelope of a eukaryotic cell, where the inner and outer nuclear membranes are joined.	0.830541	N	0.786896	N	0.531138	N	0.097151	N
GO:0005663	cellular_component	DNA replication factor C complex	A complex of five polypeptides in eukaryotes, and two in prokaryotes, that loads the DNA polymerase processivity factor proliferating cell nuclear antigen (PCNA) onto DNA, thereby permitting processive DNA synthesis catalyzed by DNA polymerase.	1	N	1	N	1	N	1	N
GO:0005664	cellular_component	nuclear origin of replication recognition complex	A multisubunit complex that is located at the replication origins of a chromosome in the nucleus.	0.758161	N	1	N	1	N	1	N
GO:0005666	cellular_component	DNA-directed RNA polymerase III complex	RNA polymerase III, one of three nuclear DNA-directed RNA polymerases found in all eukaryotes, is a multisubunit complex; typically it produces 5S rRNA, tRNAs and some of the small nuclear RNAs. Two large subunits comprise the most conserved portion including the catalytic site and share similarity with other eukaryotic and bacterial multisubunit RNA polymerases. The remainder of the complex is c…	1	N	0.73048	N	0.679134	N	0.858156	N
GO:0005667	cellular_component	transcription factor complex	A protein complex that is capable of associating with DNA by direct binding, or via other DNA-binding proteins or complexes, and regulating transcription.	0.621492	N	0.110903	N	0.435046	N	0.90264	N
GO:0005669	cellular_component	transcription factor TFIID complex	A complex composed of TATA binding protein (TBP) and TBP associated factors (TAFs); the total mass is typically about 800 kDa. Most of the TAFs are conserved across species. In TATA-containing promoters for RNA polymerase II (Pol II), TFIID is believed to recognize at least two distinct elements, the TATA element and a downstream promoter element. TFIID is also involved in recognition of TATA-les…	1	N	1	N	1	N	1	N
GO:0005672	cellular_component	transcription factor TFIIA complex	A component of the transcription machinery of RNA Polymerase II. In humans, TFIIA is a heterotrimer composed of an alpha (P35), beta (P19) and gamma subunits (P12).	1	N	1	N	1	N	1	N
GO:0005673	cellular_component	transcription factor TFIIE complex	A transcription factor which in humans consists of a complex of two alpha and two beta chains. Recruits TFIIH to the initiation complex and helps activate both RNA polymerase II and TFIIH.	1	N	1	N	1	N	1	N
GO:0005674	cellular_component	transcription factor TFIIF complex	A general transcription initiation factor which in humans consists of a heterodimer of an alpha and a beta subunit. Helps recruit RNA polymerase II to the initiation complex and promotes translation elongation.	1	N	1	N	1	N	1	N
GO:0005680	cellular_component	anaphase-promoting complex	A ubiquitin ligase complex that degrades mitotic cyclins and anaphase inhibitory protein, thereby triggering sister chromatid separation and exit from mitosis. Substrate recognition by APC occurs through degradation signals, the most common of which is termed the Dbox degradation motif, originally discovered in cyclin B.	0.068769	N	0.490183	N	0.217637	N	0.204848	N
GO:0005681	cellular_component	spliceosomal complex	Any of a series of ribonucleoprotein complexes that contain RNA and small nuclear ribonucleoproteins (snRNPs), and are formed sequentially during the splicing of a messenger RNA primary transcript to excise an intron.	0.206294	N	0.219396	N	0.230341	N	0.901295	N
GO:0005685	cellular_component	U1 snRNP	A ribonucleoprotein complex that contains small nuclear RNA U1.	1	N	1	N	1	N	1	N
GO:0005694	cellular_component	chromosome	A structure composed of a very long molecule of DNA and associated proteins (e.g. histones) that carries hereditary information.	0.923132	N	0.972886	N	0.468831	N	0.849102	N
GO:0005730	cellular_component	nucleolus	A small, dense body one or more of which are present in the nucleus of eukaryotic cells. It is rich in RNA and protein, is not bounded by a limiting membrane, and is not seen during mitosis. Its prime function is the transcription of the nucleolar DNA into 45S ribosomal-precursor RNA, the processing of this RNA into 5.8S, 18S, and 28S components of ribosomal RNA, and the association of these comp…	0.401271	N	0.694671	N	0.404824	N	0.972328	N
GO:0005737	cellular_component	cytoplasm	All of the contents of a cell excluding the plasma membrane and nucleus, but including other subcellular structures.	0.312106	N	0.017143	N	0.099806	N	0.121183	N
GO:0005739	cellular_component	mitochondrion	A semiautonomous, self replicating organelle that occurs in varying numbers, shapes, and sizes in the cytoplasm of virtually all eukaryotic cells. It is notably the site of tissue respiration.	0.746294	N	0.690846	N	0.019014	N	0.293194	N
GO:0005740	cellular_component	mitochondrial envelope	The double lipid bilayer enclosing the mitochondrion and separating its contents from the cell cytoplasm; includes the intermembrane space.	0.292181	N	1	N	1	N	0.255512	N
GO:0005741	cellular_component	mitochondrial outer membrane	The outer, i.e. cytoplasm-facing, lipid bilayer of the mitochondrial envelope.	0.469399	N	0.858432	N	0.001293	N	0.160645	N
GO:0005742	cellular_component	mitochondrial outer membrane translocase complex	A large complex of the mitochondrial outer membrane that mediates transport of proteins into all mitochondrial compartments.	1	N	1	N	1	N	1	N
GO:0005743	cellular_component	mitochondrial inner membrane	The inner, i.e. lumen-facing, lipid bilayer of the mitochondrial envelope. It is highly folded to form cristae.	0.957997	N	0.559578	N	0.648278	N	0.932043	N
GO:0005744	cellular_component	mitochondrial inner membrane presequence translocase complex	The protein transport machinery of the mitochondrial inner membrane that contains three essential Tim proteins: Tim17 and Tim23 are thought to build a preprotein translocation channel while Tim44 interacts transiently with the matrix heat-shock protein Hsp70 to form an ATP-driven import motor.	1	N	0.382703	N	1	N	1	N
GO:0005746	cellular_component	mitochondrial respiratory chain	The protein complexes that form the mitochondrial electron transport system (the respiratory chain), associated with the inner mitochondrial membrane. The respiratory chain complexes transfer electrons from an electron donor to an electron acceptor and are associated with a proton pump to create a transmembrane electrochemical gradient.	1	N	1	N	1	N	1	N
GO:0005747	cellular_component	mitochondrial respiratory chain complex I	A protein complex located in the mitochondrial inner membrane that forms part of the mitochondrial respiratory chain. It contains about 25 different polypeptide subunits, including NADH dehydrogenase (ubiquinone), flavin mononucleotide and several different iron-sulfur clusters containing non-heme iron. The iron undergoes oxidation-reduction between Fe(II) and Fe(III), and catalyzes proton transl…	0.953274	N	1	N	0.804269	N	1	N
GO:0005750	cellular_component	mitochondrial respiratory chain complex III	A protein complex located in the mitochondrial inner membrane that forms part of the mitochondrial respiratory chain. Contains about 10 polypeptide subunits including four redox centers: cytochrome b/b6, cytochrome c1 and an 2Fe-2S cluster. Catalyzes the oxidation of ubiquinol by oxidized cytochrome c1.	1	N	1	N	1	N	1	N
GO:0005751	cellular_component	mitochondrial respiratory chain complex IV	A protein complex located in the mitochondrial inner membrane that forms part of the mitochondrial respiratory chain. Contains the 13 polypeptide subunits of cytochrome c oxidase, including cytochrome a and cytochrome a3. Catalyzes the oxidation of reduced cytochrome c by dioxygen (O2).	1	N	1	N	1	N	1	N
GO:0005758	cellular_component	mitochondrial intermembrane space	The region between the inner and outer lipid bilayers of the mitochondrial envelope.	0.971315	N	0.984776	N	0.893904	N	0.59372	N
GO:0005759	cellular_component	mitochondrial matrix	The gel-like material, with considerable fine structure, that lies in the matrix space, or lumen, of a mitochondrion. It contains the enzymes of the tricarboxylic acid cycle and, in some organisms, the enzymes concerned with fatty acid oxidation.	0.564855	N	0.269673	N	0.696482	N	0.939813	N
GO:0005760	cellular_component	gamma DNA polymerase complex	A DNA polymerase complex consisting of a large subunit, responsible for the catalytic activities, and a small accessory subunit. Functions in the replication and repair of mitochondrial DNA.	1	N	0.163672	N	1	N	1	N
GO:0005761	cellular_component	mitochondrial ribosome	A ribosome found in the mitochondrion of a eukaryotic cell; contains a characteristic set of proteins distinct from those of cytosolic ribosomes.	1	N	1	N	0.485154	N	0.675769	N
GO:0005763	cellular_component	mitochondrial small ribosomal subunit	The smaller of the two subunits of a mitochondrial ribosome.	0.632861	N	1	N	0.410895	N	1	N
GO:0005764	cellular_component	lysosome	A small lytic vacuole that has cell cycle-independent morphology and is found in most animal cells and that contains a variety of hydrolases, most of which have their maximal activities in the pH range 5-6. The contained enzymes display latency if properly isolated. About 40 different lysosomal hydrolases are known and lysosomes have a great variety of morphologies and functions.	0.488838	N	0.862948	N	0.523819	N	0.167691	N
GO:0005765	cellular_component	lysosomal membrane	The lipid bilayer surrounding the lysosome and separating its contents from the cell cytoplasm.	0.738717	N	0.349664	N	0.093902	N	0.162356	N
GO:0005768	cellular_component	endosome	A membrane-bounded organelle to which materials ingested by endocytosis are delivered.	0.181382	N	0.63927	N	0.520282	N	0.051961	N
GO:0005769	cellular_component	early endosome	A membrane-bounded organelle that receives incoming material from primary endocytic vesicles that have been generated by clathrin-dependent and clathrin-independent endocytosis; vesicles fuse with the early endosome to deliver cargo for sorting into recycling or degradation pathways.	0.132302	N	0.942732	N	0.987221	N	0.100657	N
GO:0005770	cellular_component	late endosome	A prelysosomal endocytic organelle differentiated from early endosomes by lower lumenal pH and different protein composition. Late endosomes are more spherical than early endosomes and are mostly juxtanuclear, being concentrated near the microtubule organizing center.	0.895356	N	0.70182	N	0.37415	N	0.721453	N
GO:0005777	cellular_component	peroxisome	A small organelle enclosed by a single membrane, and found in most eukaryotic cells. Contains peroxidases and other enzymes involved in a variety of metabolic processes including free radical detoxification, lipid catabolism and biosynthesis, and hydrogen peroxide metabolism.	0.490328	N	0.987107	N	0.442183	N	0.619118	N
GO:0005778	cellular_component	peroxisomal membrane	The lipid bilayer surrounding a peroxisome.	0.961152	N	0.860298	N	0.63626	N	0.734503	N
GO:0005779	cellular_component	integral component of peroxisomal membrane	The component of the peroxisomal membrane consisting of gene products and protein complexes that have some part that penetrates at least one leaflet of the membrane bilayer. This component includes gene products that are buried in the bilayer with no exposure outside the bilayer.	0.816942	N	0.111307	N	1	N	0.772772	N
GO:0005783	cellular_component	endoplasmic reticulum	The irregular network of unit membranes, visible only by electron microscopy, that occurs in the cytoplasm of many eukaryotic cells. The membranes form a complex meshwork of tubular channels, which are often expanded into slitlike cavities called cisternae. The ER takes two forms, rough (or granular), with ribosomes adhering to the outer surface, and smooth (with no ribosomes attached).	0.601327	N	0.77879	N	0.180921	N	0.218468	N
GO:0005784	cellular_component	Sec61 translocon complex	A translocon complex that contains a core heterotrimer of conserved alpha, beta and gamma subunits, and may contain additional proteins (translocon-associated proteins or TRAPs); in budding yeast the core proteins are Sec61p, Sbh1p, and Sss1p. The Sec61 translocon complex functions in cotranslational and posttranslational translocation events.	1	N	1	N	1	N	1	N
GO:0005785	cellular_component	signal recognition particle receptor complex	A transmembrane heterodimeric protein located in the membrane of the rough endoplasmic reticulum. Both subunits contain GTPase domains with which signal recognition particle interacts. In the presence of GTP and SRP receptor, SRP is released from the ribosome-nascent chain complex.	1	N	1	N	0.196211	N	0.317129	N
GO:0005786	cellular_component	signal recognition particle, endoplasmic reticulum targeting	A ribonucleoprotein particle of 325 kDa composed of a 7S (300 nucleotide) RNA molecule and a complex of six different polypeptides. This binds both to the N-terminal signal peptide for proteins destined for the endoplasmic reticulum as they emerge from the large ribosomal subunit and also to the ribosome. This binding arrests further translation thereby preventing the proteins from being released…	1	N	1	N	1	N	1	N
GO:0005787	cellular_component	signal peptidase complex	A protein complex that is located in the endoplasmic reticulum membrane and cleaves the signal sequence from precursor proteins following their transport out of the cytoplasmic space.	1	N	1	N	1	N	1	N
GO:0005789	cellular_component	endoplasmic reticulum membrane	The lipid bilayer surrounding the endoplasmic reticulum.	0.64242	N	0.819643	N	0.655951	N	0.183629	N
GO:0005794	cellular_component	Golgi apparatus	A compound membranous cytoplasmic organelle of eukaryotic cells, consisting of flattened, ribosome-free vesicles arranged in a more or less regular stack. The Golgi apparatus differs from the endoplasmic reticulum in often having slightly thicker membranes, appearing in sections as a characteristic shallow semicircle so that the convex side (cis or entry face) abuts the endoplasmic reticulum, sec…	0.869626	N	0.883968	N	0.734513	N	0.531834	N
GO:0005795	cellular_component	Golgi stack	The set of thin, flattened membrane-bounded compartments, called cisternae, that form the central portion of the Golgi complex. The stack usually comprises cis, medial, and trans cisternae; the cis- and trans-Golgi networks are not considered part of the stack.	0.209032	N	0.161324	N	0.12796	N	0.450542	N
GO:0005801	cellular_component	cis-Golgi network	The network of interconnected tubular and cisternal structures located at the convex side of the Golgi apparatus, which abuts the endoplasmic reticulum.	0.830708	N	0.501769	N	0.916509	N	0.91866	N
GO:0005802	cellular_component	trans-Golgi network	The network of interconnected tubular and cisternal structures located within the Golgi apparatus on the side distal to the endoplasmic reticulum, from which secretory vesicles emerge. The trans-Golgi network is important in the later stages of protein secretion where it is thought to play a key role in the sorting and targeting of secreted proteins to the correct destination.	0.822269	N	0.960526	N	0.940175	N	0.498575	N
GO:0005813	cellular_component	centrosome	A structure comprised of a core structure (in most organisms, a pair of centrioles) and peripheral material from which a microtubule-based structure, such as a spindle apparatus, is organized. Centrosomes occur close to the nucleus during interphase in many eukaryotic cells, though in animal cells it changes continually during the cell-division cycle.	0.706107	N	0.271357	N	0.05034	N	0.434114	N
GO:0005814	cellular_component	centriole	A cellular organelle, found close to the nucleus in many eukaryotic cells, consisting of a small cylinder with microtubular walls, 300-500 nm long and 150-250 nm in diameter. It contains nine short, parallel, peripheral microtubular fibrils, each fibril consisting of one complete microtubule fused to two incomplete microtubules. Cells usually have two centrioles, lying at right angles to each oth…	0.494064	N	0.99762	N	0.981193	N	0.99518	N
GO:0005815	cellular_component	microtubule organizing center	An intracellular structure that can catalyze gamma-tubulin-dependent microtubule nucleation and that can anchor microtubules by interacting with their minus ends, plus ends or sides.	0.81275	N	0.590419	N	0.798401	N	0.98611	N
GO:0005819	cellular_component	spindle	The array of microtubules and associated molecules that forms between opposite poles of a eukaryotic cell during mitosis or meiosis and serves to move the duplicated chromosomes apart.	0.687846	N	0.993758	N	0.500139	N	0.928366	N
GO:0005828	cellular_component	kinetochore microtubule	Any of the spindle microtubules that attach to the kinetochores of chromosomes by their plus ends, and maneuver the chromosomes during mitotic or meiotic chromosome segregation.	0.732352	N	0.527683	N	0.156423	N	0.319548	N
GO:0005829	cellular_component	cytosol	The part of the cytoplasm that does not contain organelles but which does contain other particulate matter, such as protein complexes.	0.47157	N	0.214109	N	0.373578	N	0.005893	N
GO:0005833	cellular_component	hemoglobin complex	An iron-containing, oxygen carrying complex. In vertebrates it is made up of two pairs of associated globin polypeptide chains, each chain carrying a noncovalently bound heme prosthetic group.	0.441285	N	0.04338	N	1	N	0.409351	N
GO:0005834	cellular_component	heterotrimeric G-protein complex	Any of a family of heterotrimeric GTP-binding and hydrolyzing proteins; they belong to a superfamily of GTPases that includes monomeric proteins such as EF-Tu and RAS. Heterotrimeric G-proteins consist of three subunits; the alpha subunit contains the guanine nucleotide binding site and possesses GTPase activity; the beta and gamma subunits are tightly associated and function as a beta-gamma hete…	0.943717	N	0.819357	N	0.448623	N	0.726274	N
GO:0005838	cellular_component	proteasome regulatory particle	A multisubunit complex, which caps one or both ends of the proteasome core complex. This complex recognizes and unfolds ubiquitinated proteins, and translocates them to the proteasome core complex.	1	N	1	N	1	N	1	N
GO:0005839	cellular_component	proteasome core complex	A multisubunit barrel shaped endoprotease complex, which is the core of the proteasome complex.	1	N	1	N	1	N	0.862899	N
GO:0005840	cellular_component	ribosome	An intracellular organelle, about 200 A in diameter, consisting of RNA and protein. It is the site of protein biosynthesis resulting from translation of messenger RNA (mRNA). It consists of two subunits, one large and one small, each containing only protein and RNA. Both the ribosome and its subunits are characterized by their sedimentation coefficients, expressed in Svedberg units (symbol: S). H…	0.999981	N	0.998442	N	0.979615	N	0.987472	N
GO:0005845	cellular_component	mRNA cap binding complex	Any protein complex that binds to an mRNA cap at any time in the lifetime of the mRNA.	0.728833	N	1	N	0.499573	N	0.693299	N
GO:0005846	cellular_component	nuclear cap binding complex	A conserved heterodimeric protein complex that binds to the 5' terminal cap structure m7G(5')ppp(5')N of nascent eukaryotic RNA polymerase II transcripts such as pre-mRNA and U snRNA. The consists of proteins known as CBP20 and CBP80, binds to cap structures in the nucleus, and is involved in pre-mRNA splicing, 3'-end formation, and RNA nuclear export.	0.252072	N	1	N	1	N	1	N
GO:0005847	cellular_component	mRNA cleavage and polyadenylation specificity factor complex	A multisubunit complex that binds to the canonical AAUAAA hexamer and to U-rich upstream sequence elements on the pre-mRNA, thereby stimulating the otherwise weakly active and nonspecific polymerase to elongate efficiently RNAs containing a poly(A) signal.	1	N	1	N	1	N	1	N
GO:0005849	cellular_component	mRNA cleavage factor complex	Any macromolecular complex involved in cleavage or polyadenylation of mRNA molecules.	0.790593	N	0.60293	N	0.047564	N	0.404167	N
GO:0005852	cellular_component	eukaryotic translation initiation factor 3 complex	A complex of several polypeptides that plays at least two important roles in protein synthesis: First, eIF3 binds to the 40S ribosome and facilitates loading of the Met-tRNA/eIF2.GTP ternary complex to form the 43S preinitiation complex. Subsequently, eIF3 apparently assists eIF4 in recruiting mRNAs to the 43S complex. The eIF3 complex contains five conserved core subunits, and may contain severa…	1	N	0.524415	N	1	N	1	N
GO:0005853	cellular_component	eukaryotic translation elongation factor 1 complex	A multisubunit nucleotide exchange complex that binds GTP and aminoacyl-tRNAs, and catalyzes their codon-dependent placement at the A-site of the ribosome. In humans, the complex is composed of four subunits, alpha, beta, delta and gamma.	1	N	0.353997	N	1	N	0.478337	N
GO:0005856	cellular_component	cytoskeleton	Any of the various filamentous elements that form the internal framework of cells, and typically remain after treatment of the cells with mild detergent to remove membrane constituents and soluble components of the cytoplasm. The term embraces intermediate filaments, microfilaments, microtubules, the microtrabecular lattice, and other structures characterized by a polymeric filamentous nature and…	0.350034	N	0.111638	N	0.299096	N	0.119512	N
GO:0005858	cellular_component	axonemal dynein complex	A dynein complex found in eukaryotic cilia and flagella; the motor domain heads interact with adjacent microtubules to generate a sliding force which is converted to a bending motion. May contain two or three dynein heavy chains as well as several light chains.	1	N	1	N	0.86549	N	0.634781	N
GO:0005861	cellular_component	troponin complex	A complex of accessory proteins (typically troponin T, troponin I and troponin C) found associated with actin in muscle thin filaments; involved in calcium regulation of muscle contraction.	0	Y	0	Y	0.502959	N	0	Y
GO:0005868	cellular_component	cytoplasmic dynein complex	Any dynein complex that catalyzes movement along a cytoplasmic microtubule; cytoplasmic dynein complexes participates in many transport activities in eukaryotes, such as mRNA localization, intermediate filament transport, nuclear envelope breakdown, apoptosis, transport of centrosomal proteins, mitotic spindle assembly, virus transport, kinetochore functions, and movement of signaling and spindle…	0.010468	N	1	N	1	N	0.779526	N
GO:0005869	cellular_component	dynactin complex	A 20S multiprotein assembly of total mass about 1.2 MDa that activates dynein-based activity in vivo. A large structural component of the complex is an actin-like 40 nm filament composed of actin-related protein, to which other components attach.	0.089943	N	0.483082	N	0.458149	N	0.639785	N
GO:0005871	cellular_component	kinesin complex	Any complex that includes a dimer of molecules from the kinesin superfamily, a group of related proteins that contain an extended region of predicted alpha-helical coiled coil in the main chain that likely produces dimerization. The native complexes of several kinesin family members have also been shown to contain additional peptides, often designated light chains as all of the noncatalytic subun…	0.20614	N	0.829193	N	0.789827	N	0.277	N
GO:0005874	cellular_component	microtubule	Any of the long, generally straight, hollow tubes of internal diameter 12-15 nm and external diameter 24 nm found in a wide variety of eukaryotic cells; each consists (usually) of 13 protofilaments of polymeric tubulin, staggered in such a manner that the tubulin monomers are arranged in a helical pattern on the microtubular surface, and with the alpha/beta axes of the tubulin subunits parallel t…	0.614228	N	0.972107	N	0.925867	N	0.873214	N
GO:0005875	cellular_component	microtubule associated complex	Any multimeric complex connected to a microtubule.	0.920969	N	0.918419	N	0.895457	N	0.307394	N
GO:0005876	cellular_component	spindle microtubule	Any microtubule that is part of a mitotic or meiotic spindle; anchored at one spindle pole.	0.261895	N	0.58746	N	0.948183	N	0.509825	N
GO:0005881	cellular_component	cytoplasmic microtubule	Any microtubule in the cytoplasm of a cell.	0.985383	N	0.915229	N	0.898948	N	0.724388	N
GO:0005882	cellular_component	intermediate filament	A cytoskeletal structure that forms a distinct elongated structure, characteristically 10 nm in diameter, that occurs in the cytoplasm of eukaryotic cells. Intermediate filaments form a fibrous system, composed of chemically heterogeneous subunits and involved in mechanically integrating the various components of the cytoplasmic space. Intermediate filaments may be divided into five chemically di…	0.934999	N	0.735462	N	0.029747	N	0.351027	N
GO:0005883	cellular_component	neurofilament	A type of intermediate filament found in the core of neuronal axons. Neurofilaments are heteropolymers composed of three type IV polypeptides: NF-L, NF-M, and NF-H (for low, middle, and high molecular weight). Neurofilaments are responsible for the radial growth of an axon and determine axonal diameter.	0.34782	N	1	N	1	N	1	N
GO:0005885	cellular_component	Arp2/3 protein complex	A stable protein complex that contains two actin-related proteins, Arp2 and Arp3, and five novel proteins (ARPC1-5), and functions in the nucleation of branched actin filaments.	1	N	1	N	1	N	1	N
GO:0005886	cellular_component	plasma membrane	The membrane surrounding a cell that separates the cell from its external environment. It consists of a phospholipid bilayer and associated proteins.	0.359063	N	0.089046	N	0.55748	N	5.4e-05	Y
GO:0005887	cellular_component	integral component of plasma membrane	The component of the plasma membrane consisting of gene products and protein complexes that have some part that penetrates at least one leaflet of the membrane bilayer. This component includes gene products that are buried in the bilayer with no exposure outside the bilayer.	0.680351	N	0.366236	N	0.628949	N	0.069035	N
GO:0005890	cellular_component	sodium:potassium-exchanging ATPase complex	Sodium:potassium-exchanging ATPases are tetrameric proteins, consisting of two large alpha subunits and two smaller beta subunits. The alpha subunits bear the active site and penetrate the membrane, while the beta subunits carry oligosaccharide groups and face the cell exterior.	1	N	0.078086	N	1	N	1	N
GO:0005891	cellular_component	voltage-gated calcium channel complex	A protein complex that forms a transmembrane channel through which calcium ions may pass in response to changes in membrane potential.	0.381288	N	1	N	1	N	0.947119	N
GO:0005905	cellular_component	coated pit	A part of the endomembrane system in the form of an invagination of a membrane upon which a clathrin coat forms, and that can be converted by vesicle budding into a clathrin-coated vesicle. Coated pits form on the plasma membrane, where they are involved in receptor-mediated selective transport of many proteins and other macromolecules across the cell membrane, in the trans-Golgi network, and on …	0.437342	N	0.681764	N	0.027423	N	0.059593	N
GO:0005911	cellular_component	cell-cell junction	A cell junction that forms a connection between two cells; excludes direct cytoplasmic junctions such as ring canals.	0.584637	N	0.01182	N	0.248622	N	0.556201	N
GO:0005912	cellular_component	adherens junction	A cell junction at which anchoring proteins (cadherins or integrins) extend through the plasma membrane and are attached to actin filaments.	0.995992	N	0.816666	N	0.783951	N	0.809592	N
GO:0005913	cellular_component	cell-cell adherens junction	An adherens junction which connects a cell to another cell.	0.075936	N	0.079943	N	0.609113	N	0.000466	Y
GO:0005922	cellular_component	connexon complex	An assembly of six molecules of connexin, made in the Golgi apparatus and subsequently transported to the plasma membrane, where docking of two connexons on apposed plasma membranes across the extracellular space forms a gap junction.	0.764319	N	0.582949	N	1	N	0.13004	N
GO:0005923	cellular_component	tight junction	An occluding cell-cell junction that is composed of a branching network of sealing strands that completely encircles the apical end of each cell in an epithelial sheet; the outer leaflets of the two interacting plasma membranes are seen to be tightly apposed where sealing strands are present. Each sealing strand is composed of a long row of transmembrane adhesion proteins embedded in each of the …	0.561291	N	0.000378	Y	0.264906	N	0.452458	N
GO:0005925	cellular_component	focal adhesion	Small region on the surface of a cell that anchors the cell to the extracellular matrix and that forms a point of termination of actin filaments.	0.000485	Y	0.324579	N	0.241347	N	0.001554	N
GO:0005929	cellular_component	cilium	A specialized eukaryotic organelle that consists of a filiform extrusion of the cell surface and of some cytoplasmic parts. Each cilium is largely bounded by an extrusion of the cytoplasmic (plasma) membrane, and contains a regular longitudinal array of microtubules, anchored to a basal body.	0.998455	N	0.977762	N	0.995496	N	0.948753	N
GO:0005942	cellular_component	phosphatidylinositol 3-kinase complex	A protein complex capable of phosphatidylinositol 3-kinase activity and containing subunits of any phosphatidylinositol 3-kinase (PI3K) enzyme. These complexes are divided in three classes (called I, II and III) that differ for their presence across taxonomic groups and for the type of their constituents. Catalytic subunits of phosphatidylinositol 3-kinase enzymes are present in all 3 classes; re…	0.931219	N	0.200136	N	1	N	0.91124	N
GO:0005944	cellular_component	phosphatidylinositol 3-kinase complex, class IB	A class I phosphatidylinositol 3-kinase complex that possesses 1-phosphatidylinositol-4-phosphate 3-kinase activity; comprises a catalytic class IB phosphoinositide 3-kinase (PI3K) subunit and an associated regulatory subunit that is larger than, and unrelated to, the p85 proteins present in class IA complexes. Class IB PI3Ks are stimulated by G-proteins and do not interact with the SH2-domain co…	0.117715	N	1	N	0.14331	N	0.095067	N
GO:0005956	cellular_component	protein kinase CK2 complex	A protein complex that possesses protein serine/threonine kinase activity, and contains two catalytic alpha subunits and two regulatory beta subunits. Protein kinase CK2 complexes are found in nearly every subcellular compartment, and can phosphorylate many protein substrates in addition to casein.	0.206241	N	0.079939	N	0.010789	N	0.548696	N
GO:0005965	cellular_component	protein farnesyltransferase complex	A protein complex that possesses protein farnesyltransferase activity.	0.341199	N	1	N	1	N	1	N
GO:0005975	biological_process	carbohydrate metabolic process	The chemical reactions and pathways involving carbohydrates, any of a group of organic compounds based of the general formula Cx(H2O)y. Includes the formation of carbohydrate derivatives by the addition of a carbohydrate residue to another molecule.	0.749946	N	0.338815	N	0.810335	N	0.193772	N
GO:0005977	biological_process	glycogen metabolic process	The chemical reactions and pathways involving glycogen, a polydisperse, highly branched glucan composed of chains of D-glucose residues in alpha-(1->4) glycosidic linkage, joined together by alpha-(1->6) glycosidic linkages.	0.000704	Y	0.345382	N	0.974885	N	0.941005	N
GO:0005978	biological_process	glycogen biosynthetic process	The chemical reactions and pathways resulting in the formation of glycogen, a polydisperse, highly branched glucan composed of chains of D-glucose residues.	0.043996	N	0.210725	N	1	N	0.42864	N
GO:0005980	biological_process	glycogen catabolic process	The chemical reactions and pathways resulting in the breakdown of glycogen, a polydisperse, highly branched glucan composed of chains of D-glucose residues.	0.05176	N	0.126345	N	1	N	0.56788	N
GO:0006000	biological_process	fructose metabolic process	The chemical reactions and pathways involving fructose, the ketohexose arabino-2-hexulose. Fructose exists in a open chain form or as a ring compound. D-fructose is the sweetest of the sugars and is found free in a large number of fruits and honey.	0.682991	N	0.166285	N	0.358193	N	0.00089	Y
GO:0006003	biological_process	fructose 2,6-bisphosphate metabolic process	The chemical reactions and pathways involving fructose 2,6-bisphosphate. The D enantiomer is an important regulator of the glycolytic and gluconeogenic pathways. It inhibits fructose 1,6-bisphosphatase and activates phosphofructokinase.	0.536197	N	0.291047	N	0.250618	N	0.004319	N
GO:0006006	biological_process	glucose metabolic process	The chemical reactions and pathways involving glucose, the aldohexose gluco-hexose. D-glucose is dextrorotatory and is sometimes known as dextrose; it is an important source of energy for living organisms and is found free as well as combined in homo- and hetero-oligosaccharides and polysaccharides.	0.081696	N	0.015011	N	0.755206	N	0.449764	N
GO:0006011	biological_process	UDP-glucose metabolic process	The chemical reactions and pathways involving UDP-glucose, uridinediphosphoglucose, a substance composed of glucose in glycosidic linkage with uridine diphosphate.	0.39428	N	1	N	1	N	0.365721	N
GO:0006012	biological_process	galactose metabolic process	The chemical reactions and pathways involving galactose, the aldohexose galacto-hexose. D-galactose is widely distributed in combined form in plants, animals and microorganisms as a constituent of oligo- and polysaccharides; it also occurs in galactolipids and as its glucoside in lactose and melibiose.	1	N	1	N	1	N	0.53805	N
GO:0006013	biological_process	mannose metabolic process	The chemical reactions and pathways involving mannose, the aldohexose manno-hexose, the C-2 epimer of glucose. The D-(+)-form is widely distributed in mannans and hemicelluloses and is of major importance in the core oligosaccharide of N-linked oligosaccharides of glycoproteins.	1	N	1	N	0.147898	N	0.68696	N
GO:0006020	biological_process	inositol metabolic process	The chemical reactions and pathways involving inositol, 1,2,3,4,5,6-cyclohexanehexol, a growth factor for animals and microorganisms.	1	N	0.2115	N	0.549256	N	1	N
GO:0006021	biological_process	inositol biosynthetic process	The chemical reactions and pathways resulting in the formation of inositol, 1,2,3,4,5,6-cyclohexanehexol, a growth factor for animals and microorganisms.	0.752786	N	0.565429	N	1	N	0.030693	N
GO:0006024	biological_process	glycosaminoglycan biosynthetic process	The chemical reactions and pathways resulting in the formation of glycosaminoglycans, any of a group of polysaccharides that contain amino sugars.	1	N	1	N	1	N	0.027917	N
GO:0006032	biological_process	chitin catabolic process	The chemical reactions and pathways resulting in the breakdown of chitin, a linear polysaccharide consisting of beta-(1->4)-linked N-acetyl-D-glucosamine residues.	1	N	1	N	1	N	1	N
GO:0006044	biological_process	N-acetylglucosamine metabolic process	The chemical reactions and pathways involving N-acetylglucosamine. The D isomer is a common structural unit of glycoproteins in plants, bacteria and animals; it is often the terminal sugar of an oligosaccharide group of a glycoprotein.	1	N	0.44593	N	0.398206	N	1	N
GO:0006047	biological_process	UDP-N-acetylglucosamine metabolic process	The chemical reactions and pathways involving UDP-N-acetylglucosamine, a substance composed of N-acetylglucosamine, a common structural unit of oligosaccharides, in glycosidic linkage with uridine diphosphate.	1	N	1	N	1	N	1	N
GO:0006071	biological_process	glycerol metabolic process	The chemical reactions and pathways involving glycerol, 1,2,3-propanetriol, a sweet, hygroscopic, viscous liquid, widely distributed in nature as a constituent of many lipids.	0.548273	N	0.505291	N	0.206501	N	0.112371	N
GO:0006072	biological_process	glycerol-3-phosphate metabolic process	The chemical reactions and pathways involving glycerol-3-phosphate, a phosphoric monoester of glycerol.	0.079109	N	1	N	0.232091	N	1	N
GO:0006084	biological_process	acetyl-CoA metabolic process	The chemical reactions and pathways involving acetyl-CoA, a derivative of coenzyme A in which the sulfhydryl group is acetylated; it is a metabolite derived from several pathways (e.g. glycolysis, fatty acid oxidation, amino-acid catabolism) and is further metabolized by the tricarboxylic acid cycle. It is a key intermediate in lipid and terpenoid biosynthesis.	1	N	1	N	0.108426	N	0.061204	N
GO:0006086	biological_process	acetyl-CoA biosynthetic process from pyruvate	The chemical reactions and pathways resulting in the formation of acetyl-CoA from pyruvate.	0.527663	N	0.355986	N	0.334835	N	0.493339	N
GO:0006094	biological_process	gluconeogenesis	The formation of glucose from noncarbohydrate precursors, such as pyruvate, amino acids and glycerol.	0.209287	N	0.002858	N	0.827822	N	0.793211	N
GO:0006096	biological_process	glycolytic process	The chemical reactions and pathways resulting in the breakdown of a carbohydrate into pyruvate, with the concomitant production of a small amount of ATP. Glycolysis begins with the metabolism of a carbohydrate to generate products that can enter the pathway and ends with the production of pyruvate. Pyruvate may be converted to acetyl-coenzyme A, ethanol, lactate, or other small molecules.	0.014479	N	0.001559	N	0.571283	N	0.129484	N
GO:0006098	biological_process	pentose-phosphate shunt	The process in which glucose is oxidized, coupled to NADPH synthesis. Glucose 6-P is oxidized with the formation of carbon dioxide (CO2), ribulose 5-phosphate and reduced NADP; ribulose 5-P then enters a series of reactions interconverting sugar phosphates. The pentose phosphate pathway is a major source of reducing equivalents for biosynthesis reactions and is also important for the conversion o…	0.033505	N	0.547135	N	0.250377	N	0.541543	N
GO:0006099	biological_process	tricarboxylic acid cycle	A nearly universal metabolic pathway in which the acetyl group of acetyl coenzyme A is effectively oxidized to two CO2 and four pairs of electrons are transferred to coenzymes. The acetyl group combines with oxaloacetate to form citrate, which undergoes successive transformations to isocitrate, 2-oxoglutarate, succinyl-CoA, succinate, fumarate, malate, and oxaloacetate again, thus completing the …	0.93744	N	0.742916	N	0.692241	N	0.983183	N
GO:0006102	biological_process	isocitrate metabolic process	The chemical reactions and pathways involving isocitrate, the anion of isocitric acid, 1-hydroxy-1,2,3-propanetricarboxylic acid. Isocitrate is an important intermediate in the TCA cycle and the glycoxylate cycle.	1	N	1	N	1	N	1	N
GO:0006108	biological_process	malate metabolic process	The chemical reactions and pathways involving malate, the anion of hydroxybutanedioic acid, a chiral hydroxydicarboxylic acid. The (+) enantiomer is an important intermediate in metabolism as a component of both the TCA cycle and the glyoxylate cycle.	0.285745	N	0.481997	N	1	N	1	N
GO:0006120	biological_process	mitochondrial electron transport, NADH to ubiquinone	The transfer of electrons from NADH to ubiquinone that occurs during oxidative phosphorylation, mediated by the multisubunit enzyme known as complex I.	1	N	1	N	0.482689	N	1	N
GO:0006122	biological_process	mitochondrial electron transport, ubiquinol to cytochrome c	The transfer of electrons from ubiquinol to cytochrome c that occurs during oxidative phosphorylation, mediated by the multisubunit enzyme known as complex III.	1	N	1	N	1	N	1	N
GO:0006139	biological_process	nucleobase-containing compound metabolic process	Any cellular metabolic process involving nucleobases, nucleosides, nucleotides and nucleic acids.	0.728745	N	0.17842	N	1	N	0.102923	N
GO:0006147	biological_process	guanine catabolic process	The chemical reactions and pathways resulting in the breakdown of guanine, 2-amino-6-hydroxypurine, a purine that is one of the five main bases found in nucleic acids and a component of a number of phosphorylated guanosine derivatives whose metabolic or regulatory functions are important.	1	N	0.042504	N	1	N	0.059221	N
GO:0006164	biological_process	purine nucleotide biosynthetic process	The chemical reactions and pathways resulting in the formation of a purine nucleotide, a compound consisting of nucleoside (a purine base linked to a deoxyribose or ribose sugar) esterified with a phosphate group at either the 3' or 5'-hydroxyl group of the sugar.	0.313501	N	1	N	0.465191	N	1	N
GO:0006165	biological_process	nucleoside diphosphate phosphorylation	The process of introducing a phosphate group into a nucleoside diphosphate to produce a nucleoside triphosphate.	0.578334	N	0.090984	N	1	N	1	N
GO:0006166	biological_process	purine ribonucleoside salvage	Any process which produces a purine nucleoside from derivatives of it, without de novo synthesis.	0.287196	N	1	N	1	N	1	N
GO:0006177	biological_process	GMP biosynthetic process	The chemical reactions and pathways resulting in the formation of GMP, guanosine monophosphate.	1	N	1	N	1	N	1	N
GO:0006182	biological_process	cGMP biosynthetic process	The chemical reactions and pathways resulting in the formation of cyclic GMP, guanosine 3',5'-phosphate.	0.298731	N	1	N	0.456166	N	0.258094	N
GO:0006183	biological_process	GTP biosynthetic process	The chemical reactions and pathways resulting in the formation of GTP, guanosine triphosphate.	1	N	0.134124	N	1	N	0.636773	N
GO:0006184	biological_process	GTP catabolic process	The chemical reactions and pathways resulting in the breakdown of GTP, guanosine triphosphate.	0.919015	N	0.959065	N	0.631333	N	0.451803	N
GO:0006189	biological_process	'de novo' IMP biosynthetic process	The chemical reactions and pathways resulting in the formation of IMP, inosine monophosphate, by the stepwise assembly of a purine ring on ribose 5-phosphate.	1	N	1	N	1	N	1	N
GO:0006206	biological_process	pyrimidine nucleobase metabolic process	The chemical reactions and pathways involving pyrimidine nucleobases, 1,3-diazine, organic nitrogenous bases.	1	N	0.409815	N	1	N	0.181571	N
GO:0006207	biological_process	'de novo' pyrimidine nucleobase biosynthetic process	The chemical reactions and pathways resulting in the formation of pyrimidine nucleobases, 1,3-diazine, organic nitrogenous bases, beginning with the synthesis of a pyrimidine ring from simpler precursors.	1	N	1	N	1	N	1	N
GO:0006222	biological_process	UMP biosynthetic process	The chemical reactions and pathways resulting in the formation of UMP, uridine monophosphate.	1	N	1	N	1	N	0.188703	N
GO:0006228	biological_process	UTP biosynthetic process	The chemical reactions and pathways resulting in the formation of UTP, uridine (5'-)triphosphate.	1	N	0.11946	N	1	N	0.609508	N
GO:0006241	biological_process	CTP biosynthetic process	The chemical reactions and pathways resulting in the formation of CTP, cytidine 5'-triphosphate.	1	N	0.163988	N	1	N	0.677804	N
GO:0006259	biological_process	DNA metabolic process	Any cellular metabolic process involving deoxyribonucleic acid. This is one of the two main types of nucleic acid, consisting of a long, unbranched macromolecule formed from one, or more commonly, two, strands of linked deoxyribonucleotides.	0.299304	N	0.214451	N	1	N	0.464999	N
GO:0006260	biological_process	DNA replication	The cellular metabolic process in which a cell duplicates one or more molecules of DNA. DNA replication begins when specific sequences, known as origins of replication, are recognized and bound by initiation proteins, and ends when the original DNA molecule has been completely duplicated and the copies topologically separated. The unit of replication usually corresponds to the genome of the cell,…	0.983645	N	0.867612	N	0.715997	N	0.826656	N
GO:0006265	biological_process	DNA topological change	The process in which a transformation is induced in the topological structure of a double-stranded DNA helix, resulting in a change in linking number.	1	N	0.565762	N	0.533759	N	1	N
GO:0006269	biological_process	DNA replication, synthesis of RNA primer	The synthesis of a short RNA polymer, usually 4-15 nucleotides long, using one strand of unwound DNA as a template; the RNA then serves as a primer from which DNA polymerases extend synthesis.	1	N	1	N	1	N	1	N
GO:0006270	biological_process	DNA replication initiation	The process in which DNA-dependent DNA replication is started; this involves the separation of a stretch of the DNA double helix, the recruitment of DNA polymerases and the initiation of polymerase action.	0.895302	N	1	N	0.700311	N	1	N
GO:0006275	biological_process	regulation of DNA replication	Any process that modulates the frequency, rate or extent of DNA replication.	1	N	1	N	0.540374	N	0.358795	N
GO:0006281	biological_process	DNA repair	The process of restoring DNA after damage. Genomes are subject to damage by chemical and physical agents in the environment (e.g. UV and ionizing radiations, chemical mutagens, fungal and bacterial toxins, etc.) and by free radicals or alkylating agents endogenously generated in metabolism. DNA is also damaged because of errors during its replication. A variety of different DNA repair pathways ha…	0.71122	N	0.201519	N	0.155886	N	0.971384	N
GO:0006284	biological_process	base-excision repair	In base excision repair, an altered base is removed by a DNA glycosylase enzyme, followed by excision of the resulting sugar phosphate. The small gap left in the DNA helix is filled in by the sequential action of DNA polymerase and DNA ligase.	0.882432	N	0.886598	N	0.272893	N	0.929914	N
GO:0006289	biological_process	nucleotide-excision repair	A DNA repair process in which a small region of the strand surrounding the damage is removed from the DNA helix as an oligonucleotide. The small gap left in the DNA helix is filled in by the sequential action of DNA polymerase and DNA ligase. Nucleotide excision repair recognizes a wide range of substrates, including damage caused by UV irradiation (pyrimidine dimers and 6-4 photoproducts) and ch…	0.739298	N	0.930342	N	0.983496	N	0.900923	N
GO:0006298	biological_process	mismatch repair	A system for the correction of errors in which an incorrect base, which cannot form hydrogen bonds with the corresponding base in the parent strand, is incorporated into the daughter strand. The mismatch repair system promotes genomic fidelity by repairing base-base mismatches, insertion-deletion loops and heterologies generated during DNA replication and recombination.	0.631892	N	0.095319	N	0.803967	N	0.726162	N
GO:0006301	biological_process	postreplication repair	The conversion of DNA-damage induced single-stranded gaps into large molecular weight DNA after replication. Includes pathways that remove replication-blocking lesions in conjunction with DNA replication.	0.317288	N	1	N	1	N	1	N
GO:0006302	biological_process	double-strand break repair	The repair of double-strand breaks in DNA via homologous and nonhomologous mechanisms to reform a continuous DNA helix.	0.561236	N	0.857035	N	0.321597	N	0.57228	N
GO:0006303	biological_process	double-strand break repair via nonhomologous end joining	The repair of a double-strand break in DNA in which the two broken ends are rejoined with little or no sequence complementarity. Information at the DNA ends may be lost due to the modification of broken DNA ends. This term covers instances of separate pathways, called classical (or canonical) and alternative nonhomologous end joining (C-NHEJ and A-NHEJ). These in turn may further branch into sub-…	0.752966	N	0.391713	N	0.640708	N	0.873228	N
GO:0006308	biological_process	DNA catabolic process	The cellular DNA metabolic process resulting in the breakdown of DNA, deoxyribonucleic acid, one of the two main types of nucleic acid, consisting of a long unbranched macromolecule formed from one or two strands of linked deoxyribonucleotides, the 3'-phosphate group of each constituent deoxyribonucleotide being joined in 3',5'-phosphodiester linkage to the 5'-hydroxyl group of the deoxyribose mo…	1	N	1	N	1	N	0.302072	N
GO:0006310	biological_process	DNA recombination	Any process in which a new genotype is formed by reassortment of genes resulting in gene combinations different from those that were present in the parents. In eukaryotes genetic recombination can occur by chromosome assortment, intrachromosomal recombination, or nonreciprocal interchromosomal recombination. Intrachromosomal recombination occurs by crossing over. In bacteria it may occur by genet…	0.039591	N	0.181994	N	0.546236	N	0.84132	N
GO:0006313	biological_process	transposition, DNA-mediated	Any process involved in a type of transpositional recombination which occurs via a DNA intermediate.	0.967128	N	0.862271	N	0.843689	N	0.80774	N
GO:0006325	biological_process	chromatin organization	Any process that results in the specification, formation or maintenance of the physical structure of eukaryotic chromatin.	0.459497	N	0.806406	N	0.59454	N	0.992165	N
GO:0006333	biological_process	chromatin assembly or disassembly	The formation or destruction of chromatin structures.	1	N	1	N	0.05374	N	0.472117	N
GO:0006334	biological_process	nucleosome assembly	The aggregation, arrangement and bonding together of a nucleosome, the beadlike structural units of eukaryotic chromatin composed of histones and DNA.	0.955063	N	0.5433	N	0.737846	N	0.934281	N
GO:0006338	biological_process	chromatin remodeling	Dynamic structural changes to eukaryotic chromatin occurring throughout the cell division cycle. These changes range from the local changes necessary for transcriptional regulation to global changes necessary for chromosome segregation.	0.00173	N	0.03165	N	0.45175	N	0.27308	N
GO:0006348	biological_process	chromatin silencing at telomere	Repression of transcription of telomeric DNA by altering the structure of chromatin.	1	N	1	N	1	N	1	N
GO:0006351	biological_process	transcription, DNA-templated	The cellular synthesis of RNA on a template of DNA.	0.001371	N	0.674697	N	0.705248	N	0.832244	N
GO:0006352	biological_process	DNA-templated transcription, initiation	Any process involved in the assembly of the RNA polymerase preinitiation complex (PIC) at the core promoter region of a DNA template, resulting in the subsequent synthesis of RNA from that promoter. The initiation phase includes PIC assembly and the formation of the first few bonds in the RNA chain, including abortive initiation, which occurs when the first few nucleotides are repeatedly synthesi…	1	N	0.174392	N	0.314691	N	1	N
GO:0006355	biological_process	regulation of transcription, DNA-templated	Any process that modulates the frequency, rate or extent of cellular DNA-templated transcription.	0.011677	N	0.823894	N	0.435018	N	0.96358	N
GO:0006357	biological_process	regulation of transcription from RNA polymerase II promoter	Any process that modulates the frequency, rate or extent of transcription from an RNA polymerase II promoter.	0.626422	N	0.241374	N	0.004891	N	0.211087	N
GO:0006364	biological_process	rRNA processing	Any process involved in the conversion of a primary ribosomal RNA (rRNA) transcript into one or more mature rRNA molecules.	0.375285	N	0.778684	N	1	N	0.987673	N
GO:0006366	biological_process	transcription from RNA polymerase II promoter	The synthesis of RNA from a DNA template by RNA polymerase II, originating at an RNA polymerase II promoter. Includes transcription of messenger RNA (mRNA) and certain small nuclear RNAs (snRNAs).	0.953939	N	0.619647	N	0.003875	N	0.562794	N
GO:0006367	biological_process	transcription initiation from RNA polymerase II promoter	Any process involved in the assembly of the RNA polymerase II preinitiation complex (PIC) at an RNA polymerase II promoter region of a DNA template, resulting in the subsequent synthesis of RNA from that promoter. The initiation phase includes PIC assembly and the formation of the first few bonds in the RNA chain, including abortive initiation, which occurs when the first few nucleotides are repe…	0.586417	N	0.226279	N	0.438933	N	0.331438	N
GO:0006368	biological_process	transcription elongation from RNA polymerase II promoter	The extension of an RNA molecule after transcription initiation and promoter clearance at an RNA polymerase II promoter by the addition of ribonucleotides catalyzed by RNA polymerase II.	0.938205	N	0.92903	N	0.697662	N	0.765792	N
GO:0006370	biological_process	7-methylguanosine mRNA capping	Addition of the 7-methylguanosine cap to the 5' end of a nascent messenger RNA transcript.	0.765728	N	1	N	0.537313	N	1	N
GO:0006376	biological_process	mRNA splice site selection	Selection of a splice site by components of the assembling spliceosome.	0.925513	N	1	N	1	N	1	N
GO:0006378	biological_process	mRNA polyadenylation	The enzymatic addition of a sequence of 40-200 adenylyl residues at the 3' end of a eukaryotic mRNA primary transcript.	1	N	0.776263	N	0.388215	N	0.899563	N
GO:0006379	biological_process	mRNA cleavage	Any process in which a pre-mRNA or mRNA molecule is cleaved at specific sites or in a regulated manner.	0.508565	N	1	N	0.605741	N	0.19509	N
GO:0006383	biological_process	transcription from RNA polymerase III promoter	The synthesis of RNA from a DNA template by RNA polymerase III, originating at an RNAP III promoter.	0.681455	N	0.627276	N	0.852428	N	0.615902	N
GO:0006384	biological_process	transcription initiation from RNA polymerase III promoter	Any process involved in the assembly of the RNA polymerase III preinitiation complex (PIC) at an RNA polymerase III promoter region of a DNA template, resulting in the subsequent synthesis of RNA from that promoter. The initiation phase includes PIC assembly and the formation of the first few bonds in the RNA chain, including abortive initiation, which occurs when the first few nucleotides are re…	1	N	1	N	1	N	1	N
GO:0006388	biological_process	tRNA splicing, via endonucleolytic cleavage and ligation	Splicing of tRNA substrates via recognition of the folded RNA structure that brings the 5' and 3' splice sites into proximity and cleavage of the RNA at both the 3' and 5' splice sites by an endonucleolytic mechanism, followed by ligation of the exons.	0.779541	N	1	N	0.561218	N	0.74549	N
GO:0006396	biological_process	RNA processing	Any process involved in the conversion of one or more primary RNA transcripts into one or more mature RNA molecules.	0.046522	N	0.508939	N	0.263062	N	0.676697	N
GO:0006397	biological_process	mRNA processing	Any process involved in the conversion of a primary mRNA transcript into one or more mature mRNA(s) prior to translation into polypeptide.	0.075781	N	0.570496	N	0.229012	N	0.98713	N
GO:0006400	biological_process	tRNA modification	The covalent alteration of one or more nucleotides within a tRNA molecule to produce a tRNA molecule with a sequence that differs from that coded genetically.	1	N	1	N	1	N	1	N
GO:0006402	biological_process	mRNA catabolic process	The chemical reactions and pathways resulting in the breakdown of mRNA, messenger RNA, which is responsible for carrying the coded genetic 'message', transcribed from DNA, to sites of protein assembly at the ribosomes.	1	N	1	N	0.591898	N	0.775786	N
GO:0006406	biological_process	mRNA export from nucleus	The directed movement of mRNA from the nucleus to the cytoplasm.	0.90684	N	0.628585	N	0.555098	N	0.868336	N
GO:0006412	biological_process	translation	The cellular metabolic process in which a protein is formed, using the sequence of a mature mRNA molecule to specify the sequence of amino acids in a polypeptide chain. Translation is mediated by the ribosome, and begins with the formation of a ternary complex between aminoacylated initiator methionine tRNA, GTP, and initiation factor 2, which subsequently associates with the small subunit of the…	0.999601	N	0.929979	N	0.435874	N	0.934218	N
GO:0006413	biological_process	translational initiation	The process preceding formation of the peptide bond between the first two amino acids of a protein. This includes the formation of a complex of the ribosome, mRNA, and an initiation complex that contains the first aminoacyl-tRNA.	0.978305	N	0.901662	N	1	N	0.857847	N
GO:0006414	biological_process	translational elongation	The successive addition of amino acid residues to a nascent polypeptide chain during protein biosynthesis.	1	N	1	N	0.694414	N	1	N
GO:0006415	biological_process	translational termination	The process resulting in the release of a polypeptide chain from the ribosome, usually in response to a termination codon (UAA, UAG, or UGA in the universal genetic code).	1	N	1	N	1	N	1	N
GO:0006417	biological_process	regulation of translation	Any process that modulates the frequency, rate or extent of the chemical reactions and pathways resulting in the formation of proteins by the translation of mRNA.	0.130912	N	0.646575	N	0.715394	N	0.535917	N
GO:0006418	biological_process	tRNA aminoacylation for protein translation	The synthesis of aminoacyl tRNA by the formation of an ester bond between the 3'-hydroxyl group of the most 3' adenosine of the tRNA, to be used in ribosome-mediated polypeptide synthesis.	0.706792	N	0.524048	N	1	N	0.671606	N
GO:0006419	biological_process	alanyl-tRNA aminoacylation	The process of coupling alanine to alanyl-tRNA, catalyzed by alanyl-tRNA synthetase. In tRNA aminoacylation, the amino acid is first activated by linkage to AMP and then transferred to either the 2'- or the 3'-hydroxyl group of the 3'-adenosine residue of the tRNA.	1	N	0.163712	N	1	N	1	N
GO:0006420	biological_process	arginyl-tRNA aminoacylation	The process of coupling arginine to arginyl-tRNA, catalyzed by arginyl-tRNA synthetase. In tRNA aminoacylation, the amino acid is first activated by linkage to AMP and then transferred to either the 2'- or the 3'-hydroxyl group of the 3'-adenosine residue of the tRNA.	1	N	1	N	1	N	1	N
GO:0006421	biological_process	asparaginyl-tRNA aminoacylation	The process of coupling asparagine to asparaginyl-tRNA, catalyzed by asparaginyl-tRNA synthetase. In tRNA aminoacylation, the amino acid is first activated by linkage to AMP and then transferred to either the 2'- or the 3'-hydroxyl group of the 3'-adenosine residue of the tRNA.	0.137935	N	1	N	1	N	0.7058	N
GO:0006422	biological_process	aspartyl-tRNA aminoacylation	The process of coupling aspartate to aspartyl-tRNA, catalyzed by aspartyl-tRNA synthetase. In tRNA aminoacylation, the amino acid is first activated by linkage to AMP and then transferred to either the 2'- or the 3'-hydroxyl group of the 3'-adenosine residue of the tRNA.	1	N	1	N	1	N	1	N
GO:0006425	biological_process	glutaminyl-tRNA aminoacylation	The process of coupling glutamine to glutaminyl-tRNA, catalyzed by glutaminyl-tRNA synthetase. In tRNA aminoacylation, the amino acid is first activated by linkage to AMP and then transferred to either the 2'- or the 3'-hydroxyl group of the 3'- adenosine residue of the tRNA.	1	N	1	N	1	N	1	N
GO:0006429	biological_process	leucyl-tRNA aminoacylation	The process of coupling leucine to leucyl-tRNA, catalyzed by leucyl-tRNA synthetase. In tRNA aminoacylation, the amino acid is first activated by linkage to AMP and then transferred to either the 2'- or the 3'-hydroxyl group of the 3'-adenosine residue of the tRNA.	1	N	1	N	1	N	1	N
GO:0006432	biological_process	phenylalanyl-tRNA aminoacylation	The process of coupling phenylalanine to phenylalanyl-tRNA, catalyzed by phenylalanyl-tRNA synthetase. In tRNA aminoacylation, the amino acid is first activated by linkage to AMP and then transferred to either the 2'- or the 3'-hydroxyl group of the 3'-adenosine residue of the tRNA.	1	N	0.32779	N	1	N	0.458793	N
GO:0006433	biological_process	prolyl-tRNA aminoacylation	The process of coupling proline to prolyl-tRNA, catalyzed by prolyl-tRNA synthetase. In tRNA aminoacylation, the amino acid is first activated by linkage to AMP and then transferred to either the 2'- or the 3'-hydroxyl group of the 3'-adenosine residue of the tRNA.	1	N	1	N	1	N	1	N
GO:0006434	biological_process	seryl-tRNA aminoacylation	The process of coupling serine to seryl-tRNA, catalyzed by seryl-tRNA synthetase. In tRNA aminoacylation, the amino acid is first activated by linkage to AMP and then transferred to either the 2'- or the 3'-hydroxyl group of the 3'-adenosine residue of the tRNA.	0.431356	N	1	N	1	N	1	N
GO:0006436	biological_process	tryptophanyl-tRNA aminoacylation	The process of coupling tryptophan to tryptophanyl-tRNA, catalyzed by tryptophanyl-tRNA synthetase. In tRNA aminoacylation, the amino acid is first activated by linkage to AMP and then transferred to either the 2'- or the 3'-hydroxyl group of the 3'-adenosine residue of the tRNA.	1	N	1	N	0.17403	N	1	N
GO:0006438	biological_process	valyl-tRNA aminoacylation	The process of coupling valine to valyl-tRNA, catalyzed by valyl-tRNA synthetase. In tRNA aminoacylation, the amino acid is first activated by linkage to AMP and then transferred to either the 2'- or the 3'-hydroxyl group of the 3'-adenosine residue of the tRNA.	1	N	1	N	0.164992	N	1	N
GO:0006446	biological_process	regulation of translational initiation	Any process that modulates the frequency, rate or extent of translational initiation.	1	N	0.388021	N	0.87641	N	0.861105	N
GO:0006452	biological_process	translational frameshifting	A mechanism whereby different proteins may result from a single mRNA molecule, due to a change in the parsing of three nucleotides per codon relative to an initiating AUG codon.	1	N	1	N	1	N	0.050502	N
GO:0006457	biological_process	protein folding	The process of assisting in the covalent and noncovalent assembly of single chain polypeptides or multisubunit complexes into the correct tertiary structure.	0.999964	N	0.658341	N	0.9023	N	0.918203	N
GO:0006461	biological_process	protein complex assembly	The aggregation, arrangement and bonding together of a set of components to form a protein complex.	0.864732	N	0.598269	N	0.903182	N	0.140691	N
GO:0006464	biological_process	cellular protein modification process	The covalent alteration of one or more amino acids occurring in proteins, peptides and nascent polypeptides (co-translational, post-translational modifications) occurring at the level of an individual cell. Includes the modification of charged tRNAs that are destined to occur in a protein (pre-translation modification).	0.810086	N	0.983316	N	0.889072	N	0.737489	N
GO:0006465	biological_process	signal peptide processing	The proteolytic removal of a signal peptide from a protein during or after transport to a specific location in the cell.	0.584848	N	1	N	0.376096	N	1	N
GO:0006468	biological_process	protein phosphorylation	The process of introducing a phosphate group on to a protein.	0.145356	N	0.221785	N	0.258581	N	0.919951	N
GO:0006469	biological_process	negative regulation of protein kinase activity	Any process that stops, prevents, or reduces the frequency, rate or extent of protein kinase activity.	0.991701	N	0.56208	N	0.711495	N	0.726796	N
GO:0006470	biological_process	protein dephosphorylation	The process of removing one or more phosphoric residues from a protein.	0.072616	N	0.966658	N	0.207491	N	0.005237	N
GO:0006471	biological_process	protein ADP-ribosylation	The transfer, from NAD, of ADP-ribose to protein amino acids.	0.840551	N	0.85668	N	0.530908	N	0.796247	N
GO:0006478	biological_process	peptidyl-tyrosine sulfation	The sulfation of peptidyl-tyrosine residues to form peptidyl-O4'-sulfo-L-tyrosine.	0.391846	N	0.263691	N	0.228445	N	0.362136	N
GO:0006479	biological_process	protein methylation	The addition of a methyl group to a protein amino acid. A methyl group is derived from methane by the removal of a hydrogen atom.	0.210901	N	0.409957	N	0.078293	N	1	N
GO:0006481	biological_process	C-terminal protein methylation	The methylation of the C-terminal amino acid of a protein.	1	N	1	N	0.070989	N	1	N
GO:0006482	biological_process	protein demethylation	The removal of a methyl group, from a protein amino acid. A methyl group is derived from methane by the removal of a hydrogen atom.	1	N	1	N	1	N	1	N
GO:0006486	biological_process	protein glycosylation	A protein modification process that results in the addition of a carbohydrate or carbohydrate derivative unit to a protein amino acid, e.g. the addition of glycan chains to proteins.	0.996726	N	0.656882	N	0.835246	N	0.978473	N
GO:0006487	biological_process	protein N-linked glycosylation	A protein glycosylation process in which a carbohydrate or carbohydrate derivative unit is added to a protein via the N4 atom of peptidyl-asparagine, the omega-N of arginine, or the N1' atom peptidyl-tryptophan.	0.415022	N	0.86181	N	0.842302	N	0.173422	N
GO:0006491	biological_process	N-glycan processing	The conversion of N-linked glycan (N = nitrogen) structures from the initially transferred oligosaccharide to a mature form, by the actions of glycosidases and glycosyltransferases. The early processing steps are conserved and play roles in glycoprotein folding and trafficking.	0.561303	N	1	N	1	N	0.526485	N
GO:0006493	biological_process	protein O-linked glycosylation	A protein glycosylation process in which a carbohydrate or carbohydrate derivative unit is added to a protein via the hydroxyl group of peptidyl-serine, peptidyl-threonine, peptidyl-hydroxylysine, or peptidyl-hydroxyproline, or via the phenol group of peptidyl-tyrosine, forming an O-glycan.	0.741548	N	0.670381	N	0.880533	N	0.006749	N
GO:0006499	biological_process	N-terminal protein myristoylation	The covalent attachment of a myristoyl group to the N-terminal amino acid residue of a protein.	1	N	1	N	1	N	1	N
GO:0006505	biological_process	GPI anchor metabolic process	The chemical reactions and pathways involving glycosylphosphatidylinositol anchors, molecular mechanisms for attaching membrane proteins to the lipid bilayer of cell membranes. Structurally they consist of a molecule of phosphatidylinositol to which is linked, via the C-6 hydroxyl of the inositol, a carbohydrate chain. This chain is in turn linked to the protein through an ethanolamine phosphate …	1	N	1	N	0.140653	N	1	N
GO:0006506	biological_process	GPI anchor biosynthetic process	The chemical reactions and pathways resulting in the formation of a glycosylphosphatidylinositol (GPI) anchor that attaches some membrane proteins to the lipid bilayer of the cell membrane. The phosphatidylinositol group is linked via the C-6 hydroxyl residue of inositol to a carbohydrate chain which is itself linked to the protein via an ethanolamine phosphate group, its amino group forming an a…	0.545383	N	0.68077	N	1	N	0.973237	N
GO:0006508	biological_process	proteolysis	The hydrolysis of proteins into smaller polypeptides and/or amino acids by cleavage of their peptide bonds.	0.990268	N	0.221687	N	0.428201	N	0.318653	N
GO:0006511	biological_process	ubiquitin-dependent protein catabolic process	The chemical reactions and pathways resulting in the breakdown of a protein or peptide by hydrolysis of its peptide bonds, initiated by the covalent attachment of a ubiquitin group, or multiple ubiquitin groups, to the protein.	0.804245	N	0.958807	N	0.255422	N	0.984999	N
GO:0006520	biological_process	cellular amino acid metabolic process	The chemical reactions and pathways involving amino acids, carboxylic acids containing one or more amino groups, as carried out by individual cells.	0.579882	N	0.269029	N	0.483581	N	0.130645	N
GO:0006526	biological_process	arginine biosynthetic process	The chemical reactions and pathways resulting in the formation of arginine, 2-amino-5-(carbamimidamido)pentanoic acid.	1	N	1	N	1	N	1	N
GO:0006529	biological_process	asparagine biosynthetic process	The chemical reactions and pathways resulting in the formation of asparagine, 2-amino-3-carbamoylpropanoic acid.	1	N	0.123951	N	1	N	0.186254	N
GO:0006541	biological_process	glutamine metabolic process	The chemical reactions and pathways involving glutamine, 2-amino-4-carbamoylbutanoic acid.	1	N	0.706416	N	1	N	0.257141	N
GO:0006542	biological_process	glutamine biosynthetic process	The chemical reactions and pathways resulting in the formation of glutamine, 2-amino-4-carbamoylbutanoic acid.	1	N	1	N	1	N	0.182146	N
GO:0006544	biological_process	glycine metabolic process	The chemical reactions and pathways involving glycine, aminoethanoic acid.	1	N	1	N	1	N	1	N
GO:0006545	biological_process	glycine biosynthetic process	The chemical reactions and pathways resulting in the formation of glycine, aminoethanoic acid.	1	N	1	N	1	N	1	N
GO:0006546	biological_process	glycine catabolic process	The chemical reactions and pathways resulting in the breakdown of glycine, aminoethanoic acid.	0.619247	N	1	N	0.405205	N	1	N
GO:0006555	biological_process	methionine metabolic process	The chemical reactions and pathways involving methionine (2-amino-4-(methylthio)butanoic acid), a sulfur-containing, essential amino acid found in peptide linkage in proteins.	0.06031	N	0.093547	N	0.42089	N	1	N
GO:0006556	biological_process	S-adenosylmethionine biosynthetic process	The chemical reactions and pathways resulting in the formation of S-adenosylmethionine, S-(5'-adenosyl)-L-methionine, an important intermediate in one-carbon metabolism.	1	N	1	N	0.45692	N	0.648502	N
GO:0006559	biological_process	L-phenylalanine catabolic process	The chemical reactions and pathways resulting in the breakdown of phenylalanine, 2-amino-3-phenylpropanoic acid.	0.350759	N	0.527103	N	1	N	0.683073	N
GO:0006561	biological_process	proline biosynthetic process	The chemical reactions and pathways resulting in the formation of proline (pyrrolidine-2-carboxylic acid), a chiral, cyclic, nonessential alpha-amino acid found in peptide linkage in proteins.	1	N	0.29712	N	1	N	1	N
GO:0006562	biological_process	proline catabolic process	The chemical reactions and pathways resulting in the breakdown of proline (pyrrolidine-2-carboxylic acid), a chiral, cyclic, nonessential alpha-amino acid found in peptide linkage in proteins.	1	N	1	N	0.101242	N	1	N
GO:0006563	biological_process	L-serine metabolic process	The chemical reactions and pathways involving L-serine, the L-enantiomer of serine, i.e. (2S)-2-amino-3-hydroxypropanoic acid.	1	N	1	N	1	N	1	N
GO:0006564	biological_process	L-serine biosynthetic process	The chemical reactions and pathways resulting in the formation of L-serine, the L-enantiomer of serine, i.e. (2S)-2-amino-3-hydroxypropanoic acid.	1	N	1	N	1	N	1	N
GO:0006569	biological_process	tryptophan catabolic process	The chemical reactions and pathways resulting in the breakdown of tryptophan, the chiral amino acid 2-amino-3-(1H-indol-3-yl)propanoic acid.	0.707713	N	0.524889	N	0.132608	N	1	N
GO:0006570	biological_process	tyrosine metabolic process	The chemical reactions and pathways involving tyrosine, an aromatic amino acid, 2-amino-3-(4-hydroxyphenyl)propanoic acid.	1	N	1	N	1	N	1	N
GO:0006595	biological_process	polyamine metabolic process	The chemical reactions and pathways involving polyamines, any organic compound containing two or more amino groups.	0.066503	N	1	N	1	N	1	N
GO:0006597	biological_process	spermine biosynthetic process	The chemical reactions and pathways resulting in the formation of spermine, a polybasic amine found in human sperm, in ribosomes and in some viruses and involved in nucleic acid packaging.	1	N	1	N	1	N	1	N
GO:0006605	biological_process	protein targeting	The process of targeting specific proteins to particular membrane-bounded subcellular organelles. Usually requires an organelle specific protein sequence motif.	0.612361	N	0.392944	N	0.787074	N	0.048524	N
GO:0006606	biological_process	protein import into nucleus	The directed movement of a protein from the cytoplasm to the nucleus.	0.883527	N	0.808158	N	0.761899	N	0.014302	N
GO:0006613	biological_process	cotranslational protein targeting to membrane	The targeting of proteins to a membrane that occurs during translation. The transport of most secretory proteins, particularly those with more than 100 amino acids, into the endoplasmic reticulum lumen occurs in this manner, as does the import of some proteins into mitochondria.	1	N	1	N	1	N	1	N
GO:0006614	biological_process	SRP-dependent cotranslational protein targeting to membrane	The targeting of proteins to a membrane that occurs during translation and is dependent upon two key components, the signal-recognition particle (SRP) and the SRP receptor. SRP is a cytosolic particle that transiently binds to the endoplasmic reticulum (ER) signal sequence in a nascent protein, to the large ribosomal unit, and to the SRP receptor in the ER membrane.	1	N	1	N	0.637328	N	1	N
GO:0006621	biological_process	protein retention in ER lumen	The retention in the endoplasmic reticulum (ER) lumen of soluble resident proteins. Sorting receptors retrieve proteins with ER localization signals, such as KDEL and HDEL sequences or some transmembrane domains, that have escaped to the cis-Golgi network and return them to the ER. Abnormally folded proteins and unassembled subunits are also selectively retained in the ER.	1	N	0.294812	N	1	N	1	N
GO:0006625	biological_process	protein targeting to peroxisome	The process of directing proteins towards the peroxisome, usually using signals contained within the protein.	0.743677	N	1	N	0.521765	N	0.334846	N
GO:0006626	biological_process	protein targeting to mitochondrion	The process of directing proteins towards and into the mitochondrion, usually mediated by mitochondrial proteins that recognize signals contained within the imported protein.	0.979649	N	0.902009	N	1	N	0.671922	N
GO:0006627	biological_process	protein processing involved in protein targeting to mitochondrion	The cleavage of peptide bonds in proteins, usually near the N terminus, contributing to the process of import into the mitochondrion. Several different peptidases mediate cleavage of proteins destined for different mitochondrial compartments.	1	N	1	N	1	N	1	N
GO:0006629	biological_process	lipid metabolic process	The chemical reactions and pathways involving lipids, compounds soluble in an organic solvent but not, or sparingly, in an aqueous solvent. Includes fatty acids; neutral fats, other fatty-acid esters, and soaps; long-chain (fatty) alcohols and waxes; sphingoids and other long-chain bases; glycolipids, phospholipids and sphingolipids; and carotenes, polyprenols, sterols, terpenes and other isopren…	0.258002	N	0.376343	N	0.182069	N	0.720673	N
GO:0006631	biological_process	fatty acid metabolic process	The chemical reactions and pathways involving fatty acids, aliphatic monocarboxylic acids liberated from naturally occurring fats and oils by hydrolysis.	0.320325	N	0.547088	N	0.491371	N	0.342871	N
GO:0006633	biological_process	fatty acid biosynthetic process	The chemical reactions and pathways resulting in the formation of a fatty acid, any of the aliphatic monocarboxylic acids that can be liberated by hydrolysis from naturally occurring fats and oils. Fatty acids are predominantly straight-chain acids of 4 to 24 carbon atoms, which may be saturated or unsaturated; branched fatty acids and hydroxy fatty acids also occur, and very long chain acids of …	0.490657	N	0.834235	N	0.604888	N	0.000156	Y
GO:0006635	biological_process	fatty acid beta-oxidation	A fatty acid oxidation process that results in the complete oxidation of a long-chain fatty acid. Fatty acid beta-oxidation begins with the addition of coenzyme A to a fatty acid, and occurs by successive cycles of reactions during each of which the fatty acid is shortened by a two-carbon fragment removed as acetyl coenzyme A; the cycle continues until only two or three carbons remain (as acetyl-…	0.876983	N	0.516646	N	0.443806	N	0.997101	N
GO:0006637	biological_process	acyl-CoA metabolic process	The chemical reactions and pathways involving acyl-CoA, any derivative of coenzyme A in which the sulfhydryl group is in thiolester linkage with an acyl group.	1	N	0.090356	N	0.071372	N	0.21736	N
GO:0006644	biological_process	phospholipid metabolic process	The chemical reactions and pathways involving phospholipids, any lipid containing phosphoric acid as a mono- or diester.	0.483291	N	0.551462	N	0.75941	N	0.1086	N
GO:0006658	biological_process	phosphatidylserine metabolic process	The chemical reactions and pathways involving phosphatidylserines, any of a class of glycerophospholipids in which the phosphatidyl group is esterified to the hydroxyl group of L-serine. They are important constituents of cell membranes.	0.698562	N	0.505027	N	0.477127	N	1	N
GO:0006659	biological_process	phosphatidylserine biosynthetic process	The chemical reactions and pathways resulting in the formation of phosphatidylserines, any of a class of glycerophospholipids in which the phosphatidyl group is esterified to the hydroxyl group of L-serine.	1	N	1	N	1	N	1	N
GO:0006661	biological_process	phosphatidylinositol biosynthetic process	The chemical reactions and pathways resulting in the formation of phosphatidylinositol, any glycophospholipid in which the sn-glycerol 3-phosphate residue is esterified to the 1-hydroxyl group of 1D-myo-inositol.	0.365003	N	0.287759	N	0.230011	N	0.057075	N
GO:0006662	biological_process	glycerol ether metabolic process	The chemical reactions and pathways involving glycerol ethers, any anhydride formed between two organic hydroxy compounds, one of which is glycerol.	1	N	1	N	1	N	1	N
GO:0006665	biological_process	sphingolipid metabolic process	The chemical reactions and pathways involving sphingolipids, any of a class of lipids containing the long-chain amine diol sphingosine or a closely related base (a sphingoid).	0.987505	N	0.694967	N	0.814307	N	0.102326	N
GO:0006672	biological_process	ceramide metabolic process	The chemical reactions and pathways involving ceramides, any N-acylated sphingoid.	1	N	0.386793	N	1	N	0.329874	N
GO:0006683	biological_process	galactosylceramide catabolic process	The chemical reactions and pathways resulting in the breakdown of galactosylceramides, any compound formed by the replacement of the glycosidic hydroxyl group of a cyclic form of galactose by a ceramide group.	1	N	0.163902	N	1	N	1	N
GO:0006689	biological_process	ganglioside catabolic process	The chemical reactions and pathways resulting in the breakdown of ganglioside, a ceramide oligosaccharide carrying, in addition to other sugar residues, one or more sialic residues.	1	N	1	N	1	N	1	N
GO:0006694	biological_process	steroid biosynthetic process	The chemical reactions and pathways resulting in the formation of steroids, compounds with a 1,2,cyclopentanoperhydrophenanthrene nucleus; includes de novo formation and steroid interconversion by modification.	0.446661	N	0.602123	N	0.565831	N	1	N
GO:0006695	biological_process	cholesterol biosynthetic process	The chemical reactions and pathways resulting in the formation of cholesterol, cholest-5-en-3 beta-ol, the principal sterol of vertebrates and the precursor of many steroids, including bile acids and steroid hormones.	0.781266	N	0.826586	N	0.787889	N	0.928566	N
GO:0006699	biological_process	bile acid biosynthetic process	The chemical reactions and pathways resulting in the formation of bile acids, any of a group of steroid carboxylic acids occurring in bile.	0.775876	N	0.225536	N	1	N	0.743032	N
GO:0006729	biological_process	tetrahydrobiopterin biosynthetic process	The chemical reactions and pathways resulting in the formation of tetrahydrobiopterin, the reduced form of biopterin (2-amino-4-hydroxy-6-(1,2-dihydroxypropyl)-pteridine). It functions as a hydroxylation coenzyme, e.g. in the conversion of phenylalanine to tyrosine.	1	N	1	N	1	N	1	N
GO:0006730	biological_process	one-carbon metabolic process	The chemical reactions and pathways involving the transfer of one-carbon units in various oxidation states.	0.923228	N	0.228888	N	0.665624	N	0.894569	N
GO:0006741	biological_process	NADP biosynthetic process	The chemical reactions and pathways resulting in the formation of nicotinamide-adenine dinucleotide phosphate, a coenzyme involved in many redox and biosynthetic reactions; biosynthesis may be of either the oxidized form, NADP, or the reduced form, NADPH.	1	N	1	N	1	N	0.537572	N
GO:0006742	biological_process	NADP catabolic process	The chemical reactions and pathways resulting in the breakdown of nicotinamide-adenine dinucleotide phosphate, a coenzyme involved in many redox and biosynthetic reactions; catabolism may be of either the oxidized form, NADP, or the reduced form, NADPH.	0.423021	N	0.265964	N	1	N	1	N
GO:0006744	biological_process	ubiquinone biosynthetic process	The chemical reactions and pathways resulting in the formation of ubiquinone, a lipid-soluble electron-transporting coenzyme.	0.849332	N	0.67992	N	0.634542	N	0.080442	N
GO:0006749	biological_process	glutathione metabolic process	The chemical reactions and pathways involving glutathione, the tripeptide glutamylcysteinylglycine, which acts as a coenzyme for some enzymes and as an antioxidant in the protection of sulfhydryl groups in enzymes and other proteins; it has a specific role in the reduction of hydrogen peroxide (H2O2) and oxidized ascorbate, and it participates in the gamma-glutamyl cycle.	0.629147	N	0.314581	N	0.245704	N	0.024356	N
GO:0006750	biological_process	glutathione biosynthetic process	The chemical reactions and pathways resulting in the formation of glutathione, the tripeptide glutamylcysteinylglycine, which acts as a coenzyme for some enzymes and as an antioxidant in the protection of sulfhydryl groups in enzymes and other proteins.	0.724942	N	1	N	0.393403	N	0.006664	N
GO:0006777	biological_process	Mo-molybdopterin cofactor biosynthetic process	The chemical reactions and pathways resulting in the formation of the Mo-molybdopterin cofactor, essential for the catalytic activity of some enzymes. The cofactor consists of a mononuclear molybdenum (Mo) ion coordinated by one or two molybdopterin ligands.	1	N	1	N	0.591379	N	0.055845	N
GO:0006778	biological_process	porphyrin-containing compound metabolic process	The chemical reactions and pathways involving any member of a large group of derivatives or analogs of porphyrin. Porphyrins consists of a ring of four pyrrole nuclei linked each to the next at their alpha positions through a methine group.	1	N	1	N	1	N	0.553518	N
GO:0006779	biological_process	porphyrin-containing compound biosynthetic process	The chemical reactions and pathways resulting in the formation of any member of a large group of derivatives or analogs of porphyrin. Porphyrin consists of a ring of four pyrrole nuclei linked each to the next at their alpha positions through a methine group.	0.126391	N	0.212364	N	0.182086	N	0.032022	N
GO:0006783	biological_process	heme biosynthetic process	The chemical reactions and pathways resulting in the formation of heme, any compound of iron complexed in a porphyrin (tetrapyrrole) ring, from less complex precursors.	0.057648	N	0.504743	N	0.788994	N	0.245795	N
GO:0006784	biological_process	heme a biosynthetic process	The chemical reactions and pathways resulting in the formation of heme a, a derivative of heme found in cytochrome aa3.	1	N	1	N	1	N	1	N
GO:0006788	biological_process	heme oxidation	The chemical reactions and pathways resulting in the loss of electrons from one or more atoms in heme.	1	N	1	N	1	N	1	N
GO:0006796	biological_process	phosphate-containing compound metabolic process	The chemical reactions and pathways involving the phosphate group, the anion or salt of any phosphoric acid.	0.199068	N	0.755949	N	0.134739	N	0.156199	N
GO:0006801	biological_process	superoxide metabolic process	The chemical reactions and pathways involving superoxide, the superoxide anion O2- (superoxide free radical), or any compound containing this species.	0.120491	N	0.795441	N	1	N	0.70115	N
GO:0006807	biological_process	nitrogen compound metabolic process	The chemical reactions and pathways involving organic or inorganic compounds that contain nitrogen, including (but not limited to) nitrogen fixation, nitrification, denitrification, assimilatory/dissimilatory nitrate reduction and the interconversion of nitrogenous organic matter and ammonium.	0.513599	N	0.81133	N	0.77711	N	0.228241	N
GO:0006809	biological_process	nitric oxide biosynthetic process	The chemical reactions and pathways resulting in the formation of nitric oxide, nitrogen monoxide (NO), a colorless gas only slightly soluble in water.	0.673384	N	0.482292	N	1	N	0.63765	N
GO:0006810	biological_process	transport	The directed movement of substances (such as macromolecules, small molecules, ions) into, out of or within a cell, or between cells, or within a multicellular organism by means of some agent such as a transporter or pore.	0.458817	N	0.909819	N	0.909583	N	0.930777	N
GO:0006811	biological_process	ion transport	The directed movement of charged atoms or small charged molecules into, out of or within a cell, or between cells, by means of some agent such as a transporter or pore.	0.931705	N	0.097374	N	0.783639	N	0.866304	N
GO:0006812	biological_process	cation transport	The directed movement of cations, atoms or small molecules with a net positive charge, into, out of or within a cell, or between cells, by means of some agent such as a transporter or pore.	0.059016	N	0.246641	N	0.831693	N	0.770902	N
GO:0006813	biological_process	potassium ion transport	The directed movement of potassium ions (K+) into, out of or within a cell, or between cells, by means of some agent such as a transporter or pore.	0.857824	N	0.391443	N	0.686361	N	0.984901	N
GO:0006814	biological_process	sodium ion transport	The directed movement of sodium ions (Na+) into, out of or within a cell, or between cells, by means of some agent such as a transporter or pore.	0.873034	N	0.815755	N	0.616472	N	0.570601	N
GO:0006816	biological_process	calcium ion transport	The directed movement of calcium (Ca) ions into, out of or within a cell, or between cells, by means of some agent such as a transporter or pore.	0.035082	N	0.570283	N	0.142035	N	0.013698	N
GO:0006817	biological_process	phosphate ion transport	The directed movement of phosphate into, out of or within a cell, or between cells, by means of some agent such as a transporter or pore.	0.536204	N	0.665398	N	1	N	0.484492	N
GO:0006820	biological_process	anion transport	The directed movement of anions, atoms or small molecules with a net negative charge, into, out of or within a cell, or between cells, by means of some agent such as a transporter or pore.	0.668179	N	1	N	1	N	1	N
GO:0006821	biological_process	chloride transport	The directed movement of chloride into, out of or within a cell, or between cells, by means of some agent such as a transporter or pore.	0.650015	N	0.108554	N	0.031374	N	0.380567	N
GO:0006825	biological_process	copper ion transport	The directed movement of copper (Cu) ions into, out of or within a cell, or between cells, by means of some agent such as a transporter or pore.	1	N	1	N	1	N	1	N
GO:0006826	biological_process	iron ion transport	The directed movement of iron (Fe) ions into, out of or within a cell, or between cells, by means of some agent such as a transporter or pore.	0.11273	N	0.794601	N	0.167693	N	0.205262	N
GO:0006835	biological_process	dicarboxylic acid transport	The directed movement of dicarboxylic acids into, out of or within a cell, or between cells, by means of some agent such as a transporter or pore.	1	N	1	N	1	N	1	N
GO:0006836	biological_process	neurotransmitter transport	The directed movement of a neurotransmitter into, out of or within a cell, or between cells, by means of some agent such as a transporter or pore. Neurotransmitters are any chemical substance that is capable of transmitting (or inhibiting the transmission of) a nerve impulse from a neuron to another cell.	0.96905	N	0.141926	N	0.277192	N	1	N
GO:0006850	biological_process	mitochondrial pyruvate transport	The directed movement of pyruvate, 2-oxopropanoate, into, out of or within a mitochondrion.	1	N	1	N	1	N	1	N
GO:0006855	biological_process	drug transmembrane transport	The process in which a drug is transported from one side of a membrane to the other by means of some agent such as a transporter or pore.	0.298241	N	0.13441	N	0.457983	N	1	N
GO:0006869	biological_process	lipid transport	The directed movement of lipids into, out of or within a cell, or between cells, by means of some agent such as a transporter or pore. Lipids are compounds soluble in an organic solvent but not, or sparingly, in an aqueous solvent.	0.407073	N	0.702298	N	0.644856	N	0.548033	N
GO:0006874	biological_process	cellular calcium ion homeostasis	Any process involved in the maintenance of an internal steady state of calcium ions at the level of a cell.	0.151872	N	0.986736	N	0.978855	N	0.229222	N
GO:0006879	biological_process	cellular iron ion homeostasis	Any process involved in the maintenance of an internal steady state of iron ions at the level of a cell.	0.118344	N	0.877968	N	0.550772	N	0.190775	N
GO:0006884	biological_process	cell volume homeostasis	Any process involved in maintaining the steady state of a cell's volume. The cell's volume refers to the three-dimensional space occupied by a cell.	0.717321	N	0.767389	N	0.7584	N	0.901871	N
GO:0006885	biological_process	regulation of pH	Any process involved in the maintenance of an internal equilibrium of hydrogen ions, thereby modulating the internal pH, within an organism or cell.	0.284798	N	1	N	0.19321	N	0.033016	N
GO:0006886	biological_process	intracellular protein transport	The directed movement of proteins in a cell, including the movement of proteins between specific compartments or structures within a cell, such as organelles of a eukaryotic cell.	0.925544	N	0.615049	N	0.877638	N	0.862632	N
GO:0006887	biological_process	exocytosis	A process of secretion by a cell that results in the release of intracellular molecules (e.g. hormones, matrix proteins) contained within a membrane-bounded vesicle by fusion of the vesicle with the plasma membrane of a cell. This is the process in which most molecules are secreted from eukaryotic cells.	0.194077	N	0.062697	N	0.32374	N	0.005711	N
GO:0006888	biological_process	ER to Golgi vesicle-mediated transport	The directed movement of substances from the endoplasmic reticulum (ER) to the Golgi, mediated by COP II vesicles. Small COP II coated vesicles form from the ER and then fuse directly with the cis-Golgi. Larger structures are transported along microtubules to the cis-Golgi.	0.579161	N	0.057377	N	0.660515	N	0.034495	N
GO:0006890	biological_process	retrograde vesicle-mediated transport, Golgi to ER	The directed movement of substances from the Golgi back to the endoplasmic reticulum, mediated by vesicles bearing specific protein coats such as COPI or COG.	0.576916	N	1	N	0.65999	N	0.522588	N
GO:0006891	biological_process	intra-Golgi vesicle-mediated transport	The directed movement of substances within the Golgi, mediated by small transport vesicles. These either fuse with the cis-Golgi or with each other to form the membrane stacks known as the cis-Golgi reticulum (network).	0.269059	N	0.023497	N	0.628697	N	1	N
GO:0006893	biological_process	Golgi to plasma membrane transport	The directed movement of substances from the Golgi to the plasma membrane in transport vesicles that move from the trans-Golgi network to the plasma membrane, where they fuse and release their contents by exocytosis.	0.709704	N	0.524904	N	1	N	0.090634	N
GO:0006897	biological_process	endocytosis	A vesicle-mediated transport process in which cells take up external materials or membrane constituents by the invagination of a small region of the plasma membrane to form a new membrane-bounded vesicle.	0.066175	N	0.18432	N	0.000823	Y	0.000526	Y
GO:0006898	biological_process	receptor-mediated endocytosis	An endocytosis process in which cell surface receptors ensure specificity of transport. A specific receptor on the cell surface binds tightly to the extracellular macromolecule (the ligand) that it recognizes; the plasma-membrane region containing the receptor-ligand complex then undergoes endocytosis, forming a transport vesicle containing the receptor-ligand complex and excluding most other pla…	0.928169	N	0.641505	N	0.857909	N	0.197383	N
GO:0006904	biological_process	vesicle docking involved in exocytosis	The initial attachment of a vesicle membrane to a target membrane, mediated by proteins protruding from the membrane of the vesicle and the target membrane, that contributes to exocytosis.	0.663817	N	1	N	0.123343	N	1	N
GO:0006907	biological_process	pinocytosis	An endocytosis process that results in the uptake of liquid material by cells from their external environment; literally 'cell drinking'. Liquid is enclosed in vesicles, called pinosomes, formed by invagination of the plasma membrane.	1	N	0.326269	N	0.300511	N	0.11132	N
GO:0006909	biological_process	phagocytosis	An endocytosis process that results in the engulfment of external particulate material by phagocytes. The particles are initially contained within phagocytic vacuoles (phagosomes), which then fuse with primary lysosomes to effect digestion of the particles.	0.105702	N	0.433054	N	0.086799	N	0.066707	N
GO:0006911	biological_process	phagocytosis, engulfment	The internalization of bacteria, immune complexes and other particulate matter or of an apoptotic cell by phagocytosis, including the membrane and cytoskeletal processes required, which involves one of three mechanisms: zippering of pseudopods around a target via repeated receptor-ligand interactions, sinking of the target directly into plasma membrane of the phagocytosing cell, or induced uptake…	0.908544	N	0.011132	N	1	N	0.629389	N
GO:0006913	biological_process	nucleocytoplasmic transport	The directed movement of molecules between the nucleus and the cytoplasm.	0.983423	N	0.432566	N	0.88823	N	0.487429	N
GO:0006914	biological_process	autophagy	The process in which cells digest parts of their own cytoplasm; allows for both recycling of macromolecular constituents under conditions of cellular stress and remodeling the intracellular structure for cell differentiation.	0.351953	N	0.299394	N	0.846252	N	0.098896	N
GO:0006915	biological_process	apoptotic process	A programmed cell death process which begins when a cell receives an internal (e.g. DNA damage) or external signal (e.g. an extracellular death ligand), and proceeds through a series of biochemical events (signaling pathway phase) which trigger an execution phase. The execution phase is the last step of an apoptotic process, and is typically characterized by rounding-up of the cell, retraction of…	0.413117	N	0.609686	N	0.136949	N	0.059048	N
GO:0006919	biological_process	activation of cysteine-type endopeptidase activity involved in apoptotic process	Any process that initiates the activity of the inactive enzyme cysteine-type endopeptidase in the context of an apoptotic process.	0.504082	N	0.956023	N	0.935817	N	0.927102	N
GO:0006935	biological_process	chemotaxis	The directed movement of a motile cell or organism, or the directed growth of a cell guided by a specific chemical concentration gradient. Movement may be towards a higher concentration (positive chemotaxis) or towards a lower concentration (negative chemotaxis).	0.556025	N	0.993265	N	0.638087	N	0.600216	N
GO:0006936	biological_process	muscle contraction	A process in which force is generated within muscle tissue, resulting in a change in muscle geometry. Force generation involves a chemo-mechanical energy conversion step that is carried out by the actin/myosin complex activity, which generates force through ATP hydrolysis.	0	Y	0.000498	Y	0.667176	N	0.008466	N
GO:0006937	biological_process	regulation of muscle contraction	Any process that modulates the frequency, rate or extent of muscle contraction.	0.002738	N	0.226955	N	0.563878	N	0.001675	N
GO:0006939	biological_process	smooth muscle contraction	A process in which force is generated within smooth muscle tissue, resulting in a change in muscle geometry. Force generation involves a chemo-mechanical energy conversion step that is carried out by the actin/myosin complex activity, which generates force through ATP hydrolysis. Smooth muscle differs from striated muscle in the much higher actin/myosin ratio, the absence of conspicuous sarcomere…	0.526511	N	0.819213	N	1	N	0.925017	N
GO:0006940	biological_process	regulation of smooth muscle contraction	Any process that modulates the frequency, rate or extent of smooth muscle contraction.	0.755694	N	1	N	1	N	0.352264	N
GO:0006942	biological_process	regulation of striated muscle contraction	Any process that modulates the frequency, rate or extent of striated muscle contraction.	8.3e-05	Y	3e-06	Y	0.131901	N	0.003296	N
GO:0006950	biological_process	response to stress	Any process that results in a change in state or activity of a cell or an organism (in terms of movement, secretion, enzyme production, gene expression, etc.) as a result of a disturbance in organismal or cellular homeostasis, usually, but not necessarily, exogenous (e.g. temperature, humidity, ionizing radiation).	0.362908	N	0.442578	N	0.359565	N	0.291513	N
GO:0006952	biological_process	defense response	Reactions, triggered in response to the presence of a foreign body or the occurrence of an injury, which result in restriction of damage to the organism attacked or prevention/recovery from the infection caused by the attack.	0.035973	N	0.698124	N	0.420146	N	0.800796	N
GO:0006954	biological_process	inflammatory response	The immediate defensive reaction (by vertebrate tissue) to infection or injury caused by chemical or physical agents. The process is characterized by local vasodilation, extravasation of plasma into intercellular spaces and accumulation of white blood cells and macrophages.	0.589538	N	0.94553	N	0.582165	N	0.006333	N
GO:0006955	biological_process	immune response	Any immune system process that functions in the calibrated response of an organism to a potential internal or invasive threat.	0.533188	N	0.892325	N	0.096802	N	0.00232	N
GO:0006959	biological_process	humoral immune response	An immune response mediated through a body fluid.	0.316603	N	0.377804	N	0.016817	N	0.018403	N
GO:0006974	biological_process	cellular response to DNA damage stimulus	Any process that results in a change in state or activity of a cell (in terms of movement, secretion, enzyme production, gene expression, etc.) as a result of a stimulus indicating damage to its DNA from environmental insults or errors during metabolism.	0.171644	N	0.841534	N	0.273866	N	0.305559	N
GO:0006979	biological_process	response to oxidative stress	Any process that results in a change in state or activity of a cell or an organism (in terms of movement, secretion, enzyme production, gene expression, etc.) as a result of oxidative stress, a state often resulting from exposure to high levels of reactive oxygen species, e.g. superoxide anions, hydrogen peroxide (H2O2), and hydroxyl radicals.	0.747611	N	0.767589	N	0.982173	N	0.758787	N
GO:0007005	biological_process	mitochondrion organization	A process that is carried out at the cellular level which results in the assembly, arrangement of constituent parts, or disassembly of a mitochondrion; includes mitochondrial morphogenesis and distribution, and replication of the mitochondrial genome as well as synthesis of new mitochondrial components.	0.25637	N	0.595167	N	0.5451	N	0.855042	N
GO:0007009	biological_process	plasma membrane organization	A process that is carried out at the cellular level which results in the assembly, arrangement of constituent parts, or disassembly of the plasma membrane.	0.760469	N	0.804336	N	1	N	0.224031	N
GO:0007010	biological_process	cytoskeleton organization	A process that is carried out at the cellular level which results in the assembly, arrangement of constituent parts, or disassembly of cytoskeletal structures.	0.673477	N	0.219514	N	0.413405	N	0.037826	N
GO:0007015	biological_process	actin filament organization	A process that is carried out at the cellular level which results in the assembly, arrangement of constituent parts, or disassembly of cytoskeletal structures comprising actin filaments. Includes processes that control the spatial distribution of actin filaments, such as organizing filaments into meshworks, bundles, or other structures, as by cross-linking.	0.396264	N	0.202504	N	0.072835	N	0.066366	N
GO:0007016	biological_process	cytoskeletal anchoring at plasma membrane	A cytoskeleton organization process that directly or indirectly links cytoskeletal filaments to the plasma membrane.	0.904332	N	0.081458	N	0.88163	N	0.46429	N
GO:0007017	biological_process	microtubule-based process	Any cellular process that depends upon or alters the microtubule cytoskeleton, that part of the cytoskeleton comprising microtubules and their associated proteins.	1	N	1	N	0.909472	N	0.351003	N
GO:0007018	biological_process	microtubule-based movement	A microtubule-based process that is mediated by motor proteins and results in the movement of organelles, other microtubules, or other particles along microtubules.	0.115659	N	0.92447	N	0.804535	N	0.710168	N
GO:0007020	biological_process	microtubule nucleation	The process in which tubulin alpha-beta heterodimers begin aggregation to form an oligomeric tubulin structure (a microtubule seed). Microtubule nucleation is the initiating step in the formation of a microtubule in the absence of any existing microtubules ('de novo' microtubule formation).	0.859109	N	1	N	0.279659	N	0.829828	N
GO:0007021	biological_process	tubulin complex assembly	The aggregation and bonding together of alpha- and beta-tubulin to form a tubulin heterodimer.	1	N	1	N	1	N	1	N
GO:0007023	biological_process	post-chaperonin tubulin folding pathway	Completion of folding of alpha- and beta-tubulin; takes place subsequent to chaperonin-mediated partial folding; mediated by a complex of folding cofactors.	0.677711	N	0.482689	N	0.121276	N	0.261453	N
GO:0007026	biological_process	negative regulation of microtubule depolymerization	Any process that stops, prevents, or reduces the frequency, rate or extent of microtubule depolymerization; prevention of depolymerization of a microtubule can result from binding by 'capping' at the plus end (e.g. by interaction with another cellular protein of structure) or by exposing microtubules to a stabilizing drug such as taxol.	0.534207	N	1	N	0.451105	N	0.104946	N
GO:0007029	biological_process	endoplasmic reticulum organization	A process that is carried out at the cellular level which results in the assembly, arrangement of constituent parts, or disassembly of the endoplasmic reticulum.	0.069793	N	0.385912	N	0.593404	N	0.236726	N
GO:0007030	biological_process	Golgi organization	A process that is carried out at the cellular level which results in the assembly, arrangement of constituent parts, or disassembly of the Golgi apparatus.	0.396381	N	0.697684	N	0.637949	N	0.959724	N
GO:0007031	biological_process	peroxisome organization	A process that is carried out at the cellular level which results in the assembly, arrangement of constituent parts, or disassembly of a peroxisome. A peroxisome is a small, membrane-bounded organelle that uses dioxygen (O2) to oxidize organic molecules.	0.353948	N	0.370699	N	1	N	0.861828	N
GO:0007032	biological_process	endosome organization	A process that is carried out at the cellular level which results in the assembly, arrangement of constituent parts, or disassembly of endosomes.	0.83794	N	1	N	1	N	0.922366	N
GO:0007040	biological_process	lysosome organization	A process that is carried out at the cellular level which results in the assembly, arrangement of constituent parts, or disassembly of a lysosome. A lysosome is a cytoplasmic, membrane-bounded organelle that is found in most animal cells and that contains a variety of hydrolases.	0.723312	N	0.480713	N	0.965595	N	0.640737	N
GO:0007043	biological_process	cell-cell junction assembly	The aggregation, arrangement and bonding together of a set of components to form a junction between cells.	0.786379	N	0.234936	N	0.798543	N	0.738503	N
GO:0007044	biological_process	cell-substrate junction assembly	The aggregation, arrangement and bonding together of a set of components to form a junction between a cell and its substrate.	0.030234	N	0.509125	N	0.03024	N	0.094772	N
GO:0007049	biological_process	cell cycle	The progression of biochemical and morphological phases and events that occur in a cell during successive cell replication or nuclear replication events. Canonically, the cell cycle comprises the replication and segregation of genetic material followed by the division of the cell, but in endocycles or syncytial cells nuclear replication or nuclear division may not be followed by cell division.	0.868471	N	0.999801	N	0.99993	N	0.989979	N
GO:0007050	biological_process	cell cycle arrest	A regulatory process that halts progression through the cell cycle during one of the normal phases (G1, S, G2, M).	0.726661	N	0.783223	N	0.29893	N	0.127044	N
GO:0007051	biological_process	spindle organization	A process that is carried out at the cellular level which results in the assembly, arrangement of constituent parts, or disassembly of the spindle, the array of microtubules and associated molecules that forms between opposite poles of a eukaryotic cell during DNA segregation and serves to move the duplicated chromosomes apart.	1	N	0.196327	N	0.040385	N	0.730064	N
GO:0007059	biological_process	chromosome segregation	The process in which genetic material, in the form of chromosomes, is organized into specific structures and then physically separated and apportioned to two or more sets. In eukaryotes, chromosome segregation begins with the condensation of chromosomes, includes chromosome separation, and ends when chromosomes have completed movement to the spindle poles.	0.485647	N	0.410572	N	0.501695	N	0.955711	N
GO:0007064	biological_process	mitotic sister chromatid cohesion	The cell cycle process in which the sister chromatids of a replicated chromosome are joined along the entire length of the chromosome, from their formation in S phase through metaphase during a mitotic cell cycle. This cohesion cycle is critical for high fidelity chromosome transmission.	0.726776	N	1	N	0.151964	N	0.314799	N
GO:0007067	biological_process	mitotic nuclear division	A cell cycle process comprising the steps by which the nucleus of a eukaryotic cell divides; the process involves condensation of chromosomal DNA into a highly compacted form. Canonically, mitosis produces two daughter nuclei whose chromosome complement is identical to that of the mother cell.	0.332454	N	0.584799	N	0.418711	N	0.997586	N
GO:0007076	biological_process	mitotic chromosome condensation	The cell cycle process in which chromatin structure is compacted prior to and during mitosis in eukaryotic cells.	0.1412	N	0.256554	N	1	N	0.508429	N
GO:0007088	biological_process	regulation of mitosis	Any process that modulates the frequency, rate or extent of mitosis.	0.064461	N	0.529287	N	0.463956	N	0.745389	N
GO:0007093	biological_process	mitotic cell cycle checkpoint	A cell cycle checkpoint that ensures accurate chromosome replication and segregation by preventing progression through a mitotic cell cycle until conditions are suitable for the cell to proceed to the next stage.	0.964438	N	0.57486	N	0.523047	N	0.672196	N
GO:0007094	biological_process	mitotic spindle assembly checkpoint	A cell cycle checkpoint that delays the metaphase/anaphase transition of a mitotic nuclear division until the spindle is correctly assembled and chromosomes are attached to the spindle.	0.822313	N	0.843398	N	0.821483	N	0.775172	N
GO:0007096	biological_process	regulation of exit from mitosis	Any process involved in the progression from anaphase/telophase to G1 that is associated with a conversion from high to low mitotic CDK activity.	1	N	1	N	0.318585	N	0.466734	N
GO:0007099	biological_process	centriole replication	The cell cycle process in which a daughter centriole is formed perpendicular to an existing centriole. An immature centriole contains a ninefold radially symmetric array of single microtubules; mature centrioles consist of a radial array of nine microtubule triplets, doublets, or singlets depending upon the species and cell type.	1	N	1	N	1	N	1	N
GO:0007131	biological_process	reciprocal meiotic recombination	The cell cycle process in which double strand breaks are formed and repaired through a double Holliday junction intermediate. This results in the equal exchange of genetic material between non-sister chromatids in a pair of homologous chromosomes. These reciprocal recombinant products ensure the proper segregation of homologous chromosomes during meiosis I and create genetic diversity.	0.415483	N	0.81103	N	0.551928	N	0.952605	N
GO:0007154	biological_process	cell communication	Any process that mediates interactions between a cell and its surroundings. Encompasses interactions such as signaling or attachment between one cell and another cell, between a cell and an extracellular matrix, or between a cell and any other aspect of its environment.	1	N	0.877497	N	0.847224	N	0.307022	N
GO:0007155	biological_process	cell adhesion	The attachment of a cell, either to another cell or to an underlying substrate such as the extracellular matrix, via cell adhesion molecules.	0.382118	N	0.48807	N	0.29932	N	0.000149	Y
GO:0007156	biological_process	homophilic cell adhesion via plasma membrane adhesion molecules	The attachment of a plasma membrane adhesion molecule in one cell to an identical molecule in an adjacent cell.	0.999282	N	0.775999	N	0.968858	N	0.841968	N
GO:0007160	biological_process	cell-matrix adhesion	The binding of a cell to the extracellular matrix via adhesion molecules.	0.506893	N	0.874523	N	0.31421	N	0.017873	N
GO:0007165	biological_process	signal transduction	The cellular process in which a signal is conveyed to trigger a change in the activity or state of a cell. Signal transduction begins with reception of a signal (e.g. a ligand binding to a receptor or receptor activation by a stimulus such as light), or for signal transduction in the absence of ligand, signal-withdrawal or the activity of a constitutively active receptor. Signal transduction ends…	0.83143	N	0.99769	N	0.994815	N	0.129941	N
GO:0007166	biological_process	cell surface receptor signaling pathway	A series of molecular signals initiated by activation of a receptor on the surface of a cell. The pathway begins with binding of an extracellular ligand to a cell surface receptor, or for receptors that signal in the absence of a ligand, by ligand-withdrawal or the activity of a constitutively active receptor. The pathway ends with regulation of a downstream cellular process, e.g. transcription.	0.207609	N	0.402947	N	0.312504	N	0.307078	N
GO:0007169	biological_process	transmembrane receptor protein tyrosine kinase signaling pathway	A series of molecular signals initiated by the binding of an extracellular ligand to a receptor on the surface of the target cell where the receptor possesses tyrosine kinase activity, and ending with regulation of a downstream cellular process, e.g. transcription.	0.376619	N	0.955871	N	0.533219	N	0.008074	N
GO:0007172	biological_process	signal complex assembly	The aggregation, arrangement and bonding together of a set of components to form a complex capable of relaying a signal within a cell.	0.366772	N	0.545537	N	0.151002	N	0.32355	N
GO:0007178	biological_process	transmembrane receptor protein serine/threonine kinase signaling pathway	A series of molecular signals initiated by the binding of an extracellular ligand to a receptor on the surface of the target cell where the receptor possesses serine/threonine kinase activity, and ending with regulation of a downstream cellular process, e.g. transcription.	1	N	1	N	0.475914	N	0.281417	N
GO:0007179	biological_process	transforming growth factor beta receptor signaling pathway	A series of molecular signals initiated by the binding of an extracellular ligand to a transforming growth factor beta receptor on the surface of a target cell, and ending with regulation of a downstream cellular process, e.g. transcription.	0.543539	N	0.737654	N	0.023396	N	0.206474	N
GO:0007186	biological_process	G-protein coupled receptor signaling pathway	A series of molecular signals that proceeds with an activated receptor promoting the exchange of GDP for GTP on the alpha-subunit of an associated heterotrimeric G-protein complex. The GTP-bound activated alpha-G-protein then dissociates from the beta- and gamma-subunits to further transmit the signal within the cell. The pathway begins with receptor-ligand interaction, or for basal GPCR signalin…	0.851525	N	0.823739	N	0.974314	N	0.866726	N
GO:0007189	biological_process	adenylate cyclase-activating G-protein coupled receptor signaling pathway	The series of molecular signals generated as a consequence of a G-protein coupled receptor binding to its physiological ligand, where the pathway proceeds through activation of adenylyl cyclase activity and a subsequent increase in the concentration of cyclic AMP (cAMP).	0.558807	N	0.827963	N	0.802319	N	0.491806	N
GO:0007194	biological_process	negative regulation of adenylate cyclase activity	Any process that stops, prevents, or reduces the frequency, rate or extent of adenylate cyclase activity.	0.693348	N	1	N	1	N	0.656196	N
GO:0007200	biological_process	phospholipase C-activating G-protein coupled receptor signaling pathway	The series of molecular signals generated as a consequence of a G-protein coupled receptor binding to its physiological ligand, where the pathway proceeds with activation of phospholipase C (PLC) and a subsequent increase in the concentration of inositol trisphosphate (IP3) and diacylglycerol (DAG).	0.880756	N	0.720003	N	1	N	0.564005	N
GO:0007205	biological_process	protein kinase C-activating G-protein coupled receptor signaling pathway	The series of molecular signals generated as a consequence of a G-protein coupled receptor binding to its physiological ligand, where the pathway proceeds with activation of protein kinase C (PKC). PKC is activated by second messengers including diacylglycerol (DAG).	0.278471	N	1	N	0.904347	N	0.465955	N
GO:0007212	biological_process	dopamine receptor signaling pathway	The series of molecular signals generated as a consequence of a dopamine receptor binding to one of its physiological ligands.	1	N	0.3841	N	0.360009	N	1	N
GO:0007213	biological_process	G-protein coupled acetylcholine receptor signaling pathway	Any series of molecular signals initiated by an acetylcholine receptor on the surface of the target cell binding to one of its physiological ligands, and proceeding with the activated receptor promoting the exchange of GDP for GTP on the alpha-subunit of an associated heterotrimeric G-protein complex. The GTP-bound activated alpha-G-protein then dissociates from the beta- and gamma-subunits to fu…	0.267349	N	1	N	1	N	0.61032	N
GO:0007216	biological_process	G-protein coupled glutamate receptor signaling pathway	A series of molecular signals initiated by glutamate binding to a glutamate receptor on the surface of the target cell, and proceeding with the activated receptor promoting the exchange of GDP for GTP on the alpha-subunit of an associated heterotrimeric G-protein complex. Ends with regulation of a downstream cellular process, e.g. transcription.	1	N	1	N	1	N	1	N
GO:0007218	biological_process	neuropeptide signaling pathway	The series of molecular signals generated as a consequence of a peptide neurotransmitter binding to a cell surface receptor.	0.65884	N	0.995055	N	1	N	0.766806	N
GO:0007219	biological_process	Notch signaling pathway	A series of molecular signals initiated by the binding of an extracellular ligand to the receptor Notch on the surface of a target cell, and ending with regulation of a downstream cellular process, e.g. transcription.	0.563267	N	0.470214	N	0.25749	N	0.64229	N
GO:0007224	biological_process	smoothened signaling pathway	A series of molecular signals generated as a consequence of activation of the transmembrane protein Smoothened.	0.632358	N	0.995262	N	0.848087	N	0.669123	N
GO:0007229	biological_process	integrin-mediated signaling pathway	A series of molecular signals initiated by the binding of extracellular ligand to an integrin on the surface of a target cell, and ending with regulation of a downstream cellular process, e.g. transcription.	0.707061	N	0.030893	N	0.129612	N	0.005708	N
GO:0007250	biological_process	activation of NF-kappaB-inducing kinase activity	The stimulation of the activity of NF-kappaB-inducing kinase through phosphorylation at specific residues.	0.00802	N	0.888662	N	0.860504	N	0.841129	N
GO:0007259	biological_process	JAK-STAT cascade	Any process in which STAT proteins (Signal Transducers and Activators of Transcription) and JAK (Janus Activated Kinase) proteins convey a signal to trigger a change in the activity or state of a cell. The JAK-STAT cascade begins with activation of STAT proteins by members of the JAK family of tyrosine kinases, proceeds through dimerization and subsequent nuclear translocation of STAT proteins, a…	0.436481	N	0.961219	N	0.069968	N	0.349069	N
GO:0007264	biological_process	small GTPase mediated signal transduction	Any series of molecular signals in which a small monomeric GTPase relays one or more of the signals.	0.992046	N	0.991993	N	0.489399	N	0.777605	N
GO:0007265	biological_process	Ras protein signal transduction	A series of molecular signals within the cell that are mediated by a member of the Ras superfamily of proteins switching to a GTP-bound active state.	0.874309	N	0.265136	N	0.954339	N	0.097489	N
GO:0007266	biological_process	Rho protein signal transduction	A series of molecular signals within the cell that are mediated by a member of the Rho family of proteins switching to a GTP-bound active state.	0.54701	N	0.054795	N	0.535101	N	0.608199	N
GO:0007267	biological_process	cell-cell signaling	Any process that mediates the transfer of information from one cell to another.	0.951163	N	0.640332	N	0.724748	N	0.034332	N
GO:0007268	biological_process	synaptic transmission	The process of communication from a neuron to a target (neuron, muscle, or secretory cell) across a synapse.	0.951444	N	0.984908	N	0.521422	N	0.897157	N
GO:0007269	biological_process	neurotransmitter secretion	The regulated release of neurotransmitter into the synaptic cleft. A neurotransmitter is any of a group of substances that are released on excitation from the axon terminal of a presynaptic neuron of the central or peripheral nervous system and travel across the synaptic cleft to either excite or inhibit the target cell. Among the many substances that have the properties of a neurotransmitter are…	0.36553	N	0.917531	N	0.363081	N	0.709676	N
GO:0007275	biological_process	multicellular organismal development	The biological process whose specific outcome is the progression of a multicellular organism over time from an initial condition (e.g. a zygote or a young adult) to a later condition (e.g. a multicellular animal or an aged adult).	0.387995	N	0.738606	N	0.998676	N	0.249924	N
GO:0007276	biological_process	gamete generation	The generation and maintenance of gametes in a multicellular organism. A gamete is a haploid reproductive cell.	0.580776	N	1	N	1	N	1	N
GO:0007283	biological_process	spermatogenesis	The process of formation of spermatozoa, including spermatocytogenesis and spermiogenesis.	0.352501	N	0.420139	N	0.889718	N	0.425538	N
GO:0007292	biological_process	female gamete generation	Generation of the female gamete; specialised haploid cells produced by meiosis and along with a male gamete takes part in sexual reproduction.	0.433948	N	0.868071	N	0.282999	N	0.08086	N
GO:0007340	biological_process	acrosome reaction	The discharge, by sperm, of a single, anterior secretory granule following the sperm's attachment to the zona pellucida surrounding the oocyte. The process begins with the fusion of the outer acrosomal membrane with the sperm plasma membrane and ends with the exocytosis of the acrosomal contents into the egg.	1	N	1	N	0.429672	N	1	N
GO:0007346	biological_process	regulation of mitotic cell cycle	Any process that modulates the rate or extent of progress through the mitotic cell cycle.	1	N	1	N	0.793975	N	1	N
GO:0007399	biological_process	nervous system development	The process whose specific outcome is the progression of nervous tissue over time, from its formation to its mature state.	0.989154	N	0.998598	N	0.998501	N	0.609288	N
GO:0007411	biological_process	axon guidance	The chemotaxis process that directs the migration of an axon growth cone to a specific target site in response to a combination of attractive and repulsive cues.	0.969014	N	0.957723	N	0.967719	N	0.132307	N
GO:0007416	biological_process	synapse assembly	The aggregation, arrangement and bonding together of a set of components to form a synapse.	0.746875	N	0.809126	N	0.764204	N	0.946803	N
GO:0007417	biological_process	central nervous system development	The process whose specific outcome is the progression of the central nervous system over time, from its formation to the mature structure. The central nervous system is the core nervous system that serves an integrating and coordinating function. In vertebrates it consists of the brain, spinal cord and spinal nerves. In those invertebrates with a central nervous system it typically consists of a …	0.533879	N	0.635654	N	0.253913	N	0.990763	N
GO:0007420	biological_process	brain development	The process whose specific outcome is the progression of the brain over time, from its formation to the mature structure. Brain development begins with patterning events in the neural tube and ends with the mature structure that is the center of thought and emotion. The brain is responsible for the coordination and control of bodily activities and the interpretation of information from the senses…	0.994861	N	0.821573	N	0.209376	N	0.968738	N
GO:0007422	biological_process	peripheral nervous system development	The process whose specific outcome is the progression of the peripheral nervous system over time, from its formation to the mature structure. The peripheral nervous system is one of the two major divisions of the nervous system. Nerves in the PNS connect the central nervous system (CNS) with sensory organs, other organs, muscles, blood vessels and glands.	0.957679	N	0.848342	N	0.816684	N	0.943158	N
GO:0007507	biological_process	heart development	The process whose specific outcome is the progression of the heart over time, from its formation to the mature structure. The heart is a hollow, muscular organ, which, by contracting rhythmically, keeps up the circulation of the blood.	0.231282	N	0.903819	N	0.999763	N	0.300119	N
GO:0007517	biological_process	muscle organ development	The process whose specific outcome is the progression of the muscle over time, from its formation to the mature structure. The muscle is an organ consisting of a tissue made up of various elongated cells that are specialized to contract and thus to produce movement and mechanical work.	0.430623	N	0.033159	N	0.57355	N	0.011756	N
GO:0007520	biological_process	myoblast fusion	A process in which non-proliferating myoblasts fuse to existing fibers or to myotubes to form new fibers. A myoblast is a mononucleate cell type that, by fusion with other myoblasts, gives rise to the myotubes that eventually develop into skeletal muscle fibers.	0.288091	N	0.022621	N	0.77887	N	0.096627	N
GO:0007568	biological_process	aging	A developmental process that is a deterioration and loss of function over time. Aging includes loss of functions such as resistance to disease, homeostasis, and fertility, as well as wear and tear. Aging includes cellular senescence, but is more inclusive. May precede death (GO:0016265) and may succeed developmental maturation (GO:0021700).	0.411721	N	0.895969	N	0.393369	N	0.873672	N
GO:0007586	biological_process	digestion	The whole of the physical, chemical, and biochemical processes carried out by multicellular organisms to break down ingested nutrients into components that may be easily absorbed and directed into metabolism.	1	N	1	N	0.422646	N	0.606034	N
GO:0007596	biological_process	blood coagulation	The sequential process in which the multiple coagulation factors of the blood interact, ultimately resulting in the formation of an insoluble fibrin clot; it may be divided into three stages: stage 1, the formation of intrinsic and extrinsic prothrombin converting principle; stage 2, the formation of thrombin; stage 3, the formation of stable fibrin polymers.	0.094329	N	0.69699	N	0.457094	N	0.01198	N
GO:0007600	biological_process	sensory perception	The series of events required for an organism to receive a sensory stimulus, convert it to a molecular signal, and recognize and characterize the signal. This is a neurological process.	1	N	1	N	1	N	1	N
GO:0007601	biological_process	visual perception	The series of events required for an organism to receive a visual stimulus, convert it to a molecular signal, and recognize and characterize the signal. Visual stimuli are detected in the form of photons and are processed to form an image.	0.531605	N	0.893182	N	0.816801	N	0.849322	N
GO:0007605	biological_process	sensory perception of sound	The series of events required for an organism to receive an auditory stimulus, convert it to a molecular signal, and recognize and characterize the signal. Sonic stimuli are detected in the form of vibrations and are processed to form a sound.	0.978398	N	0.092035	N	0.67671	N	0.846735	N
GO:0007608	biological_process	sensory perception of smell	The series of events required for an organism to receive an olfactory stimulus, convert it to a molecular signal, and recognize and characterize the signal. Olfaction involves the detection of chemical composition of an organism's ambient medium by chemoreceptors. This is a neurological process.	0.373062	N	1	N	0.240221	N	0.538423	N
GO:0007626	biological_process	locomotory behavior	The specific movement from place to place of an organism in response to external or internal stimuli. Locomotion of a whole organism in a manner dependent upon some combination of that organism's internal state and external conditions.	0.473913	N	0.581622	N	0.84609	N	0.789011	N
GO:0007631	biological_process	feeding behavior	Behavior associated with the intake of food.	1	N	1	N	1	N	0.477313	N
GO:0008009	molecular_function	chemokine activity	The function of a family of small chemotactic cytokines; their name is derived from their ability to induce directed chemotaxis in nearby responsive cells. All chemokines possess a number of conserved cysteine residues involved in intramolecular disulfide bond formation. Some chemokines are considered pro-inflammatory and can be induced during an immune response to recruit cells of the immune sys…	1	N	1	N	0.058408	N	0.506545	N
GO:0008013	molecular_function	beta-catenin binding	Interacting selectively and non-covalently with the beta subunit of the catenin complex.	0.665043	N	0.314177	N	1	N	0.8391	N
GO:0008016	biological_process	regulation of heart contraction	Any process that modulates the frequency, rate or extent of heart contraction. Heart contraction is the process in which the heart decreases in volume in a characteristic way to propel blood through the body.	0.603184	N	0.281236	N	0.820541	N	0.535829	N
GO:0008017	molecular_function	microtubule binding	Interacting selectively and non-covalently with microtubules, filaments composed of tubulin monomers.	0.895828	N	0.885884	N	0.321679	N	0.395407	N
GO:0008021	cellular_component	synaptic vesicle	A secretory organelle, some 50 nm in diameter, of presynaptic nerve terminals; accumulates in high concentrations of neurotransmitters and secretes these into the synaptic cleft by fusion with the 'active zone' of the presynaptic plasma membrane.	0.979889	N	0.613626	N	0.867103	N	0.105325	N
GO:0008022	molecular_function	protein C-terminus binding	Interacting selectively and non-covalently with a protein C-terminus, the end of any peptide chain at which the 1-carboxy function of a constituent amino acid is not attached in peptide linkage to another amino-acid residue.	0.406305	N	0.387396	N	0.422736	N	0.12457	N
GO:0008023	cellular_component	transcription elongation factor complex	Any protein complex that interacts with RNA polymerase II to increase (positive transcription elongation factor) or reduce (negative transcription elongation factor) the rate of transcription elongation.	0.400676	N	1	N	0.833439	N	0.805453	N
GO:0008026	molecular_function	ATP-dependent helicase activity	Catalysis of the reaction: ATP + H2O = ADP + phosphate, to drive the unwinding of a DNA or RNA helix.	0.914445	N	0.978342	N	0.760183	N	0.624343	N
GO:0008033	biological_process	tRNA processing	The process in which a pre-tRNA molecule is converted to a mature tRNA, ready for addition of an aminoacyl group.	0.796797	N	0.517701	N	0.60939	N	0.411358	N
GO:0008047	molecular_function	enzyme activator activity	Increases the activity of an enzyme.	0.953965	N	0.835454	N	0.221354	N	0.127888	N
GO:0008053	biological_process	mitochondrial fusion	Merging of two or more mitochondria within a cell to form a single compartment.	0.201066	N	0.119037	N	0.08947	N	0.315112	N
GO:0008060	molecular_function	ARF GTPase activator activity	Increases the rate of GTP hydrolysis by the GTPase ARF.	0.980013	N	0.969798	N	0.542572	N	0.106336	N
GO:0008063	biological_process	Toll signaling pathway	A series of molecular signals initiated by the binding of an extracellular ligand to the receptor Toll on the surface of a target cell, and ending with regulation of a downstream cellular process, e.g. transcription.	1	N	0.1058	N	0.416678	N	0.590563	N
GO:0008064	biological_process	regulation of actin polymerization or depolymerization	Any process that modulates the frequency, rate or extent of the assembly or disassembly of actin filaments by the addition or removal of actin monomers from a filament.	0.637465	N	1	N	0.417464	N	0.601902	N
GO:0008073	molecular_function	ornithine decarboxylase inhibitor activity	The stopping, prevention or reduction of the activity of the enzyme ornithine decarboxylase.	1	N	0.198865	N	1	N	1	N
GO:0008076	cellular_component	voltage-gated potassium channel complex	A protein complex that forms a transmembrane channel through which potassium ions may cross a cell membrane in response to changes in membrane potential.	0.967955	N	0.993187	N	0.990024	N	0.995955	N
GO:0008080	molecular_function	N-acetyltransferase activity	Catalysis of the transfer of an acetyl group to a nitrogen atom on the acceptor molecule.	0.698787	N	0.149307	N	0.13134	N	1	N
GO:0008081	molecular_function	phosphoric diester hydrolase activity	Catalysis of the hydrolysis of a phosphodiester to give a phosphomonoester and a free hydroxyl group.	1	N	1	N	0.36101	N	1	N
GO:0008083	molecular_function	growth factor activity	The function that stimulates a cell to grow or proliferate. Most growth factors have other actions besides the induction of cell growth or proliferation.	0.433563	N	1	N	0.735103	N	0.650163	N
GO:0008092	molecular_function	cytoskeletal protein binding	Interacting selectively and non-covalently with any protein component of any cytoskeleton (actin, microtubule, or intermediate filament cytoskeleton).	0.080749	N	0.285845	N	0.454658	N	0.007308	N
GO:0008093	molecular_function	cytoskeletal adaptor activity	The binding activity of a molecule that brings together a cytoskeletal protein and one or more other molecules, permitting them to function in a coordinated way.	0.028942	N	0.168024	N	0.141922	N	0.018845	N
GO:0008097	molecular_function	5S rRNA binding	Interacting selectively and non-covalently with 5S ribosomal RNA, the smallest RNA constituent of a ribosome.	1	N	1	N	1	N	1	N
GO:0008108	molecular_function	UDP-glucose:hexose-1-phosphate uridylyltransferase activity	Catalysis of the reaction: alpha-D-galactose 1-phosphate + UDP-D-glucose = alpha-D-glucose 1-phosphate + UDP-D-galactose.	1	N	1	N	1	N	0.353227	N
GO:0008113	molecular_function	peptide-methionine (S)-S-oxide reductase activity	Catalysis of the reactions: peptide-L-methionine + thioredoxin disulfide + H2O = peptide-L-methionine (S)-S-oxide + thioredoxin, and L-methionine + thioredoxin disulfide + H2O = L-methionine (S)-S-oxide + thioredoxin. Can act on oxidized methionine in peptide linkage with specificity for the S enantiomer. Thioredoxin disulfide is the oxidized form of thioredoxin.	1	N	1	N	1	N	1	N
GO:0008121	molecular_function	ubiquinol-cytochrome-c reductase activity	Catalysis of the transfer of a solute or solutes from one side of a membrane to the other according to the reaction: CoQH2 + 2 ferricytochrome c = CoQ + 2 ferrocytochrome c + 2 H+.	0.523604	N	0.354486	N	1	N	1	N
GO:0008124	molecular_function	4-alpha-hydroxytetrahydrobiopterin dehydratase activity	Catalysis of the reaction: (6R)-6-(L-erythro-1,2-dihydroxypropyl)-5,6,7,8-tetrahydro-4a-hydroxypterin = (6R)-6-(L-erythro-1,2-dihydroxypropyl)-7,8-dihydro-6H-pterin + H(2)O.	1	N	1	N	1	N	1	N
GO:0008131	molecular_function	primary amine oxidase activity	Catalysis of the reaction: a primary amine + H2O + O2 = an aldehyde + NH3 + hydrogen peroxide.	1	N	1	N	1	N	0.416689	N
GO:0008134	molecular_function	transcription factor binding	Interacting selectively and non-covalently with a transcription factor, any protein required to initiate or regulate transcription.	0.2648	N	0.177001	N	0.263192	N	0.192293	N
GO:0008137	molecular_function	NADH dehydrogenase (ubiquinone) activity	Catalysis of the reaction: NADH + H+ + ubiquinone = NAD+ + ubiquinol.	0.925956	N	0.785192	N	0.401569	N	1	N
GO:0008138	molecular_function	protein tyrosine/serine/threonine phosphatase activity	Catalysis of the reactions: protein serine + H2O = protein serine + phosphate; protein threonine phosphate + H2O = protein threonine + phosphate; and protein tyrosine phosphate + H2O = protein tyrosine + phosphate.	0.001309	N	0.97904	N	0.668565	N	0.20795	N
GO:0008140	molecular_function	cAMP response element binding protein binding	Interacting selectively and non-covalently with the cAMP response element binding protein.	0.686672	N	0.503676	N	1	N	1	N
GO:0008144	molecular_function	drug binding	Interacting selectively and non-covalently with a drug, any naturally occurring or synthetic substance, other than a nutrient, that, when administered or applied to an organism, affects the structure or functioning of the organism; in particular, any such substance used in the diagnosis, prevention, or treatment of disease.	0.715263	N	0.697547	N	0.408025	N	0.292374	N
GO:0008146	molecular_function	sulfotransferase activity	Catalysis of the transfer of a sulfate group from 3'-phosphoadenosine 5'-phosphosulfate to the hydroxyl group of an acceptor, producing the sulfated derivative and 3'-phosphoadenosine 5'-phosphate.	0.945867	N	0.516001	N	0.788961	N	0.734662	N
GO:0008152	biological_process	metabolic process	The chemical reactions and pathways, including anabolism and catabolism, by which living organisms transform chemical substances. Metabolic processes typically transform small molecules, but also include macromolecular processes such as DNA repair and replication, and protein synthesis and degradation.	0.99719	N	0.962346	N	0.796639	N	0.76623	N
GO:0008154	biological_process	actin polymerization or depolymerization	Assembly or disassembly of actin filaments by the addition or removal of actin monomers from a filament.	0.574049	N	0.681638	N	1	N	0.244297	N
GO:0008156	biological_process	negative regulation of DNA replication	Any process that stops, prevents, or reduces the frequency, rate or extent of DNA replication.	0.35513	N	0.544111	N	0.226662	N	0.519601	N
GO:0008157	molecular_function	protein phosphatase 1 binding	Interacting selectively and non-covalently with the enzyme protein phosphatase 1.	1	N	1	N	1	N	1	N
GO:0008158	molecular_function	hedgehog receptor activity	Combining with a member of the hedgehog protein family and transmitting the signal across the membrane to initiate a change in cell activity.	1	N	1	N	1	N	1	N
GO:0008168	molecular_function	methyltransferase activity	Catalysis of the transfer of a methyl group to an acceptor molecule.	0.976053	N	0.88709	N	0.711692	N	0.903538	N
GO:0008170	molecular_function	N-methyltransferase activity	Catalysis of the transfer of a methyl group to the nitrogen atom of an acceptor molecule.	1	N	1	N	1	N	1	N
GO:0008171	molecular_function	O-methyltransferase activity	Catalysis of the transfer of a methyl group to the oxygen atom of an acceptor molecule.	0.450152	N	0.60237	N	0.199031	N	1	N
GO:0008173	molecular_function	RNA methyltransferase activity	Catalysis of the transfer of a methyl group from a donor to a nucleoside residue in an RNA molecule.	0.17168	N	0.052648	N	0.186102	N	1	N
GO:0008176	molecular_function	tRNA (guanine-N7-)-methyltransferase activity	Catalysis of the reaction: S-adenosyl-L-methionine + tRNA = S-adenosyl-L-homocysteine + tRNA containing N7-methylguanine.	1	N	1	N	1	N	1	N
GO:0008180	cellular_component	COP9 signalosome	A protein complex that catalyzes the deneddylation of proteins, including the cullin component of SCF ubiquitin E3 ligase; deneddylation increases the activity of cullin family ubiquitin ligases. The signalosome is involved in many regulatory process, including some which control development, in many species; also regulates photomorphogenesis in plants; in many species its subunits are highly sim…	0.82866	N	0.844107	N	0.248719	N	0.310319	N
GO:0008184	molecular_function	glycogen phosphorylase activity	Catalysis of the reaction: glycogen + phosphate = maltodextrin + alpha-D-glucose 1-phosphate.	0.085766	N	0.264472	N	1	N	1	N
GO:0008188	molecular_function	neuropeptide receptor activity	Combining with a neuropeptide to initiate a change in cell activity.	1	N	1	N	1	N	1	N
GO:0008190	molecular_function	eukaryotic initiation factor 4E binding	Interacting selectively and non-covalently with eukaryotic initiation factor 4E, a polypeptide factor involved in the initiation of ribosome-mediated translation.	0.216075	N	0.124747	N	0.128547	N	0.196982	N
GO:0008191	molecular_function	metalloendopeptidase inhibitor activity	Stops, prevents or reduces the activity of metalloendopeptidases, enzymes that catalyze the hydrolysis of nonterminal peptide bonds in a polypeptide chain and contain a chelated metal ion at their active sites which is essential to their catalytic activity.	0.666486	N	1	N	1	N	1	N
GO:0008193	molecular_function	tRNA guanylyltransferase activity	Catalysis of the posttranscriptional addition of a guanyl residue to the 5' end of a tRNA molecule; observed for His tRNAs.	1	N	1	N	1	N	1	N
GO:0008195	molecular_function	phosphatidate phosphatase activity	Catalysis of the reaction: a 1,2-diacylglycerol 3-phosphate + H2O = a 1,2-diacyl-sn-glycerol + phosphate.	0.086093	N	0.271083	N	0.82863	N	0.539677	N
GO:0008199	molecular_function	ferric iron binding	Interacting selectively and non-covalently with ferric iron, Fe(III).	0.056795	N	0.73179	N	0.02644	N	0.12261	N
GO:0008201	molecular_function	heparin binding	Interacting selectively and non-covalently with heparin, any member of a group of glycosaminoglycans found mainly as an intracellular component of mast cells and which consist predominantly of alternating alpha-(1->4)-linked D-galactose and N-acetyl-D-glucosamine-6-sulfate residues.	0.293836	N	0.966707	N	0.024642	N	0.001361	N
GO:0008203	biological_process	cholesterol metabolic process	The chemical reactions and pathways involving cholesterol, cholest-5-en-3 beta-ol, the principal sterol of vertebrates and the precursor of many steroids, including bile acids and steroid hormones. It is a component of the plasma membrane lipid bilayer and of plasma lipoproteins and can be found in all animal tissues.	0.349907	N	0.06598	N	0.857294	N	0.371582	N
GO:0008217	biological_process	regulation of blood pressure	Any process that modulates the force with which blood travels through the circulatory system. The process is controlled by a balance of processes that increase pressure and decrease pressure.	0.575368	N	0.030368	N	1	N	0.016132	N
GO:0008219	biological_process	cell death	Any biological process that results in permanent cessation of all vital functions of a cell. A cell should be considered dead when any one of the following molecular or morphological criteria is met: (1) the cell has lost the integrity of its plasma membrane; (2) the cell, including its nucleus, has undergone complete fragmentation into discrete bodies (frequently referred to as "apoptotic bodies…	0.554524	N	0.907162	N	0.888493	N	0.696363	N
GO:0008233	molecular_function	peptidase activity	Catalysis of the hydrolysis of a peptide bond. A peptide bond is a covalent bond formed when the carbon atom from the carboxyl group of one amino acid shares electrons with the nitrogen atom from the amino group of a second amino acid.	0.084259	N	0.678082	N	0.964398	N	0.344432	N
GO:0008234	molecular_function	cysteine-type peptidase activity	Catalysis of the hydrolysis of peptide bonds in a polypeptide chain by a mechanism in which the sulfhydryl group of a cysteine residue at the active center acts as a nucleophile.	0.418351	N	0.002907	N	0.229611	N	0.034682	N
GO:0008236	molecular_function	serine-type peptidase activity	Catalysis of the hydrolysis of peptide bonds in a polypeptide chain by a catalytic mechanism that involves a catalytic triad consisting of a serine nucleophile that is activated by a proton relay involving an acidic residue (e.g. aspartate or glutamate) and a basic residue (usually histidine).	0.715357	N	0.067163	N	0.868818	N	0.967302	N
GO:0008237	molecular_function	metallopeptidase activity	Catalysis of the hydrolysis of peptide bonds by a mechanism in which water acts as a nucleophile, one or two metal ions hold the water molecule in place, and charged amino acid side chains are ligands for the metal ions.	0.822687	N	7e-06	Y	0.755965	N	0.24888	N
GO:0008238	molecular_function	exopeptidase activity	Catalysis of the hydrolysis of a peptide bond not more than three residues from the N- or C-terminus of a polypeptide chain, in a reaction that requires a free N-terminal amino group, C-terminal carboxyl group or both.	1	N	1	N	1	N	0.061873	N
GO:0008241	molecular_function	peptidyl-dipeptidase activity	Catalysis of the release of C-terminal dipeptides from a polypeptide chain.	1	N	0.000304	Y	1	N	1	N
GO:0008242	molecular_function	omega peptidase activity	Catalysis of the removal of terminal peptide residues that are substituted, cyclized or linked by isopeptide bonds (peptide linkages other than those of alpha-carboxyl to alpha-amino groups).	1	N	1	N	1	N	0.274314	N
GO:0008250	cellular_component	oligosaccharyltransferase complex	A protein complex that is found in the endoplasmic reticulum membrane of eukaryotes and transfers lipid-linked oligosaccharide precursor to asparagine residues on nascent proteins. In yeast, the complex includes at least nine different subunits, whereas in mammalian cells at least three different forms of the complex have been detected.	1	N	1	N	1	N	1	N
GO:0008253	molecular_function	5'-nucleotidase activity	Catalysis of the reaction: a 5'-ribonucleotide + H2O = a ribonucleoside + phosphate.	0.18962	N	0.156219	N	0.71956	N	0.622385	N
GO:0008269	molecular_function	JAK pathway signal transduction adaptor activity	The binding activity of a molecule that brings together two molecules of the JAK signal transduction pathway, permitting them to function in a coordinated way.	1	N	1	N	1	N	1	N
GO:0008270	molecular_function	zinc ion binding	Interacting selectively and non-covalently with zinc (Zn) ions.	0.002648	N	0.063727	N	0.1449	N	0.135109	N
GO:0008271	molecular_function	secondary active sulfate transmembrane transporter activity	Catalysis of the secondary active transfer of sulfate from one side of the membrane to the other. Secondary active transport is catalysis of the transfer of a solute from one side of a membrane to the other, up its concentration gradient. The transporter binds the solute and undergoes a series of conformational changes. Transport works equally well in either direction and is driven by a chemiosmo…	0.701428	N	0.765847	N	0.382639	N	0.894219	N
GO:0008272	biological_process	sulfate transport	The directed movement of sulfate into, out of or within a cell, or between cells, by means of some agent such as a transporter or pore.	0.678325	N	0.745023	N	0.367596	N	0.88356	N
GO:0008273	molecular_function	calcium, potassium:sodium antiporter activity	Catalysis of the transfer of a solute or solutes from one side of a membrane to the other according to the reaction: Ca2+(in) + K+(in) + Na+(out) = Ca2+(out) + K+(out) + Na+(in).	0.668964	N	1	N	1	N	1	N
GO:0008276	molecular_function	protein methyltransferase activity	Catalysis of the transfer of a methyl group (CH3-) to a protein.	1	N	1	N	1	N	1	N
GO:0008277	biological_process	regulation of G-protein coupled receptor protein signaling pathway	Any process that modulates the frequency, rate or extent of G-protein coupled receptor protein signaling pathway activity.	0.901601	N	0.958129	N	0.946922	N	0.955143	N
GO:0008280	cellular_component	cohesin core heterodimer	The core heterodimer of a cohesin complex; a structure required for sister chromatid cohesion in eukaryotes.	1	N	1	N	1	N	1	N
GO:0008281	molecular_function	sulfonylurea receptor activity	Combining with sulfonylurea, and transmitting the signal from one side of the membrane to the other to initiate a change in cell activity.	1	N	1	N	1	N	1	N
GO:0008283	biological_process	cell proliferation	The multiplication or reproduction of cells, resulting in the expansion of a cell population.	0.492437	N	0.129554	N	0.572429	N	0.280221	N
GO:0008284	biological_process	positive regulation of cell proliferation	Any process that activates or increases the rate or extent of cell proliferation.	0.472719	N	0.472996	N	0.086055	N	0.153908	N
GO:0008285	biological_process	negative regulation of cell proliferation	Any process that stops, prevents or reduces the rate or extent of cell proliferation.	0.309007	N	0.987401	N	0.916242	N	0.839489	N
GO:0008286	biological_process	insulin receptor signaling pathway	The series of molecular signals generated as a consequence of the insulin receptor binding to insulin.	0.859376	N	0.97317	N	0.987091	N	0.022007	N
GO:0008289	molecular_function	lipid binding	Interacting selectively and non-covalently with a lipid.	0.000485	Y	0.477123	N	0.134158	N	0.201474	N
GO:0008290	cellular_component	F-actin capping protein complex	A heterodimer consisting of alpha and beta subunits that binds to and caps the barbed ends of actin filaments, thereby regulating the polymerization of actin monomers but not severing actin filaments.	0.37417	N	0.546496	N	0.516965	N	0.70405	N
GO:0008295	biological_process	spermidine biosynthetic process	The chemical reactions and pathways resulting in the formation of spermidine, N-(3-aminopropyl)-1,4-diaminobutane.	1	N	1	N	1	N	1	N
GO:0008299	biological_process	isoprenoid biosynthetic process	The chemical reactions and pathways resulting in the formation of any isoprenoid compound, isoprene (2-methylbuta-1,3-diene) or compounds containing or derived from linked isoprene (3-methyl-2-butenylene) residues.	0.640053	N	1	N	1	N	1	N
GO:0008301	molecular_function	DNA binding, bending	The activity of binding selectively and non-covalently to and distorting the original structure of DNA, typically a straight helix, into a bend, or increasing the bend if the original structure was intrinsically bent due to its sequence.	0.054176	N	1	N	1	N	1	N
GO:0008305	cellular_component	integrin complex	A protein complex that is composed of one alpha subunit and one beta subunit, both of which are members of the integrin superfamily of cell adhesion receptors; the complex spans the plasma membrane and binds to extracellular matrix ligands, cell-surface ligands, and soluble ligands.	0.414598	N	0.081589	N	0.322501	N	0.09413	N
GO:0008308	molecular_function	voltage-gated anion channel activity	Catalysis of the transmembrane transfer of an anion by a voltage-gated channel. An anion is a negatively charged ion. A voltage-gated channel is a channel whose open state is dependent on the voltage across the membrane in which it is embedded.	1	N	0.383444	N	0.362944	N	1	N
GO:0008312	molecular_function	7S RNA binding	Interacting selectively and non-covalently with 7S RNA, the RNA component of the signal recognition particle (SRP).	1	N	1	N	1	N	1	N
GO:0008318	molecular_function	protein prenyltransferase activity	Catalysis of the covalent addition of an isoprenoid group such as a farnesyl or geranylgeranyl group via thioether linkages to a cysteine residue in a protein.	1	N	1	N	1	N	1	N
GO:0008324	molecular_function	cation transmembrane transporter activity	Catalysis of the transfer of cation from one side of the membrane to the other.	0.30946	N	0.813352	N	0.46982	N	0.928712	N
GO:0008331	molecular_function	high voltage-gated calcium channel activity	Catalysis of the transmembrane transfer of a calcium ion by a high voltage-gated channel. A high voltage-gated channel is a channel whose open state is dependent on high voltage across the membrane in which it is embedded.	1	N	1	N	1	N	1	N
GO:0008343	biological_process	adult feeding behavior	Feeding behavior in a fully developed and mature organism.	1	N	1	N	1	N	1	N
GO:0008352	cellular_component	katanin complex	A complex possessing an activity that couples ATP hydrolysis to the severing of microtubules; usually a heterodimer comprising a catalytic subunit (often 60kDa) and a regulatory subunit (often 80 kDa).	1	N	0.034695	N	1	N	1	N
GO:0008360	biological_process	regulation of cell shape	Any process that modulates the surface configuration of a cell.	0.934197	N	0.137014	N	0.399619	N	0.000548	Y
GO:0008373	molecular_function	sialyltransferase activity	Catalysis of the transfer of sialic acid to an acceptor molecule, typically the terminal portions of the sialylated glycolipids (gangliosides) or to the N- or O-linked sugar chains of glycoproteins.	1	N	1	N	1	N	1	N
GO:0008374	molecular_function	O-acyltransferase activity	Catalysis of the transfer of an acyl group to an oxygen atom on the acceptor molecule.	1	N	1	N	1	N	0.118092	N
GO:0008375	molecular_function	acetylglucosaminyltransferase activity	Catalysis of the transfer of an N-acetylglucosaminyl residue from UDP-N-acetyl-glucosamine to a sugar.	0.850507	N	0.667327	N	0.079106	N	1	N
GO:0008376	molecular_function	acetylgalactosaminyltransferase activity	Catalysis of the transfer of an N-acetylgalactosaminyl residue from UDP-N-acetyl-galactosamine to an oligosaccharide.	0.622058	N	0.435093	N	1	N	1	N
GO:0008378	molecular_function	galactosyltransferase activity	Catalysis of the transfer of a galactosyl group to an acceptor molecule, typically another carbohydrate or a lipid.	1	N	0.308228	N	1	N	1	N
GO:0008380	biological_process	RNA splicing	The process of removing sections of the primary RNA transcript to remove sequences not present in the mature form of the RNA and joining the remaining sections to form the mature form of the RNA.	0.185178	N	0.830483	N	0.43227	N	0.985898	N
GO:0008381	molecular_function	mechanically-gated ion channel activity	Catalysis of the transmembrane transfer of an ion by a channel that opens in response to a mechanical stress.	0.172778	N	1	N	0.558073	N	1	N
GO:0008384	molecular_function	IkappaB kinase activity	Catalysis of the reaction: ATP + IkappaB protein = ADP + IkappaB phosphoprotein.	1	N	1	N	1	N	1	N
GO:0008406	biological_process	gonad development	The process whose specific outcome is the progression of the gonad over time, from its formation to the mature structure. The gonad is an animal organ that produces gametes; in some species it also produces hormones.	0.786197	N	0.602062	N	1	N	0.752338	N
GO:0008408	molecular_function	3'-5' exonuclease activity	Catalysis of the hydrolysis of ester linkages within nucleic acids by removing nucleotide residues from the 3' end.	0.81195	N	0.620868	N	0.597306	N	0.778799	N
GO:0008417	molecular_function	fucosyltransferase activity	Catalysis of the transfer of a fucosyl group to an acceptor molecule, typically another carbohydrate or a lipid.	1	N	1	N	1	N	1	N
GO:0008418	molecular_function	protein-N-terminal asparagine amidohydrolase activity	Catalysis of the reaction: protein-L-asparagine + H2O = protein-L-aspartate + NH3. This reaction is the deamidation of an N-terminal asparagine residue in a peptide or protein.	1	N	1	N	1	N	1	N
GO:0008425	molecular_function	2-polyprenyl-6-methoxy-1,4-benzoquinone methyltransferase activity	Catalysis of the reaction: 2-polyprenyl-6-methoxy-1,4-benzoquinone + S-adenosyl-L-methionine = 2-polyprenyl-3-methyl-6-methoxy-1,4-benzoquinone + S-adenosyl-L-homocysteine.	1	N	1	N	1	N	1	N
GO:0008430	molecular_function	selenium binding	Interacting selectively and non-covalently with selenium (Se).	1	N	1	N	1	N	1	N
GO:0008440	molecular_function	inositol-1,4,5-trisphosphate 3-kinase activity	Catalysis of the reaction: 1D-myo-inositol 1,4,5-trisphosphate + ATP = 1D-myo-inositol 1,3,4,5-tetrakisphosphate + ADP + 2 H(+).	1	N	0.179778	N	1	N	0.695864	N
GO:0008449	molecular_function	N-acetylglucosamine-6-sulfatase activity	Catalysis of the hydrolysis of the 6-sulfate group of the N-acetyl-D-glucosamine 6-sulfate units of heparan sulfate and keratan sulfate.	0.002084	N	0.211323	N	0.040189	N	0.036341	N
GO:0008455	molecular_function	alpha-1,6-mannosylglycoprotein 2-beta-N-acetylglucosaminyltransferase activity	Catalysis of the reaction: UDP-N-acetyl-D-glucosamine + alpha-D-mannosyl-1,6-(N-acetyl-beta-D-glucosaminyl-1,2-alpha-D-mannosyl-1,3)-beta-D-mannosyl-R = UDP + N-acetyl-beta-D-glucosaminyl-1,2-alpha-D-mannosyl-1,6-(N-acetyl-beta-D-glucosaminyl-1,2-alpha-D-mannosyl-1,3)-beta-D-mannosyl-R.	1	N	1	N	1	N	1	N
GO:0008460	molecular_function	dTDP-glucose 4,6-dehydratase activity	Catalysis of the reaction: dTDP-glucose = dTDP-4-dehydro-6-deoxy-alpha-D-glucose + H(2)O.	1	N	0.122888	N	1	N	1	N
GO:0008474	molecular_function	palmitoyl-(protein) hydrolase activity	Catalysis of the reaction: palmitoyl-protein + H2O = palmitate + protein.	1	N	1	N	1	N	1	N
GO:0008476	molecular_function	protein-tyrosine sulfotransferase activity	Catalysis of the reaction: 3'-phosphoadenosine 5'-phosphosulfate + protein tyrosine = adenosine 3',5'-bisphosphate + protein tyrosine-O-sulfate.	0.391846	N	0.263691	N	0.228445	N	0.362136	N
GO:0008478	molecular_function	pyridoxal kinase activity	Catalysis of the reaction: ATP + pyridoxal = ADP + pyridoxal 5'-phosphate.	1	N	1	N	1	N	1	N
GO:0008479	molecular_function	queuine tRNA-ribosyltransferase activity	Catalysis of the reaction: tRNA guanine + queuine = tRNA queuine + guanine.	0.262937	N	1	N	1	N	0.608893	N
GO:0008483	molecular_function	transaminase activity	Catalysis of the transfer of an amino group to an acceptor, usually a 2-oxo acid.	1	N	1	N	1	N	1	N
GO:0008484	molecular_function	sulfuric ester hydrolase activity	Catalysis of the reaction: RSO-R' + H2O = RSOOH + R'H. This reaction is the hydrolysis of any sulfuric ester bond, any ester formed from sulfuric acid, O=SO(OH)2.	0.040161	N	0.32379	N	1	N	0.531153	N
GO:0008488	molecular_function	gamma-glutamyl carboxylase activity	Catalysis of the reaction: peptidyl-glutamate + reduced vitamin K + CO2 + O2 = peptidyl-gamma-carboxyglutamate + vitamin K epoxide.	1	N	1	N	1	N	1	N
GO:0008504	molecular_function	monoamine transmembrane transporter activity	Catalysis of the transfer of monoamines, organic compounds that contain one amino group that is connected to an aromatic ring by an ethylene group (-CH2-CH2-), from one side of the membrane to the other.	0.512153	N	0.353651	N	1	N	0.478695	N
GO:0008508	molecular_function	bile acid:sodium symporter activity	Catalysis of the transfer of a solute or solutes from one side of a membrane to the other according to the reaction: bile acid(out) + Na+(out) = bile acid(in) + Na+(in).	1	N	1	N	1	N	1	N
GO:0008509	molecular_function	anion transmembrane transporter activity	Catalysis of the transfer of a negatively charged ion from one side of a membrane to the other.	0.36797	N	0.371527	N	0.701628	N	0.868137	N
GO:0008514	molecular_function	organic anion transmembrane transporter activity	Catalysis of the transfer of organic anions from one side of a membrane to the other. Organic anions are atoms or small molecules with a negative charge which contain carbon in covalent linkage.	0.65421	N	0.119888	N	1	N	0.061375	N
GO:0008521	molecular_function	acetyl-CoA transporter activity	Enables the directed movement of acetyl-CoA into, out of or within a cell, or between cells. Acetyl-CoA is a derivative of coenzyme A in which the sulfhydryl group is acetylated; it is a metabolite derived from several pathways (e.g. glycolysis, fatty acid oxidation, amino-acid catabolism) and is further metabolized by the tricarboxylic acid cycle. It is a key intermediate in lipid and terpenoid …	1	N	1	N	1	N	1	N
GO:0008531	molecular_function	riboflavin kinase activity	Catalysis of the reaction: ATP + riboflavin = ADP + FMN + 2 H(+).	1	N	1	N	1	N	1	N
GO:0008534	molecular_function	oxidized purine nucleobase lesion DNA N-glycosylase activity	Catalysis of the removal of oxidized purine bases by cleaving the N-C1' glycosidic bond between the oxidized purine and the deoxyribose sugar. The reaction involves the formation of a covalent enzyme-substrate intermediate. Release of the enzyme and free base by a beta-elimination or a beta, gamma-elimination mechanism results in the cleavage of the DNA backbone 3' of the apurinic (AP) site.	1	N	1	N	0.127856	N	1	N
GO:0008536	molecular_function	Ran GTPase binding	Interacting selectively and non-covalently with Ran, a conserved Ras-like GTP-binding protein, implicated in nucleocytoplasmic transport, cell cycle progression, spindle assembly, nuclear organization and nuclear envelope (NE) assembly.	1	N	1	N	1	N	1	N
GO:0008537	cellular_component	proteasome activator complex	A multisubunit complex that activates the hydrolysis of small nonubiquitinated peptides by binding to the proteasome core complex.	1	N	1	N	1	N	1	N
GO:0008540	cellular_component	proteasome regulatory particle, base subcomplex	The subcomplex of the proteasome regulatory particle that directly associates with the proteasome core complex.	1	N	1	N	1	N	1	N
GO:0008543	biological_process	fibroblast growth factor receptor signaling pathway	The series of molecular signals generated as a consequence of a fibroblast growth factor receptor binding to one of its physiological ligands.	0.112664	N	0.979586	N	0.676197	N	0.152585	N
GO:0008565	molecular_function	protein transporter activity	Enables the directed movement of proteins into, out of or within a cell, or between cells.	0.699244	N	0.050198	N	0.454183	N	0.445458	N
GO:0008599	molecular_function	protein phosphatase type 1 regulator activity	Modulation of the activity of the enzyme protein phosphatase type 1.	1	N	1	N	1	N	1	N
GO:0008601	molecular_function	protein phosphatase type 2A regulator activity	Modulation of the activity of the enzyme protein phosphatase type 2A.	1	N	1	N	1	N	0.798488	N
GO:0008609	molecular_function	alkylglycerone-phosphate synthase activity	Catalysis of the reaction: 1-acyl-glycerone 3-phosphate + a long-chain alcohol = 1-alkyl-glycerone 3-phosphate + a long-chain acid anion.	1	N	1	N	1	N	1	N
GO:0008610	biological_process	lipid biosynthetic process	The chemical reactions and pathways resulting in the formation of lipids, compounds soluble in an organic solvent but not, or sparingly, in an aqueous solvent.	0.840204	N	1	N	0.633958	N	0.072258	N
GO:0008612	biological_process	peptidyl-lysine modification to peptidyl-hypusine	The modification of peptidyl-lysine to form hypusine, peptidyl-N6-(4-amino-2-hydroxybutyl)-L-lysine.	1	N	1	N	1	N	0.070259	N
GO:0008615	biological_process	pyridoxine biosynthetic process	The chemical reactions and pathways resulting in the formation of pyridoxine, 2-methyl-3-hydroxy-4,5-bis(hydroxymethyl)pyridine, one of the vitamin B6 compounds.	0.278997	N	0.163117	N	1	N	1	N
GO:0008616	biological_process	queuosine biosynthetic process	The chemical reactions and pathways resulting in the formation of queuosines, any of a series of nucleosides found in tRNA and having an additional pentenyl ring added via an NH group to the methyl group of 7-methylguanosine. The pentenyl ring may carry other substituents.	0.262937	N	1	N	1	N	0.608893	N
GO:0008622	cellular_component	epsilon DNA polymerase complex	A heterotetrameric DNA polymerase complex that catalyzes processive DNA synthesis in the absence of PCNA, but is further stimulated in the presence of PCNA. The complex contains a large catalytic subunit and three small subunits, and is best characterized in Saccharomyces, in which the subunits are named Pol2p, Dpb2p, Dpb3p, and Dpb4p. Some evidence suggests that DNA polymerase epsilon is the lea…	1	N	1	N	1	N	1	N
GO:0008630	biological_process	intrinsic apoptotic signaling pathway in response to DNA damage	A series of molecular signals in which an intracellular signal is conveyed to trigger the apoptotic death of a cell. The pathway is induced by the detection of DNA damage, and ends when the execution phase of apoptosis is triggered.	0.569064	N	0.175991	N	0.940309	N	0.301016	N
GO:0008641	molecular_function	small protein activating enzyme activity	Catalysis of the activation of small proteins, such as ubiquitin or ubiquitin-like proteins, through the formation of an ATP-dependent high-energy thiolester bond.	1	N	1	N	0.242816	N	0.374085	N
GO:0008643	biological_process	carbohydrate transport	The directed movement of carbohydrate into, out of or within a cell, or between cells, by means of some agent such as a transporter or pore. Carbohydrates are any of a group of organic compounds based of the general formula Cx(H2O)y.	0.462705	N	1	N	1	N	0.674541	N
GO:0008649	molecular_function	rRNA methyltransferase activity	Catalysis of the transfer of a methyl group from S-adenosyl-L-methionine to a nucleoside residue in an rRNA molecule.	1	N	1	N	1	N	1	N
GO:0008654	biological_process	phospholipid biosynthetic process	The chemical reactions and pathways resulting in the formation of phospholipids, any lipid containing phosphoric acid as a mono- or diester.	0.947887	N	0.766308	N	0.921495	N	0.601399	N
GO:0008705	molecular_function	methionine synthase activity	Catalysis of the reaction: (6S)-5-methyl-5,6,7,8-tetrahydrofolate + L-homocysteine = (6S)-5,6,7,8-tetrahydrofolate + L-methionine.	1	N	1	N	1	N	0.18536	N
GO:0008745	molecular_function	N-acetylmuramoyl-L-alanine amidase activity	Catalysis of the hydrolysis of the link between N-acetylmuramoyl residues and L-amino acid residues in certain bacterial cell-wall glycopeptides.	1	N	0.042506	N	1	N	0.059268	N
GO:0008750	molecular_function	NAD(P)+ transhydrogenase (AB-specific) activity	Catalysis of the reaction: NADPH + H+ + NAD+ = NADP+ + NADH + H+. The reaction is A-specific (i.e. the pro-R hydrogen is transferred from the 4-position of reduced nicotinamide cofactor) with respect to NAD+ and B-specific (i.e. the pro-S hydrogen is transferred) with respect to NADP+.	1	N	1	N	1	N	1	N
GO:0008757	molecular_function	S-adenosylmethionine-dependent methyltransferase activity	Catalysis of the transfer of a methyl group from S-adenosyl-L-methionine to a substrate.	0.377394	N	0.137666	N	0.119328	N	1	N
GO:0008762	molecular_function	UDP-N-acetylmuramate dehydrogenase activity	Catalysis of the reaction: UDP-N-acetylmuramate + NADP+ = UDP-N-acetyl-3-O-(1-carboxyvinyl)-D-glucosamine + NADPH + H+.	1	N	0.381687	N	0.348435	N	0.516886	N
GO:0008889	molecular_function	glycerophosphodiester phosphodiesterase activity	Catalysis of the reaction: a glycerophosphodiester + H2O = an alcohol + sn-glycerol 3-phosphate.	0.480781	N	0.620318	N	0.592673	N	0.776644	N
GO:0008892	molecular_function	guanine deaminase activity	Catalysis of the reaction: guanine + H2O = xanthine + NH3.	1	N	0.042504	N	1	N	0.059221	N
GO:0008898	molecular_function	S-adenosylmethionine-homocysteine S-methyltransferase activity	Catalysis of the reaction: S-adenosyl-L-methionine + L-homocysteine = S-adenosyl-L-homocysteine + L-methionine.	0.157569	N	0.007524	N	1	N	0.023547	N
GO:0008963	molecular_function	phospho-N-acetylmuramoyl-pentapeptide-transferase activity	Catalysis of the reaction: UDP-N-acetylmuramoyl-L-alanyl-D-glutamyl-L-lysyl-D-alanyl-D-alanine + undecaprenyl phosphate = UMP + N-acetylmuramoyl-L-alanyl-D-glutamyl-L-lysyl-D-alanyl-D-alanine-diphosphoundecaprenol.	1	N	1	N	1	N	1	N
GO:0008969	molecular_function	phosphohistidine phosphatase activity	Catalysis of the reaction: phosphohistidine + H2O = histidine + phosphate.	1	N	1	N	0.162501	N	1	N
GO:0009052	biological_process	pentose-phosphate shunt, non-oxidative branch	The branch of the pentose-phosphate shunt which does not involve oxidation reactions. It comprises a series of sugar phosphate interconversions, starting with ribulose 5-P and producing fructose 6-P and glyceraldehyde 3-P.	1	N	1	N	1	N	1	N
GO:0009055	molecular_function	electron carrier activity	Any molecular entity that serves as an electron acceptor and electron donor in an electron transport chain. An electron transport chain is a process in which a series of electron carriers operate together to transfer electrons from donors to any of several different terminal electron acceptors to generate a transmembrane electrochemical gradient.	0.764189	N	0.815477	N	0.779313	N	0.951606	N
GO:0009056	biological_process	catabolic process	The chemical reactions and pathways resulting in the breakdown of substances, including the breakdown of carbon compounds with the liberation of energy for use by the cell or organism.	1	N	1	N	1	N	1	N
GO:0009058	biological_process	biosynthetic process	The chemical reactions and pathways resulting in the formation of substances; typically the energy-requiring part of metabolism in which simpler substances are transformed into more complex ones.	0.800704	N	0.042321	N	0.07873	N	0.734505	N
GO:0009060	biological_process	aerobic respiration	The enzymatic release of energy from inorganic and organic compounds (especially carbohydrates and fats) which requires oxygen as the terminal electron acceptor.	0.265466	N	0.67914	N	1	N	0.814855	N
GO:0009062	biological_process	fatty acid catabolic process	The chemical reactions and pathways resulting in the breakdown of a fatty acid, any of the aliphatic monocarboxylic acids that can be liberated by hydrolysis from naturally occurring fats and oils. Fatty acids are predominantly straight-chain acids of 4 to 24 carbon atoms, which may be saturated or unsaturated; branched fatty acids and hydroxy fatty acids also occur, and very long chain acids of …	0.391805	N	0.19473	N	0.164295	N	0.716724	N
GO:0009072	biological_process	aromatic amino acid family metabolic process	The chemical reactions and pathways involving aromatic amino acid family, amino acids with aromatic ring (phenylalanine, tyrosine, tryptophan).	0.134296	N	0.083587	N	1	N	0.122637	N
GO:0009086	biological_process	methionine biosynthetic process	The chemical reactions and pathways resulting in the formation of methionine (2-amino-4-(methylthio)butanoic acid), a sulfur-containing, essential amino acid found in peptide linkage in proteins.	0.090327	N	0.003177	N	1	N	0.259958	N
GO:0009103	biological_process	lipopolysaccharide biosynthetic process	The chemical reactions and pathways resulting in the formation of lipopolysaccharides, any of a group of related, structurally complex components of the outer membrane of Gram-negative bacteria.	1	N	1	N	1	N	1	N
GO:0009107	biological_process	lipoate biosynthetic process	The chemical reactions and pathways resulting in the formation of lipoate, 1,2-dithiolane-3-pentanoate, the anion derived from lipoic acid.	1	N	1	N	1	N	1	N
GO:0009113	biological_process	purine nucleobase biosynthetic process	The chemical reactions and pathways resulting in the formation of purine nucleobases, one of the two classes of nitrogen-containing ring compounds found in DNA and RNA, which include adenine and guanine.	1	N	1	N	1	N	1	N
GO:0009116	biological_process	nucleoside metabolic process	The chemical reactions and pathways involving a nucleoside, a nucleobase linked to either beta-D-ribofuranose (a ribonucleoside) or 2-deoxy-beta-D-ribofuranose, (a deoxyribonucleoside), e.g. adenosine, guanosine, inosine, cytidine, uridine and deoxyadenosine, deoxyguanosine, deoxycytidine and thymidine (= deoxythymidine).	0.035578	N	0.381164	N	1	N	0.14894	N
GO:0009117	biological_process	nucleotide metabolic process	The chemical reactions and pathways involving a nucleotide, a nucleoside that is esterified with (ortho)phosphate or an oligophosphate at any hydroxyl group on the glycose moiety; may be mono-, di- or triphosphate; this definition includes cyclic nucleotides (nucleoside cyclic phosphates).	0.127925	N	0.488566	N	1	N	0.227513	N
GO:0009165	biological_process	nucleotide biosynthetic process	The chemical reactions and pathways resulting in the formation of nucleotides, any nucleoside that is esterified with (ortho)phosphate or an oligophosphate at any hydroxyl group on the glycose moiety; may be mono-, di- or triphosphate; this definition includes cyclic-nucleotides (nucleoside cyclic phosphates).	1	N	0.226998	N	1	N	1	N
GO:0009166	biological_process	nucleotide catabolic process	The chemical reactions and pathways resulting in the breakdown of nucleotides, any nucleoside that is esterified with (ortho)phosphate or an oligophosphate at any hydroxyl group on the glycose moiety; may be mono-, di- or triphosphate; this definition includes cyclic-nucleotides (nucleoside cyclic phosphates).	1	N	1	N	1	N	1	N
GO:0009186	biological_process	deoxyribonucleoside diphosphate metabolic process	The chemical reactions and pathways involving a deoxyribonucleoside diphosphate, a compound consisting of a nucleobase linked to a deoxyribose sugar esterified with diphosphate on the sugar.	1	N	1	N	1	N	1	N
GO:0009190	biological_process	cyclic nucleotide biosynthetic process	The chemical reactions and pathways resulting in the formation of a cyclic nucleotide, a nucleotide in which the phosphate group is in diester linkage to two positions on the sugar residue.	1	N	1	N	0.106571	N	1	N
GO:0009214	biological_process	cyclic nucleotide catabolic process	The chemical reactions and pathways resulting in the breakdown of a cyclic nucleotide, a nucleotide in which the phosphate group is in diester linkage to two positions on the sugar residue.	1	N	1	N	1	N	1	N
GO:0009225	biological_process	nucleotide-sugar metabolic process	The cellular chemical reactions and pathways involving nucleotide-sugars, any nucleotide in which the distal phosphoric residue of a nucleoside 5'-diphosphate is in glycosidic linkage with a monosaccharide or monosaccharide derivative.	1	N	0.122888	N	1	N	1	N
GO:0009229	biological_process	thiamine diphosphate biosynthetic process	The chemical reactions and pathways resulting in the formation of thiamine diphosphate, a derivative of thiamine (vitamin B1) which acts as a coenzyme in a range of processes including the Krebs cycle.	1	N	1	N	1	N	1	N
GO:0009231	biological_process	riboflavin biosynthetic process	The chemical reactions and pathways resulting in the formation of riboflavin (vitamin B2), the precursor for the coenzymes flavin mononucleotide (FMN) and flavin adenine dinucleotide (FAD).	1	N	1	N	1	N	1	N
GO:0009235	biological_process	cobalamin metabolic process	The chemical reactions and pathways involving cobalamin (vitamin B12), a water-soluble vitamin characterized by possession of a corrin nucleus containing a cobalt atom.	1	N	1	N	0.5065	N	1	N
GO:0009253	biological_process	peptidoglycan catabolic process	The chemical reactions and pathways resulting in the breakdown of peptidoglycans, any of a class of glycoconjugates found in bacterial cell walls.	1	N	0.295336	N	1	N	0.412118	N
GO:0009264	biological_process	deoxyribonucleotide catabolic process	The chemical reactions and pathways resulting in the breakdown of a deoxyribonucleotide, a compound consisting of deoxyribonucleoside (a base linked to a deoxyribose sugar) esterified with a phosphate group at either the 3' or 5'-hydroxyl group of the sugar.	1	N	1	N	1	N	1	N
GO:0009267	biological_process	cellular response to starvation	Any process that results in a change in state or activity of a cell (in terms of movement, secretion, enzyme production, gene expression, etc.) as a result of deprivation of nourishment.	0.753339	N	0.680433	N	0.356748	N	0.273833	N
GO:0009303	biological_process	rRNA transcription	The synthesis of ribosomal RNA (rRNA), any RNA that forms part of the ribosomal structure, from a DNA template.	1	N	0.327707	N	1	N	1	N
GO:0009308	biological_process	amine metabolic process	The chemical reactions and pathways involving any organic compound that is weakly basic in character and contains an amino or a substituted amino group, as carried out by individual cells. Amines are called primary, secondary, or tertiary according to whether one, two, or three carbon atoms are attached to the nitrogen atom.	1	N	1	N	1	N	0.416689	N
GO:0009311	biological_process	oligosaccharide metabolic process	The chemical reactions and pathways involving oligosaccharides, molecules with between two and (about) 20 monosaccharide residues connected by glycosidic linkages.	0.507394	N	1	N	1	N	1	N
GO:0009312	biological_process	oligosaccharide biosynthetic process	The chemical reactions and pathways resulting in the formation of oligosaccharides, molecules with between two and (about) 20 monosaccharide residues connected by glycosidic linkages.	0.608384	N	0.016148	N	0.392072	N	1	N
GO:0009331	cellular_component	glycerol-3-phosphate dehydrogenase complex	An enzyme complex that catalyzes the dehydrogenation of sn-glycerol 3-phosphate to form glycerone phosphate.	0.138334	N	0.005495	N	1	N	0.463069	N
GO:0009395	biological_process	phospholipid catabolic process	The chemical reactions and pathways resulting in the breakdown of phospholipids, any lipid containing phosphoric acid as a mono- or diester.	0.021274	N	0.621979	N	0.612899	N	0.787421	N
GO:0009396	biological_process	folic acid-containing compound biosynthetic process	The chemical reactions and pathways resulting in the formation of folic acid and its derivatives.	1	N	1	N	1	N	1	N
GO:0009405	biological_process	pathogenesis	The set of specific processes that generate the ability of an organism to cause disease in another.	1	N	1	N	1	N	1	N
GO:0009408	biological_process	response to heat	Any process that results in a change in state or activity of a cell or an organism (in terms of movement, secretion, enzyme production, gene expression, etc.) as a result of a heat stimulus, a temperature stimulus above the optimal temperature for that organism.	0.729312	N	0.660613	N	0.609011	N	0.85983	N
GO:0009435	biological_process	NAD biosynthetic process	The chemical reactions and pathways resulting in the formation of nicotinamide adenine dinucleotide, a coenzyme present in most living cells and derived from the B vitamin nicotinic acid; biosynthesis may be of either the oxidized form, NAD, or the reduced form, NADH.	0.903144	N	0.387657	N	0.717596	N	0.613507	N
GO:0009443	biological_process	pyridoxal 5'-phosphate salvage	Any process that generates pyridoxal 5'-phosphate, the active form of vitamin B6, from derivatives of it without de novo synthesis.	1	N	1	N	1	N	1	N
GO:0009448	biological_process	gamma-aminobutyric acid metabolic process	The chemical reactions and pathways involving gamma-aminobutyric acid (GABA, 4-aminobutyrate), an amino acid which acts as a neurotransmitter in some organisms.	1	N	1	N	1	N	1	N
GO:0009451	biological_process	RNA modification	The covalent alteration of one or more nucleotides within an RNA molecule to produce an RNA molecule with a sequence that differs from that coded genetically.	1	N	1	N	1	N	1	N
GO:0009452	biological_process	7-methylguanosine RNA capping	The sequence of enzymatic reactions by which the 5' cap structure, an inverted 7-methylguanosine linked via a 5'-5' triphosphate bridge (m7G(5')ppp(5')X) to the first transcribed residue, is added to a nascent transcript.	1	N	1	N	0.154994	N	1	N
GO:0009607	biological_process	response to biotic stimulus	Any process that results in a change in state or activity of a cell or an organism (in terms of movement, secretion, enzyme production, gene expression, etc.) as a result of a biotic stimulus, a stimulus caused or produced by a living organism.	1	N	1	N	1	N	1	N
GO:0009615	biological_process	response to virus	Any process that results in a change in state or activity of a cell or an organism (in terms of movement, secretion, enzyme production, gene expression, etc.) as a result of a stimulus from a virus.	0.045285	N	0.405206	N	0.184851	N	0.101703	N
GO:0009617	biological_process	response to bacterium	Any process that results in a change in state or activity of a cell or an organism (in terms of movement, secretion, enzyme production, gene expression, etc.) as a result of a stimulus from a bacterium.	0.331359	N	0.51863	N	0.481381	N	0.496475	N
GO:0009755	biological_process	hormone-mediated signaling pathway	A series of molecular signals mediated by the detection of a hormone.	0.761785	N	1	N	1	N	0.728164	N
GO:0009790	biological_process	embryo development	The process whose specific outcome is the progression of an embryo from its formation until the end of its embryonic life stage. The end of the embryonic stage is organism-specific. For example, for mammals, the process would begin with zygote formation and end with birth. For insects, the process would begin at zygote formation and end with larval hatching. For plant zygotic embryos, this would …	0.923175	N	0.225515	N	0.172128	N	0.770531	N
GO:0009887	biological_process	organ morphogenesis	Morphogenesis of an organ. An organ is defined as a tissue or set of tissues that work together to perform a specific function or functions. Morphogenesis is the process in which anatomical structures are generated and organized. Organs are commonly observed as visibly distinct structures, but may also exist as loosely associated clusters of cells that work together to perform a specific function…	0.984084	N	0.94352	N	0.986115	N	0.384671	N
GO:0009890	biological_process	negative regulation of biosynthetic process	Any process that stops, prevents, or reduces the rate of the chemical reactions and pathways resulting in the formation of substances.	1	N	1	N	1	N	1	N
GO:0009966	biological_process	regulation of signal transduction	Any process that modulates the frequency, rate or extent of signal transduction.	0.896361	N	1	N	1	N	1	N
GO:0009968	biological_process	negative regulation of signal transduction	Any process that stops, prevents, or reduces the frequency, rate or extent of signal transduction.	0.900512	N	0.670935	N	0.617998	N	0.867347	N
GO:0009982	molecular_function	pseudouridine synthase activity	Catalysis of the reaction: RNA uridine = RNA pseudouridine. Conversion of uridine in an RNA molecule to pseudouridine by rotation of the C1'-N-1 glycosidic bond of uridine in RNA to a C1'-C5.	1	N	0.617288	N	0.196874	N	0.408177	N
GO:0010038	biological_process	response to metal ion	Any process that results in a change in state or activity of a cell or an organism (in terms of movement, secretion, enzyme production, gene expression, etc.) as a result of a metal ion stimulus.	1	N	0.433395	N	0.395747	N	1	N
GO:0010039	biological_process	response to iron ion	Any process that results in a change in state or activity of a cell or an organism (in terms of movement, secretion, enzyme production, gene expression, etc.) as a result of an iron ion stimulus.	0.602096	N	1	N	1	N	0.192548	N
GO:0010040	biological_process	response to iron(II) ion	Any process that results in a change in state or activity of a cell or an organism (in terms of movement, secretion, enzyme production, gene expression, etc.) as a result of an iron(II) ion stimulus.	1	N	1	N	1	N	1	N
GO:0010181	molecular_function	FMN binding	Interacting selectively and non-covalently with FMN, flavin mononucleotide, the coenzyme or the prosthetic group of various flavoprotein oxidoreductase enzymes.	0.067448	N	0.247024	N	1	N	1	N
GO:0010212	biological_process	response to ionizing radiation	Any process that results in a change in state or activity of a cell or an organism (in terms of movement, secretion, enzyme production, gene expression, etc.) as a result of a ionizing radiation stimulus. Ionizing radiation is radiation with sufficient energy to remove electrons from atoms and may arise from spontaneous decay of unstable isotopes, resulting in alpha and beta particles and gamma r…	0.049139	N	0.246526	N	0.54387	N	0.62343	N
GO:0010387	biological_process	COP9 signalosome assembly	The aggregation, arrangement and bonding together of a set of components to form a COP9 signalosome.	1	N	1	N	1	N	1	N
GO:0010389	biological_process	regulation of G2/M transition of mitotic cell cycle	Any process that modulates the rate or extent of progression from G2 phase to M phase of the mitotic cell cycle.	0.671797	N	0.134411	N	1	N	0.634366	N
GO:0010457	biological_process	centriole-centriole cohesion	The process in which the two centrioles within a centrosome remain tightly paired.	0.374583	N	1	N	1	N	0.704247	N
GO:0010466	biological_process	negative regulation of peptidase activity	Any process that stops or reduces the rate of peptidase activity, the hydrolysis of peptide bonds within proteins.	1	N	1	N	1	N	0.220218	N
GO:0010468	biological_process	regulation of gene expression	Any process that modulates the frequency, rate or extent of gene expression. Gene expression is the process in which a gene's coding sequence is converted into a mature gene product or products (proteins or RNA). This includes the production of an RNA transcript as well as any processing to produce a mature RNA product or an mRNA (for protein-coding genes) and the translation of that mRNA into pr…	0.157488	N	0.588465	N	0.035925	N	0.421459	N
GO:0010506	biological_process	regulation of autophagy	Any process that modulates the frequency, rate or extent of autophagy. Autophagy is the process in which cells digest parts of their own cytoplasm.	0.871295	N	0.707981	N	0.968955	N	0.923606	N
GO:0010508	biological_process	positive regulation of autophagy	Any process that activates, maintains or increases the rate of autophagy. Autophagy is the process in which cells digest parts of their own cytoplasm.	0.951304	N	1	N	0.481936	N	0.496911	N
GO:0010634	biological_process	positive regulation of epithelial cell migration	Any process that activates or increases the frequency, rate or extent of epithelial cell migration.	0.829385	N	0.116968	N	0.231379	N	0.574809	N
GO:0010735	biological_process	positive regulation of transcription via serum response element binding	Any process that increases the frequency, rate or extent of the specifically regulated synthesis of RNA from DNA encoding a specific set of genes as a result of a transcription factor interacting with a serum response element (SRE). A serum response element is a short sequence with dyad symmetry found in the promoters of some of the cellular immediate-early genes, regulated by serum.	0.049346	N	0.341233	N	1	N	0.852937	N
GO:0010739	biological_process	positive regulation of protein kinase A signaling	Any process that increases the rate, frequency, or extent of protein kinase A signaling. PKA signaling is the series of reactions, mediated by the intracellular serine/threonine kinase protein kinase A, which occurs as a result of a single trigger reaction or compound.	1	N	1	N	1	N	1	N
GO:0010826	biological_process	negative regulation of centrosome duplication	Any process that decreases the frequency, rate or extent of centrosome duplication. Centrosome duplication is the replication of a centrosome, a structure comprised of a pair of centrioles and peri-centriolar material from which a microtubule spindle apparatus is organized.	1	N	1	N	1	N	1	N
GO:0010923	biological_process	negative regulation of phosphatase activity	Any process that decreases the rate or frequency of phosphatase activity. Phosphatases catalyze the hydrolysis of phosphoric monoesters, releasing inorganic phosphate.	0.436552	N	0.306333	N	0.134298	N	0.925127	N
GO:0010941	biological_process	regulation of cell death	Any process that modulates the rate or frequency of cell death. Cell death is the specific activation or halting of processes within a cell so that its vital functions markedly cease, rather than simply deteriorating gradually over time, which culminates in cell death.	1	N	1	N	1	N	1	N
GO:0010961	biological_process	cellular magnesium ion homeostasis	Any process involved in the maintenance of an internal steady state of magnesium ions at the level of a cell.	1	N	0.544588	N	0.144974	N	1	N
GO:0010970	biological_process	microtubule-based transport	Microtubule-based movement that results in the net, directed movement of organelles or other particles from one location in the cell to another.	0.01699	N	0.297525	N	0.284794	N	0.42479	N
GO:0012505	cellular_component	endomembrane system	A collection of membranous structures involved in transport within the cell. The main components of the endomembrane system are endoplasmic reticulum, Golgi bodies, vesicles, cell membrane and nuclear envelope. Members of the endomembrane system pass materials through each other or though the use of vesicles.	0.313104	N	0.450147	N	0.640586	N	0.128018	N
GO:0014065	biological_process	phosphatidylinositol 3-kinase signaling	A series of reactions within the signal-receiving cell, mediated by the intracellular phosphatidylinositol 3-kinase (PI3K). Many cell surface receptor linked signaling pathways signal through PI3K to regulate numerous cellular functions.	1	N	0.593151	N	0.542943	N	0.350276	N
GO:0014706	biological_process	striated muscle tissue development	The process whose specific outcome is the progression of a striated muscle over time, from its formation to the mature structure. Striated muscle contain fibers that are divided by transverse bands into striations, and cardiac and skeletal muscle are types of striated muscle. Skeletal muscle myoblasts fuse to form myotubes and eventually multinucleated muscle fibers. The fusion of cardiac cells i…	0.250393	N	1	N	1	N	1	N
GO:0015012	biological_process	heparan sulfate proteoglycan biosynthetic process	The chemical reactions and pathways resulting in the formation of the heparan sulfate proteoglycan, a glycosaminoglycan with repeat unit consisting of alternating alpha-(1->4)-linked hexuronic acid and glucosamine residues; the former are a mixture of sulfated and nonsulfated D-glucuronic acid and L-iduronic acid; the L-iduronic acid is either sulfated or acetylated on its amino group as well as …	0.957503	N	1	N	1	N	0.527563	N
GO:0015016	molecular_function	[heparan sulfate]-glucosamine N-sulfotransferase activity	Catalysis of the reaction: 3'-phosphoadenylyl sulfate + [heparan sulfate]-glucosamine = adenosine 3',5'-bisphosphate + [heparan sulfate]-N-sulfoglucosamine.	1	N	1	N	1	N	1	N
GO:0015018	molecular_function	galactosylgalactosylxylosylprotein 3-beta-glucuronosyltransferase activity	Catalysis of the reaction: UDP-glucuronate + 3-beta-D-galactosyl-4-beta-D-galactosyl-O-beta-D-xylosylprotein = UDP + 3-beta-D-glucuronosyl-3-beta-D-galactosyl-4-beta-D-galactosyl-O-beta-D-xylosylprotein.	1	N	1	N	1	N	0.321437	N
GO:0015030	cellular_component	Cajal body	A class of nuclear body, first seen after silver staining by Ramon y Cajal in 1903, enriched in small nuclear ribonucleoproteins, and certain general RNA polymerase II transcription factors; ultrastructurally, they appear as a tangle of coiled, electron-dense threads roughly 0.5 micrometers in diameter; involved in aspects of snRNP biogenesis; the protein coilin serves as a marker for Cajal bodie…	0.820719	N	1	N	0.215235	N	0.573949	N
GO:0015031	biological_process	protein transport	The directed movement of proteins into, out of or within a cell, or between cells, by means of some agent such as a transporter or pore.	0.994584	N	0.372908	N	0.925158	N	0.499747	N
GO:0015035	molecular_function	protein disulfide oxidoreductase activity	Catalysis of the reaction: a protein with reduced sulfide groups = a protein with oxidized disulfide bonds.	0.665158	N	0.318692	N	0.286646	N	0.188051	N
GO:0015074	biological_process	DNA integration	The process in which a segment of DNA is incorporated into another, usually larger, DNA molecule such as a chromosome.	0.884867	N	0.945429	N	0.924324	N	0.827647	N
GO:0015075	molecular_function	ion transmembrane transporter activity	Catalysis of the transfer of an ion from one side of a membrane to the other.	0.596744	N	0.325945	N	7.5e-05	Y	0.03024	N
GO:0015078	molecular_function	hydrogen ion transmembrane transporter activity	Catalysis of the transfer of hydrogen ions from one side of a membrane to the other.	0.947386	N	0.833352	N	0.454416	N	0.930863	N
GO:0015095	molecular_function	magnesium ion transmembrane transporter activity	Catalysis of the transfer of magnesium (Mg) ions from one side of a membrane to the other.	0.8585	N	1	N	1	N	1	N
GO:0015108	molecular_function	chloride transmembrane transporter activity	Catalysis of the transfer of chloride ions from one side of a membrane to the other.	1	N	0.567558	N	0.553245	N	1	N
GO:0015114	molecular_function	phosphate ion transmembrane transporter activity	Catalysis of the transfer of phosphate (PO4 3-) ions from one side of a membrane to the other.	1	N	1	N	1	N	1	N
GO:0015116	molecular_function	sulfate transmembrane transporter activity	Catalysis of the transfer of sulfate ions, SO4(2-), from one side of a membrane to the other.	1	N	0.547326	N	0.527561	N	1	N
GO:0015171	molecular_function	amino acid transmembrane transporter activity	Catalysis of the transfer of amino acids from one side of a membrane to the other. Amino acids are organic molecules that contain an amino group and a carboxyl group.	0.924591	N	0.459414	N	1	N	0.903866	N
GO:0015179	molecular_function	L-amino acid transmembrane transporter activity	Catalysis of the transfer of an L-amino acid from one side of a membrane to the other. L-amino acids are the L-enantiomers of amino acids.	0.539665	N	0.357545	N	1	N	0.501459	N
GO:0015194	molecular_function	L-serine transmembrane transporter activity	Catalysis of the transfer of L-serine from one side of a membrane to the other. L-serine is the L-enantiomer of 2-amino-3-hydroxypropanoic acid.	0.772704	N	0.584241	N	0.548888	N	1	N
GO:0015238	molecular_function	drug transmembrane transporter activity	Enables the directed movement of a drug from one side of a membrane to the other. A drug is any naturally occurring or synthetic substance, other than a nutrient, that, when administered or applied to an organism, affects the structure or functioning of the organism; in particular, any such substance used in the diagnosis, prevention, or treatment of disease.	0.302255	N	0.694342	N	0.656942	N	0.027603	N
GO:0015245	molecular_function	fatty acid transporter activity	Enables the directed movement of fatty acids into, out of or within a cell, or between cells. Fatty acids are aliphatic monocarboxylic acids liberated from naturally occurring fats and oils by hydrolysis.	0.552079	N	0.078244	N	1	N	0.516775	N
GO:0015267	molecular_function	channel activity	Catalysis of energy-independent facilitated diffusion, mediated by passage of a solute through a transmembrane aqueous pore or channel. Stereospecificity is not exhibited but this transport may be specific for a particular molecular species or class of molecules.	0.059487	N	0.009839	N	1	N	0.397616	N
GO:0015269	molecular_function	calcium-activated potassium channel activity	Catalysis of the calcium concentration-regulatable energy-independent passage of potassium ions across a lipid bilayer down a concentration gradient.	1	N	1	N	1	N	0.850122	N
GO:0015272	molecular_function	ATP-activated inward rectifier potassium channel activity	Catalysis of the transmembrane transfer of a potassium ion by an inwardly-rectifying voltage-gated channel, where the inward rectification is due to a voltage-dependent block of the channel pore by ATP. An inwardly rectifying current-voltage relation is one where at any given driving force the inward flow of K+ ions exceeds the outward flow for the opposite driving force.	1	N	1	N	1	N	1	N
GO:0015297	molecular_function	antiporter activity	Enables the active transport of a solute across a membrane by a mechanism whereby two or more species are transported in opposite directions in a tightly coupled process not directly linked to a form of energy other than chemiosmotic energy. The reaction is: solute A(out) + solute B(in) = solute A(in) + solute B(out).	0.791458	N	0.709975	N	0.191985	N	0.078463	N
GO:0015299	molecular_function	solute:proton antiporter activity	Catalysis of the transfer of a solute or solutes from one side of a membrane to the other according to the reaction: solute(out) + H+(in) = solute(in) + H+(out).	0.603571	N	1	N	1	N	0.041758	N
GO:0015301	molecular_function	anion:anion antiporter activity	Catalysis of the transfer of a solute or solutes from one side of a membrane to the other according to the reaction: anion A(out) + anion B(in) = anion A(in) + anion B(out).	0.641811	N	0.721586	N	0.336763	N	0.586995	N
GO:0015321	molecular_function	sodium-dependent phosphate transmembrane transporter activity	Catalysis of the transfer of phosphate (PO4 3-) ions from one side of a membrane to the other, requiring sodium ions.	0.42652	N	0.294158	N	1	N	0.396709	N
GO:0015379	molecular_function	potassium:chloride symporter activity	Catalysis of the transfer of a solute or solutes from one side of a membrane to the other according to the reaction: K+(out) + Cl-(out) = K+(in) + Cl-(in).	0.739894	N	1	N	1	N	1	N
GO:0015385	molecular_function	sodium:proton antiporter activity	Catalysis of the transfer of a solute or solutes from one side of a membrane to the other according to the reaction: Na+(out) + H+(in) = Na+(in) + H+(out).	0.105128	N	0.770216	N	0.768284	N	0.02434	N
GO:0015440	molecular_function	peptide-transporting ATPase activity	Catalysis of the reaction: ATP + H2O + peptide(in) = ADP + phosphate + peptide(out). Peptides exported include alpha-hemolysin, cyclolysin, colicin V and siderophores from Gram-negative bacteria, and bacteriocin, subtilin, competence factor and pediocin from Gram-positive bacteria.	0.468809	N	1	N	0.297374	N	1	N
GO:0015459	molecular_function	potassium channel regulator activity	Modulates the activity of a potassium channel.	0.388857	N	1	N	0.66266	N	0.893495	N
GO:0015467	molecular_function	G-protein activated inward rectifier potassium channel activity	Catalysis of the transmembrane transfer of a potassium ion by an inwardly-rectifying voltage-gated channel, where the inward rectification is due to a voltage-dependent block of the channel pore by a G protein. An inwardly rectifying current-voltage relation is one where at any given driving force the inward flow of K+ ions exceeds the outward flow for the opposite driving force.	0.307573	N	1	N	1	N	1	N
GO:0015485	molecular_function	cholesterol binding	Interacting selectively and non-covalently with cholesterol (cholest-5-en-3-beta-ol); the principal sterol of vertebrates and the precursor of many steroids, including bile acids and steroid hormones.	0.659691	N	0.492676	N	0.448993	N	0.378282	N
GO:0015629	cellular_component	actin cytoskeleton	The part of the cytoskeleton (the internal framework of a cell) composed of actin and associated proteins. Includes actin cytoskeleton-associated complexes.	0.650028	N	0.073343	N	0.329784	N	0.59493	N
GO:0015631	molecular_function	tubulin binding	Interacting selectively and non-covalently with monomeric or multimeric forms of tubulin, including microtubules.	0.064886	N	0.354982	N	0.136921	N	0.845903	N
GO:0015671	biological_process	oxygen transport	The directed movement of oxygen (O2) into, out of or within a cell, or between cells, by means of some agent such as a transporter or pore.	1	N	1	N	1	N	1	N
GO:0015672	biological_process	monovalent inorganic cation transport	The directed movement of inorganic cations with a valency of one into, out of or within a cell, or between cells, by means of some agent such as a transporter or pore. Inorganic cations are atoms or small molecules with a positive charge which do not contain carbon in covalent linkage.	0.023798	N	0.074805	N	0.06592	N	0.01609	N
GO:0015693	biological_process	magnesium ion transport	The directed movement of magnesium (Mg) ions into, out of or within a cell, or between cells, by means of some agent such as a transporter or pore.	1	N	1	N	1	N	1	N
GO:0015711	biological_process	organic anion transport	The directed movement of organic anions into, out of or within a cell, or between cells, by means of some agent such as a transporter or pore. Organic anions are atoms or small molecules with a negative charge which contain carbon in covalent linkage.	0.565101	N	0.38395	N	1	N	0.162274	N
GO:0015721	biological_process	bile acid and bile salt transport	The directed movement of bile acid and bile salts into, out of or within a cell, or between cells, by means of some agent such as a transporter or pore.	1	N	1	N	1	N	0.344988	N
GO:0015807	biological_process	L-amino acid transport	The directed movement of L-enantiomer amino acids into, out of or within a cell, or between cells, by means of some agent such as a transporter or pore.	1	N	1	N	1	N	1	N
GO:0015825	biological_process	L-serine transport	The directed movement of L-serine, the L-enantiomer of 2-amino-3-hydroxypropanoic acid, into, out of or within a cell, or between cells, by means of some agent such as a transporter or pore.	1	N	1	N	1	N	1	N
GO:0015833	biological_process	peptide transport	The directed movement of peptides, compounds of two or more amino acids where the alpha carboxyl group of one is bound to the alpha amino group of another, into, out of or within a cell, or between cells, by means of some agent such as a transporter or pore.	1	N	1	N	1	N	0.371767	N
GO:0015858	biological_process	nucleoside transport	The directed movement of a nucleoside, a nucleobase linked to either beta-D-ribofuranose (ribonucleoside) or 2-deoxy-beta-D-ribofuranose, (a deoxyribonucleotide), into, out of or within a cell, or between cells, by means of some agent such as a transporter or pore.	1	N	1	N	1	N	1	N
GO:0015882	biological_process	L-ascorbic acid transport	The directed movement of L-ascorbic acid into, out of or within a cell, or between cells, by means of some agent such as a transporter or pore. L-ascorbate, (2R)-2-[(1S)-1,2-dihydroxyethyl]-4-hydroxy-5-oxo-2,5-dihydrofuran-3-olate, is vitamin C and has co-factor and anti-oxidant activities in many species.	1	N	1	N	0.193215	N	1	N
GO:0015889	biological_process	cobalamin transport	The directed movement of cobalamin (vitamin B12), a water-soluble vitamin characterized by possession of a corrin nucleus containing a cobalt atom, into, out of or within a cell, or between cells, by means of some agent such as a transporter or pore.	1	N	1	N	1	N	1	N
GO:0015908	biological_process	fatty acid transport	The directed movement of fatty acids into, out of or within a cell, or between cells, by means of some agent such as a transporter or pore. Fatty acids are aliphatic monocarboxylic acids liberated from naturally occurring fats and oils by hydrolysis.	0.638228	N	1	N	0.418547	N	0.602674	N
GO:0015914	biological_process	phospholipid transport	The directed movement of phospholipids into, out of or within a cell, or between cells, by means of some agent such as a transporter or pore. Phospholipids are any lipids containing phosphoric acid as a mono- or diester.	0.762187	N	1	N	1	N	1	N
GO:0015923	molecular_function	mannosidase activity	Catalysis of the hydrolysis of mannosyl compounds, substances containing a group derived from a cyclic form of mannose or a mannose derivative.	1	N	1	N	1	N	1	N
GO:0015934	cellular_component	large ribosomal subunit	The larger of the two subunits of a ribosome. Two sites on the ribosomal large subunit are involved in translation, namely the aminoacyl site (A site) and peptidyl site (P site).	1	N	1	N	1	N	1	N
GO:0015935	cellular_component	small ribosomal subunit	The smaller of the two subunits of a ribosome.	1	N	1	N	1	N	0.626162	N
GO:0015936	biological_process	coenzyme A metabolic process	The chemical reactions and pathways involving coenzyme A, 3'-phosphoadenosine-(5')diphospho(4')pantatheine, an acyl carrier in many acylation and acyl-transfer reactions in which the intermediate is a thiol ester.	1	N	1	N	1	N	1	N
GO:0015937	biological_process	coenzyme A biosynthetic process	The chemical reactions and pathways resulting in the formation of coenzyme A, 3'-phosphoadenosine-(5')diphospho(4')pantatheine, an acyl carrier in many acylation and acyl-transfer reactions in which the intermediate is a thiol ester.	0.80602	N	1	N	1	N	1	N
GO:0015986	biological_process	ATP synthesis coupled proton transport	The transport of protons across a membrane to generate an electrochemical gradient (proton-motive force) that powers ATP synthesis.	1	N	1	N	0.482873	N	0.682943	N
GO:0015991	biological_process	ATP hydrolysis coupled proton transport	The transport of protons against an electrochemical gradient, using energy from ATP hydrolysis.	0.908806	N	0.697226	N	0.058351	N	1	N
GO:0015992	biological_process	proton transport	The directed movement of protons (hydrogen ions) into, out of or within a cell, or between cells, by means of some agent such as a transporter or pore.	0.83384	N	0.276206	N	0.621318	N	0.471734	N
GO:0016010	cellular_component	dystrophin-associated glycoprotein complex	A multiprotein complex that forms a strong mechanical link between the cytoskeleton and extracellular matrix; typical of, but not confined to, muscle cells. The complex is composed of transmembrane, cytoplasmic, and extracellular proteins, including dystrophin, sarcoglycans, dystroglycan, dystrobrevins, syntrophins, sarcospan, caveolin-3, and NO synthase.	0.593254	N	0.409698	N	1	N	0.558096	N
GO:0016012	cellular_component	sarcoglycan complex	A protein complex formed of four sarcoglycans plus sarcospan; there are six known sarcoglycans: alpha-, beta-, gamma-, delta-, epsilon- and zeta-sarcoglycan; all are N-glycosylated single-pass transmembrane proteins. The sarcoglycan-sarcospan complex is a subcomplex of the dystrophin glycoprotein complex, and is fixed to the dystrophin axis by a lateral association with the dystroglycan complex.	1	N	1	N	1	N	1	N
GO:0016020	cellular_component	membrane	Double layer of lipid molecules that encloses all cells, and, in eukaryotes, many organelles; may be a single or double lipid bilayer; also includes associated proteins.	0.995725	N	0.375964	N	0.365532	N	0.464233	N
GO:0016021	cellular_component	integral component of membrane	The component of a membrane consisting of gene products and protein complexes that have some part that penetrates at least one leaflet of the membrane bilayer. This component includes gene products that are buried in the bilayer with no exposure outside the bilayer.	0.958604	N	0.785985	N	0.969665	N	0.60293	N
GO:0016042	biological_process	lipid catabolic process	The chemical reactions and pathways resulting in the breakdown of lipids, compounds soluble in an organic solvent but not, or sparingly, in an aqueous solvent.	0.148579	N	0.948124	N	0.337598	N	0.333333	N
GO:0016051	biological_process	carbohydrate biosynthetic process	The chemical reactions and pathways resulting in the formation of carbohydrates, any of a group of organic compounds based of the general formula Cx(H2O)y.	1	N	1	N	1	N	0.723799	N
GO:0016055	biological_process	Wnt signaling pathway	The series of molecular signals initiated by binding of a Wnt protein to a frizzled family receptor on the surface of the target cell and ending with a change in cell state.	0.508135	N	0.847873	N	0.760851	N	0.884193	N
GO:0016070	biological_process	RNA metabolic process	The cellular chemical reactions and pathways involving RNA, ribonucleic acid, one of the two main type of nucleic acid, consisting of a long, unbranched macromolecule formed from ribonucleotides joined in 3',5'-phosphodiester linkage.	0.976974	N	0.597879	N	0.51734	N	0.900925	N
GO:0016075	biological_process	rRNA catabolic process	The chemical reactions and pathways resulting in the breakdown of rRNA, ribosomal RNA, a structural constituent of ribosomes.	1	N	1	N	1	N	0.012633	N
GO:0016079	biological_process	synaptic vesicle exocytosis	Fusion of intracellular membrane-bounded vesicles with the pre-synaptic membrane of the neuronal cell resulting in release of neurotransmitter into the synaptic cleft.	1	N	1	N	1	N	0.469041	N
GO:0016125	biological_process	sterol metabolic process	The chemical reactions and pathways involving sterols, steroids with one or more hydroxyl groups and a hydrocarbon side-chain in the molecule.	0.471913	N	1	N	1	N	1	N
GO:0016149	molecular_function	translation release factor activity, codon specific	A translation release factor that is specific for one or more particular termination codons; acts at the ribosomal A-site and require polypeptidyl-tRNA at the P-site.	1	N	1	N	1	N	1	N
GO:0016153	molecular_function	urocanate hydratase activity	Catalysis of the reaction: 4-imidazolone-5-propanoate + H(+) = trans-urocanate + H(2)O.	1	N	1	N	1	N	1	N
GO:0016180	biological_process	snRNA processing	Any process involved in the conversion of a primary small nuclear RNA (snRNA) transcript into a mature snRNA molecule.	0.52562	N	1	N	1	N	1	N
GO:0016192	biological_process	vesicle-mediated transport	A cellular transport process in which transported substances are moved in membrane-bounded vesicles; transported substances are enclosed in the vesicle lumen or located in the vesicle membrane. The process begins with a step that directs a substance to the forming vesicle, and includes vesicle budding and coating. Vesicles are then targeted to, and fuse with, an acceptor membrane.	0.984487	N	0.906317	N	0.842097	N	0.246938	N
GO:0016197	biological_process	endosomal transport	The directed movement of substances into, out of or mediated by an endosome, a membrane-bounded organelle that carries materials newly ingested by endocytosis. It passes many of the materials to lysosomes for degradation.	0.800216	N	0.68689	N	0.987767	N	0.171814	N
GO:0016209	molecular_function	antioxidant activity	Inhibition of the reactions brought about by dioxygen (O2) or peroxides. Usually the antioxidant is effective because it can itself be more easily oxidized than the substance protected. The term is often applied to components that can trap free radicals, thereby breaking the chain reaction that normally leads to extensive biological damage.	1	N	1	N	1	N	0.064389	N
GO:0016226	biological_process	iron-sulfur cluster assembly	The incorporation of iron and exogenous sulfur into a metallo-sulfur cluster.	0.66569	N	0.873456	N	0.848712	N	0.820048	N
GO:0016255	biological_process	attachment of GPI anchor to protein	A transamidation reaction that results in the cleavage of the polypeptide chain and the concomitant transfer of the GPI anchor to the newly formed carboxy-terminal amino acid of the anchored protein. The cleaved C-terminal contains the C-terminal GPI signal sequence of the newly synthesized polypeptide chain.	1	N	0.262581	N	0.022672	N	1	N
GO:0016263	molecular_function	glycoprotein-N-acetylgalactosamine 3-beta-galactosyltransferase activity	Catalysis of the addition of a galactosyl residue to a non-reducing O-linked N-acetylgalactosamine residue in an O-glycan.	1	N	1	N	1	N	1	N
GO:0016266	biological_process	O-glycan processing	The stepwise addition of carbohydrate or carbohydrate derivative residues to the initially added O-linked residue (usually GalNAc) to form a core O-glycan structure.	0.338265	N	0.530562	N	0.483178	N	0.756282	N
GO:0016272	cellular_component	prefoldin complex	A multisubunit chaperone that is capable of delivering unfolded proteins to cytosolic chaperonin, which it acts as a cofactor for. In humans, the complex is a heterohexamer of two PFD-alpha and four PFD-beta type subunits. In Saccharomyces cerevisiae, it also acts in the nucleus to regulate the rate of elongation by RNA polymerase II via a direct effect on histone dynamics.	0.467958	N	0.324392	N	1	N	1	N
GO:0016286	molecular_function	small conductance calcium-activated potassium channel activity	Catalysis of the transmembrane transfer of potassium by a channel with a unit conductance of 2 to 20 picoSiemens that opens in response to stimulus by internal calcium ions. Small conductance calcium-activated potassium channels are more sensitive to calcium than are large conductance calcium-activated potassium channels. Transport by a channel involves catalysis of facilitated diffusion of a sol…	1	N	0.066039	N	0.341388	N	1	N
GO:0016295	molecular_function	myristoyl-[acyl-carrier-protein] hydrolase activity	Catalysis of the reaction: myristoyl-[acyl-carrier protein] + H2O = [acyl-carrier protein] + myristate.	0.133054	N	1	N	1	N	0.017154	N
GO:0016296	molecular_function	palmitoyl-[acyl-carrier-protein] hydrolase activity	Catalysis of the reaction: palmitoyl-[acyl-carrier protein] + H2O = [acyl-carrier protein] + palmitate.	0.133054	N	1	N	1	N	0.017154	N
GO:0016298	molecular_function	lipase activity	Catalysis of the hydrolysis of a lipid or phospholipid.	1	N	1	N	1	N	0.44882	N
GO:0016301	molecular_function	kinase activity	Catalysis of the transfer of a phosphate group, usually from ATP, to a substrate molecule.	0.703328	N	0.405019	N	0.979705	N	0.298683	N
GO:0016307	molecular_function	phosphatidylinositol phosphate kinase activity	Catalysis of the reaction: ATP + a phosphatidylinositol phosphate = ADP + a phosphatidylinositol bisphosphate.	1	N	1	N	1	N	1	N
GO:0016310	biological_process	phosphorylation	The process of introducing a phosphate group into a molecule, usually with the formation of a phosphoric ester, a phosphoric anhydride or a phosphoric amide.	0.441415	N	0.886693	N	0.685536	N	0.980521	N
GO:0016311	biological_process	dephosphorylation	The process of removing one or more phosphoric (ester or anhydride) residues from a molecule.	0.066688	N	0.909032	N	0.123098	N	0.194651	N
GO:0016324	cellular_component	apical plasma membrane	The region of the plasma membrane located at the apical end of the cell.	0.983934	N	0.021136	N	0.372621	N	0.591116	N
GO:0016337	biological_process	single organismal cell-cell adhesion	The attachment of one cell to another cell via adhesion molecules, where both cells are part of the same organism.	0.642071	N	0.260661	N	0.057983	N	0.058958	N
GO:0016339	biological_process	calcium-dependent cell-cell adhesion via plasma membrane cell adhesion molecules	The attachment of one cell to another cell via adhesion molecules that require the presence of calcium for the interaction.	0.218826	N	0.571108	N	0.540651	N	0.568291	N
GO:0016358	biological_process	dendrite development	The process whose specific outcome is the progression of the dendrite over time, from its formation to the mature structure. A dendrite is a freely branching protoplasmic process of a nerve cell.	0.740415	N	0.67064	N	0.879211	N	0.259245	N
GO:0016363	cellular_component	nuclear matrix	The dense fibrillar network lying on the inner side of the nuclear membrane.	0.921075	N	0.50498	N	0.54593	N	0.579612	N
GO:0016407	molecular_function	acetyltransferase activity	Catalysis of the transfer of an acetyl group to an acceptor molecule.	1	N	0.653582	N	0.6344	N	1	N
GO:0016409	molecular_function	palmitoyltransferase activity	Catalysis of the transfer of a palmitoyl (CH3-[CH2]14-CO-) group to an acceptor molecule.	0.125296	N	0.878146	N	1	N	0.960485	N
GO:0016429	molecular_function	tRNA (adenine-N1-)-methyltransferase activity	Catalysis of the reaction: S-adenosyl-L-methionine + tRNA = S-adenosyl-L-homocysteine + tRNA containing N1-methyladenine.	1	N	1	N	1	N	1	N
GO:0016442	cellular_component	RISC complex	A ribonucleoprotein complex that contains members of the Argonaute family of proteins, small interfering RNAs (siRNAs) or microRNAs (miRNAs), and miRNA or siRNA-complementary mRNAs, in addition to a number of accessory factors. The RISC complex is involved in posttranscriptional repression of gene expression through downregulation of translation or induction of mRNA degradation.	0.720911	N	0.776314	N	1	N	0.669514	N
GO:0016459	cellular_component	myosin complex	A protein complex, formed of one or more myosin heavy chains plus associated light chains and other proteins, that functions as a molecular motor; uses the energy of ATP hydrolysis to move actin filaments or to move vesicles or other cargo on fixed actin filaments; has magnesium-ATPase activity and binds actin. Myosin classes are distinguished based on sequence features of the motor, or head, dom…	0.180126	N	0.005075	N	0.698669	N	0.26289	N
GO:0016462	molecular_function	pyrophosphatase activity	Catalysis of the hydrolysis of a pyrophosphate bond between two phosphate groups, leaving one phosphate on each of the two fragments.	1	N	1	N	1	N	1	N
GO:0016471	cellular_component	vacuolar proton-transporting V-type ATPase complex	A proton-transporting two-sector ATPase complex found in the vacuolar membrane, where it acts as a proton pump to mediate acidification of the vacuolar lumen.	1	N	1	N	1	N	1	N
GO:0016477	biological_process	cell migration	The controlled self-propelled movement of a cell from one site to a destination guided by molecular cues. Cell migration is a central process in the development and maintenance of multicellular organisms.	0.771559	N	0.153283	N	0.915802	N	0.036551	N
GO:0016480	biological_process	negative regulation of transcription from RNA polymerase III promoter	Any process that stops, prevents, or reduces the frequency, rate or extent of transcription from an RNA polymerase III promoter.	1	N	1	N	1	N	1	N
GO:0016485	biological_process	protein processing	Any protein maturation process achieved by the cleavage of a peptide bond or bonds within a protein. Protein maturation is the process leading to the attainment of the full functional capacity of a protein.	0.922026	N	0.966193	N	0.363445	N	0.886596	N
GO:0016486	biological_process	peptide hormone processing	The generation of a mature peptide hormone by posttranslational processing of a prohormone.	0.421775	N	0.429801	N	0.725325	N	0.89105	N
GO:0016491	molecular_function	oxidoreductase activity	Catalysis of an oxidation-reduction (redox) reaction, a reversible chemical reaction in which the oxidation state of an atom or atoms within a molecule is altered. One substrate acts as a hydrogen or electron donor and becomes oxidized, while the other acts as hydrogen or electron acceptor and becomes reduced.	0.123651	N	0.169009	N	0.514891	N	0.866858	N
GO:0016493	molecular_function	C-C chemokine receptor activity	Combining with a C-C chemokine and transmitting the signal from one side of the membrane to the other to initiate a change in cell activity. C-C chemokines do not have an amino acid between the first two cysteines of the characteristic four-cysteine motif.	0.001437	N	1	N	0.256593	N	0.489692	N
GO:0016494	molecular_function	C-X-C chemokine receptor activity	Combining with a C-X-C chemokine and transmitting the signal from one side of the membrane to the other to initiate a change in cell activity. A C-X-C chemokine has a single amino acid between the first two cysteines of the characteristic four cysteine motif.	1	N	1	N	1	N	0.618562	N
GO:0016499	molecular_function	orexin receptor activity	Combining with orexin to initiate a change in cell activity.	1	N	1	N	1	N	1	N
GO:0016504	molecular_function	peptidase activator activity	Increases the activity of a peptidase, any enzyme that catalyzes the hydrolysis peptide bonds.	0.107926	N	0.506099	N	0.486375	N	0.288895	N
GO:0016514	cellular_component	SWI/SNF complex	A SWI/SNF-type complex that contains nine or more proteins, including both conserved (core) and nonconserved components; the Swi2/Snf2 ATPase is one of the core components.	0.588606	N	0.847852	N	1	N	1	N
GO:0016525	biological_process	negative regulation of angiogenesis	Any process that stops, prevents, or reduces the frequency, rate or extent of angiogenesis.	0.26585	N	0.770259	N	0.538996	N	0.405833	N
GO:0016531	molecular_function	copper chaperone activity	Assists in the delivery of copper ions to target proteins or compartments.	1	N	1	N	1	N	1	N
GO:0016533	cellular_component	cyclin-dependent protein kinase 5 holoenzyme complex	A protein complex that activates cyclin-dependent kinase 5; composed of regulatory and catalytic subunits.	1	N	1	N	1	N	1	N
GO:0016534	molecular_function	cyclin-dependent protein kinase 5 activator activity	Increases the activity of cyclin-dependent protein kinase 5.	1	N	1	N	1	N	1	N
GO:0016538	molecular_function	cyclin-dependent protein serine/threonine kinase regulator activity	Modulates the activity of a cyclin-dependent protein serine/threonine kinase, enzymes of the protein kinase family that are regulated through association with cyclins and other proteins.	1	N	0.566087	N	1	N	0.727169	N
GO:0016559	biological_process	peroxisome fission	The division of a mature peroxisome within a cell to form two or more separate peroxisome compartments.	0.270778	N	1	N	0.629165	N	0.078539	N
GO:0016560	biological_process	protein import into peroxisome matrix, docking	The process in which a complex formed of a peroxisome targeting sequence (PTS) receptor bound to a PTS-bearing protein docks with translocation machinery in the preoxisomal membrane.	0.66397	N	1	N	0.441227	N	0.248051	N
GO:0016567	biological_process	protein ubiquitination	The process in which one or more ubiquitin groups are added to a protein.	0.012436	N	0.998004	N	0.627681	N	0.283451	N
GO:0016568	biological_process	chromatin modification	The alteration of DNA, protein, or sometimes RNA, in chromatin, which may result in changing the chromatin structure.	0.142551	N	0.471283	N	0.268685	N	0.749057	N
GO:0016570	biological_process	histone modification	The covalent alteration of one or more amino acid residues within a histone protein.	1	N	1	N	1	N	1	N
GO:0016572	biological_process	histone phosphorylation	The modification of histones by addition of phosphate groups.	1	N	1	N	0.195479	N	1	N
GO:0016573	biological_process	histone acetylation	The modification of a histone by the addition of an acetyl group.	0.754915	N	1	N	0.886457	N	0.875417	N
GO:0016579	biological_process	protein deubiquitination	The removal of one or more ubiquitin groups from a protein.	0.455175	N	0.527847	N	0.466898	N	0.523353	N
GO:0016581	cellular_component	NuRD complex	An approximately 2 MDa multi-subunit complex that exhibits ATP-dependent chromatin remodeling activity in addition to histone deacetylase (HDAC) activity, and has been shown to establish transcriptional repression of a number of target genes in vertebrates, invertebrates and fungi. Amongst its subunits, the NuRD complex contains histone deacetylases, histone binding proteins and Mi-2-like protein…	0.392042	N	0.036882	N	0.256561	N	0.006841	N
GO:0016589	cellular_component	NURF complex	An ISWI complex that contains an ATPase subunit of the ISWI family (SNF2L in mammals), a NURF301 homolog (BPTF in humans), and additional subunits, though the composition of these additional subunits varies slightly with species. NURF is involved in regulation of transcription from TRNA polymerase II promoters.	0.250585	N	1	N	1	N	1	N
GO:0016592	cellular_component	mediator complex	A protein complex that interacts with the carboxy-terminal domain of the largest subunit of RNA polymerase II and plays an active role in transducing the signal from a transcription factor to the transcriptional machinery. The mediator complex is required for activation of transcription of most protein-coding genes, but can also act as a transcriptional corepressor. The Saccharomyces complex cont…	0.561471	N	0.565413	N	0.057332	N	0.472949	N
GO:0016597	molecular_function	amino acid binding	Interacting selectively and non-covalently with an amino acid, organic acids containing one or more amino substituents.	1	N	0.583355	N	1	N	1	N
GO:0016598	biological_process	protein arginylation	The conjugation of arginine to the N-terminal aspartate or glutamate of a protein; required for the degradation of the protein via the ubiquitin pathway.	0.192047	N	1	N	1	N	1	N
GO:0016602	cellular_component	CCAAT-binding factor complex	A heteromeric transcription factor complex that binds to the CCAAT-box upstream of promoters; in Saccharomyces it activates the transcription of genes in response to growth in a nonfermentable carbon source; consists of four known subunits: HAP2, HAP3, HAP4 and HAP5.	1	N	0.161172	N	1	N	1	N
GO:0016607	cellular_component	nuclear speck	A discrete extra-nucleolar subnuclear domain, 20-50 in number, in which splicing factors are seen to be localized by immunofluorescence microscopy.	0.709245	N	0.515828	N	0.196805	N	0.917704	N
GO:0016615	molecular_function	malate dehydrogenase activity	Catalysis of the reversible conversion of pyruvate or oxaloacetate to malate.	1	N	1	N	1	N	1	N
GO:0016616	molecular_function	oxidoreductase activity, acting on the CH-OH group of donors, NAD or NADP as acceptor	Catalysis of an oxidation-reduction (redox) reaction in which a CH-OH group acts as a hydrogen or electron donor and reduces NAD+ or NADP.	0.64617	N	0.742118	N	1	N	0.8691	N
GO:0016620	molecular_function	oxidoreductase activity, acting on the aldehyde or oxo group of donors, NAD or NADP as acceptor	Catalysis of an oxidation-reduction (redox) reaction in which an aldehyde or ketone (oxo) group acts as a hydrogen or electron donor and reduces NAD or NADP.	0.463394	N	0.229045	N	0.209923	N	0.764293	N
GO:0016627	molecular_function	oxidoreductase activity, acting on the CH-CH group of donors	Catalysis of an oxidation-reduction (redox) reaction in which a CH-CH group acts as a hydrogen or electron donor and reduces a hydrogen or electron acceptor.	0.259999	N	1	N	1	N	1	N
GO:0016641	molecular_function	oxidoreductase activity, acting on the CH-NH2 group of donors, oxygen as acceptor	Catalysis of an oxidation-reduction (redox) reaction in which a CH-NH2 group acts as a hydrogen or electron donor and reduces an oxygen molecule.	0.263915	N	1	N	1	N	1	N
GO:0016651	molecular_function	oxidoreductase activity, acting on NAD(P)H	Catalysis of an oxidation-reduction (redox) reaction in which NADH or NADPH acts as a hydrogen or electron donor and reduces a hydrogen or electron acceptor.	1	N	0.233398	N	0.227109	N	1	N
GO:0016671	molecular_function	oxidoreductase activity, acting on a sulfur group of donors, disulfide as acceptor	Catalysis of an oxidation-reduction (redox) reaction in which a sulfur-containing group acts as a hydrogen or electron donor and reduces disulfide.	1	N	1	N	1	N	0.472238	N
GO:0016702	molecular_function	oxidoreductase activity, acting on single donors with incorporation of molecular oxygen, incorporation of two atoms of oxygen	Catalysis of an oxidation-reduction (redox) reaction in which hydrogen or electrons are transferred from one donor, and two oxygen atoms is incorporated into a donor.	0.40576	N	1	N	0.539534	N	0.125445	N
GO:0016705	molecular_function	oxidoreductase activity, acting on paired donors, with incorporation or reduction of molecular oxygen	Catalysis of an oxidation-reduction (redox) reaction in which hydrogen or electrons are transferred from each of two donors, and molecular oxygen is reduced or incorporated into a donor.	1	N	0.163691	N	1	N	0.019953	N
GO:0016706	molecular_function	oxidoreductase activity, acting on paired donors, with incorporation or reduction of molecular oxygen, 2-oxoglutarate as one donor, and incorporation of one atom each of oxygen into both donors	Catalysis of the reaction: A + 2-oxoglutarate + O2 = B + succinate + CO2. This is an oxidation-reduction (redox) reaction in which hydrogen or electrons are transferred from 2-oxoglutarate and one other donor, and one atom of oxygen is incorporated into each donor.	0.917443	N	0.914427	N	0.894493	N	0.300019	N
GO:0016709	molecular_function	oxidoreductase activity, acting on paired donors, with incorporation or reduction of molecular oxygen, NAD(P)H as one donor, and incorporation of one atom of oxygen	Catalysis of an oxidation-reduction (redox) reaction in which hydrogen or electrons are transferred from NADH or NADPH and one other donor, and one atom of oxygen is incorporated into one donor.	0.384269	N	0.843499	N	0.258317	N	0.316925	N
GO:0016715	molecular_function	oxidoreductase activity, acting on paired donors, with incorporation or reduction of molecular oxygen, reduced ascorbate as one donor, and incorporation of one atom of oxygen	Catalysis of an oxidation-reduction (redox) reaction in which hydrogen or electrons are transferred from reduced ascorbate and one other donor, and one atom of oxygen is incorporated into one donor.	1	N	1	N	1	N	1	N
GO:0016716	molecular_function	oxidoreductase activity, acting on paired donors, with incorporation or reduction of molecular oxygen, another compound as one donor, and incorporation of one atom of oxygen	Catalysis of an oxidation-reduction (redox) reaction in which hydrogen or electrons are transferred from each of two donors, and one atom of oxygen is incorporated into one donor.	1	N	1	N	1	N	1	N
GO:0016740	molecular_function	transferase activity	Catalysis of the transfer of a group, e.g. a methyl group, glycosyl group, acyl group, phosphorus-containing, or other groups, from one compound (generally regarded as the donor) to another compound (generally regarded as the acceptor). Transferase is the systematic name for any enzyme of EC class 2.	0.613262	N	0.97844	N	1	N	0.515467	N
GO:0016742	molecular_function	hydroxymethyl-, formyl- and related transferase activity	Catalysis of the transfer of a hydroxymethyl- or formyl group from one compound (donor) to another (acceptor).	0.470278	N	0.044132	N	1	N	1	N
GO:0016746	molecular_function	transferase activity, transferring acyl groups	Catalysis of the transfer of an acyl group from one compound (donor) to another (acceptor).	0.981085	N	0.902996	N	1	N	1	N
GO:0016747	molecular_function	transferase activity, transferring acyl groups other than amino-acyl groups	Catalysis of the transfer of an acyl group, other than amino-acyl, from one compound (donor) to another (acceptor).	1	N	1	N	1	N	1	N
GO:0016757	molecular_function	transferase activity, transferring glycosyl groups	Catalysis of the transfer of a glycosyl group from one compound (donor) to another (acceptor).	0.229609	N	0.783879	N	0.744268	N	0.901315	N
GO:0016758	molecular_function	transferase activity, transferring hexosyl groups	Catalysis of the transfer of a hexosyl group from one compound (donor) to another (acceptor).	1	N	1	N	1	N	1	N
GO:0016763	molecular_function	transferase activity, transferring pentosyl groups	Catalysis of the transfer of a pentosyl group from one compound (donor) to another (acceptor).	0.37213	N	1	N	1	N	0.343438	N
GO:0016765	molecular_function	transferase activity, transferring alkyl or aryl (other than methyl) groups	Catalysis of the transfer of an alkyl or aryl (but not methyl) group from one compound (donor) to another (acceptor).	1	N	1	N	1	N	1	N
GO:0016768	molecular_function	spermine synthase activity	Catalysis of the reaction: S-adenosylmethioninamine + spermidine = 5'-methylthioadenosine + spermine.	1	N	1	N	1	N	1	N
GO:0016772	molecular_function	transferase activity, transferring phosphorus-containing groups	Catalysis of the transfer of a phosphorus-containing group from one compound (donor) to another (acceptor).	0.577389	N	0.542008	N	0.218258	N	0.130079	N
GO:0016773	molecular_function	phosphotransferase activity, alcohol group as acceptor	Catalysis of the transfer of a phosphorus-containing group from one compound (donor) to an alcohol group (acceptor).	0.692887	N	1	N	1	N	0.657181	N
GO:0016779	molecular_function	nucleotidyltransferase activity	Catalysis of the transfer of a nucleotidyl group to a reactant.	1	N	0.004405	N	0.629274	N	0.817199	N
GO:0016780	molecular_function	phosphotransferase activity, for other substituted phosphate groups	Catalysis of the transfer of a substituted phosphate group, other than diphosphate or nucleotidyl residues, from one compound (donor) to a another (acceptor).	0.452092	N	1	N	0.27767	N	1	N
GO:0016783	molecular_function	sulfurtransferase activity	Catalysis of the transfer of sulfur atoms from one compound (donor) to another (acceptor).	1	N	0.29393	N	1	N	0.393364	N
GO:0016785	molecular_function	transferase activity, transferring selenium-containing groups	Catalysis of the transfer of a selenium-containing group from one compound (donor) to another (acceptor).	0.400364	N	1	N	0.237777	N	0.369906	N
GO:0016787	molecular_function	hydrolase activity	Catalysis of the hydrolysis of various bonds, e.g. C-O, C-N, C-C, phosphoric anhydride bonds, etc. Hydrolase is the systematic name for any enzyme of EC class 3.	0.082619	N	0.957668	N	0.270567	N	0.447908	N
GO:0016788	molecular_function	hydrolase activity, acting on ester bonds	Catalysis of the hydrolysis of any ester bond.	1	N	1	N	0.60117	N	1	N
GO:0016790	molecular_function	thiolester hydrolase activity	Catalysis of the reaction: RCO-SR' + H2O = RCOOH + HSR'. This reaction is the hydrolysis of a thiolester bond, an ester formed from a carboxylic acid and a thiol (i.e., RCO-SR'), such as that found in acetyl-coenzyme A.	1	N	0.161151	N	0.142013	N	0.230483	N
GO:0016791	molecular_function	phosphatase activity	Catalysis of the hydrolysis of phosphoric monoesters, releasing inorganic phosphate.	0.155039	N	0.929619	N	0.920964	N	0.018101	N
GO:0016798	molecular_function	hydrolase activity, acting on glycosyl bonds	Catalysis of the hydrolysis of any glycosyl bond.	1	N	1	N	1	N	0.785973	N
GO:0016799	molecular_function	hydrolase activity, hydrolyzing N-glycosyl compounds	Catalysis of the hydrolysis of any N-glycosyl bond.	1	N	1	N	1	N	1	N
GO:0016805	molecular_function	dipeptidase activity	Catalysis of the hydrolysis of a dipeptide.	0.697971	N	0.148801	N	1	N	0.283209	N
GO:0016810	molecular_function	hydrolase activity, acting on carbon-nitrogen (but not peptide) bonds	Catalysis of the hydrolysis of any carbon-nitrogen bond, C-N, with the exception of peptide bonds.	0.682583	N	1	N	0.465384	N	1	N
GO:0016811	molecular_function	hydrolase activity, acting on carbon-nitrogen (but not peptide) bonds, in linear amides	Catalysis of the hydrolysis of any non-peptide carbon-nitrogen bond in a linear amide.	1	N	1	N	1	N	1	N
GO:0016814	molecular_function	hydrolase activity, acting on carbon-nitrogen (but not peptide) bonds, in cyclic amidines	Catalysis of the hydrolysis of any non-peptide carbon-nitrogen bond in a cyclic amidine, a compound of the form R-C(=NH)-NH2.	1	N	1	N	1	N	1	N
GO:0016817	molecular_function	hydrolase activity, acting on acid anhydrides	Catalysis of the hydrolysis of any acid anhydride.	1	N	1	N	1	N	1	N
GO:0016818	molecular_function	hydrolase activity, acting on acid anhydrides, in phosphorus-containing anhydrides	Catalysis of the hydrolysis of any acid anhydride which contains phosphorus.	1	N	1	N	1	N	1	N
GO:0016820	molecular_function	hydrolase activity, acting on acid anhydrides, catalyzing transmembrane movement of substances	Catalysis of the hydrolysis of an acid anhydride to directly drive the transport of a substance across a membrane.	1	N	1	N	1	N	1	N
GO:0016829	molecular_function	lyase activity	Catalysis of the cleavage of C-C, C-O, C-N and other bonds by other means than by hydrolysis or oxidation, or conversely adding a group to a double bond. They differ from other enzymes in that two substrates are involved in one reaction direction, but only one in the other direction. When acting on the single substrate, a molecule is eliminated and this generates either a new double bond or a new…	1	N	0.503586	N	0.456466	N	0.246961	N
GO:0016831	molecular_function	carboxy-lyase activity	Catalysis of the nonhydrolytic addition or removal of a carboxyl group to or from a compound.	1	N	1	N	1	N	1	N
GO:0016844	molecular_function	strictosidine synthase activity	Catalysis of the reaction: 3alpha(S)-strictosidine + H(2)O = secologanin + tryptamine.	1	N	1	N	1	N	1	N
GO:0016849	molecular_function	phosphorus-oxygen lyase activity	Catalysis of the cleavage of a phosphorus-oxygen bond by other means than by hydrolysis or oxidation, or conversely adding a group to a double bond.	1	N	1	N	1	N	0.255375	N
GO:0016853	molecular_function	isomerase activity	Catalysis of the geometric or structural changes within one molecule. Isomerase is the systematic name for any enzyme of EC class 5.	0.430941	N	0.585262	N	0.557647	N	1	N
GO:0016857	molecular_function	racemase and epimerase activity, acting on carbohydrates and derivatives	Catalysis of a reaction that alters the configuration of one or more chiral centers in a carbohydrate molecule.	1	N	1	N	1	N	1	N
GO:0016866	molecular_function	intramolecular transferase activity	Catalysis of the transfer of a functional group from one position to another within a single molecule.	0.067964	N	0.042633	N	1	N	1	N
GO:0016868	molecular_function	intramolecular transferase activity, phosphotransferases	Catalysis of the transfer of a phosphate group from one position to another within a single molecule.	0.630964	N	1	N	1	N	1	N
GO:0016874	molecular_function	ligase activity	Catalysis of the joining of two substances, or two groups within a single molecule, with the concomitant hydrolysis of the diphosphate bond in ATP or a similar triphosphate.	0.135357	N	0.754413	N	0.453362	N	0.618542	N
GO:0016876	molecular_function	ligase activity, forming aminoacyl-tRNA and related compounds	Catalysis of the joining of an amino acid and a nucleic acid (usually tRNA) or poly(ribitol phosphate), with the concomitant hydrolysis of the diphosphate bond in ATP or a similar triphosphate. The reaction forms an aminoacyl-tRNA or a related compound.	1	N	1	N	1	N	1	N
GO:0016881	molecular_function	acid-amino acid ligase activity	Catalysis of the ligation of an acid to an amino acid via a carbon-nitrogen bond, with the concomitant hydrolysis of the diphosphate bond in ATP or a similar triphosphate.	0.478331	N	0.981766	N	0.973602	N	0.940124	N
GO:0016884	molecular_function	carbon-nitrogen ligase activity, with glutamine as amido-N-donor	Catalysis of the transfer of the amide nitrogen of glutamine to a variety of substrates. GATases catalyze two separate reactions at two active sites, which are located either on a single polypeptide chain or on different subunits. In the glutaminase reaction, glutamine is hydrolyzed to glutamate and ammonia, which is added to an acceptor substrate in the synthase reaction.	0.079859	N	1	N	0.00209	N	1	N
GO:0016887	molecular_function	ATPase activity	Catalysis of the reaction: ATP + H2O = ADP + phosphate + 2 H+. May or may not be coupled to another reaction.	0.905667	N	0.569203	N	0.129411	N	0.486336	N
GO:0016888	molecular_function	endodeoxyribonuclease activity, producing 5'-phosphomonoesters	Catalysis of the hydrolysis of ester linkages within deoxyribonucleic acids by creating internal breaks to yield 5'-phosphomonoesters.	0.695288	N	1	N	0.128306	N	0.659023	N
GO:0016891	molecular_function	endoribonuclease activity, producing 5'-phosphomonoesters	Catalysis of the hydrolysis of ester linkages within ribonucleic acids by creating internal breaks to yield 5'-phosphomonoesters.	1	N	1	N	1	N	1	N
GO:0016901	molecular_function	oxidoreductase activity, acting on the CH-OH group of donors, quinone or similar compound as acceptor	Catalysis of an oxidation-reduction (redox) reaction in which a CH-OH group acts as a hydrogen or electron donor and reduces a quinone or a similar acceptor molecule.	1	N	1	N	0.268347	N	1	N
GO:0016907	molecular_function	G-protein coupled acetylcholine receptor activity	Combining with acetylcholine and transmitting the signal across the membrane by activating an associated G-protein; promotes the exchange of GDP for GTP on the alpha subunit of a heterotrimeric G-protein complex.	1	N	1	N	1	N	1	N
GO:0016920	molecular_function	pyroglutamyl-peptidase activity	Catalysis of the release of the N-terminal pyroglutamyl group from a peptide or protein.	1	N	1	N	1	N	1	N
GO:0016925	biological_process	protein sumoylation	The process in which a SUMO protein (small ubiquitin-related modifier) is conjugated to a target protein via an isopeptide bond between the carboxyl terminus of SUMO with an epsilon-amino group of a lysine residue of the target protein.	0.319065	N	0.651987	N	0.153159	N	0.861515	N
GO:0016926	biological_process	protein desumoylation	The process in which a SUMO protein (small ubiquitin-related modifier) is cleaved from its target protein.	0.278118	N	0.120796	N	1	N	0.239976	N
GO:0016972	molecular_function	thiol oxidase activity	Catalysis of the reaction: 4 R'C(R)SH + O2 = 2 R'C(R)S-S(R)CR' + 2 H2O.	1	N	1	N	0.185405	N	1	N
GO:0016973	biological_process	poly(A)+ mRNA export from nucleus	The directed movement of poly(A)+ mRNA out of the nucleus into the cytoplasm.	0.773217	N	1	N	0.55942	N	0.373605	N
GO:0016992	molecular_function	lipoate synthase activity	Catalysis of the reaction: protein N6-(octanoyl)lysine + 2 sulfur + 2 S-adenosyl-L-methionine = protein N6-(lipoyl)lysine + 2 L-methionine + 2 5'-deoxyadenosyl.	1	N	1	N	1	N	1	N
GO:0017022	molecular_function	myosin binding	Interacting selectively and non-covalently with any part of a myosin complex; myosins are any of a superfamily of molecular motor proteins that bind to actin and use the energy of ATP hydrolysis to generate force and movement along actin filaments.	0.78056	N	1	N	1	N	0.746975	N
GO:0017025	molecular_function	TBP-class protein binding	Interacting selectively and non-covalently with a member of the class of TATA-binding proteins (TBP), including any of the TBP-related factors (TRFs).	0.226542	N	0.635656	N	0.603957	N	1	N
GO:0017038	biological_process	protein import	The targeting and directed movement of proteins into a cell or organelle. Not all import involves an initial targeting event.	1	N	1	N	1	N	1	N
GO:0017048	molecular_function	Rho GTPase binding	Interacting selectively and non-covalently with Rho protein, any member of the Rho subfamily of the Ras superfamily of monomeric GTPases. Proteins in the Rho subfamily are involved in relaying signals from cell-surface receptors to the actin cytoskeleton.	1	N	0.794054	N	1	N	0.910349	N
GO:0017049	molecular_function	GTP-Rho binding	Interacting selectively and non-covalently with the GTP-bound form of the Rho protein.	0.304426	N	0.484149	N	1	N	0.265974	N
GO:0017053	cellular_component	transcriptional repressor complex	A protein complex that possesses activity that prevents or downregulates transcription.	0.909838	N	0.713461	N	1	N	0.743398	N
GO:0017056	molecular_function	structural constituent of nuclear pore	The action of a molecule that contributes to the structural integrity of the nuclear pore complex.	1	N	0.134605	N	1	N	0.263977	N
GO:0017069	molecular_function	snRNA binding	Interacting selectively and non-covalently with a small nuclear RNA (snRNA).	0.0742	N	0.119422	N	1	N	0.230888	N
GO:0017070	molecular_function	U6 snRNA binding	Interacting selectively and non-covalently with the U6 small nuclear RNA (U6 snRNA).	1	N	1	N	1	N	1	N
GO:0017075	molecular_function	syntaxin-1 binding	Interacting selectively and non-covalently with the SNAP receptor syntaxin-1.	1	N	0.721259	N	0.691805	N	0.295422	N
GO:0017076	molecular_function	purine nucleotide binding	Interacting selectively and non-covalently with purine nucleotides, any compound consisting of a purine nucleoside esterified with (ortho)phosphate.	1	N	1	N	1	N	1	N
GO:0017080	molecular_function	sodium channel regulator activity	Modulates the activity of a sodium channel.	0.040284	N	0.194355	N	1	N	0.715085	N
GO:0017089	molecular_function	glycolipid transporter activity	Enables the directed movement of glycolipids, compounds containing (usually) 1-4 linked monosaccharide residues joined by a glycosyl linkage to a lipid, into, out of or within a cell, or between cells.	1	N	1	N	1	N	1	N
GO:0017108	molecular_function	5'-flap endonuclease activity	Catalysis of the cleavage of a 5' flap structure in DNA, but not other DNA structures; processes the 5' ends of Okazaki fragments in lagging strand DNA synthesis.	1	N	1	N	1	N	1	N
GO:0017119	cellular_component	Golgi transport complex	A complex of proteins that, in vitro, stimulates intra-Golgi transport; a 13S complex, about 800 kDa in size and consists of at least five polypeptides. In yeast, this complex is called the Sec34/35 complex and is composed of eight subunits (Sec34p, Sec35p, Dor1p, Cod1p, Cod2p, Cod3p, Cod4p, and Cod5p).	0.083848	N	0.003134	N	0.441903	N	1	N
GO:0017124	molecular_function	SH3 domain binding	Interacting selectively and non-covalently with a SH3 domain (Src homology 3) of a protein, small protein modules containing approximately 50 amino acid residues found in a great variety of intracellular or membrane-associated proteins.	0.571179	N	0.045815	N	0.573071	N	0.319592	N
GO:0017127	molecular_function	cholesterol transporter activity	Enables the directed movement of cholesterol into, out of or within a cell, or between cells. Cholesterol is the principal sterol of vertebrates and the precursor of many steroids, including bile acids and steroid hormones.	0.765545	N	0.210029	N	1	N	1	N
GO:0017134	molecular_function	fibroblast growth factor binding	Interacting selectively and non-covalently with a fibroblast growth factor.	0.425275	N	1	N	0.550719	N	0.376675	N
GO:0017137	molecular_function	Rab GTPase binding	Interacting selectively and non-covalently with Rab protein, any member of the Rab subfamily of the Ras superfamily of monomeric GTPases.	0.58241	N	0.726341	N	0.34473	N	0.985602	N
GO:0017147	molecular_function	Wnt-protein binding	Interacting selectively and non-covalently with Wnt-protein, a secreted growth factor involved in signaling.	0.915452	N	0.177343	N	1	N	0.369913	N
GO:0017150	molecular_function	tRNA dihydrouridine synthase activity	Catalysis of the reaction: tRNA-uracil + acceptor = tRNA-dihydrouridine + reduced acceptor.	1	N	0.078526	N	1	N	0.520536	N
GO:0017153	molecular_function	sodium:dicarboxylate symporter activity	Catalysis of the transfer of a solute or solutes from one side of a membrane to the other according to the reaction: dicarboxylate(out) + Na+(out) = dicarboxylate(in) + Na+(in).	0.547431	N	0.667148	N	1	N	1	N
GO:0017154	molecular_function	semaphorin receptor activity	Combining with a semaphorin, and transmitting the signal from one side of the membrane to the other to initiate a change in cell activity.	0.89456	N	0.7332	N	1	N	0.04366	N
GO:0017156	biological_process	calcium ion-dependent exocytosis	The release of intracellular molecules (e.g. hormones, matrix proteins) contained within a membrane-bounded vesicle by fusion of the vesicle with the plasma membrane of a cell, requiring the presence of calcium ions.	0.856879	N	0.693042	N	1	N	0.828555	N
GO:0017157	biological_process	regulation of exocytosis	Any process that modulates the frequency, rate or extent of exocytosis.	1	N	1	N	0.742646	N	0.657192	N
GO:0017158	biological_process	regulation of calcium ion-dependent exocytosis	Any process that modulates the frequency, rate or extent of calcium ion-dependent exocytosis.	1	N	1	N	1	N	1	N
GO:0017172	molecular_function	cysteine dioxygenase activity	Catalysis of the reaction: L-cysteine + O(2) = 3-sulfino-L-alanine + H(+).	1	N	1	N	1	N	1	N
GO:0017174	molecular_function	glycine N-methyltransferase activity	Catalysis of the reaction: S-adenosyl-L-methionine + glycine = S-adenosyl-L-homocysteine + sarcosine.	1	N	1	N	1	N	1	N
GO:0017176	molecular_function	phosphatidylinositol N-acetylglucosaminyltransferase activity	Catalysis of the reaction: UDP-N-acetyl-D-glucosamine + phosphatidylinositol = UDP + N-acetyl-D-glucosaminylphosphatidylinositol.	0.677706	N	1	N	1	N	1	N
GO:0017183	biological_process	peptidyl-diphthamide biosynthetic process from peptidyl-histidine	The modification of peptidyl-histidine to 2'-(3-carboxamido-3-(trimethylammonio)propyl)-L-histidine, known as diphthamide, found in translation elongation factor EF-2. The process occurs in eukaryotes and archaea but not eubacteria.	0.162912	N	1	N	0.184949	N	0.733561	N
GO:0017187	biological_process	peptidyl-glutamic acid carboxylation	The gamma-carboxylation of peptidyl-glutamic acid; catalyzed by the vitamin K dependent gamma-glutamyl carboxylase.	1	N	1	N	0.261605	N	1	N
GO:0018024	molecular_function	histone-lysine N-methyltransferase activity	Catalysis of the reaction: S-adenosyl-L-methionine + histone L-lysine = S-adenosyl-L-homocysteine + histone N6-methyl-L-lysine. The methylation of peptidyl-lysine in histones forms N6-methyl-L-lysine, N6,N6-dimethyl-L-lysine and N6,N6,N6-trimethyl-L-lysine derivatives.	0.604314	N	0.821743	N	0.552026	N	0.194687	N
GO:0018094	biological_process	protein polyglycylation	The addition of glycyl units covalently bound to the gamma carboxyl group peptidyl-glutamic acid.	1	N	0.197354	N	1	N	1	N
GO:0018095	biological_process	protein polyglutamylation	The addition of one or more alpha-linked glutamyl units to the gamma carboxyl group of peptidyl-glutamic acid.	1	N	1	N	1	N	1	N
GO:0018149	biological_process	peptide cross-linking	The formation of a covalent cross-link between or within protein chains.	0.144337	N	1	N	0.465802	N	0.470811	N
GO:0018193	biological_process	peptidyl-amino acid modification	The alteration of an amino acid residue in a peptide.	1	N	1	N	1	N	1	N
GO:0018279	biological_process	protein N-linked glycosylation via asparagine	The glycosylation of protein via the N4 atom of peptidyl-asparagine forming N4-glycosyl-L-asparagine; the most common form is N-acetylglucosaminyl asparagine; N-acetylgalactosaminyl asparagine and N4 glucosyl asparagine also occur. This modification typically occurs in extracellular peptides with an N-X-(ST) motif. Partial modification has been observed to occur with cysteine, rather than serine …	0.776016	N	0.665609	N	0.601803	N	0.081931	N
GO:0018342	biological_process	protein prenylation	The covalent attachment of a prenyl group to a protein; geranyl, farnesyl, or geranylgeranyl groups may be added.	1	N	1	N	1	N	1	N
GO:0018343	biological_process	protein farnesylation	The covalent attachment of a farnesyl group to a protein.	0.341199	N	1	N	1	N	1	N
GO:0018344	biological_process	protein geranylgeranylation	The covalent attachment of a geranylgeranyl group to a protein.	0.152974	N	0.355137	N	0.321662	N	1	N
GO:0019001	molecular_function	guanyl nucleotide binding	Interacting selectively and non-covalently with guanyl nucleotides, any compound consisting of guanosine esterified with (ortho)phosphate.	1	N	1	N	1	N	1	N
GO:0019005	cellular_component	SCF ubiquitin ligase complex	A ubiquitin ligase complex in which a cullin from the Cul1 subfamily and a RING domain protein form the catalytic core; substrate specificity is conferred by a Skp1 adaptor and an F-box protein. SCF complexes are involved in targeting proteins for degradation by the proteasome. The best characterized complexes are those from yeast and mammals (with core subunits named Cdc53/Cul1, Rbx1/Hrt1/Roc1).	0.609648	N	0.922076	N	0.079132	N	0.329163	N
GO:0019008	cellular_component	molybdopterin synthase complex	A protein complex that possesses molybdopterin synthase activity. In E. coli, the complex is a heterotetramer consisting of two MoaD and two MoaE subunits.	1	N	1	N	0.263944	N	0.078404	N
GO:0019012	cellular_component	virion	The complete fully infectious extracellular virus particle.	1	N	4.7e-05	Y	0.019548	N	1	N
GO:0019013	cellular_component	viral nucleocapsid	The complete protein-nucleic acid complex that is the packaged form of the genome in a virus particle.	0.039703	N	0.195694	N	0.166073	N	1	N
GO:0019068	biological_process	virion assembly	A late phase of the viral life cycle during which all the components necessary for the formation of a mature virion collect at a particular site in the cell and the basic structure of the virus particle is formed.	1	N	0.382913	N	0.007697	N	0.52118	N
GO:0019079	biological_process	viral genome replication	Any process involved directly in viral genome replication, including viral nucleotide metabolism.	0.317509	N	1	N	0.1279	N	0.658348	N
GO:0019206	molecular_function	nucleoside kinase activity	Catalysis of the reaction: ATP + nucleoside = ADP + nucleoside monophosphate.	1	N	0.000726	Y	1	N	1	N
GO:0019211	molecular_function	phosphatase activator activity	Increases the activity of a phosphatase, an enzyme which catalyzes of the removal of a phosphate group from a substrate molecule.	1	N	1	N	1	N	1	N
GO:0019221	biological_process	cytokine-mediated signaling pathway	A series of molecular signals initiated by the binding of a cytokine to a receptor on the surface of a cell, and ending with regulation of a downstream cellular process, e.g. transcription.	0.618729	N	0.916235	N	0.36216	N	0.082869	N
GO:0019226	biological_process	transmission of nerve impulse	The neurological system process in which a signal is transmitted through the nervous system by synaptic transmission and the sequential electrochemical polarization and depolarization that travels across the membrane of a nerve cell (neuron) in response to stimulation.	0.929406	N	0.793916	N	0.758963	N	1	N
GO:0019229	biological_process	regulation of vasoconstriction	Any process that modulates the frequency, rate or extent of reductions in the diameter of blood vessels.	0.307252	N	0.484421	N	1	N	0.266771	N
GO:0019233	biological_process	sensory perception of pain	The series of events required for an organism to receive a painful stimulus, convert it to a molecular signal, and recognize and characterize the signal. Pain is medically defined as the physical sensation of discomfort or distress caused by injury or illness, so can hence be described as a harmful stimulus which signals current (or impending) tissue damage. Pain may come from extremes of tempera…	0.932872	N	0.209969	N	0.764125	N	0.425805	N
GO:0019236	biological_process	response to pheromone	Any process that results in a change in state or activity of a cell or an organism (in terms of movement, secretion, enzyme production, gene expression, etc.) as a result of a pheromone stimulus.	1	N	1	N	1	N	1	N
GO:0019307	biological_process	mannose biosynthetic process	The chemical reactions and pathways resulting in the formation of mannose, the aldohexose manno-hexose, the C-2 epimer of glucose.	1	N	1	N	1	N	1	N
GO:0019370	biological_process	leukotriene biosynthetic process	The chemical reactions and pathways resulting in the formation of leukotriene, a pharmacologically active substance derived from a polyunsaturated fatty acid, such as arachidonic acid.	0.946709	N	0.820242	N	0.46355	N	0.000776	Y
GO:0019371	biological_process	cyclooxygenase pathway	The chemical reactions and pathways by which prostaglandins are formed from arachidonic acid, and in which prostaglandin-endoperoxide synthase (cyclooxygenase) catalyzes the committed step in the conversion of arachidonic acid to the prostaglandin-endoperoxides PGG2 and PGH2.	0.661301	N	0.120375	N	0.450164	N	0.012021	N
GO:0019432	biological_process	triglyceride biosynthetic process	The chemical reactions and pathways resulting in the formation of a triglyceride, any triester of glycerol.	0.123645	N	0.606296	N	0.567994	N	0.375968	N
GO:0019478	biological_process	D-amino acid catabolic process	The chemical reactions and pathways resulting in the breakdown of D-amino acids, the D-enantiomers of amino acids.	1	N	1	N	1	N	1	N
GO:0019509	biological_process	L-methionine biosynthetic process from methylthioadenosine	The generation of L-methionine (2-amino-4-(methylthio)butanoic acid) from methylthioadenosine.	1	N	1	N	1	N	0.290361	N
GO:0019531	molecular_function	oxalate transmembrane transporter activity	Catalysis of the transfer of oxalate from one side of the membrane to the other. Oxalate, or ethanedioic acid, occurs in many plants and is highly toxic to animals.	1	N	0.506038	N	0.490365	N	1	N
GO:0019532	biological_process	oxalate transport	The directed movement of oxalate into, out of or within a cell, or between cells, by means of some agent such as a transporter or pore. Oxalate, or ethanedioic acid, occurs in many plants and is highly toxic to animals.	1	N	0.506038	N	0.490365	N	1	N
GO:0019543	biological_process	propionate catabolic process	The chemical reactions and pathways resulting in the breakdown of propionate, the anion derived from propionic acid.	1	N	0.084896	N	1	N	1	N
GO:0019646	biological_process	aerobic electron transport chain	A process in which a series of electron carriers operate together to transfer electrons from donors such as NADH and FADH2 to oxygen to generate a transmembrane electrochemical gradient.	1	N	1	N	1	N	0.071395	N
GO:0019674	biological_process	NAD metabolic process	The chemical reactions and pathways involving nicotinamide adenine dinucleotide (NAD), a coenzyme present in most living cells and derived from the B vitamin nicotinic acid.	1	N	0.52619	N	0.496678	N	0.683104	N
GO:0019722	biological_process	calcium-mediated signaling	Any intracellular signal transduction in which the signal is passed on within the cell via calcium ions.	0.225903	N	0.950169	N	0.763635	N	0.664197	N
GO:0019752	biological_process	carboxylic acid metabolic process	The chemical reactions and pathways involving carboxylic acids, any organic acid containing one or more carboxyl (COOH) groups or anions (COO-).	1	N	1	N	1	N	1	N
GO:0019773	cellular_component	proteasome core complex, alpha-subunit complex	The proteasome core subcomplex that constitutes the two outer rings of the proteasome core complex. An example of this component is found in Mus musculus.	1	N	1	N	1	N	1	N
GO:0019789	molecular_function	SUMO transferase activity	Catalysis of the transfer of SUMO from one protein to another via the reaction X-SUMO + Y --> Y-SUMO + X, where both X-SUMO and Y-SUMO are covalent linkages.	0.741732	N	1	N	0.518249	N	1	N
GO:0019799	molecular_function	tubulin N-acetyltransferase activity	Catalysis of the reaction: acetyl-CoA + (alpha-tubulin) L-lysine = CoA + (alpha-tubulin) N6-acetyl-L-lysine.	1	N	1	N	1	N	1	N
GO:0019825	molecular_function	oxygen binding	Interacting selectively and non-covalently with oxygen (O2).	0.587997	N	0.338369	N	1	N	0.838884	N
GO:0019838	molecular_function	growth factor binding	Interacting selectively and non-covalently with any growth factor, proteins or polypeptides that stimulate a cell or organism to grow or proliferate.	1	N	0.355244	N	1	N	0.485642	N
GO:0019843	molecular_function	rRNA binding	Interacting selectively and non-covalently with ribosomal RNA.	0.575409	N	0.034731	N	0.645028	N	0.299845	N
GO:0019882	biological_process	antigen processing and presentation	The process in which an antigen-presenting cell expresses antigen (peptide or lipid) on its cell surface in association with an MHC protein complex.	1	N	0.585343	N	1	N	0.74178	N
GO:0019885	biological_process	antigen processing and presentation of endogenous peptide antigen via MHC class I	The process in which an antigen-presenting cell expresses a peptide antigen of endogenous origin on its cell surface in association with an MHC class I protein complex. The peptide antigen is typically, but not always, processed from a whole protein. Class I here refers to classical class I molecules.	0.494575	N	0.326564	N	0.312367	N	0.116569	N
GO:0019887	molecular_function	protein kinase regulator activity	Modulates the activity of a protein kinase, an enzyme which phosphorylates a protein.	0.316903	N	0.135859	N	0.003137	N	0.655626	N
GO:0019894	molecular_function	kinesin binding	Interacting selectively and non-covalently and stoichiometrically with kinesin, a member of a superfamily of microtubule-based motor proteins that perform force-generating tasks such as organelle transport and chromosome segregation.	1	N	0.459157	N	0.685338	N	0.540442	N
GO:0019898	cellular_component	extrinsic component of membrane	The component of a membrane consisting of gene products and protein complexes that are loosely bound to one of its surfaces, but not integrated into the hydrophobic region.	0.770412	N	0.03174	N	0.792531	N	0.032404	N
GO:0019899	molecular_function	enzyme binding	Interacting selectively and non-covalently with any enzyme.	0.033827	N	0.180038	N	0.158621	N	0.183463	N
GO:0019900	molecular_function	kinase binding	Interacting selectively and non-covalently with a kinase, any enzyme that catalyzes the transfer of a phosphate group.	0.648904	N	0.86704	N	0.842124	N	0.810116	N
GO:0019901	molecular_function	protein kinase binding	Interacting selectively and non-covalently with a protein kinase, any enzyme that catalyzes the transfer of a phosphate group, usually from ATP, to a protein substrate.	0.22577	N	0.44824	N	0.22852	N	0.846282	N
GO:0019902	molecular_function	phosphatase binding	Interacting selectively and non-covalently with any phosphatase.	0.269845	N	0.195467	N	0.031107	N	0.854296	N
GO:0019904	molecular_function	protein domain specific binding	Interacting selectively and non-covalently with a specific domain of a protein.	0.383322	N	0.058988	N	0.531712	N	0.175161	N
GO:0019905	molecular_function	syntaxin binding	Interacting selectively and non-covalently with a syntaxin, a SNAP receptor involved in the docking of synaptic vesicles at the presynaptic zone of a synapse.	0.957838	N	0.853967	N	0.81265	N	0.301504	N
GO:0019911	molecular_function	structural constituent of myelin sheath	The action of a molecule that contributes to the structural integrity of the myelin sheath of a nerve.	1	N	1	N	1	N	1	N
GO:0019956	molecular_function	chemokine binding	Interacting selectively and non-covalently with a chemokine. Chemokines are a family of small chemotactic cytokines; their name is derived from their ability to induce directed chemotaxis in nearby responsive cells. All chemokines possess a number of conserved cysteine residues involved in intramolecular disulfide bond formation. Some chemokines are considered pro-inflammatory and can be induced …	0.030264	N	1	N	1	N	0.490512	N
GO:0019992	molecular_function	diacylglycerol binding	Interacting selectively and non-covalently with diacylglycerol, a diester of glycerol and two fatty acids.	0.846485	N	0.667082	N	1	N	0.493978	N
GO:0020037	molecular_function	heme binding	Interacting selectively and non-covalently with heme, any compound of iron complexed in a porphyrin (tetrapyrrole) ring.	0.599132	N	0.191983	N	0.457663	N	0.244905	N
GO:0021915	biological_process	neural tube development	The process whose specific outcome is the progression of the neural tube over time, from its formation to the mature structure. The mature structure of the neural tube exists when the tube has been segmented into the forebrain, midbrain, hindbrain and spinal cord regions. In addition neural crest has budded away from the epithelium.	0.966558	N	0.577325	N	0.881961	N	0.862213	N
GO:0022008	biological_process	neurogenesis	Generation of cells within the nervous system.	0.924855	N	0.85815	N	0.187539	N	0.994792	N
GO:0022410	biological_process	circadian sleep/wake cycle process	A behavioral process involved in the cycle from wakefulness through an orderly succession of sleep states and stages that occurs on an approximately 24 hour rhythm.	1	N	1	N	1	N	1	N
GO:0022604	biological_process	regulation of cell morphogenesis	Any process that modulates the frequency, rate or extent of cell morphogenesis. Cell morphogenesis is the developmental process in which the shape of a cell is generated and organized.	0.879783	N	0.802661	N	0.509982	N	0.665137	N
GO:0022857	molecular_function	transmembrane transporter activity	Enables the transfer of a substance from one side of a membrane to the other.	1	N	0.542628	N	0.483174	N	0.050247	N
GO:0022865	molecular_function	transmembrane electron transfer carrier	Enables electron flow across a biological membrane, from donors localized on one side of the membrane to acceptors localized on the other side. These systems contribute to or subtract from the membrane potential, depending on the direction of electron flow. They are therefore important to cellular energetics.	0.079332	N	1	N	1	N	1	N
GO:0022900	biological_process	electron transport chain	A process in which a series of electron carriers operate together to transfer electrons from donors to any of several different terminal electron acceptors to generate a transmembrane electrochemical gradient.	0.321777	N	1	N	1	N	1	N
GO:0022904	biological_process	respiratory electron transport chain	A process in which a series of electron carriers operate together to transfer electrons from donors such as NADH and FADH2 to any of several different terminal electron acceptors to generate a transmembrane electrochemical gradient.	0.917934	N	1	N	0.73786	N	1	N
GO:0023051	biological_process	regulation of signaling	Any process that modulates the frequency, rate or extent of a signaling process.	1	N	1	N	1	N	1	N
GO:0030001	biological_process	metal ion transport	The directed movement of metal ions, any metal ion with an electric charge, into, out of or within a cell, or between cells, by means of some agent such as a transporter or pore.	0.695625	N	0.503608	N	1	N	1	N
GO:0030027	cellular_component	lamellipodium	A thin sheetlike process extended by the leading edge of a crawling fibroblast; contains a dense meshwork of actin filaments.	0.902676	N	0.707686	N	0.728758	N	0.005219	N
GO:0030036	biological_process	actin cytoskeleton organization	A process that is carried out at the cellular level which results in the assembly, arrangement of constituent parts, or disassembly of cytoskeletal structures comprising actin filaments and their associated proteins.	0.782866	N	0.258486	N	0.82471	N	0.954129	N
GO:0030041	biological_process	actin filament polymerization	Assembly of actin filaments by the addition of actin monomers to a filament.	0.849249	N	0.513995	N	0.25324	N	0.239319	N
GO:0030042	biological_process	actin filament depolymerization	Disassembly of actin filaments by the removal of actin monomers from a filament.	0.466353	N	0.776475	N	0.167368	N	0.404473	N
GO:0030054	cellular_component	cell junction	A cellular component that forms a specialized region of connection between two cells or between a cell and the extracellular matrix. At a cell junction, anchoring proteins extend through the plasma membrane to link cytoskeletal proteins in one cell to cytoskeletal proteins in neighboring cells or to proteins in the extracellular matrix.	0.344666	N	0.90435	N	0.968946	N	0.17394	N
GO:0030057	cellular_component	desmosome	A cell-cell junction in which: on the cytoplasmic surface of each interacting plasma membrane is a dense plaque composed of a mixture of intracellular anchor proteins; a bundle of keratin intermediate filaments is attached to the surface of each plaque; transmembrane adhesion proteins of the cadherin family bind to the plaques and interact through their extracellular domains to hold the adjacent …	0.957671	N	0.848225	N	0.083647	N	0.774349	N
GO:0030071	biological_process	regulation of mitotic metaphase/anaphase transition	Any process that modulates the frequency, rate or extent of the onset of anaphase (chromosome movement) in the mitotic cell cycle.	0.446425	N	1	N	0.271334	N	0.413837	N
GO:0030091	biological_process	protein repair	The process of restoring a protein to its original state after damage by such things as oxidation or spontaneous decomposition of residues.	1	N	1	N	0.216943	N	1	N
GO:0030097	biological_process	hemopoiesis	The process whose specific outcome is the progression of the myeloid and lymphoid derived organ/tissue systems of the blood and other parts of the body over time, from formation to the mature structure. The site of hemopoiesis is variable during development, but occurs primarily in bone marrow or kidney in many adult vertebrates.	0.946505	N	0.464216	N	0.984913	N	0.00773	N
GO:0030111	biological_process	regulation of Wnt signaling pathway	Any process that modulates the frequency, rate or extent of the activity of the Wnt signal transduction pathway.	0.421797	N	1	N	0.729637	N	0.63849	N
GO:0030117	cellular_component	membrane coat	Any of several different proteinaceous coats that can associate with membranes. Membrane coats include those formed by clathrin plus an adaptor complex, the COPI and COPII complexes, and possibly others. They are found associated with membranes on many vesicles as well as other membrane features such as pits and perhaps tubules.	0.818301	N	0.245998	N	0.233797	N	1	N
GO:0030122	cellular_component	AP-2 adaptor complex	A heterotetrameric AP-type membrane coat adaptor complex that consists of alpha, beta2, mu2 and sigma2 subunits, and links clathrin to the membrane surface of a vesicle; vesicles with AP-2-containing coats are normally found primarily near the plasma membrane, on endocytic vesicles. In at least humans, the AP-2 complex can be heterogeneric due to the existence of multiple subunit isoforms encoded…	1	N	0.265275	N	0.251975	N	0.381768	N
GO:0030126	cellular_component	COPI vesicle coat	One of two multimeric complexes that forms a membrane vesicle coat. The mammalian COPI subunits are called alpha-, beta-, beta'-, gamma-, delta-, epsilon- and zeta-COP. Vesicles with COPI coats are found associated with Golgi membranes at steady state.	0.396585	N	0.195009	N	0.530708	N	1	N
GO:0030127	cellular_component	COPII vesicle coat	One of two multimeric complexes that forms a membrane vesicle coat. COPII is best characterized in S. cerevisiae, where the subunits are called Sar1p, Sec13p, Sec31p, Sec23p, and Sec24p. Vesicles with COPII coats are found associated with endoplasmic reticulum (ER) membranes at steady state.	0.74866	N	1	N	0.5211	N	0.344293	N
GO:0030128	cellular_component	clathrin coat of endocytic vesicle	A clathrin coat found on an endocytic vesicle.	0.466311	N	0.297692	N	0.294534	N	1	N
GO:0030130	cellular_component	clathrin coat of trans-Golgi network vesicle	A clathrin coat found on a vesicle of the trans-Golgi network.	1	N	1	N	1	N	1	N
GO:0030131	cellular_component	clathrin adaptor complex	A membrane coat adaptor complex that links clathrin to a membrane.	0.610488	N	0.375793	N	0.560536	N	0.863297	N
GO:0030132	cellular_component	clathrin coat of coated pit	The coat found on coated pits and the coated vesicles derived from coated pits; comprises clathrin and the AP-2 adaptor complex.	0.659404	N	1	N	0.280882	N	0.81574	N
GO:0030133	cellular_component	transport vesicle	Any of the vesicles of the constitutive secretory pathway, which carry cargo from the endoplasmic reticulum to the Golgi, between Golgi cisternae, or to destinations within or outside the cell.	0.699687	N	0.944842	N	0.731915	N	0.009528	N
GO:0030136	cellular_component	clathrin-coated vesicle	A vesicle with a coat formed of clathrin connected to the membrane via one of the clathrin adaptor complexes.	0.777537	N	0.231456	N	0.04775	N	0.407623	N
GO:0030141	cellular_component	secretory granule	A small subcellular vesicle, surrounded by a membrane, that is formed from the Golgi apparatus and contains a highly concentrated protein destined for secretion. Secretory granules move towards the periphery of the cell and upon stimulation, their membranes fuse with the cell membrane, and their protein load is exteriorized. Processing of the contained protein may take place in secretory granules.	0.893223	N	0.825671	N	0.768133	N	0.690448	N
GO:0030144	molecular_function	alpha-1,6-mannosylglycoprotein 6-beta-N-acetylglucosaminyltransferase activity	Catalysis of the reaction: UDP-N-acetyl-D-glucosamine + N-acetyl-beta-D-glucosaminyl-1,2-alpha-D-mannosyl-1,3(6)-(N-acetyl-beta-D-glucosaminyl-1,2-alpha-D-mannosyl,1,6(3))-beta-D-mannosyl-1,4-N-acetyl-beta-D-glucosaminyl-R = UDP + N-acetyl-beta-D-glucosaminyl-1,2-(N-acetyl-beta-D-glucosaminyl-1,6)-1,2-alpha-D-mannosyl-1,3(6)-(N-acetyl-beta-D-glucosaminyl-1,2-alpha-D-mannosyl-1,6(3))-beta-D-mannos…	1	N	1	N	1	N	1	N
GO:0030145	molecular_function	manganese ion binding	Interacting selectively and non-covalently with manganese (Mn) ions.	0.734815	N	0.621407	N	1	N	0.206497	N
GO:0030150	biological_process	protein import into mitochondrial matrix	The import of proteins across the outer and inner mitochondrial membranes into the matrix. Unfolded proteins enter the mitochondrial matrix with a chaperone protein; the information required to target the precursor protein from the cytosol to the mitochondrial matrix is contained within its N-terminal matrix-targeting sequence. Translocation of precursors to the matrix occurs at the rare sites wh…	1	N	1	N	1	N	1	N
GO:0030151	molecular_function	molybdenum ion binding	Interacting selectively and non-covalently with molybdenum (Mo) ions.	0.601887	N	1	N	1	N	0.56671	N
[truncated: 656 more rows]
